# Supplementary material for: APOE from astrocytes restores Alzheimer’s Aβ-pathology and DAM-like responses in APOE deficient microglia
Source: EMBO Mol Med. 2024 Nov 11;16(12):3113–41. doi: 10.1038/s44321-024-00162-7 (PMC11628604; doi:10.1038/s44321-024-00162-7)
Supplement: Supplementary file 3 — Dataset EV1 [file 44321_2024_162_MOESM3_ESM.xlsx]

## Sheet: Description
Dataset EV1. List of markers identified for astrocyte clusters from single cell transcriptomic analysis
Each tab lists markers of each astrocyte cluster
Column names	Description
gene	Name of the gene differentially upregulated in cluster of interest compared against the rest
p_val	p-value (unadjusted)
avg_log2FC	Log fold-chage of the average expression of the gene between cluster of interest and rest of the clusters
pct.1	The percentage of cells where the gene is detected in the cluster of interest
pct.2	The percentage of cells where the gene is detected in rest of the clusters
p_val_adj	Adjusted p-value, based on bonferroni correction using all genes in the dataset.
cluster	Cluster of interest

## Sheet: a0
gene	p_val	avg_log2FC	pct.1	pct.2	p_val_adj	cluster
Pmp22	0	0.923909	0.852	0.601	0	a0
Gria2	0	0.754842	0.994	0.93	0	a0
Msmo1	0	0.672797	0.989	0.941	0	a0
Malat1	4.7779e-285	0.506521	1	1	1.20981e-280	a0
Dclk1	4.59623e-270	0.573555	0.999	0.958	1.16381e-265	a0
Kcnk1	2.38149e-269	0.592707	0.964	0.843	6.03017e-265	a0
Unc13c	1.38936e-263	0.796928	0.436	0.158	3.518e-259	a0
Atp1b1	5.49455e-258	0.667256	0.877	0.608	1.39128e-253	a0
Gnao1	1.89596e-238	0.528487	0.973	0.837	4.80076e-234	a0
Slco1c1	2.67336e-229	0.557625	0.955	0.804	6.76922e-225	a0
Hmgn3	6.99046e-217	0.615976	0.913	0.768	1.77005e-212	a0
Htra1	2.6665e-187	0.394617	0.999	0.983	6.75184e-183	a0
Mertk	6.49981e-173	0.542754	0.823	0.682	1.64582e-168	a0
Insig1	2.3327e-171	0.574207	0.778	0.609	5.90663e-167	a0
Igfbp2	2.12303e-170	0.69278	0.693	0.426	5.37572e-166	a0
Ezr	2.48856e-161	0.494927	0.883	0.708	6.30127e-157	a0
Vegfa	2.06025e-147	0.516512	0.863	0.75	5.21676e-143	a0
Mir124-2hg	2.06297e-147	0.536162	0.683	0.488	5.22366e-143	a0
Meis2	1.52655e-135	0.487781	0.784	0.592	3.86538e-131	a0
Car8	7.00723e-131	0.430781	0.295	0.12	1.7743e-126	a0
Hmgcr	5.29897e-128	0.48077	0.856	0.746	1.34175e-123	a0
Lrrc8c	2.36321e-127	0.464385	0.384	0.2	5.98387e-123	a0
Tagln3	1.95681e-124	0.452491	0.867	0.723	4.95483e-120	a0
Rorb	6.33364e-119	0.326293	0.995	0.971	1.60374e-114	a0
S1pr1	7.23189e-118	0.284182	0.999	0.992	1.83119e-113	a0
Frmd4a	1.84344e-114	0.425534	0.774	0.669	4.66779e-110	a0
F3	1.96573e-113	0.327078	0.994	0.978	4.97742e-109	a0
Rsrp1	1.38136e-111	0.347223	0.968	0.937	3.49774e-107	a0
Acss2	1.96969e-111	0.463752	0.641	0.502	4.98746e-107	a0
Nupr1	4.14114e-110	0.500868	0.283	0.134	1.04858e-105	a0
Tcf4	1.51713e-106	0.32769	0.985	0.954	3.84151e-102	a0
Gm3764	9.4356e-106	0.374868	0.953	0.9	2.38919e-101	a0
Rgs7	2.5992e-104	0.440714	0.467	0.296	6.58143e-100	a0
Ddx5	4.64412e-101	0.286481	0.995	0.99	1.17594e-96	a0
Gm44257	6.40546e-97	0.459661	0.614	0.452	1.62193e-92	a0
Haus3	1.05272e-94	0.396942	0.329	0.194	2.66559e-90	a0
Appl2	5.21754e-93	0.347402	0.951	0.901	1.32113e-88	a0
Camk2n1	1.241e-92	0.385906	0.779	0.67	3.14234e-88	a0
Ank2	4.12095e-90	0.318997	0.948	0.917	1.04347e-85	a0
Clmn	2.39539e-87	0.366549	0.8	0.667	6.06536e-83	a0
Eya1	2.53028e-87	0.378082	0.354	0.213	6.40691e-83	a0
Mcur1	7.86779e-86	0.391083	0.598	0.452	1.9922e-81	a0
Slc7a10	4.06645e-85	0.280307	0.979	0.943	1.02966e-80	a0
Nat8f1	9.70122e-83	0.408425	0.788	0.693	2.45645e-78	a0
Daam2	2.84944e-82	0.383914	0.681	0.568	7.21508e-78	a0
Hmgcs1	3.23005e-81	0.397047	0.827	0.732	8.17881e-77	a0
Rpe65	3.89288e-81	0.457829	0.312	0.165	9.85717e-77	a0
Pfkfb4	8.29009e-80	0.370196	0.402	0.264	2.09913e-75	a0
Dio2	1.43489e-79	0.40097	0.688	0.519	3.63328e-75	a0
4930488L21Rik	1.49749e-79	0.348767	0.316	0.188	3.7918e-75	a0
Gm37376	6.31677e-78	0.457264	0.649	0.519	1.59947e-73	a0
Btbd17	8.83843e-78	0.316017	0.964	0.911	2.23798e-73	a0
Chrdl1	1.69929e-75	0.403897	0.46	0.293	4.30276e-71	a0
Fdft1	4.42163e-74	0.357875	0.65	0.514	1.1196e-69	a0
Hacd2	9.86727e-74	0.328603	0.901	0.844	2.49849e-69	a0
Rmst	1.21352e-73	0.423394	0.73	0.612	3.07276e-69	a0
Fermt2	1.30356e-73	0.296268	0.954	0.916	3.30074e-69	a0
Eogt	1.1092e-72	0.342346	0.28	0.157	2.80861e-68	a0
Hivep3	2.36986e-72	0.354455	0.657	0.523	6.00071e-68	a0
Neat1	9.56883e-71	0.481173	0.598	0.468	2.42292e-66	a0
Tank	5.69561e-70	0.346072	0.491	0.354	1.44219e-65	a0
Cyp51	8.59619e-69	0.373123	0.697	0.581	2.17664e-64	a0
Dhcr7	1.82007e-67	0.341142	0.431	0.298	4.60861e-63	a0
C030018K13Rik	3.54461e-66	0.335134	0.409	0.275	8.9753e-62	a0
Srrm2	1.27353e-65	0.27083	0.954	0.928	3.2247e-61	a0
Wasf3	3.02574e-65	0.326394	0.659	0.562	7.66148e-61	a0
Pnisr	1.34809e-63	0.253644	0.969	0.936	3.41351e-59	a0
Kcnq3	7.43568e-63	0.291645	0.237	0.123	1.88279e-58	a0
Spag9	3.82121e-62	0.251287	0.967	0.942	9.67569e-58	a0
Gabra2	7.36652e-62	0.328206	0.37	0.254	1.86528e-57	a0
Xist	1.11823e-60	0.441534	0.688	0.622	2.83146e-56	a0
Chst2	6.35446e-60	0.284437	0.746	0.599	1.60901e-55	a0
Tmem144	9.88612e-60	0.314419	0.327	0.212	2.50326e-55	a0
Gm43765	2.70275e-59	0.319177	0.361	0.242	6.84362e-55	a0
Fam107a	1.02705e-58	0.275313	0.923	0.874	2.6006e-54	a0
Tle4	6.88233e-58	0.292835	0.869	0.814	1.74268e-53	a0
Swap70	5.68847e-57	0.323194	0.465	0.338	1.44038e-52	a0
Dusp6	1.62736e-55	0.291428	0.281	0.183	4.12063e-51	a0
Cpeb4	3.96138e-55	0.30965	0.771	0.696	1.00306e-50	a0
Tcf25	5.08015e-55	0.273746	0.8	0.73	1.28634e-50	a0
Cdh2	2.95698e-54	0.2636	0.899	0.846	7.48736e-50	a0
Slc38a3	8.30085e-53	0.300831	0.656	0.563	2.10186e-48	a0
Akt2	8.83925e-53	0.321572	0.53	0.407	2.23819e-48	a0
Pde8b	1.22554e-52	0.299353	0.437	0.328	3.10318e-48	a0
Hnrnpdl	1.285e-52	0.281215	0.768	0.711	3.25375e-48	a0
Syne1	3.6753e-51	0.292423	0.862	0.787	9.30624e-47	a0
Ccdc18	7.4051e-51	0.288098	0.324	0.214	1.87504e-46	a0
Sox8	1.3135e-49	0.29979	0.58	0.491	3.32591e-45	a0
Tlr3	2.2634e-49	0.276321	0.824	0.757	5.73117e-45	a0
Fzd2	6.8589e-49	0.274433	0.845	0.754	1.73674e-44	a0
Ndufaf4	3.71936e-48	0.287804	0.738	0.657	9.41779e-44	a0
Dzip1l	1.23415e-47	0.283381	0.462	0.364	3.12499e-43	a0
Eva1a	1.48024e-47	0.266609	0.808	0.729	3.74812e-43	a0
Apln	1.63755e-47	0.314389	0.499	0.399	4.14643e-43	a0
Il15ra	2.42853e-47	0.262897	0.271	0.177	6.14929e-43	a0
Auts2	8.86876e-47	0.262722	0.837	0.758	2.24566e-42	a0
Gm43322	9.91959e-47	0.278673	0.353	0.262	2.51174e-42	a0
Prpf4b	1.04186e-46	0.26089	0.853	0.797	2.63808e-42	a0
Sqle	2.74401e-46	0.300645	0.675	0.571	6.94812e-42	a0
Ppp1r3g	3.99229e-46	0.290328	0.559	0.424	1.01089e-41	a0
Gas1	8.37336e-46	0.285984	0.642	0.544	2.12022e-41	a0
Amer2	2.38862e-45	0.284649	0.552	0.448	6.04824e-41	a0
Sgip1	3.09358e-44	0.272659	0.687	0.593	7.83327e-40	a0
Slc30a10	7.86269e-44	0.273541	0.758	0.652	1.99091e-39	a0
Tsix	2.18597e-43	0.333816	0.383	0.286	5.53509e-39	a0
Jun	1.67486e-42	0.298262	0.395	0.294	4.24092e-38	a0
Slitrk2	4.76392e-42	0.256092	0.816	0.755	1.20627e-37	a0
Vav3	3.54333e-41	0.251977	0.316	0.223	8.97206e-37	a0
Mras	3.88188e-41	0.25137	0.826	0.787	9.8293e-37	a0
Eif4g3	1.34763e-40	0.26963	0.617	0.531	3.41233e-36	a0
Ddit4l	2.77225e-39	0.283546	0.385	0.293	7.01961e-35	a0
Crlf3	1.74228e-38	0.256879	0.6	0.523	4.41163e-34	a0
Hsd11b1	4.32582e-36	0.312958	0.6	0.504	1.09534e-31	a0
Mfsd2a	1.31813e-35	0.253088	0.563	0.474	3.33764e-31	a0
Idi1	3.45688e-35	0.252353	0.639	0.551	8.75316e-31	a0
Tsc22d3	5.82693e-35	0.282657	0.735	0.669	1.47544e-30	a0
2900052L18Rik	3.56132e-34	0.252969	0.398	0.322	9.01763e-30	a0

## Sheet: a1
gene	p_val	avg_log2FC	pct.1	pct.2	p_val_adj	cluster
Itih3	0	2.16915	0.931	0.526	0	a1
Sparc	0	2.02865	0.994	0.657	0	a1
Nkx6-2	0	1.83108	0.665	0.137	0	a1
Agt	0	1.81755	0.95	0.51	0	a1
Slc6a11	0	1.315	0.985	0.878	0	a1
Ptch1	0	1.28432	0.928	0.724	0	a1
Igsf1	0	1.25523	0.56	0.135	0	a1
Gria1	0	1.22807	0.681	0.242	0	a1
Ednrb	0	1.17907	0.985	0.905	0	a1
Nnat	0	1.17455	0.799	0.55	0	a1
Gpld1	0	1.17112	0.916	0.721	0	a1
Spon1	0	1.09566	0.743	0.374	0	a1
Etnppl	0	1.03135	0.808	0.539	0	a1
Cd38	0	1.02764	0.645	0.319	0	a1
Slc6a9	0	1.0218	0.702	0.32	0	a1
B3galt2	0	0.994169	0.735	0.452	0	a1
Paqr6	0	0.982881	0.742	0.455	0	a1
Ttll3	0	0.981576	0.533	0.226	0	a1
Sfrp5	0	0.973724	0.492	0.179	0	a1
Lrig1	0	0.970731	0.68	0.352	0	a1
Gabbr2	0	0.963991	0.781	0.519	0	a1
Cit	0	0.915299	0.604	0.254	0	a1
Trpm3	0	0.909977	0.875	0.671	0	a1
Marcks	0	0.884239	0.694	0.414	0	a1
Plce1	0	0.86716	0.49	0.209	0	a1
Fry	0	0.854404	0.648	0.377	0	a1
5031439G07Rik	0	0.848566	0.554	0.3	0	a1
Ucp2	0	0.84174	0.379	0.09	0	a1
Dab2	0	0.832071	0.443	0.158	0	a1
2310022B05Rik	0	0.780169	0.755	0.543	0	a1
Nkain4	0	0.777778	0.984	0.966	0	a1
Slc4a4	0	0.744111	0.999	0.991	0	a1
Selenop	0	0.713683	0.941	0.864	0	a1
Sparcl1	0	0.66155	0.999	0.996	0	a1
Atp2a2	0	0.653414	0.928	0.87	0	a1
Cd81	0	0.595581	0.999	0.999	0	a1
Dpp6	0	0.667386	0.289	0.057	0	a1
Vit	9.98099e-302	0.736146	0.372	0.118	2.52729e-297	a1
Cnp	4.00612e-293	0.69284	0.654	0.492	1.01439e-288	a1
Apoc1	1.91736e-284	1.01361	0.452	0.217	4.85495e-280	a1
Clic6	6.30702e-284	0.497861	0.199	0.023	1.597e-279	a1
Tmsb4x	5.53835e-275	0.693775	0.797	0.675	1.40237e-270	a1
Atp1b2	5.31129e-260	0.496739	0.99	0.984	1.34487e-255	a1
Cyp2j9	1.39587e-253	0.61599	0.774	0.644	3.53447e-249	a1
Ntrk3	1.69509e-251	0.689075	0.373	0.144	4.29214e-247	a1
Plp1	2.09268e-240	0.688182	0.334	0.115	5.29889e-236	a1
Phyhipl	6.25574e-231	0.544726	0.954	0.916	1.58402e-226	a1
Ppp1r14c	5.77419e-226	0.604179	0.329	0.122	1.46208e-221	a1
Pipox	8.63403e-225	0.62814	0.358	0.146	2.18622e-220	a1
Lhfp	3.33775e-224	0.645897	0.553	0.357	8.45152e-220	a1
Scd2	2.69802e-222	0.483079	0.995	0.99	6.83165e-218	a1
Mgst1	4.12167e-222	0.642885	0.738	0.581	1.04365e-217	a1
Slc6a1	1.54497e-220	0.521048	0.909	0.858	3.91202e-216	a1
Pals2	1.28834e-214	0.588721	0.768	0.633	3.26221e-210	a1
Tspan5	2.62594e-214	0.578036	0.529	0.363	6.64915e-210	a1
Kcnd2	2.55604e-211	0.653411	0.4	0.176	6.47214e-207	a1
Itpkb	7.29197e-200	0.599801	0.455	0.271	1.8464e-195	a1
Fnbp1l	6.29929e-197	0.603563	0.369	0.171	1.59504e-192	a1
Mdk	8.44683e-197	0.567077	0.815	0.708	2.13882e-192	a1
Ndrg2	1.04811e-196	0.471486	0.976	0.956	2.65393e-192	a1
Timp3	1.14183e-196	0.499737	0.941	0.913	2.89124e-192	a1
Gng11	2.8737e-193	0.632287	0.353	0.187	7.2765e-189	a1
Mboat2	5.59104e-191	0.530982	0.695	0.573	1.41571e-186	a1
Arxes2	1.90838e-190	0.516446	0.707	0.624	4.83221e-186	a1
Skap2	6.56284e-189	0.583366	0.477	0.312	1.66178e-184	a1
Serpine2	2.02641e-186	0.435232	0.99	0.972	5.13106e-182	a1
Atp13a4	6.36511e-186	0.556822	0.657	0.52	1.61171e-181	a1
Fat3	2.02007e-181	0.545572	0.482	0.345	5.11503e-177	a1
Shisa9	2.80646e-180	0.596976	0.482	0.309	7.10623e-176	a1
Plscr2	6.02818e-173	0.448453	0.2	0.048	1.52639e-168	a1
Tmcc3	7.84475e-171	0.511199	0.465	0.334	1.98637e-166	a1
Gm42583	1.12064e-169	0.54147	0.317	0.14	2.83757e-165	a1
Ramp1	1.25222e-168	0.482992	0.844	0.785	3.17075e-164	a1
Rcn2	6.76516e-166	0.440959	0.922	0.898	1.71301e-161	a1
Ece1	9.22008e-166	0.52612	0.455	0.298	2.33462e-161	a1
Sorbs1	1.99766e-163	0.542938	0.557	0.436	5.05828e-159	a1
C030005K06Rik	1.17649e-162	0.605503	0.663	0.523	2.979e-158	a1
Rrbp1	1.28471e-161	0.469189	0.89	0.84	3.253e-157	a1
Erbb4	2.36881e-157	0.487685	0.286	0.112	5.99805e-153	a1
Gjb6	9.66798e-156	0.412776	0.971	0.942	2.44803e-151	a1
Cep85l	3.22378e-155	0.456468	0.705	0.632	8.16293e-151	a1
Galnt2	3.72692e-152	0.472199	0.33	0.201	9.43693e-148	a1
Slc16a6	2.665e-151	0.401571	0.199	0.066	6.74805e-147	a1
Heyl	4.00241e-151	0.386977	0.195	0.06	1.01345e-146	a1
Tril	7.72016e-151	0.431817	0.943	0.91	1.95482e-146	a1
Slc22a4	1.98958e-150	0.494974	0.356	0.187	5.03781e-146	a1
Srgap1	5.94763e-150	0.548637	0.414	0.249	1.506e-145	a1
Abca1	3.97271e-149	0.469622	0.804	0.744	1.00593e-144	a1
Foxp1	1.55748e-147	0.513435	0.376	0.214	3.94369e-143	a1
Sorcs2	4.02994e-146	0.428243	0.611	0.533	1.02042e-141	a1
Adgrl3	6.42504e-145	0.434064	0.631	0.553	1.62689e-140	a1
Syt10	1.04542e-144	0.502824	0.218	0.068	2.64711e-140	a1
Hsd17b11	3.97375e-143	0.400402	0.657	0.618	1.00619e-138	a1
Lsm6	3.64461e-142	0.475816	0.579	0.477	9.22851e-138	a1
Rhcg	1.58862e-141	0.502506	0.196	0.065	4.02254e-137	a1
Arxes1	1.13837e-138	0.452471	0.406	0.285	2.88247e-134	a1
Ncam1	1.33079e-136	0.388841	0.927	0.906	3.36969e-132	a1
Asap1	1.48018e-136	0.464567	0.536	0.419	3.74797e-132	a1
Mgat4c	2.85129e-136	0.502191	0.42	0.249	7.21976e-132	a1
Gsdme	4.37138e-136	0.501394	0.616	0.481	1.10688e-131	a1
Adgrb3	6.91081e-135	0.446138	0.646	0.561	1.74989e-130	a1
Fbln5	6.93775e-135	0.59668	0.274	0.106	1.75671e-130	a1
Ddo	7.58884e-134	0.473678	0.558	0.432	1.92157e-129	a1
Kcnj10	4.95652e-133	0.489255	0.712	0.633	1.25504e-128	a1
Rdh5	4.96901e-132	0.488564	0.336	0.192	1.2582e-127	a1
Cracd	1.17211e-131	0.339212	0.161	0.042	2.96791e-127	a1
Grk3	1.23118e-131	0.421887	0.711	0.65	3.11747e-127	a1
Ttyh2	9.74452e-130	0.439234	0.323	0.194	2.46741e-125	a1
Adcyap1r1	5.39082e-129	0.431503	0.53	0.441	1.36501e-124	a1
Gpr85	1.01387e-128	0.382319	0.185	0.055	2.56721e-124	a1
Pdzd2	1.2056e-128	0.405947	0.188	0.068	3.05271e-124	a1
Abat	9.61225e-128	0.401013	0.664	0.6	2.43392e-123	a1
Gpr37	2.63106e-127	0.4059	0.486	0.421	6.6621e-123	a1
Colec12	2.02265e-126	0.383851	0.184	0.058	5.12154e-122	a1
Rgl1	2.94747e-125	0.412816	0.381	0.281	7.46329e-121	a1
Adgra1	7.62635e-125	0.466289	0.428	0.299	1.93107e-120	a1
Cables1	3.64844e-124	0.442469	0.427	0.294	9.23822e-120	a1
Gm9925	4.57884e-124	0.435478	0.658	0.589	1.15941e-119	a1
Ntsr2	4.22763e-123	0.331825	0.993	0.988	1.07048e-118	a1
Parvb	4.56091e-123	0.403675	0.232	0.108	1.15487e-118	a1
Rgma	4.63397e-123	0.374634	0.745	0.709	1.17337e-118	a1
Lfng	3.88964e-121	0.420097	0.751	0.671	9.84896e-117	a1
Adcy8	7.50011e-121	0.376729	0.21	0.082	1.8991e-116	a1
Npas3	3.14688e-119	0.388205	0.833	0.799	7.96822e-115	a1
Itgb8	2.37785e-118	0.374207	0.712	0.681	6.02097e-114	a1
Lrpap1	3.18969e-118	0.374235	0.78	0.744	8.07661e-114	a1
Kcnip3	4.17739e-118	0.397654	0.447	0.357	1.05776e-113	a1
Cyfip1	2.97957e-117	0.364284	0.772	0.743	7.54456e-113	a1
Adgrb1	5.69577e-117	0.437802	0.442	0.329	1.44222e-112	a1
Lrrc8a	1.64822e-116	0.370909	0.308	0.214	4.17346e-112	a1
Sall2	3.46302e-116	0.403108	0.502	0.42	8.7687e-112	a1
Scd1	5.72428e-116	0.452579	0.483	0.375	1.44945e-111	a1
Gstt1	6.30959e-115	0.425859	0.415	0.303	1.59765e-110	a1
Gtf2ird1	2.50075e-112	0.390075	0.326	0.238	6.33214e-108	a1
Timp4	2.63974e-112	0.397497	0.927	0.885	6.68409e-108	a1
Jam2	1.1894e-111	0.3531	0.646	0.608	3.01168e-107	a1
Brinp3	2.19915e-111	0.392956	0.533	0.462	5.56847e-107	a1
Pik3ip1	3.12361e-111	0.370572	0.721	0.675	7.9093e-107	a1
Slc2a12	3.25129e-111	0.360144	0.209	0.085	8.23258e-107	a1
Scmh1	6.60532e-111	0.388861	0.499	0.411	1.67253e-106	a1
Gm2a	1.56472e-110	0.374427	0.694	0.636	3.96203e-106	a1
Lrp1b	1.79677e-110	0.450324	0.56	0.437	4.5496e-106	a1
Slc7a10	7.04882e-110	0.362821	0.971	0.944	1.78483e-105	a1
Rarres2	1.03372e-109	0.475509	0.509	0.426	2.61749e-105	a1
Mapk4	2.69837e-109	0.326681	0.588	0.56	6.83255e-105	a1
Macf1	7.40623e-109	0.346473	0.985	0.977	1.87533e-104	a1
Hotairm1	1.37141e-108	0.258898	0.108	0.022	3.47256e-104	a1
Runx1t1	9.63238e-108	0.364958	0.184	0.069	2.43901e-103	a1
Atp2c1	2.08749e-107	0.354113	0.599	0.546	5.28572e-103	a1
Kank1	4.45317e-107	0.376073	0.516	0.45	1.12759e-102	a1
Tmem229a	7.04658e-106	0.364535	0.67	0.627	1.78426e-101	a1
Rn18s-rs5	2.74925e-105	0.330089	1	1	6.96137e-101	a1
Cyp2j6	2.75551e-105	0.367048	0.677	0.639	6.97722e-101	a1
Hif1a	4.89357e-105	0.36804	0.589	0.54	1.2391e-100	a1
Dnah7b	5.96741e-104	0.396293	0.293	0.185	1.51101e-99	a1
B230323A14Rik	1.68846e-103	0.372059	0.186	0.066	4.27535e-99	a1
Il1rapl1	2.46166e-103	0.37698	0.386	0.296	6.23316e-99	a1
Tmc7	3.95634e-103	0.360301	0.478	0.406	1.00178e-98	a1
Tlcd1	5.26182e-103	0.373344	0.862	0.835	1.33234e-98	a1
Adgrg1	3.13826e-102	0.38425	0.684	0.624	7.94638e-98	a1
Dennd4a	4.96476e-102	0.365011	0.323	0.241	1.25713e-97	a1
Sox1	2.38015e-101	0.383618	0.55	0.472	6.02678e-97	a1
Olig1	2.0945e-100	0.452555	0.518	0.39	5.30348e-96	a1
Entpd2	4.61879e-100	0.356276	0.591	0.54	1.16952e-95	a1
Gpr179	6.24483e-100	0.332282	0.165	0.064	1.58125e-95	a1
Rgs7bp	3.46132e-99	0.424594	0.353	0.247	8.76441e-95	a1
Pitpnc1	5.46338e-99	0.379412	0.856	0.823	1.38338e-94	a1
Gabrg1	6.74289e-99	0.346163	0.839	0.81	1.70737e-94	a1
Gli1	2.05604e-98	0.348319	0.205	0.097	5.20609e-94	a1
Mettl7a1	2.4438e-98	0.354246	0.415	0.341	6.18794e-94	a1
Ackr3	4.64235e-98	0.36041	0.188	0.085	1.17549e-93	a1
Brinp2	1.50359e-97	0.332414	0.19	0.087	3.80723e-93	a1
Atp2b4	4.25203e-97	0.366001	0.22	0.107	1.07666e-92	a1
Clic4	5.23808e-97	0.398107	0.339	0.224	1.32633e-92	a1
Astn1	5.91081e-97	0.325256	0.428	0.368	1.49668e-92	a1
Ntrk2	1.50459e-96	0.288141	0.994	0.99	3.80976e-92	a1
Gdpd2	3.1325e-96	0.383888	0.335	0.232	7.9318e-92	a1
Trib2	3.2557e-96	0.351535	0.535	0.475	8.24376e-92	a1
Itm2c	5.84396e-96	0.329604	0.91	0.898	1.47975e-91	a1
Dtx1	8.13813e-96	0.348273	0.357	0.276	2.06066e-91	a1
Atp7b	1.32846e-95	0.279963	0.146	0.055	3.3638e-91	a1
Gsta4	1.89559e-95	0.34726	0.486	0.426	4.79982e-91	a1
Basp1	3.07132e-95	0.374671	0.188	0.063	7.77689e-91	a1
Lgmn	2.00316e-94	0.341763	0.543	0.485	5.07219e-90	a1
Slc20a2	3.90805e-94	0.383513	0.479	0.378	9.89556e-90	a1
mt-Nd5	8.49073e-94	0.335467	0.973	0.965	2.14994e-89	a1
Kcnt1	8.85797e-94	0.376432	0.268	0.14	2.24293e-89	a1
Pcdh17	1.09346e-93	0.351498	0.673	0.637	2.76874e-89	a1
Tmtc2	5.62844e-93	0.336728	0.264	0.174	1.42518e-88	a1
Bcl2	1.33241e-92	0.343638	0.665	0.618	3.37379e-88	a1
Smo	1.44795e-92	0.312668	0.351	0.282	3.66636e-88	a1
Kcnj16	4.96566e-92	0.373205	0.46	0.364	1.25735e-87	a1
Plppr5	5.53995e-92	0.320904	0.153	0.055	1.40277e-87	a1
Lars2	7.82508e-92	0.357349	0.839	0.825	1.98139e-87	a1
Mmp14	1.36106e-91	0.316638	0.402	0.35	3.44634e-87	a1
Carmil1	1.78869e-91	0.300979	0.335	0.285	4.52914e-87	a1
Susd6	2.00461e-90	0.316202	0.432	0.371	5.07588e-86	a1
Dock4	2.75713e-90	0.311381	0.623	0.589	6.98132e-86	a1
Cadm4	3.96989e-90	0.304587	0.66	0.637	1.00522e-85	a1
Chpt1	1.29984e-89	0.318933	0.817	0.796	3.29132e-85	a1
Ddit4	2.74818e-89	0.335243	0.545	0.503	6.95867e-85	a1
Kmt2c	4.73598e-89	0.292848	0.676	0.673	1.1992e-84	a1
Trmt9b	8.92475e-89	0.322135	0.39	0.33	2.25984e-84	a1
Abhd12	9.83032e-89	0.320927	0.587	0.55	2.48913e-84	a1
Srebf1	4.18824e-88	0.291543	0.643	0.625	1.0605e-83	a1
Folh1	6.7973e-88	0.359561	0.406	0.319	1.72114e-83	a1
Nrxn3	1.35474e-87	0.346544	0.194	0.093	3.43033e-83	a1
Zfp608	1.66626e-87	0.300984	0.499	0.468	4.21914e-83	a1
Acss3	2.22017e-87	0.32925	0.209	0.107	5.62168e-83	a1
Xpr1	3.34195e-87	0.274888	0.636	0.63	8.46216e-83	a1
Chl1	4.9041e-87	0.429641	0.308	0.166	1.24177e-82	a1
Lifr	9.33083e-87	0.321223	0.441	0.375	2.36266e-82	a1
Lrp1	2.09469e-86	0.307919	0.68	0.643	5.30396e-82	a1
6430503K07Rik	4.7273e-86	0.323917	0.194	0.086	1.197e-81	a1
Ddhd1	6.41624e-85	0.304237	0.815	0.802	1.62466e-80	a1
Golgb1	2.14146e-84	0.294739	0.461	0.435	5.42239e-80	a1
Gprc5b	2.58531e-84	0.277905	0.683	0.672	6.54625e-80	a1
Apc	1.63251e-83	0.272999	0.751	0.756	4.13368e-79	a1
Rab34	1.73886e-83	0.305491	0.519	0.475	4.40296e-79	a1
Rev3l	4.5921e-83	0.321545	0.4	0.334	1.16277e-78	a1
Cdh11	5.66321e-83	0.250143	0.498	0.488	1.43398e-78	a1
Nkx2-1	1.19423e-82	0.252463	0.103	0.022	3.02392e-78	a1
Lrrc4c	3.1433e-82	0.319523	0.302	0.221	7.95915e-78	a1
Camk2g	5.66782e-82	0.29713	0.658	0.632	1.43515e-77	a1
Nebl	5.75703e-82	0.320234	0.609	0.575	1.45774e-77	a1
Fut9	5.88105e-82	0.317893	0.844	0.826	1.48914e-77	a1
Pfkfb3	8.42905e-82	0.32469	0.307	0.233	2.13432e-77	a1
Slc29a1	1.11864e-81	0.267631	0.144	0.055	2.83252e-77	a1
Pltp	1.20326e-81	0.357886	0.262	0.145	3.04677e-77	a1
Prdx4	2.26886e-81	0.314638	0.364	0.305	5.74499e-77	a1
Rhobtb3	2.40857e-81	0.304149	0.379	0.321	6.09874e-77	a1
Gpsm1	5.01169e-81	0.314303	0.212	0.115	1.26901e-76	a1
Adra2a	5.52221e-81	0.355652	0.247	0.131	1.39828e-76	a1
Rimklb	2.51241e-80	0.30167	0.318	0.251	6.36168e-76	a1
Fmo1	5.16412e-80	0.360275	0.262	0.172	1.30761e-75	a1
Sdc3	6.15356e-80	0.358167	0.32	0.228	1.55814e-75	a1
Sorl1	1.79193e-79	0.314507	0.52	0.472	4.53735e-75	a1
Lgi1	4.26031e-79	0.373344	0.695	0.605	1.07875e-74	a1
Rab8b	5.44275e-79	0.301656	0.227	0.152	1.37816e-74	a1
Cdkn1a	5.80782e-79	0.392276	0.169	0.073	1.4706e-74	a1
Plscr4	7.55685e-79	0.296212	0.18	0.098	1.91347e-74	a1
Tenm4	7.93146e-79	0.287307	0.158	0.081	2.00833e-74	a1
Ifnar2	1.23405e-78	0.300439	0.377	0.326	3.12475e-74	a1
Ahcyl2	1.26349e-78	0.274064	0.434	0.395	3.19927e-74	a1
Tmed10	1.47399e-78	0.295675	0.944	0.939	3.73229e-74	a1
Sorbs2	1.69518e-78	0.365207	0.326	0.228	4.29236e-74	a1
Six3	1.84378e-78	0.398827	0.276	0.14	4.66863e-74	a1
Gm42899	3.61425e-78	0.32352	0.239	0.153	9.15165e-74	a1
Chst10	4.10641e-78	0.276868	0.457	0.422	1.03979e-73	a1
Flrt1	5.55187e-78	0.317821	0.429	0.362	1.40579e-73	a1
Nrp1	2.9289e-77	0.338439	0.34	0.266	7.41626e-73	a1
Plod2	7.40764e-77	0.352622	0.288	0.196	1.87569e-72	a1
Arhgef10	1.21432e-76	0.293531	0.214	0.127	3.07479e-72	a1
Mro	3.13245e-76	0.28778	0.499	0.454	7.93168e-72	a1
Six3os1	5.65924e-76	0.372904	0.245	0.129	1.43298e-71	a1
Rsph9	5.72686e-76	0.269971	0.376	0.338	1.4501e-71	a1
Nkx2-2	2.21137e-75	0.321863	0.241	0.14	5.59942e-71	a1
Fndc5	2.95055e-75	0.34348	0.3	0.22	7.47109e-71	a1
Gm37033	3.48007e-75	0.323929	0.23	0.135	8.81189e-71	a1
Txnip	3.75664e-75	0.443089	0.315	0.212	9.5122e-71	a1
Rhoq	8.50983e-75	0.277331	0.407	0.368	2.15477e-70	a1
Fgfr3	1.76534e-74	0.295069	0.87	0.856	4.47001e-70	a1
mt-Nd1	4.54721e-74	0.277133	0.998	0.996	1.1514e-69	a1
Slc14a1	4.97608e-74	0.336863	0.439	0.349	1.25999e-69	a1
Mtss2	6.1799e-74	0.25945	0.764	0.767	1.56481e-69	a1
Fads2	1.15507e-73	0.262551	0.772	0.761	2.92476e-69	a1
Gm26703	1.57213e-73	0.313146	0.264	0.181	3.98079e-69	a1
Tnfaip8	3.08321e-73	0.288473	0.487	0.452	7.80699e-69	a1
Reep3	1.02923e-72	0.272772	0.667	0.652	2.60611e-68	a1
Hhip	2.22075e-72	0.316019	0.163	0.069	5.62317e-68	a1
Abhd3	3.48049e-72	0.273386	0.828	0.813	8.81296e-68	a1
Car14	4.93696e-72	0.295337	0.13	0.047	1.25009e-67	a1
Ikzf2	1.77798e-71	0.26757	0.341	0.3	4.50201e-67	a1
Prrx1	4.40075e-71	0.260416	0.481	0.458	1.11431e-66	a1
Vangl1	1.17999e-70	0.292634	0.193	0.121	2.98786e-66	a1
Fam234a	2.5882e-70	0.260618	0.277	0.227	6.55358e-66	a1
Gm33680	5.2548e-70	0.250281	0.137	0.06	1.33057e-65	a1
Whamm	7.57007e-70	0.270799	0.251	0.187	1.91682e-65	a1
Slc43a2	1.23161e-69	0.279157	0.243	0.177	3.11855e-65	a1
Rasal2	1.87583e-69	0.291357	0.339	0.273	4.74979e-65	a1
Bdh2	1.87937e-69	0.25558	0.154	0.072	4.75874e-65	a1
Itih5	2.01854e-69	0.275283	0.331	0.293	5.11115e-65	a1
Arrdc3	1.0502e-68	0.296992	0.262	0.19	2.6592e-64	a1
Mprip	1.15663e-68	0.2593	0.33	0.282	2.9287e-64	a1
Rasgrf1	1.49331e-68	0.251272	0.143	0.06	3.78121e-64	a1
Prxl2a	2.14854e-68	0.301257	0.926	0.914	5.44032e-64	a1
Dag1	3.24153e-68	0.258204	0.739	0.727	8.20789e-64	a1
Sox2ot	3.30627e-68	0.274364	0.406	0.367	8.3718e-64	a1
Slc16a9	4.39165e-68	0.25027	0.143	0.072	1.11201e-63	a1
Akap6	3.42872e-67	0.286962	0.353	0.295	8.68185e-63	a1
Tcf12	4.30569e-67	0.258046	0.44	0.402	1.09024e-62	a1
Parp3	5.24899e-67	0.25973	0.169	0.102	1.3291e-62	a1
Kansl1l	9.14805e-67	0.257028	0.34	0.297	2.31638e-62	a1
Ablim1	9.84954e-67	0.289335	0.299	0.231	2.494e-62	a1
Cmbl	2.2166e-66	0.255649	0.215	0.156	5.61266e-62	a1
Cpeb2	3.38996e-66	0.264735	0.217	0.151	8.58372e-62	a1
Heph	4.75501e-66	0.254227	0.188	0.116	1.20402e-61	a1
Oscp1	1.72627e-64	0.251648	0.304	0.254	4.3711e-60	a1
Mef2c	1.86649e-64	0.310244	0.268	0.208	4.72613e-60	a1
Rims2	2.89866e-64	0.278748	0.418	0.376	7.33971e-60	a1
Cacna2d2	7.36149e-64	0.284297	0.282	0.215	1.864e-59	a1
Slc39a12	1.55339e-63	0.257933	0.904	0.893	3.93334e-59	a1
Galnt16	1.12241e-62	0.292016	0.316	0.251	2.84207e-58	a1
Rhou	6.25894e-62	0.28547	0.426	0.378	1.58482e-57	a1
Cyld	6.4728e-62	0.263916	0.317	0.265	1.63898e-57	a1
Mir6236	1.58455e-61	0.259064	0.712	0.716	4.01224e-57	a1
Gm21860	2.71052e-61	0.301724	0.325	0.277	6.8633e-57	a1
Tmem254	3.52501e-60	0.258648	0.486	0.46	8.92567e-56	a1
Fzd3	8.18552e-59	0.267988	0.348	0.312	2.07265e-54	a1
Flrt2	9.42182e-58	0.264448	0.221	0.16	2.3857e-53	a1
C130075A20Rik	9.59029e-58	0.25775	0.194	0.123	2.42836e-53	a1
Ccdc39	7.56225e-57	0.255154	0.236	0.174	1.91484e-52	a1
Gmpr	2.13145e-54	0.256455	0.179	0.102	5.39704e-50	a1
Usp53	4.138e-54	0.252248	0.627	0.623	1.04778e-49	a1
Olig2	4.94861e-52	0.297361	0.299	0.222	1.25304e-47	a1
Proca1	1.91604e-49	0.266286	0.208	0.144	4.8516e-45	a1
Kcnq1ot1	6.70256e-43	0.27544	0.454	0.43	1.69716e-38	a1
Fabp7	1.42065e-37	0.250021	0.773	0.735	3.59722e-33	a1

## Sheet: a2
gene	p_val	avg_log2FC	pct.1	pct.2	p_val_adj	cluster
Epha5	0	0.893632	0.691	0.311	0	a2
Rgcc	0	0.840919	0.94	0.652	0	a2
Rlbp1	0	0.794325	0.591	0.205	0	a2
Naaa	0	0.793299	0.814	0.44	0	a2
Car2	0	0.792016	0.972	0.847	0	a2
Ptn	0	0.766647	1	0.995	0	a2
Clu	0	0.725991	1	0.998	0	a2
Mgll	0	0.718878	0.971	0.818	0	a2
Gstm5	0	0.711578	0.999	0.961	0	a2
Tspan7	0	0.592492	0.999	0.967	0	a2
Prdx6	0	0.56391	1	0.993	0	a2
Cspg5	0	0.548142	1	0.977	0	a2
Id4	0	0.610324	0.98	0.84	0	a2
Atp1b1	0	0.601551	0.908	0.597	0	a2
Kcnk1	1.79038e-305	0.58006	0.977	0.838	4.53342e-301	a2
Lhx2	1.20418e-297	0.614109	0.887	0.585	3.04909e-293	a2
Hapln1	3.81828e-295	0.659614	0.815	0.494	9.66826e-291	a2
Slco1c1	1.60438e-294	0.569431	0.976	0.797	4.06245e-290	a2
Fabp5	4.22557e-294	0.636533	0.987	0.913	1.06996e-289	a2
Fbxo2	5.19054e-287	0.680723	0.836	0.559	1.3143e-282	a2
Scg3	9.86445e-283	0.465613	0.998	0.975	2.49778e-278	a2
Ugp2	1.99847e-281	0.55613	0.973	0.865	5.06032e-277	a2
Pantr1	1.1432e-279	0.616005	0.95	0.765	2.8947e-275	a2
Cxcl14	6.16686e-278	0.47117	0.998	0.949	1.56151e-273	a2
Lcat	6.21654e-264	0.73614	0.838	0.593	1.57409e-259	a2
Bmyc	1.9423e-263	0.587722	0.898	0.656	4.91809e-259	a2
Id3	1.36703e-261	1.16142	0.737	0.51	3.46146e-257	a2
Prdx1	5.53497e-255	0.485599	0.998	0.969	1.40151e-250	a2
Mt3	1.78615e-253	0.370556	1	0.998	4.5227e-249	a2
Ppp1r3g	6.30416e-251	0.556915	0.714	0.39	1.59628e-246	a2
Chrdl1	1.00283e-243	0.593488	0.578	0.266	2.53926e-239	a2
Aplp1	9.68153e-243	0.502363	0.962	0.841	2.45146e-238	a2
Aqp4	3.4342e-242	0.511255	0.994	0.959	8.69575e-238	a2
Fam13c	7.02276e-241	0.442522	0.798	0.486	1.77823e-236	a2
Fjx1	1.01371e-237	0.535819	0.992	0.928	2.56681e-233	a2
Oaf	2.13173e-235	0.560072	0.716	0.407	5.39776e-231	a2
Phgdh	2.44077e-235	0.557901	0.937	0.788	6.18027e-231	a2
Hopx	1.77164e-233	0.564711	0.859	0.575	4.48596e-229	a2
Scara3	9.25745e-233	0.566672	0.747	0.445	2.34408e-228	a2
Fam171b	1.71855e-230	0.484042	0.954	0.774	4.35153e-226	a2
Tagln3	1.76819e-225	0.539188	0.916	0.71	4.47724e-221	a2
Bsg	2.16039e-221	0.570585	0.985	0.934	5.47033e-217	a2
Ddah1	8.64392e-221	0.49201	0.956	0.799	2.18873e-216	a2
S100a6	1.11821e-218	0.423424	0.737	0.435	2.83142e-214	a2
Mt1	2.75323e-218	0.393211	1	0.999	6.97146e-214	a2
Rbp1	1.5557e-217	0.533913	0.731	0.433	3.9392e-213	a2
Aldoc	1.83372e-216	0.390955	1	0.998	4.64317e-212	a2
Slc9a3r1	3.40789e-215	0.526899	0.908	0.712	8.62913e-211	a2
Lgals1	1.9109e-213	0.535802	0.473	0.199	4.8386e-209	a2
Glul	2.16972e-209	0.346258	1	0.997	5.49394e-205	a2
Gnao1	5.51222e-208	0.410071	0.979	0.833	1.39575e-203	a2
Mfge8	1.10363e-207	0.453391	0.996	0.953	2.79451e-203	a2
Id2	4.44734e-202	0.501435	0.985	0.927	1.12611e-197	a2
Apoe	7.00592e-198	0.299935	1	1	1.77397e-193	a2
Efemp1	4.71586e-197	0.472761	0.489	0.218	1.1941e-192	a2
Wscd1	4.68671e-195	0.508979	0.636	0.355	1.18672e-190	a2
Crip2	6.04744e-194	0.518699	0.827	0.581	1.53127e-189	a2
Cav2	6.0558e-193	0.410577	0.362	0.127	1.53339e-188	a2
Adam23	9.65511e-193	0.456832	0.599	0.315	2.44477e-188	a2
Ezr	6.99409e-190	0.448573	0.912	0.7	1.77097e-185	a2
Unc5c	7.56711e-190	0.365325	0.242	0.057	1.91607e-185	a2
Id1	4.885e-189	0.669373	0.491	0.235	1.23693e-184	a2
Pmm1	1.03944e-186	0.450005	0.954	0.839	2.63196e-182	a2
Fermt2	3.61988e-186	0.42717	0.973	0.911	9.16589e-182	a2
Lypd6	2.17552e-184	0.398718	0.41	0.166	5.50864e-180	a2
Gdf10	3.99028e-184	0.354736	0.269	0.074	1.01038e-179	a2
Psph	1.80006e-179	0.503708	0.763	0.51	4.55793e-175	a2
Lmcd1	1.08633e-178	0.419431	0.537	0.27	2.7507e-174	a2
Tubb2b	2.19194e-176	0.429934	0.981	0.922	5.5502e-172	a2
Pacrg	3.28365e-176	0.520757	0.521	0.261	8.31454e-172	a2
Htra1	5.05053e-175	0.353253	0.999	0.983	1.27884e-170	a2
Ankrd29	7.64552e-175	0.399897	0.397	0.161	1.93592e-170	a2
Crot	5.55234e-168	0.491403	0.908	0.741	1.40591e-163	a2
Jun	2.33414e-167	0.465808	0.524	0.266	5.91028e-163	a2
Vim	7.91574e-167	0.392272	0.419	0.184	2.00435e-162	a2
Mfap3l	3.64805e-165	0.453638	0.695	0.434	9.23722e-161	a2
Rgs20	4.07012e-164	0.444686	0.845	0.627	1.0306e-159	a2
Ndufc2	4.33032e-164	0.372266	0.986	0.927	1.09648e-159	a2
S100a16	5.17596e-162	0.419284	0.949	0.835	1.3106e-157	a2
Hmgn3	5.7777e-162	0.415063	0.929	0.762	1.46297e-157	a2
Cfl1	8.74461e-162	0.398207	0.964	0.861	2.21422e-157	a2
Rorb	4.39806e-161	0.355131	0.997	0.97	1.11363e-156	a2
Aldoa	1.27296e-160	0.406059	0.978	0.914	3.22326e-156	a2
Timp2	9.3984e-160	0.420403	0.547	0.291	2.37977e-155	a2
Btg1	1.66352e-157	0.415602	0.783	0.537	4.21219e-153	a2
Phlda1	3.54804e-157	0.376248	0.328	0.122	8.984e-153	a2
Chst2	9.60086e-154	0.402404	0.817	0.582	2.43103e-149	a2
Eif1	1.173e-153	0.340176	0.994	0.971	2.97014e-149	a2
Dner	2.36927e-152	0.5183	0.697	0.463	5.99923e-148	a2
Smpdl3a	1.25892e-150	0.400336	0.96	0.847	3.18772e-146	a2
S100a10	5.13591e-150	0.4021	0.396	0.175	1.30046e-145	a2
S100a13	5.20105e-149	0.435013	0.884	0.713	1.31696e-144	a2
Gpm6a	8.8377e-146	0.289153	0.999	0.992	2.23779e-141	a2
Calm1	1.19786e-145	0.352438	0.989	0.953	3.0331e-141	a2
AW047730	2.45383e-145	0.455601	0.931	0.807	6.21333e-141	a2
Igfbp2	2.12818e-144	0.787176	0.647	0.43	5.38876e-140	a2
Gldc	1.09009e-143	0.38458	0.683	0.435	2.76021e-139	a2
Mmgt2	5.44369e-143	0.41016	0.611	0.365	1.3784e-138	a2
Cbr3	1.36241e-142	0.428013	0.698	0.455	3.44976e-138	a2
Kcnk2	2.36503e-140	0.369903	0.604	0.361	5.9885e-136	a2
Tpbg	7.39804e-139	0.322637	0.265	0.09	1.87326e-134	a2
Cldn10	1.51217e-138	0.28847	1	0.991	3.82897e-134	a2
Serpinb1a	6.4871e-138	0.379708	0.223	0.066	1.6426e-133	a2
Slc1a2	5.3972e-137	0.289648	1	0.999	1.36662e-132	a2
Olfm2	3.82783e-131	0.31598	0.168	0.039	9.69245e-127	a2
Dclk1	8.24476e-130	0.266159	0.996	0.958	2.08766e-125	a2
Ttc3	7.32178e-129	0.502636	0.717	0.514	1.85395e-124	a2
Bcan	8.85492e-124	0.276915	0.997	0.98	2.24216e-119	a2
Pla2g7	4.22908e-123	0.270096	1	0.982	1.07084e-118	a2
Nupr1	1.27019e-122	0.370069	0.306	0.126	3.21625e-118	a2
Grm3	2.1134e-122	0.351326	0.916	0.765	5.35133e-118	a2
Ftl1	5.21405e-122	0.33958	0.961	0.871	1.32025e-117	a2
Cox5a	6.84896e-122	0.328071	0.965	0.866	1.73422e-117	a2
Cox10	7.1106e-122	0.355794	0.57	0.343	1.80048e-117	a2
Msmo1	3.35016e-121	0.321116	0.991	0.94	8.48294e-117	a2
Swap70	3.37516e-120	0.356807	0.543	0.32	8.54625e-116	a2
Pmp22	4.37725e-120	0.314743	0.814	0.604	1.10836e-115	a2
Ndufb9	6.90543e-120	0.341599	0.942	0.836	1.74852e-115	a2
Dio2	2.81551e-119	0.302647	0.729	0.508	7.12916e-115	a2
Slc25a4	2.44826e-117	0.3102	0.986	0.953	6.19924e-113	a2
Luzp2	4.52636e-117	0.353755	0.99	0.945	1.14612e-112	a2
Ctnnbip1	1.1312e-116	0.379051	0.556	0.335	2.86431e-112	a2
Ddit4l	1.82315e-116	0.34173	0.484	0.271	4.6164e-112	a2
Gpi1	9.87181e-116	0.384957	0.828	0.648	2.49964e-111	a2
Pon2	6.62131e-115	0.352718	0.893	0.739	1.67658e-110	a2
C030018K13Rik	2.84638e-114	0.294194	0.467	0.261	7.20731e-110	a2
Gsn	1.6063e-112	0.268403	0.4	0.208	4.06731e-108	a2
Pfkp	3.89247e-112	0.406643	0.705	0.495	9.85612e-108	a2
Them4	4.57341e-112	0.417158	0.535	0.322	1.15803e-107	a2
Hes5	1.68659e-110	0.50834	0.831	0.651	4.27061e-106	a2
Lix1	7.71098e-109	0.316957	0.821	0.628	1.9525e-104	a2
Cd63	1.84836e-108	0.260119	0.998	0.989	4.68023e-104	a2
AI413582	1.03939e-107	0.326575	0.572	0.358	2.63183e-103	a2
Tpt1	1.0954e-107	0.286949	0.968	0.891	2.77367e-103	a2
Hhatl	1.58562e-106	0.35218	0.397	0.205	4.01496e-102	a2
Tsc22d4	1.50877e-105	0.279755	0.986	0.937	3.82036e-101	a2
S100a1	1.85753e-104	0.333915	0.921	0.806	4.70345e-100	a2
Dapp1	8.47385e-104	0.288772	0.32	0.148	2.14566e-99	a2
Prss23	3.08221e-101	0.26285	0.15	0.04	7.80446e-97	a2
Grin2c	3.68849e-101	0.352127	0.7	0.497	9.33962e-97	a2
Ldhb	4.60153e-101	0.292891	0.993	0.975	1.16515e-96	a2
Pax6	4.85127e-101	0.271186	0.596	0.39	1.22839e-96	a2
Slc15a2	3.39604e-100	0.304803	0.869	0.702	8.59911e-96	a2
Cadm1	1.64589e-99	0.292393	0.969	0.876	4.16755e-95	a2
Sub1	3.71487e-99	0.304758	0.814	0.629	9.40643e-95	a2
Gapdh	3.44007e-97	0.268025	0.999	0.994	8.71061e-93	a2
Sqle	3.03612e-95	0.308608	0.749	0.554	7.68776e-91	a2
Dach1	6.17059e-95	0.258178	0.226	0.087	1.56245e-90	a2
Nfkbia	1.82339e-94	0.330889	0.575	0.375	4.617e-90	a2
Atp5mpl	3.67595e-94	0.319554	0.875	0.729	9.30787e-90	a2
Efhd2	1.11395e-93	0.299688	0.733	0.538	2.82064e-89	a2
Ifitm2	5.56076e-93	0.250998	0.182	0.061	1.40804e-88	a2
Akt2	2.79174e-91	0.292033	0.59	0.392	7.06895e-87	a2
Ldha	7.25858e-91	0.378828	0.623	0.43	1.83794e-86	a2
Actg1	2.15487e-90	0.296827	0.971	0.913	5.45635e-86	a2
Gm5089	5.26248e-90	0.251503	0.351	0.184	1.33251e-85	a2
Jund	5.21465e-89	0.29583	0.723	0.532	1.3204e-84	a2
Gclm	1.17801e-88	0.354874	0.737	0.564	2.98283e-84	a2
Mcur1	3.20271e-88	0.268193	0.635	0.441	8.10958e-84	a2
Neat1	9.6436e-88	0.398542	0.648	0.455	2.44186e-83	a2
Btbd17	1.25249e-87	0.288683	0.973	0.908	3.17142e-83	a2
Gfap	3.02897e-87	0.301064	0.451	0.268	7.66965e-83	a2
Coq7	3.22682e-86	0.257725	0.404	0.232	8.17064e-82	a2
Thrsp	1.47877e-85	0.264299	0.741	0.556	3.74441e-81	a2
Fdft1	5.23354e-85	0.281678	0.692	0.503	1.32519e-80	a2
Il18	1.68646e-84	0.292839	0.838	0.68	4.27028e-80	a2
Reep5	1.91652e-84	0.313312	0.844	0.695	4.85283e-80	a2
Grina	2.91414e-84	0.276425	0.931	0.817	7.37889e-80	a2
Mertk	6.26967e-84	0.257346	0.841	0.676	1.58754e-79	a2
Rpl11	1.54357e-82	0.274544	0.89	0.754	3.90848e-78	a2
Mif	5.41558e-82	0.286654	0.822	0.658	1.37128e-77	a2
Lgr4	1.19292e-81	0.25824	0.583	0.397	3.0206e-77	a2
Dbp	2.92885e-81	0.310135	0.684	0.5	7.41613e-77	a2
Fgfr1	2.64532e-80	0.275428	0.806	0.64	6.69821e-76	a2
Wls	3.02396e-80	0.280487	0.839	0.68	7.65697e-76	a2
Lap3	3.73044e-80	0.313118	0.824	0.674	9.44584e-76	a2
Mgat5	1.38268e-79	0.291452	0.537	0.354	3.50107e-75	a2
Ncan	2.44365e-79	0.295611	0.814	0.653	6.18756e-75	a2
Rpl21	1.26955e-78	0.268201	0.913	0.803	3.21462e-74	a2
Polr3h	2.32476e-78	0.282854	0.72	0.542	5.88652e-74	a2
Glrx2	3.25479e-77	0.261199	0.666	0.485	8.24145e-73	a2
Lmo4	7.628e-77	0.277599	0.808	0.648	1.93148e-72	a2
Sfrp1	8.84126e-76	0.257192	0.303	0.159	2.23869e-71	a2
Mt2	1.19133e-75	0.291044	0.967	0.907	3.01656e-71	a2
Add3	5.37939e-75	0.289409	0.857	0.723	1.36212e-70	a2
Sgcb	5.7584e-75	0.251554	0.512	0.336	1.45808e-70	a2
Prelp	1.99823e-74	0.258813	0.564	0.388	5.05972e-70	a2
Ndufb10	3.59417e-74	0.269191	0.884	0.76	9.1008e-70	a2
Nrxn2	8.84876e-74	0.294244	0.765	0.601	2.24059e-69	a2
Snx3	1.05401e-73	0.256245	0.79	0.628	2.66886e-69	a2
Uqcrh	1.99108e-73	0.2617	0.929	0.835	5.04162e-69	a2
Lxn	2.5954e-73	0.275245	0.8	0.64	6.57181e-69	a2
Cox5b	3.6258e-73	0.263539	0.915	0.804	9.18089e-69	a2
Gng5	3.84688e-73	0.256696	0.905	0.79	9.74069e-69	a2
Uqcr10	1.32077e-70	0.251454	0.928	0.826	3.34431e-66	a2
Sdhb	2.08881e-69	0.271416	0.699	0.532	5.28907e-65	a2
Map1lc3b	6.26184e-69	0.262857	0.846	0.711	1.58556e-64	a2
Uqcr11	8.53053e-69	0.263986	0.922	0.829	2.16002e-64	a2
Pfn2	1.13772e-67	0.258818	0.865	0.738	2.88082e-63	a2
Atp5c1	3.08247e-67	0.255113	0.885	0.762	7.80511e-63	a2
Ndufs5	1.15851e-66	0.280478	0.774	0.627	2.93346e-62	a2
Rab9	7.37818e-66	0.25075	0.676	0.509	1.86823e-61	a2
Tpi1	1.70029e-64	0.259983	0.872	0.752	4.3053e-60	a2
Atp5o.1	4.18476e-63	0.252584	0.898	0.795	1.05962e-58	a2
Tst	8.30172e-63	0.276947	0.891	0.79	2.10208e-58	a2
Hmgcs1	4.10163e-60	0.258045	0.851	0.726	1.03857e-55	a2
Ubb	4.3618e-58	0.251713	0.919	0.828	1.10445e-53	a2
Idi1	2.09158e-54	0.261846	0.688	0.539	5.2961e-50	a2
Vegfa	1.75664e-53	0.285596	0.862	0.748	4.44798e-49	a2
Tubb2a	1.04457e-50	0.268029	0.868	0.77	2.64496e-46	a2

## Sheet: a3
gene	p_val	avg_log2FC	pct.1	pct.2	p_val_adj	cluster
Agt	0	0.504743	0.972	0.54	0	a3
Slc6a9	0	0.421789	0.779	0.34	0	a3
Gria1	0	0.415566	0.714	0.271	0	a3
Cit	2.55319e-298	0.350772	0.663	0.273	6.46494e-294	a3
Sparc	5.33505e-273	0.455151	0.99	0.682	1.35089e-268	a3
Spon1	3.37833e-254	0.285266	0.775	0.397	8.55426e-250	a3
Itih3	7.96826e-239	0.424242	0.925	0.556	2.01764e-234	a3
Kcnd2	8.67361e-237	0.281647	0.489	0.183	2.19625e-232	a3
Fry	1.7445e-233	0.39442	0.767	0.384	4.41726e-229	a3
Sfrp5	1.16567e-227	0.335487	0.522	0.199	2.9516e-223	a3
Lrig1	2.994e-227	0.320526	0.735	0.37	7.58111e-223	a3
Nkx6-2	3.26221e-218	0.275457	0.496	0.193	8.26025e-214	a3
5031439G07Rik	3.21247e-215	0.334649	0.659	0.308	8.1343e-211	a3
Gm42583	1.36143e-212	0.301362	0.42	0.143	3.44727e-208	a3
Etnppl	7.04178e-201	0.425259	0.896	0.55	1.78305e-196	a3
Chl1	1.95972e-198	0.254063	0.433	0.164	4.96221e-194	a3
B3galt2	9.86946e-184	0.284631	0.797	0.466	2.49905e-179	a3
Slc6a11	4.43955e-171	0.429117	0.994	0.885	1.12414e-166	a3
Trpm3	1.81431e-166	0.463189	0.944	0.679	4.594e-162	a3
Kcnq1ot1	1.30244e-162	0.373646	0.727	0.403	3.29791e-158	a3
Gabbr2	3.98084e-158	0.316432	0.843	0.531	1.00799e-153	a3
Lrp1b	7.97073e-149	0.260911	0.724	0.429	2.01827e-144	a3
Ptch1	5.94468e-147	0.387692	0.96	0.736	1.50525e-142	a3
Lgi1	3.3593e-145	0.334829	0.881	0.592	8.50607e-141	a3
Mboat2	1.11003e-132	0.256053	0.842	0.566	2.81071e-128	a3
C030005K06Rik	3.76989e-131	0.252666	0.799	0.52	9.54574e-127	a3
Itga6	9.77616e-128	0.303487	0.796	0.513	2.47542e-123	a3
Nebl	2.16254e-123	0.298411	0.829	0.555	5.47577e-119	a3
Kcnj10	3.21129e-121	0.351935	0.882	0.621	8.13132e-117	a3
Gpld1	1.66399e-117	0.283309	0.948	0.732	4.2134e-113	a3
Camk2g	5.67689e-110	0.288291	0.864	0.612	1.43745e-105	a3
Slc4a4	7.51679e-109	0.308365	0.999	0.991	1.90333e-104	a3
Pitpnc1	2.36011e-104	0.313619	0.974	0.813	5.97603e-100	a3
Tril	4.46763e-88	0.304301	0.987	0.908	1.13125e-83	a3
Ncam1	8.58128e-81	0.255468	0.99	0.9	2.17287e-76	a3
Fut9	1.43606e-80	0.29622	0.961	0.815	3.63625e-76	a3
Atp1b2	6.33523e-80	0.255292	0.999	0.984	1.60414e-75	a3
Syne1	2.11382e-78	0.275359	0.946	0.783	5.3524e-74	a3
Macf1	4.42158e-77	0.274721	0.998	0.976	1.11959e-72	a3
Slc6a1	8.06737e-76	0.251097	0.975	0.855	2.04274e-71	a3

## Sheet: a4
gene	p_val	avg_log2FC	pct.1	pct.2	p_val_adj	cluster
Agt	0	1.75934	0.985	0.541	0	a4
Sparc	0	1.36067	0.993	0.683	0	a4
Slc6a11	0	1.33856	0.999	0.885	0	a4
Slc6a9	0	1.10025	0.763	0.345	0	a4
Chl1	0	1.0995	0.563	0.153	0	a4
Pals2	0	0.962067	0.875	0.634	0	a4
Slc4a4	0	0.785112	1	0.991	0	a4
Kcnj10	0	1.01403	0.851	0.626	4.78305e-305	a4
A330076C08Rik	5.49118e-300	0.905	0.409	0.08	1.39042e-295	a4
Gria1	9.96694e-297	1.12162	0.693	0.276	2.52373e-292	a4
Trpm3	5.08193e-296	0.926112	0.896	0.685	1.28679e-291	a4
Irx5	1.93039e-281	0.711727	0.308	0.037	4.88795e-277	a4
Serpine2	2.75098e-277	0.678346	0.992	0.973	6.96575e-273	a4
Lgi1	3.82217e-248	0.852175	0.824	0.599	9.67812e-244	a4
Fzd10	6.14756e-242	0.735282	0.287	0.048	1.55662e-237	a4
Etnppl	5.49047e-239	0.982091	0.846	0.557	1.39024e-234	a4
Lrig1	3.20684e-227	0.858436	0.712	0.374	8.12005e-223	a4
Marcks	5.13833e-221	0.925505	0.728	0.433	1.30108e-216	a4
A2m	5.75633e-218	0.732328	0.304	0.057	1.45756e-213	a4
Irx1	2.45983e-212	0.525244	0.223	0.023	6.22854e-208	a4
Gsdme	7.66359e-206	0.812199	0.731	0.481	1.9405e-201	a4
Irx2	8.85824e-206	0.534424	0.217	0.024	2.243e-201	a4
Cit	2.69238e-202	0.879447	0.616	0.28	6.81738e-198	a4
Spon1	4.4927e-202	0.841463	0.717	0.406	1.1376e-197	a4
Ptch1	3.55366e-201	0.812966	0.897	0.743	8.99821e-197	a4
Itih3	5.96632e-199	0.793537	0.866	0.564	1.51073e-194	a4
Slc6a1	6.68368e-190	0.633712	0.938	0.86	1.69237e-185	a4
Kcnd2	9.09163e-184	0.767005	0.486	0.185	2.30209e-179	a4
Fry	6.14856e-183	0.793832	0.679	0.395	1.55688e-178	a4
Rrbp1	2.2034e-182	0.639763	0.929	0.84	5.57924e-178	a4
Atp1b2	2.43172e-180	0.538273	0.994	0.984	6.15737e-176	a4
Hif1a	8.50474e-176	0.687726	0.715	0.531	2.15349e-171	a4
Septin4	6.3265e-175	0.794193	0.461	0.229	1.60193e-170	a4
Pla2g7	7.84131e-169	0.61795	0.995	0.984	1.9855e-164	a4
Srgap1	2.93902e-164	0.740207	0.521	0.252	7.4419e-160	a4
5031439G07Rik	2.6961e-163	0.759793	0.6	0.316	6.82681e-159	a4
Irx3	4.08161e-161	0.427808	0.185	0.02	1.03351e-156	a4
B230323A14Rik	4.33838e-159	0.595594	0.289	0.065	1.09852e-154	a4
Pcolce2	1.33609e-155	0.598724	0.161	0.016	3.3831e-151	a4
Slc39a12	2.7676e-151	0.52574	0.947	0.89	7.00785e-147	a4
Lhfp	8.34943e-149	0.682564	0.611	0.367	2.11416e-144	a4
Ncam1	1.42083e-148	0.526971	0.96	0.904	3.59769e-144	a4
Pitpnc1	2.47398e-148	0.605207	0.91	0.82	6.26438e-144	a4
Erbb4	1.63317e-146	0.628386	0.361	0.119	4.13534e-142	a4
Gjb6	4.89676e-142	0.521455	0.979	0.943	1.23991e-137	a4
Otx2	2.10117e-141	0.531013	0.287	0.07	5.32037e-137	a4
Gm9925	1.41432e-139	0.649337	0.751	0.585	3.58119e-135	a4
Gabbr2	2.14455e-139	0.71156	0.779	0.54	5.4302e-135	a4
Sfrp5	1.27614e-137	0.750933	0.477	0.205	3.23132e-133	a4
Gja1	2.32028e-135	0.404169	0.999	0.996	5.87517e-131	a4
Atp1a2	1.61243e-133	0.391801	1	0.998	4.08283e-129	a4
Mgat4c	2.58157e-133	0.664983	0.498	0.255	6.53679e-129	a4
Camk2g	9.05671e-133	0.57794	0.76	0.624	2.29325e-128	a4
Gjc3	1.40833e-131	0.531702	0.21	0.038	3.56604e-127	a4
Cd81	1.03112e-130	0.44016	0.999	0.999	2.6109e-126	a4
Lrp1b	1.74725e-130	0.641493	0.653	0.438	4.4242e-126	a4
Aldh1a1	6.04696e-130	0.685945	0.425	0.213	1.53115e-125	a4
Kcnt1	1.86637e-129	0.590873	0.366	0.141	4.72582e-125	a4
Ncam2	4.3635e-125	0.629861	0.535	0.328	1.10488e-120	a4
Asap1	6.36752e-125	0.600818	0.599	0.422	1.61232e-120	a4
Itm2c	2.59251e-124	0.522575	0.945	0.896	6.5645e-120	a4
Paqr6	2.91291e-124	0.660522	0.705	0.481	7.37577e-120	a4
Rdh5	6.53523e-123	0.640245	0.422	0.195	1.65479e-118	a4
Igsf1	8.87759e-121	0.625119	0.444	0.179	2.24789e-116	a4
Nrp1	1.25592e-120	0.615914	0.482	0.258	3.1801e-116	a4
Syt10	4.05409e-120	0.601945	0.27	0.075	1.02654e-115	a4
Prnp	4.18698e-120	0.38695	0.999	0.997	1.06019e-115	a4
Gpld1	1.92161e-119	0.554169	0.875	0.74	4.86571e-115	a4
Gm42583	4.54976e-119	0.580462	0.375	0.149	1.15205e-114	a4
Btbd3	2.3644e-117	0.611266	0.397	0.189	5.9869e-113	a4
Foxb1	6.9601e-117	0.435661	0.174	0.032	1.76237e-112	a4
Ntrk3	1.20945e-114	0.578415	0.395	0.16	3.06244e-110	a4
Atp13a4	4.38485e-112	0.5666	0.683	0.529	1.11029e-107	a4
Adgra1	5.7789e-110	0.591728	0.506	0.301	1.46328e-105	a4
Zfhx4	4.29366e-108	0.637744	0.41	0.192	1.0872e-103	a4
Plat	9.29502e-108	0.508341	0.233	0.073	2.35359e-103	a4
Kank1	4.58395e-104	0.54811	0.625	0.445	1.1607e-99	a4
Selenop	4.9143e-104	0.49824	0.932	0.871	1.24435e-99	a4
Lgr6	2.16928e-103	0.5238	0.293	0.118	5.49284e-99	a4
Mboat2	4.67689e-103	0.535718	0.722	0.58	1.18424e-98	a4
Mgst1	4.99344e-103	0.581932	0.754	0.592	1.26439e-98	a4
Itpkb	5.06135e-103	0.5636	0.494	0.281	1.28158e-98	a4
Acvr1c	6.06742e-101	0.434414	0.194	0.047	1.53633e-96	a4
Clic4	1.82339e-99	0.546577	0.417	0.226	4.61701e-95	a4
Sparcl1	1.04259e-98	0.371104	1	0.997	2.63994e-94	a4
Fbln5	1.60522e-98	0.747302	0.281	0.119	4.06459e-94	a4
Timp3	3.5252e-98	0.471136	0.96	0.914	8.92617e-94	a4
Sdc3	3.90649e-98	0.551662	0.419	0.226	9.89161e-94	a4
Gm1604a	3.9711e-97	0.471874	0.312	0.13	1.00552e-92	a4
Plcb1	5.05924e-97	0.50854	0.678	0.552	1.28105e-92	a4
Plod2	6.61215e-94	0.536037	0.386	0.194	1.67426e-89	a4
Ndrg2	8.13106e-93	0.41017	0.977	0.957	2.05887e-88	a4
Cd38	1.38437e-91	0.573302	0.576	0.351	3.50537e-87	a4
Fnbp1l	1.4978e-91	0.540237	0.381	0.185	3.79257e-87	a4
Kcnq1ot1	2.5934e-91	0.640916	0.598	0.418	6.56674e-87	a4
Sorl1	9.76922e-91	0.514015	0.611	0.467	2.47366e-86	a4
Gmpr	2.76222e-89	0.455834	0.253	0.101	6.99422e-85	a4
Adra2a	3.09313e-89	0.493184	0.319	0.134	7.83211e-85	a4
Wnt3	8.83588e-89	0.270473	0.105	0.013	2.23733e-84	a4
Dab2	1.27453e-88	0.51618	0.398	0.185	3.22723e-84	a4
Tcf7l2	1.65537e-86	0.438801	0.875	0.82	4.19157e-82	a4
Tafa1	3.26965e-86	0.334419	0.166	0.037	8.27907e-82	a4
Cyp2j6	1.02839e-82	0.452628	0.728	0.637	2.604e-78	a4
Plce1	1.41916e-80	0.518026	0.433	0.237	3.59345e-76	a4
Adcy8	1.81834e-78	0.404952	0.246	0.089	4.60422e-74	a4
Aqp4	1.29042e-77	0.413014	0.986	0.963	3.26747e-73	a4
2310022B05Rik	4.18246e-77	0.47695	0.699	0.565	1.05904e-72	a4
Atp2a2	1.19025e-75	0.392909	0.918	0.875	3.01383e-71	a4
Cyp2j9	2.99169e-75	0.434408	0.755	0.656	7.57525e-71	a4
Cntn1	7.20939e-75	0.479856	0.463	0.294	1.82549e-70	a4
Olig1	1.21419e-74	0.513391	0.576	0.395	3.07446e-70	a4
Plppr5	1.95588e-74	0.37901	0.192	0.059	4.95249e-70	a4
Paqr8	5.44675e-74	0.412121	0.837	0.775	1.37917e-69	a4
Lrp1	1.87826e-73	0.421905	0.743	0.64	4.75595e-69	a4
Sall2	2.20434e-73	0.463631	0.571	0.42	5.58161e-69	a4
Arxes2	6.44974e-73	0.448072	0.737	0.628	1.63314e-68	a4
Sh3gl2	4.47542e-72	0.345968	0.21	0.071	1.13322e-67	a4
Pygm	7.77409e-70	0.443195	0.434	0.285	1.96848e-65	a4
Ackr3	1.03629e-69	0.376575	0.238	0.089	2.62398e-65	a4
Adgrg1	1.24948e-69	0.453181	0.735	0.624	3.16382e-65	a4
Vwa1	1.74155e-69	0.418237	0.287	0.158	4.40977e-65	a4
Rims2	7.29866e-69	0.464916	0.523	0.37	1.84809e-64	a4
Fads2	3.51833e-68	0.389481	0.813	0.758	8.90877e-64	a4
Slc14a1	3.91631e-67	0.468409	0.512	0.349	9.91648e-63	a4
Dmd	8.07727e-67	0.374592	0.828	0.775	2.04525e-62	a4
Csmd3	1.37846e-66	0.325893	0.172	0.052	3.49041e-62	a4
Itgb8	1.66613e-66	0.415945	0.768	0.678	4.21881e-62	a4
Nnat	7.02924e-66	0.542744	0.724	0.577	1.77987e-61	a4
Car14	2.21008e-64	0.369542	0.17	0.05	5.59615e-60	a4
Fut9	3.77862e-64	0.376243	0.877	0.824	9.56785e-60	a4
Elmo2	4.90563e-64	0.404056	0.438	0.322	1.24216e-59	a4
Col9a2	1.35515e-63	0.262831	0.1	0.018	3.43136e-59	a4
Tril	3.6246e-63	0.344078	0.938	0.913	9.17785e-59	a4
Tmcc3	3.8011e-62	0.428415	0.481	0.343	9.62477e-58	a4
Ttyh2	4.70942e-62	0.41096	0.34	0.203	1.19247e-57	a4
Sez6l	2.27629e-61	0.262099	0.118	0.026	5.7638e-57	a4
Phyhipl	1.73384e-60	0.340283	0.949	0.92	4.39025e-56	a4
Adgrb3	2.2031e-60	0.394266	0.653	0.567	5.57846e-56	a4
Sorbs1	2.85476e-60	0.464546	0.568	0.444	7.22855e-56	a4
Sash1	1.04783e-59	0.352552	0.883	0.828	2.65321e-55	a4
Lrrn1	1.21416e-59	0.388469	0.29	0.165	3.07438e-55	a4
Ctsl	1.29098e-59	0.373764	0.86	0.819	3.26888e-55	a4
Nkain4	1.51871e-59	0.371875	0.97	0.969	3.84553e-55	a4
Folh1	1.79572e-59	0.420789	0.463	0.321	4.54694e-55	a4
Scd2	9.70819e-59	0.30627	0.996	0.99	2.45821e-54	a4
Gprc5b	1.17319e-58	0.357873	0.726	0.669	2.97064e-54	a4
Rgs6	1.32043e-58	0.401295	0.421	0.298	3.34347e-54	a4
Gdpd2	4.54133e-58	0.407814	0.378	0.236	1.14991e-53	a4
Fam184a	7.38386e-58	0.414557	0.684	0.604	1.86967e-53	a4
Cep85l	1.11554e-57	0.368048	0.711	0.637	2.82467e-53	a4
Wnt5a	1.22332e-57	0.285243	0.141	0.039	3.09758e-53	a4
Tmem254	2.26951e-57	0.415997	0.568	0.454	5.74663e-53	a4
Mettl7a1	4.10905e-57	0.382612	0.456	0.343	1.04045e-52	a4
Sdc4	5.43857e-57	0.333961	0.964	0.946	1.3771e-52	a4
Mdk	4.28515e-56	0.397647	0.799	0.718	1.08504e-51	a4
Tmem229a	4.40298e-56	0.369138	0.703	0.627	1.11488e-51	a4
Ddo	7.2903e-56	0.404407	0.561	0.442	1.84598e-51	a4
Amigo2	3.69356e-55	0.3411	0.176	0.08	9.35246e-51	a4
Nebl	5.81581e-55	0.389749	0.683	0.571	1.47262e-50	a4
Gtf2ird1	8.88057e-55	0.38941	0.375	0.24	2.24865e-50	a4
Flrt2	2.00998e-54	0.383198	0.291	0.158	5.08947e-50	a4
Lrrc4c	3.71347e-54	0.373844	0.337	0.224	9.40288e-50	a4
Gm42899	6.76891e-54	0.375054	0.281	0.155	1.71396e-49	a4
Pltp	8.31045e-53	0.394909	0.283	0.152	2.10429e-48	a4
Sox6	1.1128e-52	0.367132	0.568	0.48	2.81771e-48	a4
Chpt1	1.65244e-52	0.316264	0.823	0.797	4.18415e-48	a4
Shisa9	2.24265e-52	0.430402	0.458	0.325	5.6786e-48	a4
Gpr179	3.17716e-52	0.30988	0.182	0.07	8.04488e-48	a4
Ramp1	3.64312e-52	0.337071	0.842	0.789	9.22474e-48	a4
Bcl2	1.20524e-51	0.355634	0.674	0.621	3.0518e-47	a4
Abat	1.68419e-51	0.352783	0.672	0.604	4.26454e-47	a4
Cadm4	2.12741e-50	0.333744	0.703	0.634	5.38682e-46	a4
Acsl6	6.50003e-50	0.280438	0.972	0.955	1.64587e-45	a4
Camk2d	6.75596e-50	0.369094	0.522	0.431	1.71068e-45	a4
Ablim1	8.36002e-50	0.365735	0.333	0.234	2.11684e-45	a4
Lsm6	1.85924e-49	0.36086	0.568	0.486	4.70778e-45	a4
Grk3	2.87927e-49	0.365321	0.722	0.653	7.2906e-45	a4
Adcyap1r1	3.0046e-49	0.378058	0.536	0.447	7.60794e-45	a4
Dynll1	3.60036e-49	0.3499	0.886	0.843	9.11648e-45	a4
Megf9	4.75024e-49	0.345597	0.29	0.18	1.20281e-44	a4
Fndc5	5.43115e-49	0.393034	0.362	0.22	1.37522e-44	a4
Plp1	5.74182e-49	0.331131	0.285	0.137	1.45389e-44	a4
Lrrn2	3.51193e-48	0.314157	0.218	0.115	8.89255e-44	a4
Basp1	7.95223e-48	0.379808	0.188	0.073	2.01358e-43	a4
Adgrb1	6.20052e-47	0.388008	0.469	0.336	1.57003e-42	a4
Runx1t1	8.97627e-47	0.308517	0.189	0.078	2.27288e-42	a4
Tspan5	2.07842e-46	0.35968	0.511	0.378	5.26277e-42	a4
Chd9	2.53944e-46	0.304486	0.817	0.773	6.4301e-42	a4
Colec12	8.29312e-46	0.305675	0.175	0.069	2.0999e-41	a4
Npas3	4.64761e-45	0.304492	0.831	0.802	1.17682e-40	a4
Il1rapl1	4.67458e-45	0.362655	0.421	0.299	1.18365e-40	a4
Slc2a1	7.18049e-45	0.356485	0.628	0.541	1.81817e-40	a4
Tspan33	9.98206e-45	0.345849	0.26	0.149	2.52756e-40	a4
Arxes1	1.62263e-44	0.349019	0.403	0.294	4.10865e-40	a4
Ttll3	4.00649e-44	0.437852	0.408	0.262	1.01448e-39	a4
Sobp	5.09574e-44	0.309955	0.227	0.118	1.29029e-39	a4
Rab8b	8.14939e-44	0.329115	0.268	0.153	2.06351e-39	a4
Bbox1	1.75097e-43	0.268666	0.171	0.076	4.43364e-39	a4
Cdh20	2.11166e-43	0.317809	0.322	0.217	5.34694e-39	a4
Atp2c1	3.35866e-43	0.301213	0.616	0.549	8.50447e-39	a4
Cbx5	5.24314e-43	0.325509	0.669	0.602	1.32762e-38	a4
Itga6	7.28776e-43	0.347136	0.609	0.533	1.84533e-38	a4
Slc7a10	2.24723e-42	0.278372	0.956	0.948	5.69021e-38	a4
Scd1	2.29586e-42	0.378664	0.507	0.381	5.81334e-38	a4
Mdga2	2.16144e-41	0.319355	0.531	0.458	5.47299e-37	a4
Rab11fip4	2.42328e-41	0.303626	0.333	0.247	6.13598e-37	a4
Nrcam	2.78628e-41	0.280968	0.914	0.891	7.05514e-37	a4
Ptprd	4.64099e-41	0.306183	0.534	0.47	1.17515e-36	a4
Lrig3	8.26448e-41	0.289262	0.213	0.113	2.09265e-36	a4
Tpd52l1	1.97791e-40	0.254141	0.158	0.066	5.00827e-36	a4
Dtx1	2.28092e-40	0.317359	0.377	0.28	5.77552e-36	a4
Acss3	2.95743e-40	0.299748	0.218	0.114	7.48852e-36	a4
Gm37033	5.58387e-40	0.330644	0.252	0.141	1.41389e-35	a4
Ccdc190	8.92541e-40	0.301555	0.4	0.326	2.26e-35	a4
Gpsm1	3.50112e-39	0.295889	0.231	0.121	8.86518e-35	a4
Fam214a	3.84435e-39	0.322264	0.371	0.268	9.73427e-35	a4
Pclo	4.02259e-39	0.337251	0.436	0.342	1.01856e-34	a4
Slc5a3	4.13618e-39	0.294667	0.251	0.156	1.04732e-34	a4
C130075A20Rik	4.51424e-39	0.301724	0.224	0.126	1.14305e-34	a4
B3galt2	4.88702e-39	0.381766	0.618	0.486	1.23744e-34	a4
Fgfr3	5.16583e-39	0.253794	0.867	0.858	1.30804e-34	a4
Ahcyl2	1.73588e-38	0.317472	0.484	0.393	4.39542e-34	a4
Ednrb	1.79186e-38	0.251732	0.955	0.915	4.53717e-34	a4
Zic1	2.92983e-38	0.36648	0.26	0.135	7.41862e-34	a4
Vit	4.83756e-38	0.33098	0.268	0.148	1.22492e-33	a4
Rev3l	4.89656e-38	0.316086	0.43	0.336	1.23986e-33	a4
Sox1ot	9.10103e-38	0.331902	0.35	0.257	2.30447e-33	a4
Gadd45g	4.01733e-37	0.333585	0.367	0.299	1.01723e-32	a4
Cdkn1a	6.26779e-37	0.313512	0.178	0.079	1.58707e-32	a4
Ddhd1	7.4235e-37	0.277994	0.837	0.801	1.8797e-32	a4
Dnah7b	1.347e-36	0.318726	0.295	0.194	3.41074e-32	a4
Foxp1	1.7245e-36	0.331164	0.356	0.228	4.36661e-32	a4
Adam11	1.74048e-36	0.25439	0.15	0.074	4.40708e-32	a4
Mmp14	2.7366e-36	0.310496	0.443	0.35	6.92935e-32	a4
Gpr85	4.09846e-36	0.265043	0.159	0.067	1.03777e-31	a4
Xpr1	5.19229e-36	0.264898	0.665	0.628	1.31474e-31	a4
Kcnip3	7.77458e-36	0.317343	0.471	0.362	1.9686e-31	a4
Ebp	1.0788e-35	0.277679	0.251	0.155	2.73164e-31	a4
Sox1	1.24425e-35	0.330256	0.567	0.476	3.15057e-31	a4
Sorbs2	1.4456e-35	0.32711	0.359	0.232	3.66039e-31	a4
Gm2a	1.72071e-35	0.281486	0.685	0.641	4.35702e-31	a4
Jam2	3.60352e-35	0.285467	0.674	0.608	9.12447e-31	a4
Rgma	1.26781e-34	0.27836	0.754	0.711	3.21022e-30	a4
Wsb1	2.2089e-34	0.299501	0.577	0.508	5.59315e-30	a4
Ucp2	2.54542e-34	0.279593	0.244	0.126	6.44526e-30	a4
Ahcyl1	5.6863e-34	0.258458	0.903	0.873	1.43983e-29	a4
Klhl5	6.90531e-34	0.277343	0.543	0.486	1.74849e-29	a4
Slc29a3	1.31922e-33	0.289761	0.307	0.221	3.34039e-29	a4
Rhobtb3	1.33559e-33	0.290542	0.394	0.324	3.38185e-29	a4
Trib2	1.75174e-33	0.307914	0.559	0.478	4.43559e-29	a4
Slc22a4	1.75701e-33	0.308506	0.309	0.205	4.44892e-29	a4
Kmt2c	2.92829e-33	0.266166	0.696	0.671	7.41471e-29	a4
Adgrl3	5.81072e-33	0.255213	0.611	0.561	1.47133e-28	a4
Lars2	1.01489e-32	0.290166	0.854	0.825	2.5698e-28	a4
Abr	1.08051e-32	0.250717	0.543	0.501	2.73597e-28	a4
Ppp1r14c	1.23213e-32	0.302214	0.255	0.146	3.11988e-28	a4
Nhsl1	2.76853e-32	0.281739	0.462	0.392	7.0102e-28	a4
Sema6d	4.88258e-32	0.253743	0.695	0.66	1.23632e-27	a4
Ocrl	5.76072e-32	0.271039	0.409	0.334	1.45867e-27	a4
Trmt9b	1.87628e-31	0.285841	0.417	0.332	4.75093e-27	a4
Zfp608	2.2644e-31	0.292042	0.534	0.467	5.7337e-27	a4
Lifr	2.85916e-31	0.262659	0.441	0.38	7.23967e-27	a4
Susd6	4.88326e-31	0.268717	0.443	0.375	1.23649e-26	a4
Meis1	1.43227e-30	0.254928	0.213	0.124	3.62666e-26	a4
Chn1	3.67008e-30	0.278134	0.472	0.405	9.29301e-26	a4
Scmh1	3.71783e-30	0.273905	0.485	0.419	9.41391e-26	a4
Rasal2	6.88569e-30	0.273575	0.355	0.276	1.74352e-25	a4
Dlg2	1.18234e-29	0.255421	0.211	0.128	2.99381e-25	a4
Brinp3	1.70911e-29	0.294252	0.561	0.465	4.32763e-25	a4
Skap2	4.23115e-29	0.298707	0.438	0.329	1.07137e-24	a4
Tprkb	1.2333e-28	0.269783	0.845	0.783	3.12285e-24	a4
Tmtc2	2.46864e-28	0.262265	0.258	0.182	6.25085e-24	a4
Pnp	1.03896e-27	0.261642	0.615	0.566	2.63075e-23	a4
Pipox	9.71189e-27	0.277107	0.279	0.17	2.45915e-22	a4
Gm26703	1.09733e-26	0.261572	0.272	0.186	2.77855e-22	a4
Crim1	1.18505e-26	0.268007	0.352	0.27	3.00067e-22	a4
Arap2	1.2167e-26	0.260152	0.666	0.62	3.08081e-22	a4
Cacna2d2	1.62951e-26	0.260901	0.309	0.217	4.12608e-22	a4
Ece1	3.22991e-26	0.272273	0.395	0.316	8.17844e-22	a4
Gm46218	4.36971e-26	0.259332	0.372	0.303	1.10645e-21	a4
Col1a2	3.46532e-25	0.25227	0.188	0.107	8.77454e-21	a4
Ralgps2	7.07986e-25	0.260275	0.342	0.267	1.79269e-20	a4
Peg3	5.74105e-24	0.259812	0.53	0.469	1.45369e-19	a4
Tceal3	1.71337e-23	0.250805	0.301	0.227	4.33841e-19	a4
Arpp21	3.80881e-21	0.252415	0.364	0.29	9.64428e-17	a4
Apoc1	2.25315e-20	0.29278	0.34	0.246	5.7052e-16	a4

## Sheet: a5
gene	p_val	avg_log2FC	pct.1	pct.2	p_val_adj	cluster
Slc38a1	0	1.48777	0.624	0.13	0	a5
St6galnac5	0	1.2601	0.793	0.443	0	a5
Zic1	0	1.21416	0.568	0.106	0	a5
Zic4	0	1.00534	0.404	0.045	0	a5
Hopx	0	1.28584	0.854	0.602	0	a5
Slc1a3	3.17622e-210	0.492377	1	0.999	8.0425e-206	a5
Luzp2	1.16588e-205	0.808857	0.982	0.95	2.95212e-201	a5
Kcnk2	6.92495e-204	0.876452	0.656	0.378	1.75347e-199	a5
A730094K22Rik	4.72312e-200	0.544235	0.227	0.023	1.19594e-195	a5
Dlk1	4.3995e-184	0.540838	0.204	0.018	1.114e-179	a5
Cxcl5	3.57599e-181	1.19928	0.198	0.03	9.05477e-177	a5
Efnb2	4.29815e-150	0.575383	0.249	0.048	1.08834e-145	a5
Pdcd4	6.67262e-149	0.698474	0.753	0.574	1.68957e-144	a5
Chst2	1.08533e-142	0.668223	0.778	0.607	2.74816e-138	a5
Cntnap2	3.21729e-136	0.549944	0.251	0.058	8.14649e-132	a5
Cpe	6.2585e-135	0.553727	0.999	0.996	1.58471e-130	a5
Mgll	1.85612e-125	0.589299	0.937	0.836	4.69989e-121	a5
Cyba	3.20655e-125	0.644126	0.437	0.198	8.11931e-121	a5
Cspg5	5.29703e-125	0.42122	1	0.979	1.34126e-120	a5
Id4	2.99053e-112	0.526336	0.959	0.855	7.57232e-108	a5
Slc38a2	1.9671e-105	0.665399	0.402	0.187	4.9809e-101	a5
Gpm6b	1.03564e-103	0.410702	0.991	0.985	2.62235e-99	a5
Cdh4	3.96964e-103	0.522347	0.284	0.105	1.00515e-98	a5
Gnao1	2.24736e-98	0.447386	0.959	0.849	5.69054e-94	a5
Dab1	6.93677e-94	0.528541	0.604	0.44	1.75646e-89	a5
Tspan7	6.55616e-93	0.404436	0.997	0.97	1.66009e-88	a5
Mfge8	1.90304e-91	0.419873	0.993	0.958	4.81868e-87	a5
Zic3	2.13806e-91	0.351848	0.173	0.038	5.41378e-87	a5
Ctsc	1.70809e-90	0.43402	0.207	0.061	4.32505e-86	a5
Agpat5	8.07899e-90	0.464883	0.967	0.945	2.04568e-85	a5
Cd9	7.50972e-86	0.603587	0.697	0.552	1.90154e-81	a5
Arl4c	3.12665e-84	0.437245	0.266	0.1	7.91698e-80	a5
Gria2	1.79642e-82	0.524147	0.97	0.937	4.54872e-78	a5
Tmem47	2.29362e-82	0.43847	0.974	0.954	5.80767e-78	a5
Col1a2	3.35041e-80	0.467895	0.256	0.101	8.48357e-76	a5
Dkk3	4.60908e-79	0.510688	0.665	0.516	1.16707e-74	a5
Slc1a2	2.74228e-76	0.347705	1	0.999	6.94372e-72	a5
Thrsp	5.6295e-76	0.626705	0.63	0.583	1.42545e-71	a5
Ttyh3	2.05435e-74	0.4254	0.812	0.743	5.20181e-70	a5
Pcsk6	1.34326e-73	0.435654	0.319	0.18	3.40127e-69	a5
Gpm6a	7.43446e-72	0.317034	0.996	0.993	1.88248e-67	a5
Emx2	2.20513e-70	0.504316	0.55	0.396	5.58361e-66	a5
Ndufc2	1.18165e-67	0.438814	0.945	0.936	2.99205e-63	a5
Glul	2.07372e-65	0.277128	0.999	0.997	5.25087e-61	a5
Ranbp3l	3.64719e-65	0.451413	0.385	0.26	9.23504e-61	a5
Cst3	7.92973e-65	0.356508	1	1	2.00789e-60	a5
Meg3	9.46507e-64	0.610874	0.148	0.041	2.39665e-59	a5
Mlc1	9.62354e-62	0.338588	0.898	0.891	2.43678e-57	a5
Pak1	1.2922e-61	0.438825	0.416	0.258	3.27199e-57	a5
Prdm16os	9.80647e-61	0.419205	0.517	0.394	2.4831e-56	a5
Slc20a2	9.21734e-59	0.427968	0.509	0.383	2.33392e-54	a5
Fam171b	3.1673e-58	0.395869	0.881	0.797	8.01993e-54	a5
Tgfb2	5.01398e-58	0.426818	0.517	0.388	1.26959e-53	a5
Cacng5	1.72329e-57	0.333055	0.155	0.049	4.36353e-53	a5
Ptn	3.29403e-57	0.277121	0.999	0.995	8.34081e-53	a5
Arhgap31	9.94678e-57	0.485532	0.46	0.283	2.51862e-52	a5
Bambi	2.22845e-56	0.493886	0.324	0.19	5.64265e-52	a5
Kcnd3	4.06382e-55	0.259617	0.134	0.039	1.029e-50	a5
Pde10a	9.31098e-55	0.527283	0.601	0.415	2.35763e-50	a5
Vim	1.0254e-53	0.436619	0.372	0.21	2.59641e-49	a5
Cd320	1.72788e-52	0.327061	0.462	0.439	4.37517e-48	a5
Hunk	5.05111e-52	0.294176	0.185	0.077	1.27899e-47	a5
Clmn	3.0931e-51	0.392989	0.759	0.681	7.83205e-47	a5
Pantr1	2.21561e-50	0.388465	0.875	0.789	5.61013e-46	a5
Prex2	2.37435e-50	0.363812	0.928	0.877	6.0121e-46	a5
Frrs1l	3.83934e-50	0.33131	0.154	0.067	9.7216e-46	a5
Gldc	4.1701e-49	0.382764	0.573	0.469	1.05591e-44	a5
Angpt1	1.20559e-48	0.359971	0.252	0.126	3.05267e-44	a5
Cyp4f15	1.65675e-48	0.371118	0.525	0.424	4.19506e-44	a5
Igdcc4	2.62276e-48	0.342427	0.49	0.403	6.64109e-44	a5
Lhx2	2.3338e-47	0.393924	0.769	0.624	5.90943e-43	a5
Slc16a2	4.14814e-47	0.392965	0.348	0.207	1.05035e-42	a5
Zfp36l1	6.8936e-47	0.370541	0.786	0.727	1.74553e-42	a5
Lgr4	5.98706e-44	0.307698	0.474	0.425	1.51598e-39	a5
Hlf	4.50396e-43	0.351679	0.68	0.635	1.14045e-38	a5
Tprkb	7.48404e-43	0.327336	0.825	0.785	1.89503e-38	a5
Ifi27	1.81523e-42	0.384908	0.584	0.563	4.59634e-38	a5
Zfhx4	2.02845e-42	0.399977	0.327	0.2	5.13623e-38	a5
Epn2	2.53244e-42	0.31559	0.454	0.4	6.41239e-38	a5
Grin2b	3.57394e-42	0.325067	0.399	0.322	9.04956e-38	a5
Zic2	1.7115e-41	0.328032	0.278	0.166	4.3337e-37	a5
Cald1	1.9672e-40	0.2766	0.166	0.07	4.98115e-36	a5
Lgals3bp	2.17906e-40	0.339416	0.382	0.318	5.51759e-36	a5
Gm10561	6.54248e-40	0.328823	0.355	0.274	1.65662e-35	a5
Sesn3	7.29696e-40	0.300306	0.645	0.605	1.84766e-35	a5
Six3	3.29672e-39	0.367967	0.281	0.15	8.34763e-35	a5
Tspan13	9.15077e-39	0.266099	0.149	0.063	2.31707e-34	a5
Phactr1	1.05237e-38	0.325967	0.535	0.446	2.66471e-34	a5
Kif1a	3.14499e-38	0.273257	0.629	0.593	7.96342e-34	a5
Mageh1	3.90801e-38	0.313476	0.748	0.696	9.89547e-34	a5
Ildr2	4.04812e-38	0.355942	0.325	0.229	1.02502e-33	a5
Ctnnbip1	4.44224e-37	0.316134	0.44	0.367	1.12482e-32	a5
Pex11a	5.80302e-37	0.278101	0.268	0.198	1.46938e-32	a5
Syne2	6.87717e-37	0.289264	0.221	0.124	1.74137e-32	a5
Spcs2	1.75153e-36	0.279062	0.855	0.827	4.43504e-32	a5
Six3os1	3.0083e-36	0.346387	0.245	0.139	7.61732e-32	a5
Nap1l5	3.47272e-36	0.346319	0.624	0.565	8.79327e-32	a5
Ifitm3	3.97618e-36	0.522586	0.28	0.172	1.00681e-31	a5
Plxnc1	1.03488e-35	0.267791	0.185	0.101	2.62043e-31	a5
Cthrc1	1.37177e-35	0.288518	0.237	0.159	3.47346e-31	a5
Robo2	4.88499e-35	0.291116	0.249	0.164	1.23693e-30	a5
Emx2os	5.94372e-35	0.298559	0.308	0.219	1.50501e-30	a5
Foxg1	9.54334e-35	0.320403	0.53	0.449	2.41647e-30	a5
Fgfr1	1.35963e-34	0.292144	0.714	0.664	3.44272e-30	a5
Ggta1	1.95672e-34	0.27301	0.178	0.09	4.95461e-30	a5
C4b	7.30126e-34	0.364073	0.332	0.232	1.84875e-29	a5
Zdbf2	1.18832e-33	0.304663	0.124	0.052	3.00894e-29	a5
Psph	2.33203e-33	0.307163	0.622	0.546	5.90492e-29	a5
Sfxn1	4.9864e-33	0.292151	0.659	0.605	1.26261e-28	a5
Gfra1	1.23967e-32	0.280916	0.254	0.169	3.13898e-28	a5
H2-D1	1.66946e-32	0.307256	0.277	0.172	4.22725e-28	a5
Gas1	2.64274e-32	0.264409	0.592	0.556	6.69169e-28	a5
Oat	1.30839e-31	0.26849	0.751	0.716	3.31298e-27	a5
Idh2	1.41979e-31	0.25315	0.664	0.627	3.59506e-27	a5
Gfap	1.15453e-30	0.359261	0.396	0.29	2.92338e-26	a5
Sfrp1	9.56971e-30	0.376002	0.274	0.175	2.42315e-25	a5
Prxl2a	1.08262e-29	0.250888	0.924	0.915	2.74131e-25	a5
Cspp1	1.85271e-29	0.263487	0.598	0.557	4.69125e-25	a5
Pcdh10	4.48789e-29	0.250624	0.89	0.87	1.13638e-24	a5
Prelp	5.35183e-29	0.3077	0.492	0.411	1.35514e-24	a5
Mgat5	7.45008e-29	0.27981	0.442	0.38	1.88643e-24	a5
Fezf2	9.88832e-29	0.277976	0.255	0.173	2.50382e-24	a5
App	2.54313e-28	0.278483	0.292	0.196	6.43947e-24	a5
Epha4	4.30078e-28	0.267118	0.271	0.204	1.089e-23	a5
Fabp7	2.3655e-27	0.336713	0.741	0.741	5.98968e-23	a5
Sox21	1.74751e-26	0.250458	0.486	0.433	4.42487e-22	a5
Tspan33	1.8382e-26	0.254486	0.248	0.15	4.6545e-22	a5
Ccdc34	6.98193e-25	0.271905	0.33	0.273	1.76789e-20	a5
Lmcd1	2.79244e-24	0.264194	0.378	0.31	7.07075e-20	a5
Ddo	1.43835e-22	0.260721	0.508	0.447	3.64204e-18	a5
Hapln1	6.18377e-22	0.278096	0.621	0.542	1.56579e-17	a5
Txnip	6.61742e-21	0.300702	0.302	0.221	1.6756e-16	a5

## Sheet: a6
gene	p_val	avg_log2FC	pct.1	pct.2	p_val_adj	cluster
Fos	0	2.42175	0.882	0.192	0	a6
Pde10a	0	2.00089	0.96	0.39	0	a6
Junb	0	1.82102	0.544	0.058	0	a6
Emd	0	1.82087	0.769	0.32	0	a6
Arhgap31	0	1.79039	0.742	0.264	0	a6
Nr4a2	0	1.73599	0.635	0.047	0	a6
Eprs	0	1.6583	0.789	0.521	0	a6
Ccn1	0	1.64819	0.793	0.325	0	a6
Fam13c	0	1.48968	0.858	0.515	0	a6
Dclk1	0	1.3118	1	0.962	0	a6
Slc25a3	0	1.27075	0.986	0.903	0	a6
Nr4a1	0	1.26561	0.579	0.064	0	a6
Gem	0	1.2237	0.559	0.131	0	a6
Coq10b	0	1.21907	0.742	0.324	0	a6
Btg2	0	1.29107	0.596	0.277	0	a6
Ccnl1	0	1.09314	0.755	0.463	4.02637e-305	a6
Klf4	7.05464e-303	1.01961	0.339	0.031	1.78631e-298	a6
Cebpb	1.2841e-283	1.08206	0.457	0.098	3.25147e-279	a6
Galnt11	5.77954e-259	1.00116	0.663	0.4	1.46344e-254	a6
Sik1	4.61613e-247	0.843212	0.453	0.097	1.16885e-242	a6
Dio2	7.3517e-237	0.986728	0.828	0.524	1.86153e-232	a6
Fosl2	2.08043e-235	0.602879	0.229	0.011	5.26785e-231	a6
Usp2	3.75699e-234	0.921739	0.793	0.511	9.51306e-230	a6
Slc3a2	2.70187e-217	0.694936	0.982	0.929	6.8414e-213	a6
Nr4a3	1.27139e-209	0.588554	0.229	0.015	3.21929e-205	a6
Ifrd1	1.35567e-209	0.814185	0.797	0.577	3.43269e-205	a6
Mageh1	1.88529e-205	0.838953	0.875	0.687	4.77374e-201	a6
Emx2	2.34163e-201	0.914499	0.683	0.389	5.92924e-197	a6
Hmgcr	1.3283e-199	0.814263	0.914	0.752	3.36339e-195	a6
Gm47423	1.23906e-198	0.983959	0.597	0.3	3.13742e-194	a6
Rgs2	1.6854e-189	0.728389	0.272	0.036	4.26761e-185	a6
Tcf4	8.90399e-180	0.660855	0.99	0.956	2.25458e-175	a6
Hopx	9.20922e-179	0.8618	0.911	0.602	2.33187e-174	a6
Pard6a	1.88271e-170	0.7613	0.409	0.164	4.76722e-166	a6
Fgfr2	1.17452e-168	0.801105	0.657	0.415	2.974e-164	a6
Ppp1r3g	2.96262e-167	0.834957	0.705	0.425	7.50165e-163	a6
Bambi	8.8749e-148	0.834918	0.47	0.181	2.24721e-143	a6
Mfge8	1.62446e-145	0.611029	0.995	0.958	4.11329e-141	a6
Zfp36l1	2.70826e-139	0.682482	0.875	0.722	6.85758e-135	a6
Dusp1	7.64299e-136	0.777859	0.432	0.186	1.93528e-131	a6
Plk2	1.93025e-130	0.731736	0.349	0.122	4.88758e-126	a6
Rfx4	5.69759e-129	0.655578	0.766	0.674	1.44269e-124	a6
Msmo1	4.58216e-128	0.594872	0.989	0.946	1.16025e-123	a6
Slco1c1	4.59055e-127	0.614453	0.958	0.818	1.16237e-122	a6
Bhlhe40	5.62788e-126	0.690154	0.631	0.447	1.42503e-121	a6
Irs2	1.49144e-125	0.615764	0.376	0.128	3.77648e-121	a6
Cyp51	9.66237e-118	0.671798	0.781	0.585	2.44661e-113	a6
Nap1l5	3.31732e-114	0.728152	0.696	0.56	8.39977e-110	a6
Meis2	7.86006e-111	0.637404	0.795	0.608	1.99025e-106	a6
Lhx2	4.73155e-105	0.598319	0.858	0.619	1.19808e-100	a6
Irf2bp2	1.07853e-102	0.587816	0.61	0.4	2.73094e-98	a6
Hes1	6.44637e-101	0.742398	0.631	0.45	1.63229e-96	a6
Arid5a	1.27544e-99	0.580843	0.451	0.231	3.22953e-95	a6
Sat1	3.67674e-97	0.540154	0.986	0.962	9.30987e-93	a6
Sybu	1.7364e-94	0.552209	0.666	0.521	4.39675e-90	a6
Per1	5.11518e-94	0.552742	0.402	0.191	1.29521e-89	a6
Hmgcs1	6.32739e-93	0.580609	0.865	0.738	1.60216e-88	a6
Tob1	2.33663e-92	0.564205	0.712	0.552	5.91658e-88	a6
Vps37b	1.54359e-91	0.535043	0.333	0.155	3.90852e-87	a6
Rasa2	5.19815e-90	0.556673	0.837	0.733	1.31622e-85	a6
Mir100hg	1.12919e-89	0.512263	0.919	0.833	2.85921e-85	a6
Slc38a2	1.14637e-88	0.715381	0.385	0.192	2.90271e-84	a6
Cdk11b	3.07789e-85	0.647026	0.498	0.417	7.79354e-81	a6
Cbarp	9.49882e-85	0.485356	0.305	0.13	2.4052e-80	a6
Ankrd9	6.05117e-84	0.514109	0.346	0.16	1.53222e-79	a6
Mgll	6.12745e-82	0.532141	0.926	0.838	1.55153e-77	a6
Gnpda1	4.84773e-81	0.514539	0.374	0.198	1.22749e-76	a6
Atp1b1	5.13524e-81	0.466518	0.866	0.634	1.30029e-76	a6
Usp53	3.5941e-78	0.564186	0.753	0.614	9.10063e-74	a6
Dkk3	1.13795e-77	0.544751	0.721	0.514	2.88142e-73	a6
Clasp2	1.7556e-77	0.484144	0.802	0.702	4.44534e-73	a6
Gnao1	2.72987e-76	0.416066	0.957	0.851	6.91232e-72	a6
St6galnac5	5.79206e-76	0.585982	0.677	0.458	1.46661e-71	a6
Neat1	8.36583e-76	0.67376	0.654	0.475	2.11831e-71	a6
Dleu2	1.43146e-75	0.533151	0.515	0.321	3.6246e-71	a6
Txndc11	2.21533e-75	0.483085	0.237	0.143	5.60945e-71	a6
Ptma	3.35613e-75	0.4295	0.968	0.92	8.49806e-71	a6
Sox2	9.43459e-73	0.422956	0.959	0.918	2.38893e-68	a6
Tra2a	1.46393e-71	0.474065	0.868	0.779	3.70682e-67	a6
Zic2	6.34783e-70	0.483708	0.343	0.163	1.60733e-65	a6
9330159F19Rik	1.68682e-69	0.504855	0.625	0.457	4.27119e-65	a6
Pnrc1	5.93283e-69	0.495713	0.562	0.408	1.50225e-64	a6
Grm3	1.07916e-67	0.430635	0.886	0.783	2.73254e-63	a6
Ezr	1.15228e-67	0.462061	0.874	0.725	2.9177e-63	a6
Btg1	1.29382e-67	0.513758	0.713	0.569	3.27609e-63	a6
Foxg1	8.26216e-66	0.504113	0.608	0.445	2.09206e-61	a6
Sox21	1.2563e-65	0.492347	0.569	0.428	3.18108e-61	a6
Slc30a10	2.1249e-65	0.48171	0.804	0.658	5.38046e-61	a6
S1pr1	2.12797e-65	0.306942	1	0.992	5.38824e-61	a6
Tpm4	7.51919e-63	0.405686	0.232	0.092	1.90393e-58	a6
Hgf	3.58433e-61	0.463782	0.354	0.188	9.07588e-57	a6
Zfp36l2	4.14533e-61	0.453981	0.816	0.732	1.04964e-56	a6
Insig1	5.04758e-61	0.481828	0.775	0.624	1.2781e-56	a6
Idi1	5.82104e-61	0.484094	0.698	0.555	1.47395e-56	a6
Dctn4	1.43383e-60	0.413046	0.793	0.719	3.63061e-56	a6
Oxnad1	4.1951e-60	0.42953	0.276	0.17	1.06224e-55	a6
Leng9	1.24913e-59	0.408861	0.221	0.103	3.16292e-55	a6
Chrdl1	1.46884e-59	0.508992	0.502	0.305	3.71924e-55	a6
Cwc25	4.75139e-59	0.497401	0.331	0.207	1.2031e-54	a6
Ankrd28	1.86767e-58	0.448057	0.433	0.282	4.72912e-54	a6
Lyrm4	3.89855e-57	0.436137	0.295	0.169	9.87151e-53	a6
Ankrd13c	4.30102e-57	0.433205	0.311	0.274	1.08906e-52	a6
Map3k19	6.0391e-57	0.422258	0.329	0.165	1.52916e-52	a6
Mvk	1.80204e-56	0.391921	0.279	0.161	4.56296e-52	a6
Tiparp	1.94381e-56	0.440484	0.68	0.589	4.92192e-52	a6
Mxi1	2.15904e-56	0.422838	0.632	0.521	5.46691e-52	a6
Rorb	2.34352e-56	0.367873	0.99	0.974	5.93402e-52	a6
Midn	5.18482e-56	0.412616	0.37	0.223	1.31285e-51	a6
C130071C03Rik	7.05718e-56	0.437881	0.696	0.578	1.78695e-51	a6
Usp51	1.32212e-54	0.373713	0.195	0.071	3.34774e-50	a6
Spry2	4.0974e-54	0.442082	0.581	0.455	1.0375e-49	a6
Pdcd4	1.20307e-52	0.452725	0.712	0.58	3.0463e-48	a6
Dyrk2	1.61524e-52	0.382233	0.266	0.129	4.08996e-48	a6
Pantr1	2.02619e-52	0.379015	0.909	0.787	5.13052e-48	a6
Mir99ahg	3.50958e-52	0.355123	0.914	0.874	8.8866e-48	a6
Emx2os	1.66349e-51	0.421409	0.357	0.217	4.21211e-47	a6
Tmbim1	2.13007e-51	0.403767	0.487	0.395	5.39355e-47	a6
Fdps	4.00152e-51	0.422444	0.463	0.316	1.01322e-46	a6
Lncpint	2.86e-50	0.403158	0.4	0.275	7.24181e-46	a6
Zic5	2.87918e-50	0.400635	0.311	0.174	7.29038e-46	a6
Aff4	5.9724e-50	0.411257	0.604	0.482	1.51227e-45	a6
Tnfrsf19	8.89426e-49	0.416029	0.556	0.415	2.25212e-44	a6
Id4	2.41901e-48	0.356152	0.947	0.857	6.12517e-44	a6
Pmvk	2.88684e-48	0.403091	0.456	0.333	7.30978e-44	a6
Arl4d	7.15643e-48	0.28758	0.147	0.044	1.81208e-43	a6
Cadm1	9.17121e-47	0.330793	0.951	0.888	2.32224e-42	a6
Hapln1	6.0486e-46	0.409017	0.703	0.537	1.53157e-41	a6
Gm6225	6.81545e-46	0.271315	0.129	0.038	1.72574e-41	a6
Dnajb2	1.00404e-45	0.383755	0.429	0.308	2.54234e-41	a6
Tspan7	1.24782e-45	0.252467	0.996	0.971	3.15961e-41	a6
Slc7a11	3.08631e-45	0.414602	0.897	0.824	7.81484e-41	a6
Tle1	3.89475e-45	0.378261	0.444	0.309	9.86189e-41	a6
Bpnt1	7.37024e-44	0.345533	0.297	0.176	1.86622e-39	a6
Sfrp1	7.58398e-44	0.444532	0.331	0.172	1.92034e-39	a6
Ercc5	8.00575e-44	0.359762	0.373	0.245	2.02714e-39	a6
Unc13c	3.95992e-43	0.464213	0.344	0.19	1.00269e-38	a6
AW011738	8.08737e-43	0.409767	0.335	0.212	2.0478e-38	a6
Hsd17b7	1.01555e-42	0.374397	0.362	0.226	2.57147e-38	a6
Pim3	3.27124e-42	0.372009	0.331	0.207	8.28312e-38	a6
Ccnd1	5.32026e-42	0.324819	0.164	0.059	1.34714e-37	a6
Pak1	3.93304e-41	0.394075	0.396	0.262	9.95884e-37	a6
Gm42611	7.26187e-40	0.287109	0.113	0.055	1.83878e-35	a6
Dhrs3	8.59489e-40	0.363698	0.638	0.52	2.17631e-35	a6
Ncald	1.16693e-39	0.263141	0.172	0.064	2.95477e-35	a6
Gm26532	1.29614e-39	0.337978	0.261	0.148	3.28197e-35	a6
D030055H07Rik	1.96958e-39	0.292439	0.136	0.047	4.98718e-35	a6
Igf2bp3	8.29559e-39	0.355675	0.368	0.236	2.10053e-34	a6
Tjp1	2.43051e-38	0.322154	0.638	0.565	6.15428e-34	a6
Ppp1r3c	3.22898e-38	0.367388	0.515	0.377	8.1761e-34	a6
Emp2	1.66106e-37	0.37829	0.617	0.5	4.20598e-33	a6
Trmt61b	2.39732e-37	0.311968	0.172	0.089	6.07025e-33	a6
Adamts1	1.53102e-36	0.305353	0.152	0.075	3.87668e-32	a6
Fjx1	1.79264e-36	0.309287	0.972	0.937	4.53914e-32	a6
Clmn	5.66868e-36	0.356171	0.787	0.68	1.43537e-31	a6
Dhcr7	1.13279e-35	0.341012	0.423	0.311	2.86834e-31	a6
Lmo4	3.54703e-35	0.355753	0.754	0.669	8.98143e-31	a6
Frmd4a	3.67671e-34	0.335925	0.766	0.679	9.30979e-30	a6
C630044B11Rik	4.73168e-34	0.284305	0.201	0.097	1.19811e-29	a6
Fam171b	7.6047e-34	0.311464	0.892	0.798	1.92559e-29	a6
Ptbp1	1.62931e-33	0.294634	0.251	0.14	4.12558e-29	a6
Eogt	2.14074e-33	0.317209	0.286	0.168	5.42056e-29	a6
Otx1	2.37318e-33	0.319191	0.306	0.192	6.00914e-29	a6
Sqle	5.73764e-33	0.350079	0.682	0.58	1.45283e-28	a6
Ppp1r15a	3.59409e-32	0.291554	0.206	0.118	9.1006e-28	a6
Ccnd2	5.22013e-31	0.352601	0.495	0.369	1.32179e-26	a6
Tubb2a	1.11761e-30	0.297287	0.843	0.782	2.82989e-26	a6
Crem	1.27368e-30	0.262886	0.183	0.093	3.22508e-26	a6
Dab1	1.33998e-30	0.328624	0.56	0.446	3.39296e-26	a6
Irak2	2.40835e-30	0.312888	0.492	0.369	6.09819e-26	a6
Plagl1	2.47631e-30	0.265997	0.19	0.095	6.27026e-26	a6
Impact	2.65054e-30	0.317687	0.621	0.542	6.71144e-26	a6
Sfpq	7.01524e-30	0.290995	0.661	0.627	1.77633e-25	a6
Dlc1	1.38116e-29	0.308701	0.374	0.274	3.49724e-25	a6
Lrrtm2	1.40068e-29	0.314159	0.247	0.164	3.54666e-25	a6
Pou3f2	1.85414e-29	0.307535	0.753	0.706	4.69486e-25	a6
Ccnd3	2.65825e-29	0.304885	0.352	0.24	6.73096e-25	a6
Cry2	2.91832e-29	0.319969	0.579	0.502	7.38947e-25	a6
Sgip1	5.00677e-29	0.297996	0.67	0.603	1.26776e-24	a6
Nr2e1	8.64494e-29	0.302845	0.428	0.325	2.18899e-24	a6
Phactr1	1.36624e-28	0.321586	0.545	0.447	3.45945e-24	a6
Ttc19	1.46528e-28	0.293949	0.559	0.466	3.71024e-24	a6
Utp14b	2.85202e-28	0.357314	0.784	0.717	7.2216e-24	a6
Acss2	1.22377e-27	0.321917	0.606	0.517	3.09871e-23	a6
Mpped2	2.05148e-27	0.304898	0.322	0.214	5.19456e-23	a6
Pax6	2.62406e-27	0.318096	0.527	0.418	6.64437e-23	a6
Akt2	4.28097e-27	0.306269	0.513	0.419	1.08398e-22	a6
Por	4.40277e-27	0.284188	0.712	0.655	1.11483e-22	a6
Ranbp3l	4.69485e-27	0.312959	0.38	0.262	1.18878e-22	a6
Pde4b	5.41625e-27	0.291622	0.521	0.435	1.37145e-22	a6
Thoc2l	7.01518e-27	0.28867	0.594	0.542	1.77631e-22	a6
Ppp1r3d	1.28399e-26	0.285035	0.277	0.178	3.25119e-22	a6
Nrn1	1.85671e-26	0.318367	0.202	0.106	4.70138e-22	a6
Zbtb38	5.02692e-26	0.308608	0.457	0.378	1.27287e-21	a6
Stk11	9.20536e-26	0.267111	0.349	0.257	2.33089e-21	a6
Zdbf2	1.0907e-25	0.292948	0.101	0.055	2.76177e-21	a6
Gpc6	2.35099e-25	0.290247	0.471	0.367	5.95295e-21	a6
Gas1	2.35482e-25	0.282642	0.624	0.554	5.96264e-21	a6
Ddx50	4.54812e-25	0.27607	0.626	0.55	1.15163e-20	a6
Atxn7	6.14845e-25	0.2616	0.312	0.228	1.55685e-20	a6
Cdh4	7.71796e-25	0.269619	0.193	0.115	1.95427e-20	a6
Hivep1	1.84752e-24	0.273302	0.412	0.32	4.6781e-20	a6
Epas1	1.99021e-24	0.263847	0.515	0.433	5.03942e-20	a6
Mbnl1	3.28178e-24	0.281416	0.654	0.584	8.3098e-20	a6
Kifc3	3.67507e-24	0.265557	0.365	0.287	9.30564e-20	a6
Sema6d	4.1457e-24	0.26758	0.702	0.66	1.04973e-19	a6
Sfxn1	4.82603e-24	0.273973	0.678	0.604	1.222e-19	a6
Atf4	5.50269e-24	0.268983	0.352	0.253	1.39334e-19	a6
Gng12	2.73002e-23	0.263965	0.672	0.608	6.91269e-19	a6
Tsc22d3	4.78727e-23	0.295429	0.731	0.675	1.21219e-18	a6
Rin2	7.77568e-23	0.284404	0.394	0.302	1.96888e-18	a6
Dennd1a	1.14491e-22	0.261198	0.543	0.454	2.89902e-18	a6
Hivep3	1.74945e-22	0.266369	0.621	0.538	4.42978e-18	a6
Nckap5	4.78497e-22	0.254575	0.488	0.408	1.2116e-17	a6
Fdft1	2.51995e-21	0.268521	0.613	0.53	6.38075e-17	a6
Fgfr1	1.00707e-20	0.255661	0.732	0.663	2.55e-16	a6
Cyrib	1.38346e-20	0.252611	0.459	0.373	3.50306e-16	a6
Ddx3y	7.44632e-20	0.305812	0.286	0.196	1.88548e-15	a6
Nup98	1.23092e-19	0.251722	0.361	0.299	3.11682e-15	a6
Slc13a5	1.95162e-19	0.271124	0.651	0.585	4.9417e-15	a6
Mbnl2	6.72045e-19	0.252544	0.647	0.588	1.70168e-14	a6
Nrarp	1.23195e-18	0.255139	0.561	0.475	3.11942e-14	a6
Psph	3.96958e-18	0.251002	0.629	0.547	1.00514e-13	a6

## Sheet: a7
gene	p_val	avg_log2FC	pct.1	pct.2	p_val_adj	cluster
Mfge8	9.49852e-130	0.59846	0.995	0.958	2.40512e-125	a7
Hopx	1.75208e-122	0.767495	0.891	0.606	4.43643e-118	a7
Nr2f2	1.28504e-121	0.643649	0.392	0.114	3.25386e-117	a7
Gpm6a	1.35552e-114	0.467662	0.999	0.992	3.43231e-110	a7
Scrg1	2.61572e-110	0.642598	0.917	0.747	6.62326e-106	a7
Gm11681	3.86089e-109	0.681651	0.289	0.066	9.77617e-105	a7
Tubb2b	4.86398e-105	0.535616	0.986	0.928	1.23161e-100	a7
Dbi	1.45854e-103	0.474298	1	0.993	3.69317e-99	a7
Tspan7	1.47715e-98	0.447996	1	0.971	3.74029e-94	a7
Nnat	1.48788e-95	0.556921	0.847	0.574	3.76745e-91	a7
Nr2f1	7.22559e-94	0.622059	0.686	0.42	1.82959e-89	a7
Ptn	5.82286e-88	0.403982	1	0.995	1.47441e-83	a7
Aldoc	5.45702e-84	0.378872	1	0.998	1.38177e-79	a7
Prelp	2.74789e-80	0.579263	0.665	0.402	6.95793e-76	a7
Gstm1	9.22066e-79	0.444637	0.989	0.954	2.33476e-74	a7
St6galnac5	1.68987e-75	0.566584	0.721	0.457	4.27892e-71	a7
Hes5	5.9636e-72	0.660001	0.862	0.67	1.51004e-67	a7
Cspg5	8.31074e-71	0.347249	1	0.98	2.10436e-66	a7
Car2	1.73349e-70	0.450067	0.951	0.863	4.38937e-66	a7
Sparcl1	4.79819e-65	0.327944	1	0.997	1.21495e-60	a7
Fjx1	1.20457e-56	0.372918	0.992	0.936	3.05009e-52	a7
Lmo1	1.89078e-56	0.430802	0.324	0.132	4.78765e-52	a7
2900052N01Rik	2.69205e-55	0.523651	0.716	0.518	6.81654e-51	a7
Slc1a2	1.33471e-54	0.314047	1	0.999	3.37962e-50	a7
Pla2g7	1.50819e-53	0.306525	0.996	0.985	3.81888e-49	a7
Clu	2.05108e-50	0.296914	1	0.998	5.19353e-46	a7
Gm29683	1.44076e-45	0.288282	0.176	0.052	3.64815e-41	a7
Fabp7	1.58207e-45	0.442494	0.868	0.733	4.00596e-41	a7
Nrn1	4.73609e-43	0.385532	0.255	0.104	1.19922e-38	a7
Cmtm5	6.84623e-43	0.33501	0.959	0.891	1.73353e-38	a7
Cadm1	2.55408e-42	0.340532	0.955	0.888	6.46718e-38	a7
Calm1	3.35285e-42	0.316855	0.987	0.957	8.48975e-38	a7
Il33	1.57329e-41	0.419737	0.669	0.48	3.98372e-37	a7
2310022B05Rik	1.58844e-39	0.368997	0.747	0.566	4.0221e-35	a7
Lman1	9.0881e-39	0.4042	0.817	0.694	2.3012e-34	a7
Lhx2	1.07184e-38	0.299269	0.81	0.625	2.71401e-34	a7
Cxcl14	7.72663e-37	0.256028	0.99	0.955	1.95646e-32	a7
Fabp5	1.41462e-36	0.308467	0.978	0.922	3.58195e-32	a7
Tmem176a	8.59544e-35	0.376298	0.82	0.708	2.17645e-30	a7
Cav2	1.16935e-33	0.310652	0.301	0.158	2.96091e-29	a7
Mtarc2	2.54522e-32	0.303	0.898	0.811	6.44475e-28	a7
Prxl2a	2.60772e-32	0.31365	0.956	0.913	6.60301e-28	a7
Lrp1b	7.39257e-32	0.303686	0.629	0.446	1.87187e-27	a7
Il17rd	1.57668e-31	0.3196	0.244	0.116	3.99232e-27	a7
Timp4	7.38434e-31	0.27947	0.955	0.888	1.86979e-26	a7
Dhrs3	6.41743e-30	0.342077	0.67	0.519	1.62496e-25	a7
Fbxo2	1.17209e-29	0.31106	0.754	0.596	2.96784e-25	a7
Fam172a	1.47928e-29	0.348321	0.554	0.412	3.74569e-25	a7
Syt11	6.54241e-29	0.286252	0.957	0.911	1.6566e-24	a7
Tmem100	5.6683e-27	0.291543	0.793	0.65	1.43527e-22	a7
Fezf2	9.08758e-27	0.30429	0.303	0.173	2.30107e-22	a7
Pacrg	1.35951e-25	0.307421	0.446	0.296	3.44242e-21	a7
Aplp1	2.39721e-25	0.257032	0.932	0.857	6.06998e-21	a7
Slc9a3r1	7.0592e-25	0.29317	0.846	0.739	1.78746e-20	a7
Plaat3	8.09057e-25	0.310867	0.653	0.526	2.04861e-20	a7
Glrb	1.52616e-24	0.300203	0.538	0.392	3.86439e-20	a7
Gldc	1.82013e-24	0.31736	0.611	0.469	4.60874e-20	a7
Ephx2	2.06897e-23	0.300667	0.573	0.432	5.23885e-19	a7
Lcat	3.07717e-23	0.311715	0.754	0.627	7.79171e-19	a7
Alcam	2.21682e-22	0.274134	0.812	0.7	5.6132e-18	a7
Pdcd4	2.77898e-22	0.284333	0.713	0.581	7.03665e-18	a7
Phgdh	7.59336e-22	0.263806	0.884	0.809	1.92272e-17	a7
Kalrn	3.65112e-21	0.270295	0.349	0.225	9.24501e-17	a7
Pon2	7.01516e-21	0.269844	0.844	0.76	1.77631e-16	a7
Fads2	1.13456e-20	0.255134	0.849	0.758	2.87281e-16	a7
Kcnj16	1.39692e-20	0.288683	0.505	0.371	3.53715e-16	a7
Lap3	1.78119e-20	0.261545	0.796	0.694	4.51014e-16	a7
S100a13	4.37727e-20	0.266863	0.816	0.738	1.10837e-15	a7
Hbegf	1.2776e-19	0.292907	0.552	0.426	3.23501e-15	a7
Chst1	3.67926e-19	0.262309	0.8	0.714	9.31626e-15	a7
Hspa2	4.70323e-17	0.258547	0.714	0.611	1.19091e-12	a7
Lgalsl	6.58054e-17	0.253884	0.676	0.573	1.66626e-12	a7
Gas6	6.6229e-17	0.255657	0.435	0.323	1.67698e-12	a7
Mfap3l	3.98792e-16	0.265191	0.571	0.473	1.00978e-11	a7
Ctnnbip1	1.62768e-15	0.262159	0.479	0.366	4.12145e-11	a7
Rpe65	1.69228e-11	0.290183	0.25	0.184	4.28502e-07	a7

## Sheet: a8
gene	p_val	avg_log2FC	pct.1	pct.2	p_val_adj	cluster
Crym	0	3.81093	0.78	0.06	0	a8
Rbp1	6.61525e-237	1.09339	0.818	0.465	1.67505e-232	a8
Dkk3	1.18684e-195	0.985676	0.837	0.511	3.0052e-191	a8
Fjx1	1.22518e-192	0.859439	0.999	0.936	3.10227e-188	a8
Ptn	1.05281e-169	0.713158	1	0.995	2.66582e-165	a8
Lmo1	3.60761e-169	0.942418	0.446	0.126	9.13483e-165	a8
Cspg5	9.48813e-139	0.603257	1	0.98	2.40249e-134	a8
Atp1b1	4.29692e-133	0.815047	0.905	0.636	1.08802e-128	a8
Id4	7.58043e-129	0.67589	0.978	0.857	1.91944e-124	a8
Hes5	1.4984e-124	0.977202	0.892	0.67	3.79409e-120	a8
Itm2b	2.74474e-123	0.571196	0.999	0.991	6.94995e-119	a8
6330403K07Rik	2.13621e-122	0.494356	0.464	0.139	5.40911e-118	a8
Ddah1	2.71523e-121	0.664775	0.948	0.819	6.87524e-117	a8
Pantr1	2.22124e-113	0.676355	0.944	0.788	5.6244e-109	a8
Dhrs7	3.76823e-111	0.632625	0.938	0.793	9.54154e-107	a8
Lman1	1.40143e-101	0.767141	0.835	0.694	3.54857e-97	a8
Prdx1	5.59639e-101	0.538554	0.998	0.973	1.41706e-96	a8
Six3os1	1.38713e-98	0.584061	0.416	0.133	3.51236e-94	a8
Scrn1	1.72291e-97	0.551703	0.358	0.105	4.36259e-93	a8
C1ql3	2.28512e-97	0.482549	0.204	0.028	5.78615e-93	a8
Six3	2.14293e-93	0.612937	0.429	0.146	5.4261e-89	a8
Cox4i2	7.12878e-93	0.460639	0.243	0.049	1.80508e-88	a8
Prdx6	3.13058e-91	0.441521	0.999	0.994	7.92695e-87	a8
Fzd2	4.23809e-89	0.607383	0.918	0.76	1.07313e-84	a8
Apoe	1.7479e-87	0.341717	1	1	4.42586e-83	a8
Tmem159	4.13621e-84	0.25664	0.114	0.007	1.04733e-79	a8
Lhcgr	4.344e-82	0.432785	0.227	0.046	1.09994e-77	a8
Id3	1.43703e-78	0.869794	0.766	0.536	3.6387e-74	a8
Gfra1	3.33647e-78	0.554972	0.41	0.163	8.44827e-74	a8
Scg3	1.95348e-75	0.40612	0.997	0.977	4.94642e-71	a8
Crot	5.67562e-73	0.534609	0.89	0.762	1.43712e-68	a8
Fzd5	1.21147e-68	0.476224	0.249	0.068	3.06756e-64	a8
Gm14964	3.68651e-64	0.56417	0.787	0.592	9.33462e-60	a8
Abca5	1.32407e-62	0.559629	0.508	0.279	3.35269e-58	a8
S100a16	2.69535e-62	0.456597	0.939	0.85	6.82489e-58	a8
Pmepa1	9.49054e-61	0.526462	0.339	0.136	2.4031e-56	a8
Bsg	4.67634e-60	0.5329	0.968	0.941	1.1841e-55	a8
Add1	1.7463e-59	0.491399	0.795	0.63	4.4218e-55	a8
Efnb2	6.66214e-58	0.441593	0.211	0.057	1.68692e-53	a8
Cd9	8.4423e-57	0.548492	0.776	0.553	2.13768e-52	a8
Gm11627	4.29823e-56	0.502748	0.532	0.304	1.08835e-51	a8
Retreg1	1.3324e-55	0.473545	0.349	0.146	3.37377e-51	a8
Tspan7	1.02172e-54	0.343037	0.997	0.971	2.5871e-50	a8
Slc16a2	3.78194e-54	0.524459	0.415	0.208	9.57626e-50	a8
Cst3	5.83386e-53	0.353357	1	1	1.47719e-48	a8
Id1	3.06475e-52	0.51133	0.5	0.266	7.76025e-48	a8
Pak1	3.36677e-52	0.499284	0.457	0.261	8.52499e-48	a8
Id2	2.75577e-51	0.415128	0.979	0.934	6.97788e-47	a8
Fmo1	5.37808e-51	0.458575	0.377	0.176	1.36178e-46	a8
S100a13	1.05326e-49	0.434547	0.879	0.735	2.66695e-45	a8
Nav1	4.2547e-49	0.295614	0.15	0.033	1.07733e-44	a8
Kcnk1	6.2021e-47	0.389678	0.955	0.856	1.57043e-42	a8
Igsf21	4.73654e-46	0.386443	0.329	0.146	1.19934e-41	a8
C4b	8.96948e-46	0.489952	0.43	0.23	2.27116e-41	a8
Phgdh	9.44863e-46	0.400839	0.909	0.808	2.39249e-41	a8
Mt3	1.46725e-45	0.262042	1	0.999	3.71522e-41	a8
Wls	3.30033e-45	0.442869	0.832	0.7	8.35677e-41	a8
Mif	2.15528e-44	0.438563	0.812	0.679	5.45738e-40	a8
Slco1c1	5.781e-44	0.326742	0.951	0.821	1.46381e-39	a8
Grm3	7.36641e-44	0.392348	0.906	0.784	1.86525e-39	a8
Nme7	2.81815e-43	0.423499	0.431	0.245	7.13585e-39	a8
Mgat5	3.50799e-42	0.462683	0.57	0.375	8.88259e-38	a8
S100a6	3.8111e-42	0.390905	0.681	0.475	9.65008e-38	a8
Meis2	3.21447e-41	0.405486	0.796	0.612	8.13935e-37	a8
Crip2	3.76142e-41	0.422111	0.774	0.614	9.5243e-37	a8
Lxn	1.16009e-40	0.424165	0.804	0.66	2.93745e-36	a8
Rpe65	9.20556e-40	0.513012	0.351	0.178	2.33094e-35	a8
Ifi27	2.56261e-39	0.542788	0.716	0.557	6.48877e-35	a8
Ephx2	6.1796e-39	0.405043	0.62	0.43	1.56474e-34	a8
9630001P10Rik	9.68972e-39	0.305198	0.18	0.065	2.45353e-34	a8
Plaat3	1.04776e-38	0.407574	0.689	0.525	2.65304e-34	a8
Smpdl3a	1.53499e-37	0.352125	0.935	0.862	3.88675e-33	a8
Fars2	1.53518e-37	0.394159	0.413	0.239	3.88724e-33	a8
Mageh1	2.04538e-37	0.39495	0.83	0.693	5.17911e-33	a8
Abca1	4.04499e-37	0.3997	0.863	0.747	1.02423e-32	a8
Bmyc	4.24727e-37	0.382376	0.84	0.689	1.07545e-32	a8
Tmem100	8.7849e-37	0.421226	0.779	0.652	2.22443e-32	a8
Hlf	9.34925e-37	0.410443	0.742	0.633	2.36732e-32	a8
Fam13c	2.91892e-36	0.32334	0.729	0.529	7.39099e-32	a8
Enpp2	4.18102e-35	0.389778	0.224	0.102	1.05868e-30	a8
Cdo1	4.3688e-35	0.311171	0.258	0.111	1.10622e-30	a8
Cnr1	1.7651e-34	0.27281	0.171	0.059	4.4694e-30	a8
Bcan	4.1841e-34	0.254171	0.993	0.982	1.05946e-29	a8
Lyrm4	1.15519e-32	0.32492	0.329	0.169	2.92506e-28	a8
Mt2	1.81492e-32	0.326029	0.957	0.915	4.59557e-28	a8
Rasa2	6.52833e-32	0.381359	0.838	0.735	1.65304e-27	a8
Btg1	9.04105e-32	0.37119	0.733	0.57	2.28929e-27	a8
Psat1	1.07741e-30	0.356165	0.653	0.496	2.72811e-26	a8
Ugp2	1.35766e-30	0.284222	0.94	0.88	3.43774e-26	a8
Cyba	2.0065e-30	0.407378	0.365	0.21	5.08066e-26	a8
1810010H24Rik	7.99151e-30	0.26749	0.206	0.085	2.02353e-25	a8
Timp3	4.09235e-29	0.303812	0.955	0.916	1.03622e-24	a8
Sema6a	4.97822e-29	0.291386	0.258	0.124	1.26053e-24	a8
Pdzph1	1.26936e-28	0.334726	0.415	0.253	3.21416e-24	a8
Foxg1	1.36951e-28	0.353247	0.61	0.448	3.46774e-24	a8
Dapp1	1.63094e-28	0.309498	0.312	0.17	4.1297e-24	a8
Ap3s1	1.74052e-28	0.343065	0.488	0.321	4.40718e-24	a8
Tspan12	3.20417e-28	0.34041	0.414	0.267	8.11327e-24	a8
Lmcd1	3.96567e-28	0.384491	0.466	0.307	1.00415e-23	a8
Vcam1	5.76868e-28	0.311426	0.863	0.788	1.46069e-23	a8
Ftl1	1.06675e-27	0.307745	0.946	0.883	2.70113e-23	a8
Pcdh10	1.88427e-27	0.297519	0.928	0.868	4.77115e-23	a8
Il18	1.97414e-27	0.320861	0.795	0.702	4.99873e-23	a8
Adam23	2.04433e-27	0.355196	0.521	0.354	5.17645e-23	a8
Efemp1	1.10878e-26	0.309793	0.415	0.256	2.80753e-22	a8
Ezr	2.18355e-26	0.26212	0.864	0.728	5.52898e-22	a8
Oat	2.92389e-26	0.313513	0.8	0.715	7.40358e-22	a8
Pfn2	3.10514e-26	0.297666	0.85	0.754	7.86253e-22	a8
Gpam	3.63456e-26	0.311918	0.762	0.674	9.20307e-22	a8
Crip1	4.92743e-26	0.260982	0.206	0.093	1.24768e-21	a8
AI413582	5.86644e-26	0.349853	0.535	0.386	1.48544e-21	a8
Chmp4b	6.85737e-26	0.31703	0.664	0.521	1.73635e-21	a8
AW047730	2.04729e-25	0.33079	0.896	0.825	5.18395e-21	a8
Agpat5	7.28287e-25	0.265381	0.972	0.946	1.8441e-20	a8
Ifitm3	8.76665e-25	0.443373	0.308	0.174	2.2198e-20	a8
Sec11c	1.07049e-24	0.357218	0.718	0.605	2.71059e-20	a8
Cntfr	2.08538e-24	0.319888	0.81	0.709	5.28039e-20	a8
Papss2	2.72976e-24	0.307447	0.35	0.212	6.91203e-20	a8
1190005I06Rik	3.86403e-24	0.328862	0.543	0.397	9.7841e-20	a8
Degs1	6.84437e-24	0.325474	0.67	0.544	1.73306e-19	a8
S100a1	9.32896e-24	0.294573	0.877	0.823	2.36219e-19	a8
Gm2115	1.78015e-23	0.289154	0.286	0.173	4.50752e-19	a8
Serpinb1a	7.52017e-23	0.276973	0.19	0.087	1.90418e-18	a8
Gclm	8.75989e-23	0.312408	0.718	0.586	2.21809e-18	a8
Stmn1	1.28302e-21	0.279019	0.453	0.307	3.24874e-17	a8
Rtn4	1.69611e-21	0.303009	0.707	0.593	4.29472e-17	a8
Cthrc1	1.77946e-21	0.261245	0.284	0.159	4.50578e-17	a8
Lap3	1.95573e-21	0.293023	0.782	0.695	4.9521e-17	a8
Nudt3	3.51775e-21	0.298858	0.607	0.478	8.90731e-17	a8
Ttyh3	5.46555e-21	0.29846	0.832	0.744	1.38393e-16	a8
Hmgb2	9.82679e-21	0.293498	0.393	0.258	2.48824e-16	a8
Clic1	1.18719e-20	0.261223	0.26	0.144	3.00608e-16	a8
Eogt	2.32223e-20	0.267158	0.293	0.169	5.88013e-16	a8
Rbms1	2.35155e-20	0.263595	0.256	0.148	5.95436e-16	a8
Mxi1	2.44601e-20	0.308538	0.641	0.523	6.19354e-16	a8
Glrb	2.46015e-20	0.298782	0.527	0.394	6.22935e-16	a8
Mgst1	2.75422e-20	0.278581	0.73	0.599	6.97397e-16	a8
AW011738	4.8941e-20	0.278873	0.343	0.214	1.23923e-15	a8
Slc9a3r1	7.30644e-20	0.269371	0.842	0.74	1.85006e-15	a8
Robo1	1.35439e-19	0.26429	0.248	0.144	3.42945e-15	a8
Acaa2	2.20327e-19	0.295799	0.636	0.52	5.57891e-15	a8
Nrarp	3.81871e-19	0.304496	0.593	0.475	9.66935e-15	a8
Acot1	4.15315e-19	0.276705	0.367	0.248	1.05162e-14	a8
Cyb5a	1.63168e-18	0.266463	0.778	0.701	4.13159e-14	a8
Gm266	1.91114e-18	0.313665	0.536	0.431	4.8392e-14	a8
Zfp703	2.20087e-18	0.280222	0.387	0.266	5.57283e-14	a8
Tle1	2.5949e-18	0.274974	0.433	0.312	6.57055e-14	a8
Ankrd29	3.31448e-18	0.251141	0.312	0.195	8.3926e-14	a8
Lrrc9	5.78697e-18	0.250889	0.283	0.174	1.46532e-13	a8
Eif1b	7.75187e-18	0.265344	0.83	0.751	1.96285e-13	a8
Gpc6	1.26062e-17	0.284941	0.493	0.368	3.19201e-13	a8
Nr2e1	3.70968e-17	0.261263	0.45	0.326	9.39329e-13	a8
Abhd12	3.95987e-17	0.268555	0.65	0.55	1.00268e-12	a8
Syn3	1.04599e-16	0.271595	0.408	0.293	2.64856e-12	a8
Gng12	1.12906e-16	0.260757	0.707	0.607	2.8589e-12	a8
Cebpd	1.53226e-16	0.274248	0.356	0.238	3.87984e-12	a8
Igfbp5	1.54691e-16	0.27872	0.518	0.388	3.91693e-12	a8
Nat8f1	3.39078e-16	0.300576	0.786	0.703	8.5858e-12	a8
Gamt	3.98762e-16	0.257091	0.291	0.186	1.0097e-11	a8
Sik3	4.54989e-16	0.262306	0.492	0.39	1.15208e-11	a8
Polr3h	5.42268e-16	0.259804	0.674	0.566	1.37308e-11	a8
2900052N01Rik	5.62571e-16	0.274183	0.654	0.523	1.42449e-11	a8
Kdm5b	4.06271e-14	0.27497	0.569	0.48	1.02872e-09	a8
Swap70	9.62691e-14	0.251172	0.465	0.352	2.43763e-09	a8

[truncated: 3 more sheets: a9, a10, a11]
