# Supplementary material for: APOE from astrocytes restores Alzheimer’s Aβ-pathology and DAM-like responses in APOE deficient microglia
Source: EMBO Mol Med. 2024 Nov 11;16(12):3113–41. doi: 10.1038/s44321-024-00162-7 (PMC11628604; doi:10.1038/s44321-024-00162-7)
Supplement: Supplementary file 4 — Dataset EV2 [file 44321_2024_162_MOESM4_ESM.xlsx]

## Sheet: Description
Dataset EV2. List of GO:Biological Process enriched terms for astrocyte clusters from functional enrichment analysis.
Each tab lists functional enrichment for each astrocyte cluster
Column names	Description
term_name	Name of enriched biological process
term_id	Gene Ontology ID of enriched biological process
adjusted_p_value	Adjusted p-value, based on g:SCS multiple testing correction method
negative_log10_of_adjusted_p_value	Negative of log transformation of adjusted p-value
term_size	Number of genes in the enriched biological process
query_size	Number of genes in the query set (markers of each cluster)
intersection_size	Number of overlappiong genes between the query set and enriched biological process
effective_domain_size	Total number of annotated genes for the species (Mus musculus) used for random selection for calculation of statistical significance
intersections	Gene names from query set present in the enriched biological process

## Sheet: a0_GO BP
term_name	term_id	adjusted_p_value	negative_log10_of_adjusted_p_value	term_size	query_size	intersection_size	effective_domain_size	intersections
regulation of cell communication	GO:0010646	5.746e-09	8.24063	3616	109	44	26944	UNC13C,GNAO1,HMGN3,HTRA1,INSIG1,IGFBP2,EZR,VEGFA,MIR124-2HG,CAR8,HMGCR,F3,NUPR1,TCF4,RGS7,DDX5,APPL2,CAMK2N1,ANK2,EYA1,SLC7A10,DAAM2,CHRDL1,FERMT2,TANK,KCNQ3,SPAG9,FAM107A,TLE4,DUSP6,CDH2,AKT2,PDE8B,SYNE1,TLR3,APLN,AUTS2,GAS1,AMER2,SLC30A10,JUN,VAV3,DDIT4L,CRLF3
sterol biosynthetic process	GO:0016126	7.64462e-09	8.11664	62	109	9	26944	MSMO1,INSIG1,HMGCR,HMGCS1,FDFT1,CYP51,DHCR7,SQLE,IDI1
regulation of signaling	GO:0023051	2.52116e-08	7.5984	3616	109	43	26944	UNC13C,GNAO1,HMGN3,HTRA1,INSIG1,IGFBP2,EZR,VEGFA,MIR124-2HG,CAR8,HMGCR,F3,NUPR1,TCF4,RGS7,DDX5,APPL2,CAMK2N1,EYA1,SLC7A10,DAAM2,CHRDL1,FERMT2,TANK,KCNQ3,SPAG9,FAM107A,TLE4,DUSP6,CDH2,AKT2,PDE8B,SYNE1,TLR3,APLN,AUTS2,GAS1,AMER2,SLC30A10,JUN,VAV3,DDIT4L,CRLF3
positive regulation of cellular process	GO:0048522	2.68372e-08	7.57126	6078	109	57	26944	MALAT1,ATP1B1,SLCO1C1,HMGN3,HTRA1,MERTK,IGFBP2,EZR,VEGFA,MIR124-2HG,MEIS2,CAR8,HMGCR,RORB,S1PR1,FRMD4A,F3,NUPR1,TCF4,RGS7,DDX5,APPL2,CAMK2N1,ANK2,EYA1,SLC7A10,DAAM2,FERMT2,HIVEP3,TANK,CYP51,WASF3,SPAG9,CHST2,FAM107A,SWAP70,DUSP6,CDH2,AKT2,SYNE1,SOX8,TLR3,FZD2,NDUFAF4,APLN,IL15RA,AUTS2,PPP1R3G,GAS1,SGIP1,SLC30A10,TSIX,JUN,SLITRK2,VAV3,CRLF3,MFSD2A
secondary alcohol biosynthetic process	GO:1902653	1.45229e-07	6.83795	56	109	8	26944	MSMO1,INSIG1,HMGCR,HMGCS1,FDFT1,CYP51,DHCR7,IDI1
cholesterol biosynthetic process	GO:0006695	1.45229e-07	6.83795	56	109	8	26944	MSMO1,INSIG1,HMGCR,HMGCS1,FDFT1,CYP51,DHCR7,IDI1
negative regulation of cellular process	GO:0048523	1.88449e-07	6.72481	5599	109	53	26944	PMP22,DCLK1,GNAO1,HTRA1,MERTK,INSIG1,EZR,VEGFA,MIR124-2HG,MEIS2,HMGCR,TAGLN3,RORB,S1PR1,FRMD4A,NUPR1,TCF4,RGS7,DDX5,APPL2,ANK2,CLMN,EYA1,SLC7A10,NAT8F1,DAAM2,CHRDL1,FERMT2,TANK,CYP51,SPAG9,FAM107A,TLE4,SWAP70,DUSP6,CPEB4,TCF25,CDH2,AKT2,PDE8B,SYNE1,SOX8,NDUFAF4,APLN,IL15RA,GAS1,AMER2,TSIX,JUN,DDIT4L,CRLF3,MFSD2A,TSC22D3
positive regulation of biological process	GO:0048518	2.21878e-07	6.65389	6589	109	58	26944	MALAT1,ATP1B1,SLCO1C1,HMGN3,HTRA1,MERTK,IGFBP2,EZR,VEGFA,MIR124-2HG,MEIS2,CAR8,HMGCR,RORB,S1PR1,FRMD4A,F3,NUPR1,TCF4,RGS7,DDX5,APPL2,CAMK2N1,ANK2,EYA1,SLC7A10,DAAM2,FERMT2,HIVEP3,TANK,CYP51,WASF3,SPAG9,CHST2,FAM107A,SWAP70,DUSP6,CDH2,SLC38A3,AKT2,SYNE1,SOX8,TLR3,FZD2,NDUFAF4,APLN,IL15RA,AUTS2,PPP1R3G,GAS1,SGIP1,SLC30A10,TSIX,JUN,SLITRK2,VAV3,CRLF3,MFSD2A
steroid biosynthetic process	GO:0006694	3.04088e-07	6.517	175	109	11	26944	MSMO1,INSIG1,HMGCR,HMGCS1,FDFT1,CYP51,DHCR7,PDE8B,SQLE,HSD11B1,IDI1
regulation of biological quality	GO:0065008	3.96149e-07	6.40214	3134	109	38	26944	KCNK1,UNC13C,ATP1B1,GNAO1,SLCO1C1,HMGN3,MERTK,EZR,VEGFA,MIR124-2HG,HMGCR,F3,RGS7,CAMK2N1,ANK2,DAAM2,RPE65,DIO2,CHRDL1,FERMT2,DHCR7,WASF3,KCNQ3,GABRA2,FAM107A,SWAP70,CDH2,AKT2,PDE8B,SYNE1,SOX8,FZD2,APLN,JUN,SLITRK2,VAV3,HSD11B1,MFSD2A
biological regulation	GO:0065007	1.25658e-06	5.90081	13527	109	86	26944	PMP22,GRIA2,MALAT1,DCLK1,KCNK1,UNC13C,ATP1B1,GNAO1,SLCO1C1,HMGN3,HTRA1,MERTK,INSIG1,IGFBP2,EZR,VEGFA,MIR124-2HG,MEIS2,CAR8,HMGCR,LRRC8C,TAGLN3,RORB,S1PR1,FRMD4A,F3,NUPR1,TCF4,RGS7,DDX5,APPL2,CAMK2N1,ANK2,CLMN,EYA1,SLC7A10,NAT8F1,DAAM2,RPE65,DIO2,CHRDL1,FERMT2,HIVEP3,TANK,CYP51,DHCR7,WASF3,KCNQ3,SPAG9,GABRA2,CHST2,FAM107A,TLE4,SWAP70,DUSP6,CPEB4,TCF25,CDH2,SLC38A3,AKT2,PDE8B,SYNE1,SOX8,TLR3,FZD2,N…
negative regulation of biological process	GO:0048519	2.15865e-06	5.66582	5966	109	53	26944	PMP22,DCLK1,GNAO1,HTRA1,MERTK,INSIG1,EZR,VEGFA,MIR124-2HG,MEIS2,HMGCR,TAGLN3,RORB,S1PR1,FRMD4A,NUPR1,TCF4,RGS7,DDX5,APPL2,ANK2,CLMN,EYA1,SLC7A10,NAT8F1,DAAM2,CHRDL1,FERMT2,TANK,CYP51,SPAG9,FAM107A,TLE4,SWAP70,DUSP6,CPEB4,TCF25,CDH2,AKT2,PDE8B,SYNE1,SOX8,NDUFAF4,APLN,IL15RA,GAS1,AMER2,TSIX,JUN,DDIT4L,CRLF3,MFSD2A,TSC22D3
cell communication	GO:0007154	7.02298e-06	5.15348	7582	109	60	26944	GRIA2,DCLK1,UNC13C,ATP1B1,GNAO1,HMGN3,HTRA1,MERTK,INSIG1,IGFBP2,EZR,VEGFA,MIR124-2HG,CAR8,HMGCR,LRRC8C,RORB,S1PR1,F3,NUPR1,TCF4,RGS7,DDX5,APPL2,CAMK2N1,ANK2,EYA1,SLC7A10,DAAM2,CHRDL1,FERMT2,TANK,KCNQ3,SPAG9,GABRA2,FAM107A,TLE4,DUSP6,CPEB4,CDH2,SLC38A3,AKT2,PDE8B,SYNE1,SOX8,TLR3,FZD2,DZIP1L,APLN,IL15RA,AUTS2,GAS1,AMER2,SLC30A10,JUN,VAV3,MRAS,DDIT4L,CRLF3,MFSD2A
regulation of cellular process	GO:0050794	8.99773e-06	5.04587	12593	109	81	26944	PMP22,GRIA2,MALAT1,DCLK1,UNC13C,ATP1B1,GNAO1,SLCO1C1,HMGN3,HTRA1,MERTK,INSIG1,IGFBP2,EZR,VEGFA,MIR124-2HG,MEIS2,CAR8,HMGCR,LRRC8C,TAGLN3,RORB,S1PR1,FRMD4A,F3,NUPR1,TCF4,RGS7,DDX5,APPL2,CAMK2N1,ANK2,CLMN,EYA1,SLC7A10,NAT8F1,DAAM2,CHRDL1,FERMT2,HIVEP3,TANK,CYP51,DHCR7,WASF3,KCNQ3,SPAG9,CHST2,FAM107A,TLE4,SWAP70,DUSP6,CPEB4,TCF25,CDH2,AKT2,PDE8B,SYNE1,SOX8,TLR3,FZD2,NDUFAF4,DZIP1L,APLN,IL15RA,AUTS2,…
regulation of biological process	GO:0050789	9.66914e-06	5.01461	13144	109	83	26944	PMP22,GRIA2,MALAT1,DCLK1,UNC13C,ATP1B1,GNAO1,SLCO1C1,HMGN3,HTRA1,MERTK,INSIG1,IGFBP2,EZR,VEGFA,MIR124-2HG,MEIS2,CAR8,HMGCR,LRRC8C,TAGLN3,RORB,S1PR1,FRMD4A,F3,NUPR1,TCF4,RGS7,DDX5,APPL2,CAMK2N1,ANK2,CLMN,EYA1,SLC7A10,NAT8F1,DAAM2,CHRDL1,FERMT2,HIVEP3,TANK,CYP51,DHCR7,WASF3,KCNQ3,SPAG9,GABRA2,CHST2,FAM107A,TLE4,SWAP70,DUSP6,CPEB4,TCF25,CDH2,SLC38A3,AKT2,PDE8B,SYNE1,SOX8,TLR3,FZD2,NDUFAF4,DZIP1L,APL…
developmental process	GO:0032502	1.23946e-05	4.90677	6854	109	56	26944	PMP22,DCLK1,UNC13C,HTRA1,MERTK,INSIG1,EZR,VEGFA,MIR124-2HG,MEIS2,HMGCR,LRRC8C,RORB,S1PR1,F3,NUPR1,TCF4,DDX5,APPL2,ANK2,CLMN,EYA1,SLC7A10,NAT8F1,DAAM2,RPE65,CHRDL1,FERMT2,HIVEP3,CYP51,DHCR7,WASF3,KCNQ3,SPAG9,GABRA2,SWAP70,DUSP6,CDH2,AKT2,SYNE1,SOX8,TLR3,FZD2,DZIP1L,APLN,IL15RA,AUTS2,GAS1,AMER2,SGIP1,TSIX,JUN,SLITRK2,VAV3,HSD11B1,MFSD2A
cholesterol metabolic process	GO:0008203	1.35318e-05	4.86865	141	109	9	26944	MSMO1,INSIG1,HMGCR,HMGCS1,FDFT1,CYP51,DHCR7,SQLE,IDI1
system development	GO:0048731	2.19184e-05	4.65919	4117	109	41	26944	PMP22,DCLK1,MERTK,INSIG1,VEGFA,MEIS2,RORB,S1PR1,F3,NUPR1,TCF4,APPL2,ANK2,CLMN,EYA1,DAAM2,RPE65,CHRDL1,DHCR7,WASF3,KCNQ3,SPAG9,GABRA2,SWAP70,DUSP6,CDH2,AKT2,SYNE1,SOX8,TLR3,FZD2,DZIP1L,APLN,IL15RA,AUTS2,GAS1,JUN,SLITRK2,VAV3,HSD11B1,MFSD2A
secondary alcohol metabolic process	GO:1902652	2.6142e-05	4.58266	152	109	9	26944	MSMO1,INSIG1,HMGCR,HMGCS1,FDFT1,CYP51,DHCR7,SQLE,IDI1
sterol metabolic process	GO:0016125	2.76831e-05	4.55779	153	109	9	26944	MSMO1,INSIG1,HMGCR,HMGCS1,FDFT1,CYP51,DHCR7,SQLE,IDI1
regulation of signal transduction	GO:0009966	3.06931e-05	4.51296	3005	109	34	26944	HTRA1,INSIG1,IGFBP2,EZR,VEGFA,CAR8,HMGCR,F3,NUPR1,TCF4,RGS7,DDX5,APPL2,EYA1,DAAM2,CHRDL1,FERMT2,TANK,SPAG9,TLE4,DUSP6,CDH2,AKT2,SYNE1,TLR3,APLN,AUTS2,GAS1,AMER2,SLC30A10,JUN,VAV3,DDIT4L,CRLF3
signaling	GO:0023052	3.7534e-05	4.42558	7472	109	58	26944	GRIA2,DCLK1,UNC13C,ATP1B1,GNAO1,HMGN3,HTRA1,MERTK,INSIG1,IGFBP2,EZR,VEGFA,MIR124-2HG,CAR8,HMGCR,LRRC8C,RORB,S1PR1,F3,NUPR1,TCF4,RGS7,DDX5,APPL2,CAMK2N1,ANK2,EYA1,SLC7A10,DAAM2,CHRDL1,FERMT2,TANK,KCNQ3,SPAG9,GABRA2,FAM107A,TLE4,DUSP6,CPEB4,CDH2,AKT2,PDE8B,SYNE1,SOX8,TLR3,FZD2,DZIP1L,APLN,IL15RA,AUTS2,GAS1,AMER2,SLC30A10,JUN,VAV3,MRAS,DDIT4L,CRLF3
anatomical structure development	GO:0048856	4.29448e-05	4.36709	6269	109	52	26944	PMP22,DCLK1,HTRA1,MERTK,INSIG1,EZR,VEGFA,MIR124-2HG,MEIS2,HMGCR,RORB,S1PR1,F3,NUPR1,TCF4,DDX5,APPL2,ANK2,CLMN,EYA1,NAT8F1,DAAM2,RPE65,CHRDL1,FERMT2,HIVEP3,CYP51,DHCR7,WASF3,KCNQ3,SPAG9,GABRA2,SWAP70,DUSP6,CDH2,AKT2,SYNE1,SOX8,TLR3,FZD2,DZIP1L,APLN,IL15RA,AUTS2,GAS1,AMER2,TSIX,JUN,SLITRK2,VAV3,HSD11B1,MFSD2A
multicellular organism development	GO:0007275	9.88443e-05	4.00505	4879	109	44	26944	PMP22,DCLK1,MERTK,INSIG1,VEGFA,MIR124-2HG,MEIS2,RORB,S1PR1,F3,NUPR1,TCF4,APPL2,ANK2,CLMN,EYA1,NAT8F1,DAAM2,RPE65,CHRDL1,FERMT2,DHCR7,WASF3,KCNQ3,SPAG9,GABRA2,SWAP70,DUSP6,CDH2,AKT2,SYNE1,SOX8,TLR3,FZD2,DZIP1L,APLN,IL15RA,AUTS2,GAS1,JUN,SLITRK2,VAV3,HSD11B1,MFSD2A
nervous system development	GO:0007399	0.000102115	3.99091	2529	109	30	26944	PMP22,DCLK1,MERTK,VEGFA,MEIS2,RORB,S1PR1,TCF4,APPL2,ANK2,CLMN,EYA1,DAAM2,CHRDL1,WASF3,KCNQ3,SPAG9,GABRA2,CDH2,AKT2,SYNE1,SOX8,FZD2,DZIP1L,IL15RA,AUTS2,GAS1,JUN,SLITRK2,MFSD2A
regulation of localization	GO:0032879	0.000203745	3.69091	2161	109	27	26944	DCLK1,ATP1B1,GNAO1,HMGN3,MERTK,INSIG1,EZR,VEGFA,HMGCR,FRMD4A,RGS7,APPL2,CAMK2N1,ANK2,FERMT2,CYP51,SWAP70,CDH2,SLC38A3,AKT2,PDE8B,SYNE1,DZIP1L,APLN,IL15RA,GAS1,SGIP1
lipid biosynthetic process	GO:0008610	0.000253898	3.59534	686	109	15	26944	MSMO1,INSIG1,HMGCR,ACSS2,HMGCS1,RPE65,FDFT1,HACD2,CYP51,DHCR7,PDE8B,SQLE,HSD11B1,MFSD2A,IDI1
alcohol biosynthetic process	GO:0046165	0.000257415	3.58937	142	109	8	26944	MSMO1,INSIG1,HMGCR,HMGCS1,FDFT1,CYP51,DHCR7,IDI1
neurogenesis	GO:0022008	0.000275489	3.5599	1907	109	25	26944	PMP22,DCLK1,VEGFA,RORB,S1PR1,TCF4,APPL2,CLMN,EYA1,DAAM2,CHRDL1,WASF3,KCNQ3,SPAG9,CDH2,AKT2,SYNE1,SOX8,FZD2,IL15RA,AUTS2,GAS1,JUN,SLITRK2,MFSD2A
steroid metabolic process	GO:0008202	0.00030494	3.51579	340	109	11	26944	MSMO1,INSIG1,HMGCR,HMGCS1,FDFT1,CYP51,DHCR7,PDE8B,SQLE,HSD11B1,IDI1
regulation of response to stimulus	GO:0048583	0.000323082	3.49069	3987	109	38	26944	HTRA1,INSIG1,IGFBP2,EZR,VEGFA,CAR8,HMGCR,S1PR1,F3,NUPR1,TCF4,RGS7,DDX5,APPL2,CAMK2N1,EYA1,DAAM2,CHRDL1,FERMT2,TANK,SPAG9,TLE4,SWAP70,DUSP6,CDH2,AKT2,PDE8B,SYNE1,TLR3,APLN,AUTS2,GAS1,AMER2,SLC30A10,JUN,VAV3,DDIT4L,CRLF3
regulation of cell population proliferation	GO:0042127	0.000377541	3.42304	1799	109	24	26944	PMP22,HTRA1,IGFBP2,VEGFA,MEIS2,HMGCR,S1PR1,F3,NUPR1,APPL2,CLMN,EYA1,FERMT2,DHCR7,CDH2,AKT2,SYNE1,SOX8,NDUFAF4,APLN,SQLE,GAS1,JUN,VAV3
response to stimulus	GO:0050896	0.000516441	3.28698	10506	109	69	26944	GRIA2,DCLK1,KCNK1,ATP1B1,GNAO1,HMGN3,HTRA1,MERTK,INSIG1,IGFBP2,EZR,VEGFA,MEIS2,CAR8,HMGCR,LRRC8C,RORB,S1PR1,F3,NUPR1,TCF4,RGS7,DDX5,APPL2,CAMK2N1,ANK2,EYA1,DAAM2,HMGCS1,RPE65,DIO2,CHRDL1,FERMT2,NEAT1,TANK,KCNQ3,SPAG9,CHST2,FAM107A,TLE4,SWAP70,DUSP6,CPEB4,CDH2,SLC38A3,AKT2,PDE8B,SYNE1,SOX8,TLR3,FZD2,NDUFAF4,DZIP1L,APLN,IL15RA,AUTS2,SQLE,GAS1,AMER2,SGIP1,SLC30A10,JUN,VAV3,MRAS,DDIT4L,CRLF3,MFSD2A,I…
cell surface receptor signaling pathway	GO:0007166	0.000729978	3.13669	2766	109	30	26944	GRIA2,HTRA1,MERTK,IGFBP2,EZR,VEGFA,F3,TCF4,DDX5,APPL2,EYA1,DAAM2,CHRDL1,FERMT2,TLE4,CPEB4,CDH2,AKT2,SYNE1,TLR3,FZD2,DZIP1L,APLN,IL15RA,GAS1,AMER2,SLC30A10,JUN,VAV3,CRLF3
sensory organ development	GO:0007423	0.000832703	3.07951	650	109	14	26944	DCLK1,MERTK,INSIG1,VEGFA,MEIS2,RORB,EYA1,RPE65,CHRDL1,SOX8,FZD2,GAS1,JUN,MFSD2A
regulation of transport	GO:0051049	0.000925122	3.0338	1749	109	23	26944	ATP1B1,GNAO1,HMGN3,MERTK,INSIG1,EZR,VEGFA,HMGCR,FRMD4A,RGS7,APPL2,CAMK2N1,ANK2,CYP51,CDH2,SLC38A3,AKT2,PDE8B,SYNE1,APLN,IL15RA,GAS1,SGIP1
isoprenoid biosynthetic process	GO:0008299	0.00126219	2.89888	40	109	5	26944	HMGCR,HMGCS1,RPE65,FDFT1,IDI1
cell differentiation	GO:0030154	0.00146992	2.83271	4777	109	41	26944	PMP22,DCLK1,HTRA1,MERTK,INSIG1,EZR,VEGFA,MEIS2,LRRC8C,RORB,S1PR1,NUPR1,TCF4,DDX5,APPL2,ANK2,CLMN,EYA1,SLC7A10,DAAM2,CHRDL1,FERMT2,HIVEP3,CYP51,DHCR7,WASF3,KCNQ3,SPAG9,DUSP6,CDH2,AKT2,SYNE1,SOX8,FZD2,IL15RA,AUTS2,GAS1,TSIX,JUN,SLITRK2,MFSD2A
regulation of developmental process	GO:0050793	0.00147121	2.83233	2698	109	29	26944	INSIG1,EZR,VEGFA,MEIS2,HMGCR,RORB,S1PR1,F3,NUPR1,TCF4,APPL2,EYA1,SLC7A10,DAAM2,FERMT2,CYP51,WASF3,SPAG9,DUSP6,CDH2,SYNE1,SOX8,TLR3,FZD2,IL15RA,SGIP1,JUN,SLITRK2,MFSD2A
cellular developmental process	GO:0048869	0.00147829	2.83024	4778	109	41	26944	PMP22,DCLK1,HTRA1,MERTK,INSIG1,EZR,VEGFA,MEIS2,LRRC8C,RORB,S1PR1,NUPR1,TCF4,DDX5,APPL2,ANK2,CLMN,EYA1,SLC7A10,DAAM2,CHRDL1,FERMT2,HIVEP3,CYP51,DHCR7,WASF3,KCNQ3,SPAG9,DUSP6,CDH2,AKT2,SYNE1,SOX8,FZD2,IL15RA,AUTS2,GAS1,TSIX,JUN,SLITRK2,MFSD2A
organic hydroxy compound biosynthetic process	GO:1901617	0.00154306	2.81162	245	109	9	26944	MSMO1,INSIG1,HMGCR,HMGCS1,FDFT1,CYP51,DHCR7,SQLE,IDI1
localization	GO:0051179	0.0016216	2.79006	5364	109	44	26944	GRIA2,DCLK1,KCNK1,UNC13C,ATP1B1,GNAO1,SLCO1C1,HMGN3,MERTK,INSIG1,EZR,VEGFA,HMGCR,LRRC8C,FRMD4A,RGS7,APPL2,CAMK2N1,ANK2,CLMN,MCUR1,SLC7A10,CHRDL1,FERMT2,CYP51,KCNQ3,SPAG9,GABRA2,TMEM144,SWAP70,CDH2,SLC38A3,AKT2,PDE8B,SYNE1,DZIP1L,APLN,IL15RA,SQLE,GAS1,SGIP1,SLC30A10,VAV3,MFSD2A
positive regulation of signaling	GO:0023056	0.00233783	2.63119	1990	109	24	26944	VEGFA,MIR124-2HG,CAR8,HMGCR,F3,NUPR1,DDX5,APPL2,CAMK2N1,SLC7A10,DAAM2,FERMT2,SPAG9,FAM107A,CDH2,AKT2,TLR3,APLN,AUTS2,GAS1,SLC30A10,JUN,VAV3,CRLF3
positive regulation of cell communication	GO:0010647	0.00233783	2.63119	1990	109	24	26944	VEGFA,MIR124-2HG,CAR8,HMGCR,F3,NUPR1,DDX5,APPL2,CAMK2N1,SLC7A10,DAAM2,FERMT2,SPAG9,FAM107A,CDH2,AKT2,TLR3,APLN,AUTS2,GAS1,SLC30A10,JUN,VAV3,CRLF3
neuron differentiation	GO:0030182	0.00243346	2.61378	1569	109	21	26944	PMP22,DCLK1,VEGFA,RORB,S1PR1,TCF4,CLMN,EYA1,CHRDL1,KCNQ3,SPAG9,CDH2,SYNE1,SOX8,FZD2,IL15RA,AUTS2,GAS1,JUN,SLITRK2,MFSD2A
signal transduction	GO:0007165	0.00304308	2.51669	6895	109	51	26944	GRIA2,DCLK1,ATP1B1,GNAO1,HTRA1,MERTK,INSIG1,IGFBP2,EZR,VEGFA,CAR8,HMGCR,LRRC8C,RORB,S1PR1,F3,NUPR1,TCF4,RGS7,DDX5,APPL2,ANK2,EYA1,DAAM2,CHRDL1,FERMT2,TANK,KCNQ3,SPAG9,TLE4,DUSP6,CPEB4,CDH2,AKT2,PDE8B,SYNE1,SOX8,TLR3,FZD2,DZIP1L,APLN,IL15RA,AUTS2,GAS1,AMER2,SLC30A10,JUN,VAV3,MRAS,DDIT4L,CRLF3
eye development	GO:0001654	0.00316124	2.50014	431	109	11	26944	DCLK1,MERTK,VEGFA,MEIS2,RORB,RPE65,CHRDL1,SOX8,GAS1,JUN,MFSD2A
visual system development	GO:0150063	0.00338077	2.47098	434	109	11	26944	DCLK1,MERTK,VEGFA,MEIS2,RORB,RPE65,CHRDL1,SOX8,GAS1,JUN,MFSD2A
regulation of cellular localization	GO:0060341	0.00371514	2.43003	1086	109	17	26944	DCLK1,GNAO1,HMGN3,INSIG1,EZR,VEGFA,HMGCR,FRMD4A,CAMK2N1,FERMT2,CYP51,SWAP70,CDH2,AKT2,PDE8B,DZIP1L,GAS1
sensory system development	GO:0048880	0.00377656	2.4229	439	109	11	26944	DCLK1,MERTK,VEGFA,MEIS2,RORB,RPE65,CHRDL1,SOX8,GAS1,JUN,MFSD2A
transport	GO:0006810	0.00397582	2.40057	4397	109	38	26944	GRIA2,KCNK1,UNC13C,ATP1B1,GNAO1,SLCO1C1,HMGN3,MERTK,INSIG1,EZR,VEGFA,HMGCR,LRRC8C,FRMD4A,RGS7,APPL2,CAMK2N1,ANK2,CLMN,MCUR1,SLC7A10,CYP51,KCNQ3,SPAG9,GABRA2,TMEM144,CDH2,SLC38A3,AKT2,PDE8B,SYNE1,APLN,IL15RA,GAS1,SGIP1,SLC30A10,VAV3,MFSD2A
regulation of multicellular organismal process	GO:0051239	0.00401055	2.3968	3165	109	31	26944	ATP1B1,GNAO1,MERTK,IGFBP2,EZR,VEGFA,MEIS2,HMGCR,S1PR1,F3,NUPR1,TCF4,APPL2,ANK2,DAAM2,FERMT2,TANK,CYP51,WASF3,DUSP6,CDH2,SYNE1,SOX8,TLR3,APLN,IL15RA,SGIP1,JUN,SLITRK2,VAV3,MFSD2A
positive regulation of transport	GO:0051050	0.00423859	2.37278	975	109	16	26944	ATP1B1,MERTK,EZR,VEGFA,FRMD4A,RGS7,APPL2,CAMK2N1,ANK2,CDH2,SLC38A3,AKT2,SYNE1,APLN,IL15RA,SGIP1
positive regulation of cell population proliferation	GO:0008284	0.00425702	2.37089	1097	109	17	26944	HTRA1,IGFBP2,VEGFA,MEIS2,HMGCR,S1PR1,F3,EYA1,FERMT2,AKT2,SYNE1,SOX8,NDUFAF4,APLN,GAS1,JUN,VAV3
regulation of protein localization	GO:0032880	0.00435196	2.36132	977	109	16	26944	DCLK1,GNAO1,HMGN3,INSIG1,EZR,VEGFA,HMGCR,FRMD4A,CAMK2N1,FERMT2,CYP51,SWAP70,CDH2,AKT2,PDE8B,DZIP1L
generation of neurons	GO:0048699	0.00546374	2.26251	1651	109	21	26944	PMP22,DCLK1,VEGFA,RORB,S1PR1,TCF4,CLMN,EYA1,CHRDL1,KCNQ3,SPAG9,CDH2,SYNE1,SOX8,FZD2,IL15RA,AUTS2,GAS1,JUN,SLITRK2,MFSD2A
alcohol metabolic process	GO:0006066	0.0060058	2.22143	371	109	10	26944	MSMO1,INSIG1,HMGCR,HMGCS1,RPE65,FDFT1,CYP51,DHCR7,SQLE,IDI1
organic cyclic compound biosynthetic process	GO:1901362	0.00700101	2.15484	4131	109	36	26944	MSMO1,HMGN3,INSIG1,EZR,VEGFA,MEIS2,HMGCR,TAGLN3,RORB,S1PR1,ACSS2,NUPR1,TCF4,DDX5,EYA1,HMGCS1,FDFT1,HIVEP3,CYP51,DHCR7,TLE4,TCF25,AKT2,PDE8B,SOX8,TLR3,FZD2,APLN,AUTS2,SQLE,TSIX,JUN,CRLF3,HSD11B1,IDI1,TSC22D3
small molecule metabolic process	GO:0044281	0.00798323	2.09782	1836	109	22	26944	MSMO1,ATP1B1,INSIG1,CAR8,HMGCR,ACSS2,NUPR1,APPL2,HMGCS1,RPE65,PFKFB4,FDFT1,HACD2,CYP51,DHCR7,AKT2,PDE8B,SQLE,PPP1R3G,HSD11B1,MFSD2A,IDI1
organic hydroxy compound metabolic process	GO:1901615	0.00903183	2.04422	580	109	12	26944	MSMO1,SLCO1C1,INSIG1,HMGCR,HMGCS1,RPE65,DIO2,FDFT1,CYP51,DHCR7,SQLE,IDI1
response to abiotic stimulus	GO:0009628	0.00997405	2.00113	1300	109	18	26944	ATP1B1,IGFBP2,VEGFA,MEIS2,HMGCR,LRRC8C,APPL2,EYA1,RPE65,TANK,KCNQ3,CPEB4,AKT2,PDE8B,SYNE1,TLR3,JUN,TSC22D3
cell population proliferation	GO:0008283	0.0104053	1.98274	2168	109	24	26944	PMP22,HTRA1,IGFBP2,VEGFA,MEIS2,HMGCR,S1PR1,F3,NUPR1,APPL2,CLMN,EYA1,FERMT2,DHCR7,CDH2,AKT2,SYNE1,SOX8,NDUFAF4,APLN,SQLE,GAS1,JUN,VAV3
cell-cell signaling	GO:0007267	0.0117378	1.93041	1734	109	21	26944	UNC13C,GNAO1,HMGN3,MIR124-2HG,HMGCR,CAMK2N1,ANK2,SLC7A10,DAAM2,CHRDL1,FERMT2,KCNQ3,GABRA2,FAM107A,TLE4,CDH2,PDE8B,SYNE1,FZD2,APLN,AMER2
cellular response to stimulus	GO:0051716	0.0131296	1.88175	8752	109	58	26944	GRIA2,DCLK1,ATP1B1,GNAO1,HMGN3,HTRA1,MERTK,INSIG1,IGFBP2,EZR,VEGFA,CAR8,HMGCR,LRRC8C,RORB,S1PR1,F3,NUPR1,TCF4,RGS7,DDX5,APPL2,CAMK2N1,ANK2,EYA1,DAAM2,HMGCS1,CHRDL1,FERMT2,TANK,KCNQ3,SPAG9,FAM107A,TLE4,SWAP70,DUSP6,CPEB4,CDH2,SLC38A3,AKT2,PDE8B,SYNE1,SOX8,TLR3,FZD2,DZIP1L,APLN,IL15RA,AUTS2,GAS1,AMER2,SLC30A10,JUN,VAV3,MRAS,DDIT4L,CRLF3,MFSD2A
cellular process	GO:0009987	0.0166659	1.77817	20967	109	102	26944	PMP22,GRIA2,MALAT1,DCLK1,KCNK1,UNC13C,ATP1B1,GNAO1,SLCO1C1,HMGN3,HTRA1,MERTK,INSIG1,IGFBP2,EZR,VEGFA,MIR124-2HG,MEIS2,CAR8,HMGCR,LRRC8C,TAGLN3,RORB,S1PR1,FRMD4A,F3,RSRP1,ACSS2,NUPR1,TCF4,RGS7,DDX5,HAUS3,APPL2,CAMK2N1,ANK2,CLMN,EYA1,MCUR1,SLC7A10,NAT8F1,DAAM2,HMGCS1,RPE65,PFKFB4,DIO2,CHRDL1,FDFT1,HACD2,FERMT2,EOGT,HIVEP3,NEAT1,TANK,CYP51,DHCR7,SRRM2,WASF3,KCNQ3,SPAG9,GABRA2,CHST2,TMEM144,FAM107A,T…
establishment of localization	GO:0051234	0.0197786	1.70381	4696	109	38	26944	GRIA2,KCNK1,UNC13C,ATP1B1,GNAO1,SLCO1C1,HMGN3,MERTK,INSIG1,EZR,VEGFA,HMGCR,LRRC8C,FRMD4A,RGS7,APPL2,CAMK2N1,ANK2,CLMN,MCUR1,SLC7A10,CYP51,KCNQ3,SPAG9,GABRA2,TMEM144,CDH2,SLC38A3,AKT2,PDE8B,SYNE1,APLN,IL15RA,GAS1,SGIP1,SLC30A10,VAV3,MFSD2A
anatomical structure morphogenesis	GO:0009653	0.0234271	1.63028	2761	109	27	26944	DCLK1,INSIG1,EZR,VEGFA,MEIS2,RORB,S1PR1,F3,TCF4,ANK2,EYA1,NAT8F1,FERMT2,WASF3,SPAG9,CDH2,SYNE1,SOX8,TLR3,FZD2,APLN,AUTS2,GAS1,JUN,SLITRK2,VAV3,MFSD2A
regulation of hormone levels	GO:0010817	0.0239534	1.62063	639	109	12	26944	GNAO1,SLCO1C1,HMGN3,HMGCR,CAMK2N1,RPE65,DIO2,DHCR7,PDE8B,SOX8,APLN,HSD11B1
homeostatic process	GO:0042592	0.0278625	1.55498	1835	109	21	26944	ATP1B1,HMGN3,MERTK,INSIG1,VEGFA,HMGCR,S1PR1,APPL2,CAMK2N1,ANK2,MCUR1,RPE65,CDH2,SLC38A3,PDE8B,APLN,PPP1R3G,SGIP1,SLC30A10,MFSD2A,TSC22D3
positive regulation of endocytosis	GO:0045807	0.029341	1.53252	192	109	7	26944	MERTK,VEGFA,APPL2,SYNE1,APLN,IL15RA,SGIP1
positive regulation of response to stimulus	GO:0048584	0.042928	1.36726	2359	109	24	26944	EZR,VEGFA,CAR8,HMGCR,S1PR1,F3,NUPR1,DDX5,APPL2,CAMK2N1,EYA1,DAAM2,FERMT2,SPAG9,SWAP70,CDH2,AKT2,TLR3,AUTS2,GAS1,SLC30A10,JUN,VAV3,CRLF3
import into cell	GO:0098657	0.0434574	1.36194	916	109	14	26944	ATP1B1,MERTK,EZR,VEGFA,LRRC8C,APPL2,ANK2,KCNQ3,SLC38A3,AKT2,SYNE1,APLN,IL15RA,SGIP1
negative regulation of protein transport	GO:0051224	0.0462225	1.33515	138	109	6	26944	GNAO1,INSIG1,HMGCR,FRMD4A,CYP51,PDE8B
tube development	GO:0035295	0.0468508	1.32928	1181	109	16	26944	VEGFA,S1PR1,F3,TCF4,EYA1,DHCR7,CDH2,SOX8,TLR3,FZD2,DZIP1L,APLN,GAS1,JUN,VAV3,HSD11B1
camera-type eye development	GO:0043010	0.0485246	1.31404	375	109	9	26944	DCLK1,MERTK,VEGFA,RORB,RPE65,SOX8,GAS1,JUN,MFSD2A

## Sheet: a1_GO BP
term_name	term_id	adjusted_p_value	negative_log10_of_adjusted_p_value	term_size	query_size	intersection_size	effective_domain_size	intersections
nervous system development	GO:0007399	9.82445e-22	21.0077	2529	298	91	26944	NKX6-2,PTCH1,GRIA1,EDNRB,NNAT,CD38,LRIG1,MARCKS,FRY,DAB2,SELENOP,VIT,CNP,ATP1B2,NTRK3,PLP1,MDK,NDRG2,SERPINE2,FAT3,ECE1,ERBB4,CEP85L,HEYL,FOXP1,ADGRL3,ASAP1,GSDME,ADGRB3,KCNJ10,ABAT,GPR37,CABLES1,RGMA,CYFIP1,ADGRB1,SALL2,JAM2,BRINP3,RUNX1T1,KANK1,HIF1A,IL1RAPL1,ADGRG1,SOX1,OLIG1,GLI1,ACKR3,BRINP2,ATP2B4,ASTN1,NTRK2,ITM2C,DTX1,PCDH17,BCL2,SMO,PLPPR5,MMP14,DDIT4,NRXN3,CHL1,LIFR,GPRC5B,CDH11,NKX2-1,…
system development	GO:0048731	1.27131e-19	18.8957	4117	298	115	26944	SPARC,NKX6-2,AGT,PTCH1,GRIA1,EDNRB,NNAT,GPLD1,CD38,SFRP5,LRIG1,MARCKS,PLCE1,FRY,UCP2,DAB2,SELENOP,VIT,CNP,ATP1B2,NTRK3,PLP1,MDK,NDRG2,TIMP3,MBOAT2,SERPINE2,FAT3,RAMP1,ECE1,ERBB4,CEP85L,HEYL,FOXP1,ADGRL3,ASAP1,GSDME,ADGRB3,FBLN5,KCNJ10,ABAT,GPR37,CABLES1,RGMA,LFNG,ITGB8,CYFIP1,ADGRB1,SALL2,JAM2,BRINP3,SLC2A12,RARRES2,RUNX1T1,KANK1,HIF1A,IL1RAPL1,ADGRG1,SOX1,OLIG1,GLI1,ACKR3,BRINP2,ATP2B4,CLIC4,AST…
anatomical structure development	GO:0048856	3.84172e-19	18.4155	6269	298	146	26944	SPARC,NKX6-2,AGT,PTCH1,GRIA1,EDNRB,NNAT,GPLD1,CD38,SFRP5,LRIG1,MARCKS,PLCE1,FRY,UCP2,DAB2,SELENOP,SPARCL1,ATP2A2,CD81,VIT,CNP,TMSB4X,ATP1B2,NTRK3,PLP1,ITPKB,MDK,NDRG2,TIMP3,MBOAT2,SERPINE2,FAT3,RAMP1,ECE1,ERBB4,GJB6,CEP85L,HEYL,FOXP1,ADGRL3,ASAP1,GSDME,ADGRB3,FBLN5,KCNJ10,ADCYAP1R1,ABAT,GPR37,CABLES1,PARVB,RGMA,LFNG,ITGB8,CYFIP1,ADGRB1,LRRC8A,SALL2,SCD1,JAM2,BRINP3,SLC2A12,SCMH1,LRP1B,RARRES2,RUN…
developmental process	GO:0032502	3.7217e-18	17.4293	6854	298	152	26944	SPARC,NKX6-2,AGT,PTCH1,GRIA1,EDNRB,NNAT,GPLD1,CD38,SFRP5,LRIG1,MARCKS,PLCE1,FRY,UCP2,DAB2,SELENOP,SPARCL1,ATP2A2,CD81,VIT,CNP,TMSB4X,ATP1B2,NTRK3,PLP1,ITPKB,MDK,NDRG2,TIMP3,MBOAT2,ARXES2,SERPINE2,FAT3,RAMP1,ECE1,ERBB4,GJB6,CEP85L,HEYL,FOXP1,ADGRL3,ASAP1,GSDME,ADGRB3,FBLN5,KCNJ10,ADCYAP1R1,ABAT,GPR37,CABLES1,PARVB,RGMA,LFNG,ITGB8,CYFIP1,ADGRB1,LRRC8A,SALL2,SCD1,JAM2,BRINP3,SLC2A12,SCMH1,LRP1B,SLC7…
multicellular organism development	GO:0007275	3.98653e-18	17.3994	4879	298	124	26944	SPARC,NKX6-2,AGT,PTCH1,GRIA1,EDNRB,NNAT,GPLD1,CD38,SFRP5,LRIG1,MARCKS,PLCE1,FRY,UCP2,DAB2,SELENOP,VIT,CNP,ATP1B2,NTRK3,PLP1,ITPKB,MDK,NDRG2,TIMP3,MBOAT2,SERPINE2,FAT3,RAMP1,ECE1,ERBB4,GJB6,CEP85L,HEYL,FOXP1,ADGRL3,ASAP1,GSDME,ADGRB3,FBLN5,KCNJ10,ADCYAP1R1,ABAT,GPR37,CABLES1,RGMA,LFNG,ITGB8,CYFIP1,ADGRB1,SALL2,JAM2,BRINP3,SLC2A12,SCMH1,RARRES2,RUNX1T1,KANK1,HIF1A,IL1RAPL1,ADGRG1,SOX1,OLIG1,GLI1,AC…
generation of neurons	GO:0048699	1.51103e-17	16.8207	1651	298	67	26944	NKX6-2,PTCH1,EDNRB,CD38,MARCKS,FRY,DAB2,CNP,ATP1B2,NTRK3,PLP1,MDK,SERPINE2,FAT3,ECE1,ERBB4,CEP85L,HEYL,FOXP1,ADGRL3,ASAP1,GSDME,ADGRB3,GPR37,RGMA,CYFIP1,BRINP3,RUNX1T1,KANK1,HIF1A,ADGRG1,SOX1,OLIG1,BRINP2,ASTN1,NTRK2,ITM2C,DTX1,BCL2,SMO,PLPPR5,DDIT4,CHL1,LIFR,GPRC5B,CDH11,NKX2-1,LRRC4C,CAMK2G,FUT9,LGI1,TENM4,SIX3,NRP1,NKX2-2,HHIP,PRRX1,RASGRF1,DAG1,TCF12,ABLIM1,MEF2C,RIMS2,SLC39A12,FZD3,FLRT2,OLI…
localization	GO:0051179	1.55219e-17	16.8091	5364	298	130	26944	SLC6A11,PTCH1,GRIA1,EDNRB,NNAT,CD38,SLC6A9,TRPM3,MARCKS,PLCE1,UCP2,DAB2,NKAIN4,SLC4A4,ATP2A2,CD81,DPP6,CNP,APOC1,CLIC6,TMSB4X,ATP1B2,PLP1,MGST1,SLC6A1,TSPAN5,KCND2,FNBP1L,ARXES2,SERPINE2,ATP13A4,SHISA9,PLSCR2,RAMP1,RRBP1,ERBB4,GJB6,SLC16A6,SLC22A4,ABCA1,SORCS2,SYT10,RHCG,ASAP1,GSDME,FBLN5,KCNJ10,GRK3,TTYH2,ADCYAP1R1,ABAT,COLEC12,ADCY8,LRPAP1,KCNIP3,CYFIP1,ADGRB1,LRRC8A,SLC2A12,GM2A,LRP1B,SLC7A10,…
neurogenesis	GO:0022008	2.28664e-17	16.6408	1907	298	72	26944	NKX6-2,PTCH1,EDNRB,CD38,MARCKS,FRY,DAB2,CNP,ATP1B2,NTRK3,PLP1,MDK,SERPINE2,FAT3,ECE1,ERBB4,CEP85L,HEYL,FOXP1,ADGRL3,ASAP1,GSDME,ADGRB3,KCNJ10,GPR37,RGMA,CYFIP1,BRINP3,RUNX1T1,KANK1,HIF1A,ADGRG1,SOX1,OLIG1,BRINP2,ASTN1,NTRK2,ITM2C,DTX1,BCL2,SMO,PLPPR5,MMP14,DDIT4,CHL1,LIFR,GPRC5B,CDH11,NKX2-1,LRRC4C,CAMK2G,FUT9,SORL1,LGI1,TENM4,SIX3,NRP1,ARHGEF10,NKX2-2,HHIP,PRRX1,RASGRF1,DAG1,TCF12,ABLIM1,MEF2C,R…
transport	GO:0006810	9.56752e-17	16.0192	4397	298	114	26944	SLC6A11,PTCH1,GRIA1,EDNRB,NNAT,CD38,SLC6A9,TRPM3,MARCKS,PLCE1,UCP2,DAB2,NKAIN4,SLC4A4,ATP2A2,CD81,DPP6,CNP,APOC1,CLIC6,ATP1B2,PLP1,MGST1,SLC6A1,KCND2,FNBP1L,SERPINE2,ATP13A4,SHISA9,PLSCR2,RAMP1,RRBP1,ERBB4,GJB6,SLC16A6,SLC22A4,ABCA1,SORCS2,SYT10,RHCG,GSDME,FBLN5,KCNJ10,GRK3,TTYH2,ADCYAP1R1,ABAT,COLEC12,ADCY8,LRPAP1,KCNIP3,CYFIP1,ADGRB1,LRRC8A,SLC2A12,GM2A,LRP1B,SLC7A10,ATP2C1,HIF1A,IL1RAPL1,TMC7,…
establishment of localization	GO:0051234	5.76841e-16	15.2389	4696	298	117	26944	SLC6A11,PTCH1,GRIA1,EDNRB,NNAT,CD38,SLC6A9,TRPM3,MARCKS,PLCE1,UCP2,DAB2,NKAIN4,SLC4A4,ATP2A2,CD81,DPP6,CNP,APOC1,CLIC6,ATP1B2,PLP1,MGST1,SLC6A1,KCND2,FNBP1L,ARXES2,SERPINE2,ATP13A4,SHISA9,PLSCR2,RAMP1,RRBP1,ERBB4,GJB6,SLC16A6,SLC22A4,ABCA1,SORCS2,SYT10,RHCG,GSDME,FBLN5,KCNJ10,GRK3,TTYH2,ADCYAP1R1,ABAT,COLEC12,ADCY8,LRPAP1,KCNIP3,CYFIP1,ADGRB1,LRRC8A,SLC2A12,GM2A,LRP1B,SLC7A10,ATP2C1,HIF1A,IL1RAPL…
neuron differentiation	GO:0030182	2.13601e-15	14.6704	1569	298	62	26944	NKX6-2,PTCH1,EDNRB,CD38,MARCKS,FRY,DAB2,CNP,ATP1B2,NTRK3,PLP1,MDK,SERPINE2,FAT3,ECE1,ERBB4,HEYL,FOXP1,ASAP1,GSDME,ADGRB3,GPR37,RGMA,CYFIP1,BRINP3,RUNX1T1,KANK1,HIF1A,SOX1,OLIG1,BRINP2,NTRK2,ITM2C,DTX1,BCL2,SMO,PLPPR5,DDIT4,CHL1,LIFR,GPRC5B,CDH11,NKX2-1,LRRC4C,CAMK2G,FUT9,LGI1,TENM4,SIX3,NRP1,NKX2-2,PRRX1,RASGRF1,DAG1,TCF12,ABLIM1,MEF2C,RIMS2,SLC39A12,FZD3,FLRT2,OLIG2
biological regulation	GO:0065007	3.8057e-15	14.4196	13527	298	223	26944	SPARC,NKX6-2,AGT,PTCH1,IGSF1,GRIA1,EDNRB,NNAT,GPLD1,SPON1,CD38,SLC6A9,SFRP5,GABBR2,CIT,MARCKS,PLCE1,FRY,UCP2,DAB2,NKAIN4,SLC4A4,SELENOP,SPARCL1,ATP2A2,CD81,DPP6,VIT,CNP,APOC1,TMSB4X,ATP1B2,NTRK3,PLP1,PPP1R14C,SLC6A1,TSPAN5,KCND2,ITPKB,FNBP1L,MDK,NDRG2,TIMP3,GNG11,MBOAT2,SKAP2,SERPINE2,FAT3,SHISA9,PLSCR2,RAMP1,ECE1,RRBP1,ERBB4,GJB6,HEYL,TRIL,SRGAP1,ABCA1,FOXP1,SORCS2,ADGRL3,SYT10,HSD17B11,LSM6,RHC…
cell projection organization	GO:0030030	2.95228e-14	13.5298	1706	298	63	26944	PTCH1,CD38,TTLL3,MARCKS,PLCE1,FRY,DAB2,CNP,ATP1B2,NTRK3,PLP1,FNBP1L,MDK,SERPINE2,FAT3,ECE1,FOXP1,ASAP1,ADGRB3,KCNJ10,GPR37,PARVB,RGMA,CYFIP1,RUNX1T1,KANK1,DNAH7B,OLIG1,NTRK2,ITM2C,LGMN,BCL2,SMO,PLPPR5,CARMIL1,CHL1,LIFR,GPRC5B,APC,CDH11,NKX2-1,LRRC4C,CAMK2G,FUT9,LGI1,RAB8B,NRP1,RSPH9,RHOQ,MTSS2,PRRX1,WHAMM,RASGRF1,DAG1,ABLIM1,MEF2C,RIMS2,SLC39A12,CYLD,FZD3,FLRT2,CCDC39,OLIG2
plasma membrane bounded cell projection organization	GO:0120036	3.89303e-14	13.4097	1666	298	62	26944	PTCH1,CD38,TTLL3,MARCKS,PLCE1,FRY,DAB2,CNP,ATP1B2,NTRK3,PLP1,FNBP1L,MDK,SERPINE2,FAT3,ECE1,FOXP1,ASAP1,ADGRB3,KCNJ10,GPR37,PARVB,RGMA,CYFIP1,RUNX1T1,KANK1,DNAH7B,OLIG1,NTRK2,ITM2C,LGMN,BCL2,SMO,PLPPR5,CARMIL1,CHL1,LIFR,GPRC5B,APC,CDH11,NKX2-1,LRRC4C,CAMK2G,FUT9,LGI1,NRP1,RSPH9,RHOQ,MTSS2,PRRX1,WHAMM,RASGRF1,DAG1,ABLIM1,MEF2C,RIMS2,SLC39A12,CYLD,FZD3,FLRT2,CCDC39,OLIG2
cell differentiation	GO:0030154	1.81653e-13	12.7408	4777	298	113	26944	NKX6-2,AGT,PTCH1,EDNRB,CD38,SFRP5,MARCKS,FRY,UCP2,DAB2,ATP2A2,CD81,CNP,TMSB4X,ATP1B2,NTRK3,PLP1,ITPKB,MDK,NDRG2,TIMP3,MBOAT2,ARXES2,SERPINE2,FAT3,ECE1,ERBB4,CEP85L,HEYL,FOXP1,ADGRL3,ASAP1,GSDME,ADGRB3,KCNJ10,ADCYAP1R1,GPR37,RGMA,LFNG,ITGB8,CYFIP1,ADGRB1,LRRC8A,SCD1,JAM2,BRINP3,SLC7A10,RARRES2,RUNX1T1,KANK1,HIF1A,ADGRG1,SOX1,OLIG1,GLI1,METTL7A1,ACKR3,BRINP2,CLIC4,ASTN1,NTRK2,GDPD2,TRIB2,ITM2C,DTX1…
cellular developmental process	GO:0048869	1.84525e-13	12.7339	4778	298	113	26944	NKX6-2,AGT,PTCH1,EDNRB,CD38,SFRP5,MARCKS,FRY,UCP2,DAB2,ATP2A2,CD81,CNP,TMSB4X,ATP1B2,NTRK3,PLP1,ITPKB,MDK,NDRG2,TIMP3,MBOAT2,ARXES2,SERPINE2,FAT3,ECE1,ERBB4,CEP85L,HEYL,FOXP1,ADGRL3,ASAP1,GSDME,ADGRB3,KCNJ10,ADCYAP1R1,GPR37,RGMA,LFNG,ITGB8,CYFIP1,ADGRB1,LRRC8A,SCD1,JAM2,BRINP3,SLC7A10,RARRES2,RUNX1T1,KANK1,HIF1A,ADGRG1,SOX1,OLIG1,GLI1,METTL7A1,ACKR3,BRINP2,CLIC4,ASTN1,NTRK2,GDPD2,TRIB2,ITM2C,DTX1…
regulation of signaling	GO:0023051	7.43172e-13	12.1289	3616	298	94	26944	AGT,PTCH1,IGSF1,GRIA1,NNAT,CD38,SLC6A9,SFRP5,CIT,MARCKS,PLCE1,UCP2,DAB2,ATP2A2,CD81,NTRK3,SLC6A1,TSPAN5,ITPKB,MDK,NDRG2,TIMP3,SERPINE2,SHISA9,PLSCR2,RAMP1,ECE1,ERBB4,HEYL,ABCA1,FOXP1,SORCS2,GSDME,KCNJ10,GRK3,ADCYAP1R1,ABAT,GPR37,NTSR2,RGMA,LFNG,ADCY8,ITGB8,CYFIP1,ADGRB1,LRRC8A,PIK3IP1,SLC7A10,RARRES2,ATP2C1,KANK1,CYP2J6,HIF1A,ADGRG1,DENND4A,RGS7BP,GLI1,ACKR3,ATP2B4,NTRK2,ITM2C,DTX1,LGMN,PCDH17,BC…
regulation of cell communication	GO:0010646	7.43172e-13	12.1289	3616	298	94	26944	AGT,PTCH1,IGSF1,GRIA1,NNAT,CD38,SLC6A9,SFRP5,CIT,MARCKS,PLCE1,UCP2,DAB2,ATP2A2,CD81,NTRK3,SLC6A1,TSPAN5,ITPKB,MDK,NDRG2,TIMP3,SERPINE2,SHISA9,PLSCR2,RAMP1,ECE1,ERBB4,HEYL,ABCA1,FOXP1,SORCS2,GSDME,KCNJ10,GRK3,ADCYAP1R1,ABAT,GPR37,NTSR2,RGMA,LFNG,ADCY8,ITGB8,CYFIP1,ADGRB1,LRRC8A,PIK3IP1,SLC7A10,RARRES2,ATP2C1,KANK1,CYP2J6,HIF1A,ADGRG1,DENND4A,RGS7BP,GLI1,ACKR3,ATP2B4,NTRK2,ITM2C,DTX1,LGMN,PCDH17,BC…
multicellular organismal process	GO:0032501	2.21776e-12	11.6541	9132	298	168	26944	SPARC,NKX6-2,AGT,PTCH1,GRIA1,EDNRB,NNAT,GPLD1,CD38,SFRP5,LRIG1,MARCKS,PLCE1,FRY,UCP2,DAB2,SELENOP,ATP2A2,CD81,DPP6,VIT,CNP,APOC1,ATP1B2,NTRK3,PLP1,SLC6A1,KCND2,ITPKB,MDK,NDRG2,TIMP3,MBOAT2,SKAP2,SERPINE2,FAT3,SHISA9,PLSCR2,RAMP1,ECE1,ERBB4,GJB6,CEP85L,HEYL,TRIL,ABCA1,FOXP1,ADGRL3,SYT10,ASAP1,GSDME,ADGRB3,FBLN5,DDO,KCNJ10,RDH5,CRACD,ADCYAP1R1,ABAT,GPR37,CABLES1,RGMA,LFNG,ADCY8,ITGB8,LRPAP1,KCNIP3,…
positive regulation of biological process	GO:0048518	5.03842e-12	11.2977	6589	298	135	26944	SPARC,NKX6-2,AGT,PTCH1,GRIA1,EDNRB,NNAT,GPLD1,SPON1,CD38,SLC6A9,CIT,MARCKS,PLCE1,UCP2,DAB2,SLC4A4,ATP2A2,CD81,DPP6,VIT,TMSB4X,ATP1B2,NTRK3,PLP1,SLC6A1,TSPAN5,ITPKB,FNBP1L,MDK,TIMP3,SERPINE2,PLSCR2,RAMP1,ECE1,ERBB4,HEYL,TRIL,ABCA1,FOXP1,ADGRL3,SYT10,ASAP1,GSDME,ADGRB3,FBLN5,CRACD,GRK3,ADCYAP1R1,ABAT,GPR37,COLEC12,NTSR2,RGMA,LFNG,ADCY8,ITGB8,CYFIP1,ADGRB1,LRRC8A,SALL2,SCD1,JAM2,BRINP3,SLC7A10,RARRE…
regulation of developmental process	GO:0050793	6.80422e-12	11.1672	2698	298	77	26944	SPARC,NKX6-2,AGT,PTCH1,EDNRB,MARCKS,DAB2,TMSB4X,NTRK3,ITPKB,MDK,MBOAT2,SERPINE2,FAT3,ERBB4,HEYL,FOXP1,ADGRL3,ASAP1,ADGRB3,FBLN5,PARVB,RGMA,LFNG,ITGB8,CYFIP1,ADGRB1,LRRC8A,JAM2,BRINP3,SLC7A10,RARRES2,RUNX1T1,KANK1,HIF1A,SOX1,GLI1,BRINP2,ATP2B4,NTRK2,GDPD2,TRIB2,DTX1,LGMN,SLC20A2,BCL2,SMO,MMP14,ZFP608,DDHD1,GPRC5B,NKX2-1,LRRC4C,SORL1,CDKN1A,TENM4,SIX3,NRP1,NKX2-2,FNDC5,RHOQ,HHIP,PRRX1,PRXL2A,DAG1,A…
neuron projection development	GO:0031175	9.44131e-12	11.025	1131	298	47	26944	PTCH1,CD38,MARCKS,FRY,DAB2,CNP,ATP1B2,NTRK3,PLP1,MDK,SERPINE2,FAT3,ECE1,FOXP1,ASAP1,ADGRB3,GPR37,RGMA,CYFIP1,RUNX1T1,KANK1,OLIG1,NTRK2,ITM2C,BCL2,SMO,PLPPR5,CHL1,LIFR,GPRC5B,CDH11,NKX2-1,LRRC4C,CAMK2G,FUT9,LGI1,NRP1,PRRX1,RASGRF1,DAG1,ABLIM1,MEF2C,RIMS2,SLC39A12,FZD3,FLRT2,OLIG2
regulation of biological process	GO:0050789	1.44357e-11	10.8406	13144	298	211	26944	SPARC,NKX6-2,AGT,PTCH1,IGSF1,GRIA1,EDNRB,NNAT,GPLD1,SPON1,CD38,SLC6A9,SFRP5,GABBR2,CIT,MARCKS,PLCE1,FRY,UCP2,DAB2,NKAIN4,SLC4A4,SELENOP,SPARCL1,ATP2A2,CD81,DPP6,VIT,APOC1,TMSB4X,ATP1B2,NTRK3,PLP1,PPP1R14C,SLC6A1,TSPAN5,KCND2,ITPKB,FNBP1L,MDK,NDRG2,TIMP3,GNG11,MBOAT2,SKAP2,SERPINE2,FAT3,SHISA9,PLSCR2,RAMP1,ECE1,RRBP1,ERBB4,GJB6,HEYL,TRIL,SRGAP1,ABCA1,FOXP1,SORCS2,ADGRL3,SYT10,LSM6,ASAP1,MGAT4C,GSD…
neuron development	GO:0048666	1.57093e-11	10.8038	1287	298	50	26944	PTCH1,EDNRB,CD38,MARCKS,FRY,DAB2,CNP,ATP1B2,NTRK3,PLP1,MDK,SERPINE2,FAT3,ECE1,FOXP1,ASAP1,ADGRB3,GPR37,RGMA,CYFIP1,RUNX1T1,KANK1,SOX1,OLIG1,NTRK2,ITM2C,BCL2,SMO,PLPPR5,CHL1,LIFR,GPRC5B,CDH11,NKX2-1,LRRC4C,CAMK2G,FUT9,LGI1,TENM4,NRP1,PRRX1,RASGRF1,DAG1,ABLIM1,MEF2C,RIMS2,SLC39A12,FZD3,FLRT2,OLIG2
transmembrane transport	GO:0055085	5.1002e-11	10.2924	1525	298	54	26944	SLC6A11,GRIA1,EDNRB,SLC6A9,TRPM3,PLCE1,UCP2,SLC4A4,ATP2A2,DPP6,CLIC6,ATP1B2,PLP1,SLC6A1,KCND2,ATP13A4,SHISA9,ERBB4,GJB6,SLC16A6,SLC22A4,ABCA1,RHCG,GSDME,KCNJ10,TTYH2,ADCYAP1R1,KCNIP3,LRRC8A,SLC2A12,SLC7A10,ATP2C1,TMC7,GABRG1,ATP2B4,CLIC4,ATP7B,SLC20A2,MT-ND5,KCNT1,BCL2,KCNJ16,XPR1,SLC29A1,TMED10,RHOQ,SLC14A1,SLC43A2,SLC16A9,AKAP6,OSCP1,MEF2C,CACNA2D2,SLC39A12
cell surface receptor signaling pathway	GO:0007166	8.03661e-11	10.0949	2766	298	76	26944	AGT,PTCH1,IGSF1,GRIA1,EDNRB,GPLD1,CD38,SFRP5,MARCKS,PLCE1,DAB2,CD81,NTRK3,PLP1,TSPAN5,ITPKB,MDK,NDRG2,TIMP3,SERPINE2,PLSCR2,ECE1,ERBB4,HEYL,TRIL,ABCA1,FOXP1,ADGRL3,ADGRB3,ADCYAP1R1,ABAT,ADGRA1,RGMA,LFNG,ITGB8,CYFIP1,ADGRB1,TIMP4,RARRES2,KANK1,HIF1A,ADGRG1,GLI1,ACKR3,NTRK2,ITM2C,DTX1,LGMN,BCL2,SMO,MMP14,CADM4,DDIT4,SREBF1,LIFR,GPRC5B,APC,NKX2-1,SLC29A1,ADRA2A,SORL1,IFNAR2,SORBS2,SIX3,NRP1,NKX2-2,T…
regulation of biological quality	GO:0065008	8.41065e-11	10.0752	3134	298	82	26944	SPARC,AGT,GRIA1,EDNRB,NNAT,CD38,MARCKS,UCP2,DAB2,SLC4A4,SPARCL1,ATP2A2,CD81,DPP6,CNP,TMSB4X,ATP1B2,NTRK3,KCND2,SERPINE2,SHISA9,PLSCR2,ECE1,ERBB4,ABCA1,FOXP1,SORCS2,ADGRL3,HSD17B11,ASAP1,ADGRB3,DDO,KCNJ10,RDH5,CRACD,ADCYAP1R1,ABAT,NTSR2,PARVB,RGMA,ADCY8,CYFIP1,ADGRB1,LRRC8A,RARRES2,KANK1,HIF1A,IL1RAPL1,TLCD1,ENTPD2,RGS7BP,GABRG1,ACKR3,ATP2B4,CLIC4,NTRK2,ATP7B,LGMN,BCL2,SMO,LARS2,CARMIL1,DOCK4,SREB…
positive regulation of cellular process	GO:0048522	9.85922e-11	10.0062	6078	298	125	26944	SPARC,NKX6-2,AGT,PTCH1,GRIA1,EDNRB,NNAT,GPLD1,SPON1,CD38,SLC6A9,CIT,MARCKS,PLCE1,DAB2,SLC4A4,ATP2A2,CD81,DPP6,VIT,TMSB4X,ATP1B2,NTRK3,PLP1,TSPAN5,ITPKB,FNBP1L,MDK,TIMP3,SERPINE2,PLSCR2,RAMP1,ECE1,ERBB4,HEYL,ABCA1,FOXP1,ADGRL3,SYT10,ASAP1,GSDME,ADGRB3,FBLN5,CRACD,GRK3,ADCYAP1R1,ABAT,GPR37,NTSR2,RGMA,LFNG,ADCY8,ITGB8,CYFIP1,ADGRB1,LRRC8A,SALL2,JAM2,BRINP3,SLC7A10,RARRES2,ATP2C1,KANK1,CYP2J6,HIF1A,A…
regulation of multicellular organismal process	GO:0051239	1.44428e-10	9.84035	3165	298	82	26944	SPARC,NKX6-2,AGT,PTCH1,EDNRB,GPLD1,CD38,MARCKS,UCP2,DAB2,ATP2A2,CD81,APOC1,NTRK3,KCND2,ITPKB,MDK,NDRG2,MBOAT2,SERPINE2,SHISA9,PLSCR2,ECE1,ERBB4,HEYL,TRIL,ABCA1,FOXP1,ADGRL3,ADGRB3,FBLN5,ABAT,RGMA,LFNG,ITGB8,LRPAP1,CYFIP1,ADGRB1,SCD1,GTF2IRD1,JAM2,CYP2J6,HIF1A,GLI1,ATP2B4,NTRK2,TRIB2,DTX1,LGMN,SLC20A2,BCL2,SMO,MMP14,DOCK4,SREBF1,ZFP608,GPRC5B,NKX2-1,CAMK2G,PRDX4,ADRA2A,SORL1,RAB8B,CDKN1A,TENM4,TME…
cell-cell signaling	GO:0007267	1.98501e-10	9.70224	1734	298	57	26944	GRIA1,EDNRB,NNAT,CD38,SLC6A9,SFRP5,GABBR2,UCP2,DAB2,ATP2A2,SLC6A1,MDK,NDRG2,SERPINE2,SHISA9,ERBB4,GJB6,ABCA1,SORCS2,SYT10,KCNJ10,ABAT,ADCY8,ITGB8,CYFIP1,ADGRB1,LRRC8A,SLC7A10,KANK1,HIF1A,IL1RAPL1,GABRG1,GLI1,NTRK2,LGMN,PCDH17,SMO,SREBF1,NRXN3,GPRC5B,APC,CDH11,LRRC4C,SLC29A1,ADRA2A,LGI1,RAB8B,SORBS2,SIX3,FGFR3,RASGRF1,DAG1,MEF2C,RIMS2,CACNA2D2,CYLD,FZD3
cell motility	GO:0048870	3.68499e-10	9.43356	1760	298	57	26944	SPARC,AGT,EDNRB,GPLD1,TTLL3,DAB2,CD81,TMSB4X,ATP1B2,NTRK3,PLP1,MDK,FAT3,ERBB4,CEP85L,SRGAP1,FOXP1,ADGRL3,ADGRB1,JAM2,RARRES2,KANK1,HIF1A,DNAH7B,ADGRG1,SOX1,GLI1,ACKR3,ATP2B4,CLIC4,ASTN1,NTRK2,LGMN,BCL2,SMO,MMP14,CARMIL1,DOCK4,CADM4,DDIT4,CHL1,APC,CDH11,NKX2-1,FUT9,PLTP,ADRA2A,SDC3,SORL1,SIX3,NRP1,RSPH9,DAG1,MEF2C,FZD3,FLRT2,CCDC39
central nervous system development	GO:0007417	1.19295e-09	8.92338	1006	298	41	26944	NKX6-2,PTCH1,GRIA1,NNAT,MARCKS,SELENOP,VIT,CNP,ATP1B2,NTRK3,PLP1,MDK,SERPINE2,ERBB4,FOXP1,KCNJ10,ABAT,BRINP3,HIF1A,ADGRG1,SOX1,OLIG1,GLI1,ACKR3,BRINP2,ATP2B4,NTRK2,BCL2,SMO,DDIT4,CDH11,NKX2-1,TENM4,SIX3,NRP1,NKX2-2,DAG1,FZD3,CCDC39,OLIG2,FABP7
negative regulation of biological process	GO:0048519	2.34147e-09	8.63051	5966	298	120	26944	SPARC,NKX6-2,AGT,PTCH1,IGSF1,GRIA1,EDNRB,GPLD1,SPON1,CD38,SLC6A9,SFRP5,CIT,PLCE1,FRY,UCP2,DAB2,ATP2A2,APOC1,TMSB4X,ATP1B2,NTRK3,SLC6A1,ITPKB,MDK,NDRG2,TIMP3,SKAP2,SERPINE2,FAT3,ERBB4,GJB6,HEYL,SRGAP1,FOXP1,SORCS2,LSM6,ASAP1,MGAT4C,GSDME,ADGRB3,FBLN5,CRACD,GRK3,ADCYAP1R1,ABAT,RGMA,LFNG,ADCY8,ITGB8,LRPAP1,KCNIP3,CYFIP1,ADGRB1,SALL2,GTF2IRD1,TIMP4,JAM2,BRINP3,PIK3IP1,SCMH1,SLC7A10,RUNX1T1,KANK1,CYP2…
regulation of cell migration	GO:0030334	2.55082e-09	8.59332	984	298	40	26944	SPARC,AGT,GPLD1,DAB2,CD81,TMSB4X,ATP1B2,NTRK3,PLP1,MDK,ERBB4,SRGAP1,FOXP1,ADGRB1,JAM2,RARRES2,KANK1,HIF1A,ADGRG1,GLI1,ACKR3,ATP2B4,CLIC4,LGMN,BCL2,SMO,MMP14,CARMIL1,DOCK4,APC,CDH11,NKX2-1,FUT9,ADRA2A,SDC3,SORL1,NRP1,DAG1,MEF2C,FLRT2
cell migration	GO:0016477	3.58251e-09	8.44581	1538	298	51	26944	SPARC,AGT,EDNRB,GPLD1,DAB2,CD81,TMSB4X,ATP1B2,NTRK3,PLP1,MDK,FAT3,ERBB4,CEP85L,SRGAP1,FOXP1,ADGRL3,ADGRB1,JAM2,RARRES2,KANK1,HIF1A,ADGRG1,SOX1,GLI1,ACKR3,ATP2B4,CLIC4,ASTN1,NTRK2,LGMN,BCL2,SMO,MMP14,CARMIL1,DOCK4,DDIT4,CHL1,APC,CDH11,NKX2-1,FUT9,ADRA2A,SDC3,SORL1,SIX3,NRP1,DAG1,MEF2C,FZD3,FLRT2
regulation of cellular process	GO:0050794	3.60687e-09	8.44287	12593	298	199	26944	SPARC,NKX6-2,AGT,PTCH1,IGSF1,GRIA1,EDNRB,NNAT,GPLD1,SPON1,CD38,SLC6A9,SFRP5,GABBR2,CIT,MARCKS,PLCE1,UCP2,DAB2,SLC4A4,SPARCL1,ATP2A2,CD81,DPP6,VIT,APOC1,TMSB4X,ATP1B2,NTRK3,PLP1,PPP1R14C,SLC6A1,TSPAN5,ITPKB,FNBP1L,MDK,NDRG2,TIMP3,GNG11,MBOAT2,SKAP2,SERPINE2,FAT3,SHISA9,PLSCR2,RAMP1,ECE1,RRBP1,ERBB4,GJB6,HEYL,TRIL,SRGAP1,ABCA1,FOXP1,SORCS2,ADGRL3,SYT10,LSM6,ASAP1,MGAT4C,GSDME,ADGRB3,FBLN5,KCNJ10,CR…
regulation of locomotion	GO:0040012	3.65457e-09	8.43716	1089	298	42	26944	SPARC,AGT,GPLD1,DAB2,CD81,TMSB4X,ATP1B2,NTRK3,PLP1,MDK,ERBB4,SRGAP1,FOXP1,ADGRB1,JAM2,RARRES2,KANK1,HIF1A,ADGRG1,GLI1,ACKR3,ATP2B4,CLIC4,LGMN,BCL2,SMO,MMP14,CARMIL1,DOCK4,CADM4,APC,CDH11,NKX2-1,FUT9,ADRA2A,SDC3,SORL1,NRP1,ARRDC3,DAG1,MEF2C,FLRT2
regulation of cell motility	GO:2000145	4.01816e-09	8.39597	1045	298	41	26944	SPARC,AGT,GPLD1,DAB2,CD81,TMSB4X,ATP1B2,NTRK3,PLP1,MDK,ERBB4,SRGAP1,FOXP1,ADGRB1,JAM2,RARRES2,KANK1,HIF1A,ADGRG1,GLI1,ACKR3,ATP2B4,CLIC4,LGMN,BCL2,SMO,MMP14,CARMIL1,DOCK4,CADM4,APC,CDH11,NKX2-1,FUT9,ADRA2A,SDC3,SORL1,NRP1,DAG1,MEF2C,FLRT2
cell communication	GO:0007154	5.8935e-09	8.22963	7582	298	140	26944	AGT,PTCH1,IGSF1,GRIA1,EDNRB,NNAT,GPLD1,CD38,SLC6A9,SFRP5,GABBR2,CIT,MARCKS,PLCE1,UCP2,DAB2,SPARCL1,ATP2A2,CD81,DPP6,NTRK3,PLP1,PPP1R14C,SLC6A1,TSPAN5,KCND2,ITPKB,FNBP1L,MDK,NDRG2,TIMP3,GNG11,SERPINE2,SHISA9,PLSCR2,RAMP1,ECE1,RRBP1,ERBB4,GJB6,HEYL,TRIL,SRGAP1,ABCA1,FOXP1,SORCS2,ADGRL3,SYT10,GSDME,ADGRB3,KCNJ10,GRK3,ADCYAP1R1,GPR85,ABAT,GPR37,COLEC12,RGL1,ADGRA1,NTSR2,RGMA,LFNG,ADCY8,ITGB8,LRPAP1,C…
cell development	GO:0048468	6.14339e-09	8.21159	3202	298	79	26944	NKX6-2,PTCH1,EDNRB,CD38,MARCKS,FRY,UCP2,DAB2,ATP2A2,CD81,CNP,ATP1B2,NTRK3,PLP1,ITPKB,MDK,SERPINE2,FAT3,ECE1,ERBB4,HEYL,FOXP1,ASAP1,ADGRB3,KCNJ10,GPR37,RGMA,LFNG,ITGB8,CYFIP1,LRRC8A,JAM2,RUNX1T1,KANK1,HIF1A,SOX1,OLIG1,GLI1,CLIC4,NTRK2,ITM2C,DTX1,BCL2,SMO,PLPPR5,MMP14,ZFP608,CHL1,LIFR,GPRC5B,CDH11,NKX2-1,LRRC4C,CAMK2G,NEBL,FUT9,SORL1,LGI1,TENM4,IFNAR2,SORBS2,SIX3,NRP1,ARHGEF10,NKX2-2,PRRX1,RASGRF1,…
cellular process	GO:0009987	8.2557e-09	8.08325	20967	298	276	26944	SPARC,NKX6-2,AGT,SLC6A11,PTCH1,IGSF1,GRIA1,EDNRB,NNAT,GPLD1,SPON1,CD38,SLC6A9,B3GALT2,TTLL3,SFRP5,GABBR2,CIT,TRPM3,MARCKS,PLCE1,FRY,UCP2,DAB2,SLC4A4,SELENOP,SPARCL1,ATP2A2,CD81,DPP6,VIT,CNP,APOC1,CLIC6,TMSB4X,ATP1B2,CYP2J9,NTRK3,PLP1,PPP1R14C,PIPOX,SCD2,MGST1,SLC6A1,PALS2,TSPAN5,KCND2,ITPKB,FNBP1L,MDK,NDRG2,TIMP3,GNG11,MBOAT2,ARXES2,SKAP2,SERPINE2,ATP13A4,FAT3,SHISA9,PLSCR2,RAMP1,ECE1,RRBP1,ERBB4…
locomotion	GO:0040011	1.04671e-08	7.98017	1273	298	45	26944	SPARC,AGT,EDNRB,GPLD1,DAB2,CD81,TMSB4X,ATP1B2,NTRK3,PLP1,MDK,ERBB4,SRGAP1,FOXP1,ADGRL3,GPR37,ADGRB1,JAM2,RARRES2,KANK1,HIF1A,ADGRG1,GLI1,ACKR3,ATP2B4,CLIC4,LGMN,BCL2,SMO,MMP14,CARMIL1,DOCK4,CADM4,APC,CDH11,NKX2-1,FUT9,ADRA2A,SDC3,SORL1,NRP1,ARRDC3,DAG1,MEF2C,FLRT2
behavior	GO:0007610	1.59848e-08	7.79629	771	298	34	26944	GRIA1,EDNRB,SELENOP,CNP,ATP1B2,SLC6A1,KCND2,MDK,SERPINE2,FOXP1,ADGRL3,ADGRB3,DDO,KCNJ10,ABAT,GPR37,ADCY8,KCNIP3,GM2A,HIF1A,ASTN1,NTRK2,LGMN,PCDH17,BCL2,ABHD12,NRXN3,CHL1,GPRC5B,NKX2-1,SIX3,CHST10,ARRDC3,MEF2C
signaling	GO:0023052	2.23179e-08	7.65135	7472	298	137	26944	AGT,PTCH1,IGSF1,GRIA1,EDNRB,NNAT,GPLD1,CD38,SLC6A9,SFRP5,GABBR2,CIT,MARCKS,PLCE1,UCP2,DAB2,SPARCL1,ATP2A2,CD81,NTRK3,PLP1,PPP1R14C,SLC6A1,TSPAN5,ITPKB,FNBP1L,MDK,NDRG2,TIMP3,GNG11,SERPINE2,SHISA9,PLSCR2,RAMP1,ECE1,RRBP1,ERBB4,GJB6,HEYL,TRIL,SRGAP1,ABCA1,FOXP1,SORCS2,ADGRL3,SYT10,GSDME,ADGRB3,KCNJ10,GRK3,ADCYAP1R1,GPR85,ABAT,GPR37,COLEC12,RGL1,ADGRA1,NTSR2,RGMA,LFNG,ADCY8,ITGB8,LRPAP1,CYFIP1,ADGRB…
response to oxygen-containing compound	GO:1901700	2.99816e-08	7.52314	2077	298	59	26944	AGT,PTCH1,GRIA1,EDNRB,NNAT,GPLD1,CD38,MARCKS,UCP2,ATP2A2,CNP,SCD2,MGST1,SLC6A1,PLSCR2,GJB6,ABCA1,FOXP1,ADGRL3,FBLN5,ADCYAP1R1,ABAT,GPR37,ADCY8,CYFIP1,SCD1,GSTT1,BRINP3,RARRES2,KANK1,HIF1A,BRINP2,ATP2B4,NTRK2,LGMN,MT-ND5,BCL2,SMO,KCNJ16,DDIT4,SREBF1,APC,NKX2-1,SLC29A1,ADRA2A,FMO1,SORL1,PLSCR4,SORBS2,NKX2-2,TXNIP,RHOQ,MT-ND1,RASAL2,DAG1,AKAP6,TCF12,CPEB2,MEF2C
tube development	GO:0035295	4.83074e-08	7.31599	1181	298	42	26944	SPARC,AGT,PTCH1,EDNRB,GPLD1,SFRP5,MARCKS,MDK,SERPINE2,RAMP1,ECE1,HEYL,FOXP1,ADGRB3,FBLN5,RGMA,ITGB8,ADGRB1,SALL2,RARRES2,HIF1A,ADGRG1,GLI1,ACKR3,ATP2B4,CLIC4,NTRK2,BCL2,SMO,MMP14,SREBF1,NRXN3,NKX2-1,NRP1,NKX2-2,HHIP,PRRX1,DAG1,MEF2C,SLC39A12,FZD3,CCDC39
negative regulation of cellular process	GO:0048523	7.63059e-08	7.11744	5599	298	111	26944	SPARC,NKX6-2,AGT,PTCH1,IGSF1,GRIA1,EDNRB,GPLD1,CD38,SLC6A9,SFRP5,CIT,PLCE1,UCP2,DAB2,APOC1,TMSB4X,ATP1B2,NTRK3,SLC6A1,ITPKB,MDK,NDRG2,TIMP3,SKAP2,SERPINE2,FAT3,ERBB4,GJB6,HEYL,SRGAP1,FOXP1,SORCS2,LSM6,MGAT4C,GSDME,FBLN5,CRACD,GRK3,ABAT,RGMA,LFNG,ADCY8,ITGB8,LRPAP1,KCNIP3,ADGRB1,SALL2,GTF2IRD1,TIMP4,JAM2,BRINP3,PIK3IP1,SCMH1,SLC7A10,RUNX1T1,KANK1,CYP2J6,HIF1A,IL1RAPL1,ADGRG1,SOX1,RGS7BP,GLI1,ACKR3…
animal organ development	GO:0048513	1.07249e-07	6.96961	3260	298	77	26944	SPARC,NKX6-2,AGT,PTCH1,GRIA1,EDNRB,NNAT,LRIG1,PLCE1,UCP2,DAB2,SELENOP,CNP,ATP1B2,NTRK3,MDK,TIMP3,MBOAT2,SERPINE2,FAT3,ECE1,ERBB4,GJB6,HEYL,FOXP1,GSDME,FBLN5,ABAT,LFNG,ITGB8,ADGRB1,SALL2,SCD1,RARRES2,HIF1A,ADGRG1,SOX1,OLIG1,GLI1,METTL7A1,ATP2B4,CLIC4,NTRK2,ATP7B,BASP1,SLC20A2,BCL2,SMO,MMP14,DDIT4,SREBF1,LIFR,NKX2-1,NEBL,SLC29A1,PRDX4,RHOBTB3,SORL1,CDKN1A,TENM4,SORBS2,SIX3,NRP1,NKX2-2,TXNIP,HHIP,PR…
regulation of signal transduction	GO:0009966	1.1138e-07	6.95319	3005	298	73	26944	AGT,PTCH1,IGSF1,SLC6A9,SFRP5,CIT,MARCKS,PLCE1,DAB2,CD81,NTRK3,TSPAN5,ITPKB,MDK,NDRG2,TIMP3,SERPINE2,SHISA9,PLSCR2,RAMP1,ECE1,ERBB4,HEYL,ABCA1,FOXP1,GSDME,GRK3,ADCYAP1R1,ABAT,GPR37,NTSR2,RGMA,LFNG,CYFIP1,PIK3IP1,RARRES2,ATP2C1,KANK1,CYP2J6,HIF1A,ADGRG1,DENND4A,RGS7BP,GLI1,ACKR3,ATP2B4,NTRK2,ITM2C,DTX1,LGMN,BCL2,SMO,MMP14,CADM4,DDIT4,GPRC5B,APC,NKX2-1,GPSM1,ADRA2A,SORL1,SIX3,NRP1,FGFR3,HHIP,PRRX1,A…
positive regulation of developmental process	GO:0051094	1.30931e-07	6.88296	1480	298	47	26944	NKX6-2,AGT,PTCH1,MARCKS,DAB2,TMSB4X,NTRK3,ITPKB,MDK,SERPINE2,ERBB4,HEYL,ADGRL3,ADGRB3,ITGB8,CYFIP1,ADGRB1,LRRC8A,BRINP3,RARRES2,HIF1A,GLI1,BRINP2,NTRK2,GDPD2,SLC20A2,BCL2,SMO,MMP14,DDHD1,GPRC5B,SORL1,TENM4,NRP1,NKX2-2,FNDC5,DAG1,AKAP6,TCF12,MEF2C,RIMS2,CACNA2D2,SLC39A12,CYLD,FZD3,FLRT2,OLIG2
response to stimulus	GO:0050896	1.63926e-07	6.78535	10506	298	171	26944	SPARC,AGT,SLC6A11,PTCH1,IGSF1,GRIA1,EDNRB,NNAT,GPLD1,CD38,SLC6A9,SFRP5,GABBR2,CIT,MARCKS,PLCE1,UCP2,DAB2,SELENOP,SPARCL1,ATP2A2,CD81,CNP,CYP2J9,NTRK3,PLP1,PPP1R14C,SCD2,MGST1,SLC6A1,TSPAN5,KCND2,ITPKB,FNBP1L,MDK,NDRG2,TIMP3,GNG11,SERPINE2,SHISA9,PLSCR2,RAMP1,ECE1,RRBP1,ERBB4,GJB6,HEYL,TRIL,SRGAP1,ABCA1,FOXP1,ADGRL3,SYT10,GSDME,ADGRB3,FBLN5,KCNJ10,RDH5,GRK3,ADCYAP1R1,GPR85,ABAT,GPR37,COLEC12,RGL1,…
inorganic ion transmembrane transport	GO:0098660	5.57842e-07	6.25349	881	298	34	26944	SLC6A11,EDNRB,SLC6A9,TRPM3,PLCE1,UCP2,SLC4A4,ATP2A2,DPP6,CLIC6,ATP1B2,PLP1,SLC6A1,KCND2,RHCG,KCNJ10,TTYH2,ADCYAP1R1,KCNIP3,LRRC8A,ATP2C1,GABRG1,ATP2B4,CLIC4,ATP7B,SLC20A2,MT-ND5,KCNT1,BCL2,KCNJ16,XPR1,AKAP6,CACNA2D2,SLC39A12
regulation of response to stimulus	GO:0048583	5.90817e-07	6.22855	3987	298	86	26944	AGT,PTCH1,IGSF1,EDNRB,GPLD1,CD38,SLC6A9,SFRP5,CIT,MARCKS,PLCE1,UCP2,DAB2,ATP2A2,CD81,NTRK3,TSPAN5,ITPKB,MDK,NDRG2,TIMP3,SERPINE2,SHISA9,PLSCR2,RAMP1,ECE1,ERBB4,HEYL,TRIL,ABCA1,FOXP1,GSDME,FBLN5,GRK3,ADCYAP1R1,ABAT,GPR37,COLEC12,NTSR2,RGMA,LFNG,ADCY8,CYFIP1,GTF2IRD1,PIK3IP1,RARRES2,ATP2C1,KANK1,CYP2J6,HIF1A,ADGRG1,DENND4A,RGS7BP,GLI1,ACKR3,ATP2B4,NTRK2,ITM2C,DTX1,LGMN,BCL2,SMO,MMP14,CADM4,DDIT4,AB…
monoatomic ion transport	GO:0006811	7.50472e-07	6.12467	1239	298	41	26944	SLC6A11,GRIA1,EDNRB,SLC6A9,TRPM3,PLCE1,UCP2,NKAIN4,SLC4A4,ATP2A2,DPP6,CLIC6,ATP1B2,PLP1,SLC6A1,KCND2,SERPINE2,ATP13A4,RAMP1,SLC22A4,KCNJ10,TTYH2,ADCYAP1R1,KCNIP3,LRRC8A,ATP2C1,TMC7,GABRG1,ATP2B4,CLIC4,ATP7B,SLC20A2,MT-ND5,KCNT1,BCL2,KCNJ16,CAMK2G,AKAP6,HEPH,CACNA2D2,SLC39A12
neuron migration	GO:0001764	7.63966e-07	6.11693	189	298	16	26944	NTRK3,MDK,FAT3,CEP85L,ADGRL3,ADGRG1,SOX1,ASTN1,NTRK2,DDIT4,CHL1,NKX2-1,NRP1,MEF2C,FZD3,FLRT2
negative regulation of signaling	GO:0023057	7.8461e-07	6.10535	1453	298	45	26944	AGT,PTCH1,IGSF1,GRIA1,CD38,SFRP5,CIT,UCP2,DAB2,SLC6A1,MDK,NDRG2,TIMP3,SERPINE2,HEYL,FOXP1,SORCS2,GRK3,LFNG,ADCY8,PIK3IP1,KANK1,CYP2J6,HIF1A,RGS7BP,GLI1,ACKR3,ATP2B4,LGMN,PCDH17,BCL2,MMP14,CADM4,DDIT4,SREBF1,APC,NKX2-1,ADRA2A,SORL1,SIX3,NRP1,HHIP,ARRDC3,DAG1,CYLD
negative regulation of cell communication	GO:0010648	8.37546e-07	6.07699	1456	298	45	26944	AGT,PTCH1,IGSF1,GRIA1,CD38,SFRP5,CIT,UCP2,DAB2,SLC6A1,MDK,NDRG2,TIMP3,SERPINE2,HEYL,FOXP1,SORCS2,GRK3,LFNG,ADCY8,PIK3IP1,KANK1,CYP2J6,HIF1A,RGS7BP,GLI1,ACKR3,ATP2B4,LGMN,PCDH17,BCL2,MMP14,CADM4,DDIT4,SREBF1,APC,NKX2-1,ADRA2A,SORL1,SIX3,NRP1,HHIP,ARRDC3,DAG1,CYLD
cell junction organization	GO:0034330	1.23087e-06	5.90979	814	298	32	26944	SPARC,AGT,GRIA1,MARCKS,SPARCL1,NTRK3,SLC6A1,ERBB4,GJB6,ADGRL3,ASAP1,ADGRB3,CYFIP1,ADGRB1,IL1RAPL1,NTRK2,LGMN,PCDH17,BCL2,MMP14,NRXN3,CDH11,LRRC4C,RAB8B,SORBS2,NRP1,WHAMM,DAG1,MEF2C,RIMS2,CACNA2D2,FLRT2
organic substance transport	GO:0071702	1.53114e-06	5.81498	2419	298	61	26944	SLC6A11,PTCH1,EDNRB,NNAT,CD38,SLC6A9,MARCKS,UCP2,DAB2,SLC4A4,CD81,APOC1,MGST1,SLC6A1,PLSCR2,RAMP1,RRBP1,ERBB4,SLC16A6,SLC22A4,ABCA1,SORCS2,SYT10,RHCG,KCNJ10,GRK3,ABAT,ADCY8,KCNIP3,LRRC8A,SLC2A12,GM2A,SLC7A10,ATP2C1,HIF1A,PITPNC1,NTRK2,SMO,SREBF1,RAB34,SLC29A1,PLTP,ADRA2A,SORL1,RAB8B,CDKN1A,PLSCR4,TMED10,SIX3,TXNIP,RHOQ,SLC14A1,CAR14,SLC43A2,ARRDC3,DAG1,SLC16A9,RIMS2,SLC39A12,PROCA1,FABP7
synaptic signaling	GO:0099536	1.85539e-06	5.73157	923	298	34	26944	GRIA1,CD38,SLC6A9,GABBR2,ATP2A2,SLC6A1,SERPINE2,SHISA9,ERBB4,SORCS2,SYT10,KCNJ10,ABAT,ADCY8,CYFIP1,ADGRB1,SLC7A10,IL1RAPL1,GABRG1,NTRK2,LGMN,PCDH17,NRXN3,CDH11,LRRC4C,SLC29A1,ADRA2A,LGI1,SORBS2,RASGRF1,DAG1,MEF2C,RIMS2,CACNA2D2
monoatomic ion transmembrane transport	GO:0034220	2.0261e-06	5.69334	975	298	35	26944	SLC6A11,GRIA1,EDNRB,SLC6A9,TRPM3,PLCE1,UCP2,SLC4A4,ATP2A2,DPP6,CLIC6,ATP1B2,PLP1,SLC6A1,KCND2,ATP13A4,KCNJ10,TTYH2,ADCYAP1R1,KCNIP3,LRRC8A,ATP2C1,TMC7,GABRG1,ATP2B4,CLIC4,ATP7B,SLC20A2,MT-ND5,KCNT1,BCL2,KCNJ16,AKAP6,CACNA2D2,SLC39A12
trans-synaptic signaling	GO:0099537	2.32985e-06	5.63267	883	298	33	26944	GRIA1,CD38,SLC6A9,GABBR2,ATP2A2,SLC6A1,SERPINE2,SHISA9,ERBB4,SORCS2,SYT10,KCNJ10,ABAT,ADCY8,CYFIP1,ADGRB1,SLC7A10,IL1RAPL1,GABRG1,NTRK2,LGMN,PCDH17,NRXN3,CDH11,LRRC4C,SLC29A1,ADRA2A,LGI1,RASGRF1,DAG1,MEF2C,RIMS2,CACNA2D2
anatomical structure morphogenesis	GO:0009653	2.36332e-06	5.62648	2761	298	66	26944	SPARC,AGT,PTCH1,GPLD1,SFRP5,LRIG1,MARCKS,FRY,CD81,CNP,NTRK3,MDK,SERPINE2,FAT3,RAMP1,ECE1,ERBB4,GJB6,HEYL,FOXP1,ADGRB3,FBLN5,PARVB,RGMA,LFNG,ITGB8,CYFIP1,ADGRB1,JAM2,KANK1,HIF1A,ADGRG1,SOX1,GLI1,METTL7A1,ACKR3,ATP2B4,CLIC4,NTRK2,BCL2,SMO,MMP14,NRXN3,CHL1,LIFR,DDHD1,CDH11,NKX2-1,LRRC4C,NEBL,LGI1,TENM4,SIX3,NRP1,RHOQ,HHIP,PRRX1,DAG1,ABLIM1,MEF2C,RIMS2,SLC39A12,RHOU,FZD3,FLRT2,CCDC39
cellular localization	GO:0051641	3.05781e-06	5.51459	3502	298	77	26944	PTCH1,EDNRB,NNAT,CD38,SLC6A9,MARCKS,PLCE1,UCP2,DAB2,SLC4A4,ATP2A2,CD81,DPP6,TMSB4X,SLC6A1,TSPAN5,FNBP1L,ARXES2,RAMP1,RRBP1,ERBB4,ABCA1,SORCS2,SYT10,ASAP1,FBLN5,KCNJ10,GRK3,ADCYAP1R1,ABAT,ADCY8,KCNIP3,CYFIP1,LRRC8A,GM2A,ATP2C1,HIF1A,GPR179,ATP2B4,NTRK2,ATP7B,PCDH17,BCL2,SMO,MMP14,SREBF1,NRXN3,LRP1,GOLGB1,APC,RAB34,CAMK2G,RHOBTB3,GPSM1,ADRA2A,SORL1,LGI1,RAB8B,CDKN1A,TMED10,SORBS2,SIX3,NRP1,TXNIP,RH…
positive regulation of multicellular organismal process	GO:0051240	3.23733e-06	5.48981	1804	298	50	26944	NKX6-2,AGT,EDNRB,CD38,MARCKS,UCP2,DAB2,CD81,NTRK3,ITPKB,MDK,SERPINE2,ECE1,ERBB4,ABCA1,FOXP1,ADGRL3,ADGRB3,ABAT,ITGB8,CYFIP1,ADGRB1,SCD1,CYP2J6,HIF1A,GLI1,NTRK2,SLC20A2,BCL2,SMO,MMP14,GPRC5B,ADRA2A,SORL1,RAB8B,CDKN1A,TENM4,TMED10,NRP1,NKX2-2,DAG1,AKAP6,MEF2C,RIMS2,CACNA2D2,SLC39A12,CYLD,FZD3,FLRT2,OLIG2
oligodendrocyte differentiation	GO:0048709	3.73098e-06	5.42818	128	298	13	26944	NKX6-2,CNP,PLP1,MDK,KCNJ10,SOX1,OLIG1,NTRK2,NKX2-1,TENM4,NKX2-2,DAG1,OLIG2
synapse organization	GO:0050808	3.87571e-06	5.41165	539	298	25	26944	SPARC,GRIA1,MARCKS,SPARCL1,NTRK3,SLC6A1,ERBB4,ADGRL3,ASAP1,ADGRB3,CYFIP1,ADGRB1,IL1RAPL1,NTRK2,LGMN,PCDH17,NRXN3,LRRC4C,SORBS2,NRP1,DAG1,MEF2C,RIMS2,CACNA2D2,FLRT2
cellular response to stimulus	GO:0051716	4.01869e-06	5.39592	8752	298	146	26944	AGT,PTCH1,IGSF1,GRIA1,EDNRB,GPLD1,CD38,SLC6A9,SFRP5,GABBR2,CIT,MARCKS,PLCE1,UCP2,DAB2,SPARCL1,ATP2A2,CD81,CYP2J9,NTRK3,PLP1,PPP1R14C,MGST1,TSPAN5,KCND2,ITPKB,FNBP1L,MDK,NDRG2,TIMP3,GNG11,SERPINE2,SHISA9,PLSCR2,RAMP1,ECE1,RRBP1,ERBB4,GJB6,HEYL,TRIL,SRGAP1,ABCA1,FOXP1,ADGRL3,SYT10,GSDME,ADGRB3,FBLN5,KCNJ10,GRK3,ADCYAP1R1,GPR85,ABAT,GPR37,COLEC12,RGL1,ADGRA1,NTSR2,RGMA,LFNG,ADCY8,ITGB8,LRPAP1,CYFIP1…
regulation of cell differentiation	GO:0045595	4.26131e-06	5.37046	1761	298	49	26944	NKX6-2,AGT,PTCH1,EDNRB,MARCKS,DAB2,TMSB4X,NTRK3,ITPKB,MDK,MBOAT2,SERPINE2,HEYL,FOXP1,RGMA,CYFIP1,LRRC8A,BRINP3,SLC7A10,RARRES2,RUNX1T1,HIF1A,SOX1,GLI1,BRINP2,NTRK2,GDPD2,TRIB2,DTX1,BCL2,SMO,MMP14,ZFP608,GPRC5B,NKX2-1,SORL1,TENM4,SIX3,NRP1,NKX2-2,FNDC5,PRXL2A,DAG1,AKAP6,TCF12,MEF2C,CYLD,FZD3,OLIG2
regulation of cell projection organization	GO:0031344	4.6258e-06	5.33481	765	298	30	26944	CD38,MARCKS,PLCE1,DAB2,ATP1B2,NTRK3,FNBP1L,MDK,SERPINE2,FAT3,ADGRB3,RGMA,CYFIP1,RUNX1T1,KANK1,NTRK2,ITM2C,PLPPR5,CARMIL1,GPRC5B,APC,LRRC4C,CAMK2G,FUT9,RAB8B,NRP1,RHOQ,PRRX1,SLC39A12,CYLD
protein localization to cell periphery	GO:1990778	4.946e-06	5.30575	386	298	21	26944	PTCH1,DAB2,CD81,DPP6,TSPAN5,RAMP1,ERBB4,KCNIP3,ATP2C1,GPR179,ATP2B4,MMP14,NRXN3,LRP1,RAB34,CAMK2G,SORL1,LGI1,RAB8B,RHOQ,DAG1
gliogenesis	GO:0042063	5.17822e-06	5.28582	387	298	21	26944	NKX6-2,CNP,ATP1B2,NTRK3,PLP1,MDK,SERPINE2,KCNJ10,ADGRG1,SOX1,OLIG1,NTRK2,DTX1,SMO,MMP14,NKX2-1,TENM4,ARHGEF10,NKX2-2,DAG1,OLIG2
glial cell differentiation	GO:0010001	5.86391e-06	5.23181	282	298	18	26944	NKX6-2,CNP,NTRK3,PLP1,MDK,SERPINE2,KCNJ10,SOX1,OLIG1,NTRK2,DTX1,SMO,NKX2-1,TENM4,ARHGEF10,NKX2-2,DAG1,OLIG2
positive regulation of cell differentiation	GO:0045597	6.52811e-06	5.18521	970	298	34	26944	NKX6-2,AGT,PTCH1,MARCKS,DAB2,TMSB4X,NTRK3,ITPKB,MDK,SERPINE2,HEYL,CYFIP1,LRRC8A,BRINP3,RARRES2,HIF1A,BRINP2,NTRK2,GDPD2,BCL2,SMO,MMP14,GPRC5B,TENM4,NRP1,NKX2-2,FNDC5,DAG1,AKAP6,TCF12,MEF2C,CYLD,FZD3,OLIG2
chemical synaptic transmission	GO:0007268	7.53167e-06	5.12311	877	298	32	26944	GRIA1,CD38,SLC6A9,GABBR2,ATP2A2,SLC6A1,SERPINE2,SHISA9,ERBB4,SORCS2,SYT10,KCNJ10,ABAT,ADCY8,CYFIP1,ADGRB1,SLC7A10,GABRG1,NTRK2,LGMN,PCDH17,NRXN3,CDH11,LRRC4C,SLC29A1,ADRA2A,LGI1,RASGRF1,DAG1,MEF2C,RIMS2,CACNA2D2
anterograde trans-synaptic signaling	GO:0098916	7.53167e-06	5.12311	877	298	32	26944	GRIA1,CD38,SLC6A9,GABBR2,ATP2A2,SLC6A1,SERPINE2,SHISA9,ERBB4,SORCS2,SYT10,KCNJ10,ABAT,ADCY8,CYFIP1,ADGRB1,SLC7A10,GABRG1,NTRK2,LGMN,PCDH17,NRXN3,CDH11,LRRC4C,SLC29A1,ADRA2A,LGI1,RASGRF1,DAG1,MEF2C,RIMS2,CACNA2D2
regulation of localization	GO:0032879	9.06472e-06	5.04265	2161	298	55	26944	PTCH1,NNAT,CD38,SLC6A9,PLCE1,UCP2,DAB2,NKAIN4,ATP2A2,CD81,DPP6,APOC1,ATP1B2,PLP1,SLC6A1,SERPINE2,SHISA9,ERBB4,ABCA1,SYT10,KCNJ10,ADCYAP1R1,ABAT,ADCY8,LRPAP1,KCNIP3,CYFIP1,LRRC8A,ATP2C1,HIF1A,IL1RAPL1,ATP2B4,NTRK2,PCDH17,BCL2,SMO,KCNJ16,MMP14,SREBF1,LRP1,APC,CAMK2G,PLTP,ADRA2A,SORL1,RAB8B,TMED10,SORBS2,RHOQ,SLC43A2,DAG1,AKAP6,MEF2C,RIMS2,CYLD
regulation of cellular component organization	GO:0051128	1.0844e-05	4.96481	2546	298	61	26944	SPARC,AGT,CD38,MARCKS,PLCE1,DAB2,SPARCL1,APOC1,TMSB4X,ATP1B2,NTRK3,FNBP1L,MDK,SERPINE2,FAT3,ABCA1,FOXP1,ADGRL3,ASAP1,ADGRB3,CRACD,RGMA,LRPAP1,CYFIP1,ADGRB1,RUNX1T1,KANK1,CYP2J6,HIF1A,IL1RAPL1,NTRK2,ITM2C,BCL2,PLPPR5,MMP14,CARMIL1,SREBF1,LRP1,DDHD1,GPRC5B,APC,LRRC4C,CAMK2G,FUT9,SORL1,LGI1,RAB8B,CDKN1A,NRP1,ARHGEF10,RHOQ,PRRX1,WHAMM,DAG1,AKAP6,PARP3,MEF2C,RIMS2,SLC39A12,CYLD,FLRT2
cell morphogenesis	GO:0000902	1.20481e-05	4.91908	1045	298	35	26944	SPARC,PTCH1,MARCKS,FRY,CNP,NTRK3,MDK,FAT3,ECE1,FOXP1,ADGRB3,PARVB,RGMA,CYFIP1,KANK1,CLIC4,NTRK2,BCL2,SMO,CHL1,LIFR,CDH11,NKX2-1,LRRC4C,LGI1,NRP1,RHOQ,DAG1,ABLIM1,MEF2C,RIMS2,SLC39A12,RHOU,FZD3,FLRT2
regulation of plasma membrane bounded cell projection organization	GO:0120035	1.22289e-05	4.91261	751	298	29	26944	CD38,MARCKS,PLCE1,DAB2,ATP1B2,NTRK3,FNBP1L,MDK,SERPINE2,FAT3,ADGRB3,RGMA,CYFIP1,RUNX1T1,KANK1,NTRK2,ITM2C,PLPPR5,CARMIL1,GPRC5B,APC,LRRC4C,CAMK2G,FUT9,NRP1,RHOQ,PRRX1,SLC39A12,CYLD
circulatory system development	GO:0072359	1.6606e-05	4.77974	1216	298	38	26944	SPARC,PTCH1,GPLD1,NTRK3,MDK,RAMP1,ECE1,ERBB4,HEYL,FOXP1,ADGRB3,FBLN5,ITGB8,ADGRB1,SLC2A12,HIF1A,ADGRG1,GLI1,ACKR3,ATP2B4,CLIC4,NTRK2,SMO,MMP14,NRXN3,NEBL,CDKN1A,TENM4,SORBS2,NRP1,HHIP,PRRX1,DAG1,AKAP6,MEF2C,SLC39A12,FLRT2,CCDC39
signal transduction	GO:0007165	1.69133e-05	4.77177	6895	298	121	26944	AGT,PTCH1,IGSF1,GRIA1,EDNRB,GPLD1,CD38,SLC6A9,SFRP5,GABBR2,CIT,MARCKS,PLCE1,DAB2,SPARCL1,ATP2A2,CD81,NTRK3,PLP1,PPP1R14C,TSPAN5,ITPKB,FNBP1L,MDK,NDRG2,TIMP3,GNG11,SERPINE2,SHISA9,PLSCR2,RAMP1,ECE1,RRBP1,ERBB4,HEYL,TRIL,SRGAP1,ABCA1,FOXP1,ADGRL3,GSDME,ADGRB3,GRK3,ADCYAP1R1,GPR85,ABAT,GPR37,COLEC12,RGL1,ADGRA1,NTSR2,RGMA,LFNG,ADCY8,ITGB8,LRPAP1,CYFIP1,ADGRB1,LRRC8A,TIMP4,PIK3IP1,RARRES2,MAPK4,ATP2C…
response to hormone	GO:0009725	1.698e-05	4.77006	1008	298	34	26944	AGT,GRIA1,EDNRB,GPLD1,CD38,MARCKS,UCP2,DAB2,ATP2A2,TIMP3,RAMP1,HEYL,FOXP1,ADCY8,CYFIP1,TIMP4,RARRES2,KANK1,NTRK2,BCL2,MMP14,DDIT4,SREBF1,APC,NKX2-1,ADRA2A,SORL1,NKX2-2,TXNIP,RHOQ,DAG1,TCF12,CPEB2,MEF2C
cell projection morphogenesis	GO:0048858	2.00524e-05	4.69783	721	298	28	26944	PTCH1,MARCKS,CNP,NTRK3,MDK,ECE1,FOXP1,ADGRB3,RGMA,CYFIP1,KANK1,NTRK2,BCL2,SMO,CHL1,LIFR,CDH11,NKX2-1,LRRC4C,LGI1,NRP1,DAG1,ABLIM1,MEF2C,RIMS2,SLC39A12,FZD3,FLRT2
monoatomic cation transport	GO:0006812	2.38393e-05	4.62271	1022	298	34	26944	SLC6A11,EDNRB,SLC6A9,TRPM3,PLCE1,UCP2,NKAIN4,SLC4A4,ATP2A2,DPP6,ATP1B2,PLP1,SLC6A1,KCND2,SERPINE2,ATP13A4,RAMP1,SLC22A4,KCNJ10,ADCYAP1R1,KCNIP3,ATP2C1,ATP2B4,ATP7B,SLC20A2,MT-ND5,KCNT1,BCL2,KCNJ16,CAMK2G,AKAP6,HEPH,CACNA2D2,SLC39A12
axon development	GO:0061564	2.49233e-05	4.6034	548	298	24	26944	PTCH1,CNP,NTRK3,PLP1,ECE1,FOXP1,RGMA,CYFIP1,OLIG1,NTRK2,BCL2,SMO,CHL1,CDH11,NKX2-1,LRRC4C,LGI1,NRP1,DAG1,ABLIM1,MEF2C,FZD3,FLRT2,OLIG2
cellular anatomical entity morphogenesis	GO:0032989	2.50501e-05	4.60119	824	298	30	26944	PTCH1,MARCKS,CNP,NTRK3,MDK,ECE1,FOXP1,ADGRB3,RGMA,CYFIP1,KANK1,NTRK2,BCL2,SMO,CHL1,LIFR,CDH11,NKX2-1,LRRC4C,NEBL,LGI1,TENM4,NRP1,DAG1,ABLIM1,MEF2C,RIMS2,SLC39A12,FZD3,FLRT2
tube morphogenesis	GO:0035239	2.80169e-05	4.55258	927	298	32	26944	SPARC,AGT,PTCH1,GPLD1,SFRP5,MDK,RAMP1,FOXP1,ADGRB3,FBLN5,RGMA,ITGB8,ADGRB1,HIF1A,ADGRG1,ACKR3,ATP2B4,CLIC4,NTRK2,BCL2,SMO,MMP14,NRXN3,NKX2-1,NRP1,HHIP,PRRX1,DAG1,MEF2C,SLC39A12,FZD3,CCDC39
regulation of transport	GO:0051049	2.81448e-05	4.5506	1749	298	47	26944	PTCH1,NNAT,CD38,SLC6A9,UCP2,DAB2,NKAIN4,ATP2A2,CD81,DPP6,APOC1,ATP1B2,PLP1,SLC6A1,SERPINE2,SHISA9,ERBB4,ABCA1,SYT10,KCNJ10,ADCYAP1R1,ABAT,ADCY8,LRPAP1,KCNIP3,CYFIP1,LRRC8A,ATP2C1,HIF1A,IL1RAPL1,ATP2B4,NTRK2,BCL2,SMO,KCNJ16,SREBF1,LRP1,PLTP,ADRA2A,SORL1,RAB8B,TMED10,RHOQ,SLC43A2,AKAP6,MEF2C,RIMS2
response to endogenous stimulus	GO:0009719	3.19996e-05	4.49486	1935	298	50	26944	SPARC,AGT,GRIA1,EDNRB,GPLD1,CD38,MARCKS,UCP2,DAB2,ATP2A2,CD81,NTRK3,TIMP3,RAMP1,ERBB4,HEYL,FOXP1,RGMA,ADCY8,ITGB8,CYFIP1,TIMP4,RARRES2,KANK1,HIF1A,ATP2B4,NTRK2,LGMN,BCL2,MMP14,CADM4,DDIT4,SREBF1,APC,NKX2-1,ADRA2A,SORL1,NRP1,NKX2-2,TXNIP,RHOQ,FGFR3,MTSS2,HHIP,DAG1,AKAP6,TCF12,CPEB2,MEF2C,FLRT2
metal ion transport	GO:0030001	3.34367e-05	4.47578	884	298	31	26944	SLC6A11,EDNRB,SLC6A9,TRPM3,PLCE1,NKAIN4,SLC4A4,ATP2A2,DPP6,ATP1B2,PLP1,SLC6A1,KCND2,SERPINE2,RAMP1,SLC22A4,KCNJ10,ADCYAP1R1,KCNIP3,ATP2C1,ATP2B4,ATP7B,SLC20A2,KCNT1,BCL2,KCNJ16,CAMK2G,AKAP6,HEPH,CACNA2D2,SLC39A12
modulation of chemical synaptic transmission	GO:0050804	3.69614e-05	4.43225	695	298	27	26944	GRIA1,CD38,SLC6A9,ATP2A2,SLC6A1,SERPINE2,SHISA9,ERBB4,SORCS2,KCNJ10,ADCY8,CYFIP1,ADGRB1,SLC7A10,NTRK2,LGMN,PCDH17,NRXN3,CDH11,LRRC4C,ADRA2A,LGI1,RASGRF1,DAG1,MEF2C,RIMS2,CACNA2D2
regulation of trans-synaptic signaling	GO:0099177	3.80749e-05	4.41936	696	298	27	26944	GRIA1,CD38,SLC6A9,ATP2A2,SLC6A1,SERPINE2,SHISA9,ERBB4,SORCS2,KCNJ10,ADCY8,CYFIP1,ADGRB1,SLC7A10,NTRK2,LGMN,PCDH17,NRXN3,CDH11,LRRC4C,ADRA2A,LGI1,RASGRF1,DAG1,MEF2C,RIMS2,CACNA2D2
cellular response to chemical stimulus	GO:0070887	3.87958e-05	4.41121	3162	298	69	26944	AGT,PTCH1,GRIA1,EDNRB,GPLD1,MARCKS,UCP2,DAB2,ATP2A2,CYP2J9,MGST1,KCND2,ITPKB,MDK,TIMP3,PLSCR2,RAMP1,GJB6,HEYL,ABCA1,FOXP1,SYT10,GSDME,FBLN5,KCNJ10,GPR37,COLEC12,ADCY8,CYFIP1,GSTT1,BRINP3,RARRES2,KANK1,CYP2J6,HIF1A,SOX1,ENTPD2,ACKR3,BRINP2,ATP2B4,CLIC4,NTRK2,DTX1,ATP7B,GSTA4,LGMN,BCL2,SMO,DOCK4,DDIT4,SREBF1,LIFR,APC,SLC29A1,PRDX4,ADRA2A,FMO1,SORL1,PLSCR4,IFNAR2,SORBS2,NRP1,RHOQ,PRXL2A,DAG1,AKAP6,C…
response to organic substance	GO:0010033	3.98128e-05	4.39998	3435	298	73	26944	AGT,PTCH1,GRIA1,EDNRB,NNAT,GPLD1,CD38,MARCKS,UCP2,DAB2,ATP2A2,CD81,CNP,SCD2,MGST1,SLC6A1,TIMP3,PLSCR2,RAMP1,GJB6,HEYL,ABCA1,FOXP1,ADGRL3,GSDME,ADCYAP1R1,ABAT,COLEC12,ADCY8,CYFIP1,SCD1,GSTT1,TIMP4,BRINP3,RARRES2,KANK1,HIF1A,SOX1,ENTPD2,ACKR3,BRINP2,ATP2B4,NTRK2,DTX1,LGMN,MT-ND5,BCL2,SMO,KCNJ16,MMP14,DDIT4,SREBF1,LIFR,APC,NKX2-1,SLC29A1,ADRA2A,FMO1,SORL1,PLSCR4,IFNAR2,SORBS2,NKX2-2,TXNIP,RHOQ,MT-ND…
regulation of multicellular organismal development	GO:2000026	5.13845e-05	4.28917	1550	298	43	26944	SPARC,NKX6-2,PTCH1,MARCKS,NTRK3,ITPKB,MDK,MBOAT2,SERPINE2,ERBB4,HEYL,FOXP1,ADGRL3,ADGRB3,FBLN5,RGMA,ITGB8,CYFIP1,ADGRB1,JAM2,HIF1A,GLI1,ATP2B4,NTRK2,DTX1,SLC20A2,SMO,MMP14,ZFP608,SORL1,TENM4,NRP1,NKX2-2,HHIP,PRXL2A,DAG1,AKAP6,MEF2C,SLC39A12,CYLD,FZD3,FLRT2,OLIG2
glial cell development	GO:0021782	5.5328e-05	4.25706	132	298	12	26944	NKX6-2,NTRK3,PLP1,MDK,KCNJ10,OLIG1,NTRK2,SMO,TENM4,ARHGEF10,NKX2-2,DAG1
plasma membrane bounded cell projection morphogenesis	GO:0120039	6.43309e-05	4.19158	714	298	27	26944	PTCH1,MARCKS,CNP,NTRK3,ECE1,FOXP1,ADGRB3,RGMA,CYFIP1,KANK1,NTRK2,BCL2,SMO,CHL1,LIFR,CDH11,NKX2-1,LRRC4C,LGI1,NRP1,DAG1,ABLIM1,MEF2C,RIMS2,SLC39A12,FZD3,FLRT2
positive regulation of cell migration	GO:0030335	6.61721e-05	4.17933	577	298	24	26944	SPARC,AGT,GPLD1,DAB2,TMSB4X,NTRK3,PLP1,MDK,ERBB4,FOXP1,JAM2,RARRES2,HIF1A,GLI1,ACKR3,LGMN,BCL2,SMO,MMP14,CARMIL1,DOCK4,APC,ADRA2A,NRP1
positive regulation of nervous system development	GO:0051962	6.65181e-05	4.17706	368	298	19	26944	NKX6-2,MARCKS,NTRK3,MDK,SERPINE2,ADGRL3,ADGRB3,CYFIP1,ADGRB1,HIF1A,NTRK2,SMO,TENM4,NRP1,NKX2-2,DAG1,FZD3,FLRT2,OLIG2
positive regulation of signaling	GO:0023056	7.77943e-05	4.10905	1990	298	50	26944	AGT,GRIA1,NNAT,CD38,MARCKS,PLCE1,DAB2,CD81,NTRK3,TSPAN5,ITPKB,TIMP3,SERPINE2,ECE1,ERBB4,FOXP1,GSDME,ADCYAP1R1,ABAT,GPR37,NTSR2,LFNG,ADCY8,CYFIP1,LRRC8A,SLC7A10,ATP2C1,KANK1,HIF1A,ADGRG1,GLI1,ACKR3,NTRK2,ITM2C,LGMN,SMO,GPRC5B,ADRA2A,SORL1,LGI1,RAB8B,NRP1,FGFR3,PRRX1,ARRDC3,RASGRF1,AKAP6,MEF2C,RIMS2,CYLD
positive regulation of cell communication	GO:0010647	7.77943e-05	4.10905	1990	298	50	26944	AGT,GRIA1,NNAT,CD38,MARCKS,PLCE1,DAB2,CD81,NTRK3,TSPAN5,ITPKB,TIMP3,SERPINE2,ECE1,ERBB4,FOXP1,GSDME,ADCYAP1R1,ABAT,GPR37,NTSR2,LFNG,ADCY8,CYFIP1,LRRC8A,SLC7A10,ATP2C1,KANK1,HIF1A,ADGRG1,GLI1,ACKR3,NTRK2,ITM2C,LGMN,SMO,GPRC5B,ADRA2A,SORL1,LGI1,RAB8B,NRP1,FGFR3,PRRX1,ARRDC3,RASGRF1,AKAP6,MEF2C,RIMS2,CYLD
brain development	GO:0007420	8.30571e-05	4.08062	723	298	27	26944	PTCH1,GRIA1,NNAT,SELENOP,CNP,ATP1B2,MDK,SERPINE2,ERBB4,FOXP1,ABAT,HIF1A,ADGRG1,SOX1,GLI1,ATP2B4,NTRK2,BCL2,SMO,DDIT4,NKX2-1,SIX3,NRP1,FZD3,CCDC39,OLIG2,FABP7
negative regulation of developmental process	GO:0051093	8.68295e-05	4.06133	1078	298	34	26944	SPARC,NKX6-2,PTCH1,EDNRB,NTRK3,ITPKB,MDK,FAT3,FOXP1,ASAP1,ADGRB3,FBLN5,RGMA,ADGRB1,SLC7A10,RUNX1T1,KANK1,HIF1A,ATP2B4,TRIB2,DTX1,LGMN,BCL2,SMO,ZFP608,NKX2-1,SORL1,CDKN1A,SIX3,NRP1,NKX2-2,HHIP,PARP3,OLIG2
cell adhesion	GO:0007155	8.88476e-05	4.05135	1465	298	41	26944	SPON1,MARCKS,DAB2,SPARCL1,CD81,VIT,ATP1B2,ITPKB,MDK,SERPINE2,FAT3,ADGRL3,NCAM1,FBLN5,PARVB,ITGB8,JAM2,ATP2C1,KANK1,ADGRG1,ACKR3,ASTN1,DTX1,PCDH17,BCL2,MMP14,CARMIL1,CADM4,NRXN3,ZFP608,CHL1,CDH11,LRRC4C,FUT9,SDC3,TENM4,NRP1,WHAMM,DAG1,CYLD,FLRT2
inorganic cation transmembrane transport	GO:0098662	8.98113e-05	4.04667	774	298	28	26944	SLC6A11,EDNRB,SLC6A9,TRPM3,PLCE1,UCP2,SLC4A4,ATP2A2,DPP6,ATP1B2,PLP1,SLC6A1,KCND2,RHCG,KCNJ10,ADCYAP1R1,KCNIP3,ATP2C1,ATP2B4,ATP7B,SLC20A2,MT-ND5,KCNT1,BCL2,KCNJ16,AKAP6,CACNA2D2,SLC39A12
head development	GO:0060322	9.99911e-05	4.00004	778	298	28	26944	PTCH1,GRIA1,NNAT,SELENOP,CNP,ATP1B2,MDK,SERPINE2,ERBB4,FOXP1,ABAT,HIF1A,ADGRG1,SOX1,GLI1,ATP2B4,NTRK2,BCL2,SMO,MMP14,DDIT4,NKX2-1,SIX3,NRP1,FZD3,CCDC39,OLIG2,FABP7
protein localization to plasma membrane	GO:0072659	0.000124263	3.90566	306	298	17	26944	PTCH1,DAB2,CD81,DPP6,TSPAN5,RAMP1,KCNIP3,ATP2C1,GPR179,ATP2B4,MMP14,LRP1,RAB34,CAMK2G,SORL1,RAB8B,RHOQ
growth	GO:0040007	0.00013227	3.87854	1044	298	33	26944	PTCH1,CD38,DAB2,SELENOP,CD81,NTRK3,MDK,SERPINE2,ERBB4,FOXP1,FBLN5,RGMA,CYFIP1,HIF1A,GLI1,CLIC4,LGMN,BCL2,SMO,MMP14,LGI1,CDKN1A,TENM4,SORBS2,SIX3,NRP1,RASAL2,DAG1,AKAP6,MEF2C,RIMS2,CACNA2D2,SLC39A12
transmembrane receptor protein tyrosine kinase signaling pathway	GO:0007169	0.000133013	3.87611	599	298	24	26944	AGT,GPLD1,MARCKS,PLCE1,NTRK3,ERBB4,CYFIP1,RARRES2,KANK1,HIF1A,NTRK2,LGMN,CADM4,DDIT4,SREBF1,APC,ADRA2A,SORL1,NRP1,TXNIP,RHOQ,FGFR3,HHIP,FLRT2
regulation of neuron projection development	GO:0010975	0.000151789	3.81876	558	298	23	26944	CD38,MARCKS,DAB2,ATP1B2,NTRK3,MDK,SERPINE2,FAT3,ADGRB3,RGMA,CYFIP1,RUNX1T1,KANK1,NTRK2,ITM2C,PLPPR5,GPRC5B,LRRC4C,CAMK2G,FUT9,NRP1,PRRX1,SLC39A12
neuron projection morphogenesis	GO:0048812	0.00016159	3.79159	699	298	26	26944	PTCH1,MARCKS,CNP,NTRK3,ECE1,FOXP1,ADGRB3,RGMA,CYFIP1,NTRK2,BCL2,SMO,CHL1,LIFR,CDH11,NKX2-1,LRRC4C,LGI1,NRP1,DAG1,ABLIM1,MEF2C,RIMS2,SLC39A12,FZD3,FLRT2
intracellular signaling cassette	GO:0141124	0.000164487	3.78387	1794	298	46	26944	AGT,EDNRB,SFRP5,PLCE1,DAB2,ATP2A2,CD81,NTRK3,ITPKB,NDRG2,TIMP3,SERPINE2,ECE1,ERBB4,SRGAP1,ABCA1,GSDME,ADCYAP1R1,GPR37,RGL1,NTSR2,ADCY8,CYFIP1,PIK3IP1,MAPK4,ATP2C1,KANK1,ADGRG1,DENND4A,ACKR3,ATP2B4,NTRK2,DOCK4,CADM4,GPRC5B,ADRA2A,CDKN1A,NRP1,RHOQ,FGFR3,RASGRF1,DAG1,AKAP6,MEF2C,RHOU,CYLD
monoatomic cation transmembrane transport	GO:0098655	0.000164798	3.78305	797	298	28	26944	SLC6A11,EDNRB,SLC6A9,TRPM3,PLCE1,UCP2,SLC4A4,ATP2A2,DPP6,ATP1B2,PLP1,SLC6A1,KCND2,ATP13A4,KCNJ10,ADCYAP1R1,KCNIP3,ATP2C1,ATP2B4,ATP7B,SLC20A2,MT-ND5,KCNT1,BCL2,KCNJ16,AKAP6,CACNA2D2,SLC39A12
positive regulation of cell motility	GO:2000147	0.000170006	3.76953	607	298	24	26944	SPARC,AGT,GPLD1,DAB2,TMSB4X,NTRK3,PLP1,MDK,ERBB4,FOXP1,JAM2,RARRES2,HIF1A,GLI1,ACKR3,LGMN,BCL2,SMO,MMP14,CARMIL1,DOCK4,APC,ADRA2A,NRP1
regulation of nervous system development	GO:0051960	0.000172509	3.76319	562	298	23	26944	NKX6-2,MARCKS,NTRK3,MDK,SERPINE2,HEYL,ADGRL3,ADGRB3,RGMA,CYFIP1,ADGRB1,JAM2,HIF1A,NTRK2,SMO,SORL1,TENM4,NRP1,NKX2-2,DAG1,FZD3,FLRT2,OLIG2
regulation of anatomical structure morphogenesis	GO:0022603	0.000192323	3.71597	904	298	30	26944	SPARC,AGT,MARCKS,NTRK3,MDK,FOXP1,ADGRB3,FBLN5,PARVB,RGMA,LFNG,ITGB8,CYFIP1,ADGRB1,KANK1,HIF1A,ATP2B4,NTRK2,SMO,DDHD1,LRRC4C,TENM4,NRP1,RHOQ,HHIP,DAG1,MEF2C,RIMS2,SLC39A12,RHOU
regulation of system process	GO:0044057	0.000209975	3.67783	614	298	24	26944	AGT,EDNRB,CD38,DAB2,ATP2A2,KCND2,SHISA9,ECE1,FOXP1,ABAT,GTF2IRD1,JAM2,HIF1A,ATP2B4,DOCK4,SREBF1,CAMK2G,ADRA2A,RAB8B,TENM4,DAG1,AKAP6,MEF2C,RIMS2
axonogenesis	GO:0007409	0.000218885	3.65978	481	298	21	26944	PTCH1,CNP,NTRK3,ECE1,FOXP1,RGMA,CYFIP1,NTRK2,BCL2,SMO,CHL1,CDH11,NKX2-1,LRRC4C,LGI1,NRP1,DAG1,ABLIM1,MEF2C,FZD3,FLRT2
regulation of membrane potential	GO:0042391	0.00024278	3.61479	484	298	21	26944	GRIA1,UCP2,SLC4A4,ATP2A2,DPP6,ATP1B2,NTRK3,KCND2,FOXP1,KCNJ10,ABAT,NTSR2,RGS7BP,GABRG1,NTRK2,BCL2,SLC29A1,AKAP6,MEF2C,RIMS2,USP53
cellular component organization	GO:0016043	0.000249022	3.60376	7612	298	126	26944	SPARC,AGT,PTCH1,GRIA1,CD38,TTLL3,CIT,TRPM3,MARCKS,PLCE1,FRY,UCP2,DAB2,SPARCL1,ATP2A2,VIT,CNP,APOC1,TMSB4X,ATP1B2,NTRK3,PLP1,SLC6A1,KCND2,FNBP1L,MDK,SERPINE2,FAT3,PLSCR2,ECE1,ERBB4,GJB6,ABCA1,FOXP1,ADGRL3,ASAP1,ADGRB3,FBLN5,KCNJ10,CRACD,GPR37,COLEC12,PARVB,RGMA,ADCY8,LRPAP1,CYFIP1,ADGRB1,LRRC8A,SCMH1,MACF1,RUNX1T1,ATP2C1,KANK1,CYP2J6,HIF1A,DNAH7B,IL1RAPL1,TLCD1,OLIG1,PITPNC1,NTRK2,GDPD2,ITM2C,LGMN…
import into cell	GO:0098657	0.000255377	3.59282	916	298	30	26944	SLC6A11,GRIA1,SLC6A9,DAB2,CD81,APOC1,ATP1B2,SLC6A1,FNBP1L,RAMP1,SLC22A4,ABCA1,KCNJ10,GRK3,COLEC12,LRPAP1,ADGRB1,LRRC8A,LRP1B,ACKR3,KCNJ16,CARMIL1,LRP1,RAB34,SLC29A1,SORL1,RHOQ,SLC43A2,SLC39A12,RHOU
epithelial tube morphogenesis	GO:0060562	0.00028058	3.55194	363	298	18	26944	AGT,PTCH1,MDK,FOXP1,RGMA,HIF1A,CLIC4,BCL2,SMO,MMP14,NKX2-1,NRP1,HHIP,DAG1,MEF2C,SLC39A12,FZD3,CCDC39
positive regulation of locomotion	GO:0040017	0.000282315	3.54927	624	298	24	26944	SPARC,AGT,GPLD1,DAB2,TMSB4X,NTRK3,PLP1,MDK,ERBB4,FOXP1,JAM2,RARRES2,HIF1A,GLI1,ACKR3,LGMN,BCL2,SMO,MMP14,CARMIL1,DOCK4,APC,ADRA2A,NRP1
organonitrogen compound metabolic process	GO:1901564	0.00030759	3.51203	5744	298	102	26944	ITIH3,AGT,PTCH1,EDNRB,GPLD1,SPON1,SLC6A9,B3GALT2,TTLL3,CIT,FRY,UCP2,DAB2,SLC4A4,CD81,DPP6,APOC1,NTRK3,PIPOX,MGST1,PALS2,TSPAN5,ITPKB,TIMP3,MBOAT2,ARXES2,SERPINE2,RAMP1,ECE1,ERBB4,GALNT2,SLC22A4,ABCA1,MGAT4C,DDO,GRK3,ABAT,GPR37,RGMA,ADCY8,ITGB8,CYFIP1,ADGRB1,GSTT1,TIMP4,GM2A,RARRES2,MAPK4,HIF1A,ATP2B4,NTRK2,TRIB2,ITM2C,DTX1,ATP7B,GSTA4,LGMN,MT-ND5,TMTC2,BCL2,SMO,LARS2,MMP14,CARMIL1,CADM4,CHPT1,DDI…
epithelium development	GO:0060429	0.000338071	3.47099	1309	298	37	26944	NKX6-2,AGT,PTCH1,EDNRB,MARCKS,DAB2,NTRK3,MDK,SERPINE2,ECE1,ERBB4,HEYL,FOXP1,GSDME,RGMA,LFNG,SALL2,HIF1A,GLI1,CLIC4,BASP1,BCL2,SMO,MMP14,NKX2-1,CDKN1A,SIX3,NRP1,NKX2-2,TXNIP,HHIP,BDH2,DAG1,MEF2C,SLC39A12,FZD3,CCDC39
commissural neuron axon guidance	GO:0071679	0.000368342	3.43375	13	298	5	26944	PTCH1,SMO,NRP1,DAG1,FZD3
regulation of membrane protein ectodomain proteolysis	GO:0051043	0.000381005	3.41907	24	298	6	26944	GPLD1,TSPAN5,TIMP3,RGMA,TIMP4,ADRA2A
negative regulation of multicellular organismal process	GO:0051241	0.000471767	3.32627	1214	298	35	26944	SPARC,NKX6-2,PTCH1,CD38,ATP2A2,APOC1,NTRK3,MDK,NDRG2,SERPINE2,FOXP1,ADGRB3,FBLN5,RGMA,LRPAP1,ADGRB1,JAM2,HIF1A,ATP2B4,TRIB2,DTX1,LGMN,BCL2,SMO,DOCK4,ZFP608,NKX2-1,PRDX4,ADRA2A,SORL1,NRP1,HHIP,ARRDC3,PARP3,MEF2C
cell morphogenesis involved in neuron differentiation	GO:0048667	0.000544524	3.26398	647	298	24	26944	PTCH1,MARCKS,CNP,NTRK3,FAT3,ECE1,FOXP1,ADGRB3,RGMA,CYFIP1,NTRK2,BCL2,SMO,CHL1,CDH11,NKX2-1,LRRC4C,LGI1,NRP1,DAG1,ABLIM1,MEF2C,FZD3,FLRT2
tissue development	GO:0009888	0.000559375	3.2523	2122	298	50	26944	NKX6-2,AGT,PTCH1,EDNRB,MARCKS,DAB2,NTRK3,MDK,TIMP3,MBOAT2,SERPINE2,ECE1,ERBB4,HEYL,FOXP1,GSDME,RGMA,LFNG,ITGB8,SALL2,ATP2C1,HIF1A,GLI1,CLIC4,BASP1,SLC20A2,BCL2,SMO,MMP14,NKX2-1,NEBL,SORL1,CDKN1A,TENM4,SORBS2,SIX3,NRP1,NKX2-2,TXNIP,HHIP,PRRX1,RASAL2,BDH2,ARRDC3,DAG1,AKAP6,MEF2C,SLC39A12,FZD3,CCDC39
response to inorganic substance	GO:0010035	0.000608425	3.21579	651	298	24	26944	PTCH1,GRIA1,EDNRB,GPLD1,UCP2,SELENOP,SLC6A1,ITPKB,SYT10,FBLN5,KCNJ10,ABAT,ADCY8,KCNIP3,GSTT1,HIF1A,ATP2B4,CLIC4,ATP7B,LGMN,MT-ND5,BCL2,TXNIP,MEF2C
cellular component organization or biogenesis	GO:0071840	0.000641336	3.19291	7815	298	127	26944	SPARC,AGT,PTCH1,GRIA1,CD38,TTLL3,CIT,TRPM3,MARCKS,PLCE1,FRY,UCP2,DAB2,SPARCL1,ATP2A2,VIT,CNP,APOC1,TMSB4X,ATP1B2,NTRK3,PLP1,SLC6A1,KCND2,FNBP1L,MDK,SERPINE2,FAT3,PLSCR2,ECE1,ERBB4,GJB6,ABCA1,FOXP1,ADGRL3,LSM6,ASAP1,ADGRB3,FBLN5,KCNJ10,CRACD,GPR37,COLEC12,PARVB,RGMA,ADCY8,LRPAP1,CYFIP1,ADGRB1,LRRC8A,SCMH1,MACF1,RUNX1T1,ATP2C1,KANK1,CYP2J6,HIF1A,DNAH7B,IL1RAPL1,TLCD1,OLIG1,PITPNC1,NTRK2,GDPD2,ITM2C…
regeneration	GO:0031099	0.000791562	3.10151	235	298	14	26944	PTCH1,UCP2,CD81,NTRK3,MDK,ERBB4,RGMA,GLI1,BCL2,CHL1,LIFR,CDKN1A,PRRX1,DAG1
homeostatic process	GO:0042592	0.000811387	3.09077	1835	298	45	26944	PTCH1,GRIA1,EDNRB,CD38,PLCE1,UCP2,SLC4A4,ATP2A2,ATP1B2,ITPKB,ERBB4,GJB6,ABCA1,RHCG,KCNJ10,CRACD,ABAT,ADCY8,LRRC8A,SCD1,ATP2C1,HIF1A,TLCD1,ADGRG1,ATP2B4,CLIC4,ATP7B,TMTC2,BCL2,SMO,KCNJ16,XPR1,GPRC5B,SLC29A1,PRDX4,ADRA2A,FMO1,SORL1,CAR14,RASAL2,BDH2,ARRDC3,AKAP6,MEF2C,CYLD
lipid metabolic process	GO:0006629	0.000843087	3.07413	1417	298	38	26944	EDNRB,GPLD1,B3GALT2,PLCE1,DAB2,APOC1,CYP2J9,PLP1,SCD2,ITPKB,MBOAT2,ERBB4,SLC22A4,ABCA1,HSD17B11,RDH5,ITGB8,SCD1,GM2A,RARRES2,CYP2J6,PITPNC1,GDPD2,PLPPR5,CHPT1,ABHD12,SREBF1,ACSS3,NKX2-1,FUT9,ADRA2A,FMO1,SORL1,CHST10,FADS2,ABHD3,BDH2,PROCA1
enzyme-linked receptor protein signaling pathway	GO:0007167	0.000858044	3.06649	970	298	30	26944	AGT,IGSF1,GPLD1,MARCKS,PLCE1,DAB2,NTRK3,ERBB4,RGMA,ITGB8,CYFIP1,RARRES2,KANK1,HIF1A,NTRK2,LGMN,CADM4,DDIT4,SREBF1,LIFR,APC,NKX2-1,ADRA2A,SORL1,NRP1,TXNIP,RHOQ,FGFR3,HHIP,FLRT2
adenylate cyclase-modulating G protein-coupled receptor signaling pathway	GO:0007188	0.000876854	3.05707	237	298	14	26944	GABBR2,RAMP1,ABCA1,ADGRL3,ADGRB3,ADCYAP1R1,GPR37,ADCY8,ADGRB1,ADGRG1,ATP2B4,ADRA2A,ARRDC3,RIMS2
positive regulation of cellular component organization	GO:0051130	0.000899799	3.04585	1248	298	35	26944	AGT,MARCKS,PLCE1,DAB2,ATP1B2,NTRK3,FNBP1L,MDK,SERPINE2,ABCA1,ADGRL3,ASAP1,ADGRB3,CRACD,RGMA,CYFIP1,ADGRB1,CYP2J6,HIF1A,NTRK2,PLPPR5,CARMIL1,LRP1,DDHD1,GPRC5B,APC,FUT9,RAB8B,NRP1,ARHGEF10,RHOQ,WHAMM,DAG1,RIMS2,FLRT2
macromolecule localization	GO:0033036	0.000982745	3.00756	3092	298	64	26944	PTCH1,EDNRB,NNAT,CD38,MARCKS,UCP2,DAB2,CD81,DPP6,APOC1,TMSB4X,TSPAN5,ARXES2,PLSCR2,RAMP1,RRBP1,ERBB4,ABCA1,SORCS2,ASAP1,FBLN5,GRK3,ABAT,ADCY8,KCNIP3,LRRC8A,GM2A,ATP2C1,HIF1A,GPR179,PITPNC1,ATP2B4,BCL2,SMO,MMP14,SREBF1,NRXN3,LRP1,GOLGB1,APC,RAB34,CAMK2G,PLTP,ADRA2A,SORL1,LGI1,RAB8B,CDKN1A,PLSCR4,TMED10,SORBS2,SIX3,NRP1,TXNIP,RHOQ,ARRDC3,MPRIP,DAG1,PARP3,RIMS2,CYLD,CCDC39,PROCA1,FABP7
negative regulation of signal transduction	GO:0009968	0.00100238	2.99897	1311	298	36	26944	AGT,PTCH1,IGSF1,SFRP5,CIT,DAB2,MDK,NDRG2,TIMP3,SERPINE2,HEYL,FOXP1,GRK3,LFNG,PIK3IP1,KANK1,CYP2J6,HIF1A,RGS7BP,GLI1,ACKR3,ATP2B4,LGMN,BCL2,MMP14,CADM4,DDIT4,APC,NKX2-1,SORL1,SIX3,NRP1,HHIP,ARRDC3,DAG1,CYLD
chemical homeostasis	GO:0048878	0.00110886	2.95512	1091	298	32	26944	PTCH1,GRIA1,EDNRB,PLCE1,UCP2,SLC4A4,ATP2A2,ATP1B2,ERBB4,GJB6,ABCA1,RHCG,KCNJ10,ADCY8,LRRC8A,SCD1,ATP2C1,HIF1A,TLCD1,ATP2B4,CLIC4,ATP7B,TMTC2,BCL2,KCNJ16,XPR1,GPRC5B,SLC29A1,ADRA2A,CAR14,BDH2,AKAP6
response to lipid	GO:0033993	0.00130607	2.88403	1155	298	33	26944	PTCH1,GRIA1,EDNRB,GPLD1,CD38,UCP2,DAB2,CNP,SCD2,MGST1,SLC6A1,PLSCR2,GJB6,HEYL,ABCA1,FOXP1,ADCYAP1R1,ADCY8,SCD1,BRINP3,BRINP2,NTRK2,BCL2,SMO,DDIT4,SREBF1,NKX2-1,FMO1,PLSCR4,NKX2-2,TXNIP,DAG1,MEF2C
developmental growth	GO:0048589	0.00148383	2.82862	785	298	26	26944	PTCH1,CD81,NTRK3,MDK,ERBB4,FOXP1,FBLN5,RGMA,CYFIP1,GLI1,CLIC4,LGMN,BCL2,SMO,CDKN1A,TENM4,SORBS2,SIX3,NRP1,RASAL2,DAG1,AKAP6,MEF2C,RIMS2,CACNA2D2,SLC39A12
protein localization	GO:0008104	0.00163418	2.7867	2594	298	56	26944	PTCH1,EDNRB,NNAT,CD38,MARCKS,UCP2,DAB2,CD81,DPP6,TMSB4X,TSPAN5,ARXES2,RAMP1,RRBP1,ERBB4,ABCA1,SORCS2,ASAP1,FBLN5,GRK3,ABAT,ADCY8,KCNIP3,LRRC8A,ATP2C1,HIF1A,GPR179,ATP2B4,BCL2,SMO,MMP14,SREBF1,NRXN3,LRP1,GOLGB1,APC,RAB34,CAMK2G,ADRA2A,SORL1,LGI1,RAB8B,CDKN1A,TMED10,SORBS2,SIX3,NRP1,TXNIP,RHOQ,ARRDC3,MPRIP,DAG1,PARP3,RIMS2,CYLD,CCDC39
neuron projection guidance	GO:0097485	0.00166335	2.77902	250	298	14	26944	PTCH1,ECE1,FOXP1,CYFIP1,SMO,CHL1,NKX2-1,LGI1,NRP1,DAG1,ABLIM1,MEF2C,FZD3,FLRT2
axon guidance	GO:0007411	0.00166335	2.77902	250	298	14	26944	PTCH1,ECE1,FOXP1,CYFIP1,SMO,CHL1,NKX2-1,LGI1,NRP1,DAG1,ABLIM1,MEF2C,FZD3,FLRT2
membrane protein ectodomain proteolysis	GO:0006509	0.0018119	2.74187	48	298	7	26944	GPLD1,TSPAN5,TIMP3,RGMA,TIMP4,ADRA2A,DAG1
cell fate commitment	GO:0045165	0.0018403	2.73511	290	298	15	26944	NKX6-2,PTCH1,NTRK3,ERBB4,SOX1,OLIG1,BCL2,SMO,NKX2-1,TENM4,NKX2-2,PRRX1,MEF2C,CYLD,OLIG2
cellular macromolecule localization	GO:0070727	0.00184477	2.73406	2604	298	56	26944	PTCH1,EDNRB,NNAT,CD38,MARCKS,UCP2,DAB2,CD81,DPP6,TMSB4X,TSPAN5,ARXES2,RAMP1,RRBP1,ERBB4,ABCA1,SORCS2,ASAP1,FBLN5,GRK3,ABAT,ADCY8,KCNIP3,LRRC8A,ATP2C1,HIF1A,GPR179,ATP2B4,BCL2,SMO,MMP14,SREBF1,NRXN3,LRP1,GOLGB1,APC,RAB34,CAMK2G,ADRA2A,SORL1,LGI1,RAB8B,CDKN1A,TMED10,SORBS2,SIX3,NRP1,TXNIP,RHOQ,ARRDC3,MPRIP,DAG1,PARP3,RIMS2,CYLD,CCDC39
response to xenobiotic stimulus	GO:0009410	0.00190801	2.71942	503	298	20	26944	SLC6A11,PTCH1,GRIA1,GPLD1,CD38,CYP2J9,MGST1,ABCA1,ADCYAP1R1,ABAT,GSTT1,CYP2J6,GSTA4,BCL2,SREBF1,FMO1,TXNIP,MT-ND1,MEF2C,FZD3
nitrogen compound transport	GO:0071705	0.00198388	2.70248	1959	298	46	26944	SLC6A11,EDNRB,NNAT,CD38,SLC6A9,MARCKS,UCP2,CD81,MGST1,SLC6A1,RAMP1,RRBP1,SLC16A6,SLC22A4,ABCA1,SORCS2,SYT10,RHCG,KCNJ10,GRK3,ABAT,ADCY8,KCNIP3,LRRC8A,SLC7A10,ATP2C1,HIF1A,NTRK2,SMO,SREBF1,RAB34,SLC29A1,PLTP,ADRA2A,SORL1,RAB8B,CDKN1A,TMED10,SIX3,TXNIP,SLC14A1,SLC43A2,ARRDC3,DAG1,SLC16A9,RIMS2
locomotory behavior	GO:0007626	0.00200893	2.69704	254	298	14	26944	SELENOP,CNP,KCND2,ADGRL3,KCNJ10,ABAT,GPR37,ADCY8,ASTN1,ABHD12,CHL1,GPRC5B,NKX2-1,ARRDC3
regulation of protein metabolic process	GO:0051246	0.00212943	2.67174	1901	298	45	26944	AGT,EDNRB,GPLD1,SPON1,SLC6A9,FRY,DAB2,CD81,NTRK3,TSPAN5,ITPKB,TIMP3,SERPINE2,RAMP1,ERBB4,GRK3,RGMA,ADCY8,CYFIP1,ADGRB1,TIMP4,RARRES2,HIF1A,ATP2B4,NTRK2,TRIB2,ITM2C,BCL2,SMO,MMP14,CADM4,LRP1,GPRC5B,APC,RHOBTB3,ADRA2A,SORL1,CDKN1A,TMED10,NRP1,FGFR3,RASAL2,MPRIP,AKAP6,CPEB2
regulation of glial cell differentiation	GO:0045685	0.00215816	2.66592	95	298	9	26944	NKX6-2,NTRK3,MDK,SERPINE2,SOX1,TENM4,NKX2-2,DAG1,OLIG2
negative regulation of response to stimulus	GO:0048585	0.00242204	2.61582	1723	298	42	26944	AGT,PTCH1,IGSF1,SFRP5,CIT,UCP2,DAB2,MDK,NDRG2,TIMP3,SERPINE2,HEYL,FOXP1,GRK3,ADCYAP1R1,RGMA,LFNG,PIK3IP1,KANK1,CYP2J6,HIF1A,RGS7BP,GLI1,ACKR3,ATP2B4,LGMN,BCL2,MMP14,CADM4,DDIT4,APC,NKX2-1,ADRA2A,SORL1,SIX3,NRP1,HHIP,ARRDC3,DAG1,PARP3,CYLD,FABP7
regulation of growth	GO:0040008	0.00267902	2.57202	658	298	23	26944	PTCH1,CD38,DAB2,SELENOP,NTRK3,SERPINE2,ERBB4,FOXP1,RGMA,CYFIP1,HIF1A,GLI1,LGMN,BCL2,SMO,MMP14,LGI1,CDKN1A,NRP1,AKAP6,MEF2C,RIMS2,CACNA2D2
cell junction assembly	GO:0034329	0.00289322	2.53862	471	298	19	26944	AGT,GRIA1,NTRK3,ERBB4,GJB6,ADGRL3,ADGRB3,ADGRB1,IL1RAPL1,NTRK2,PCDH17,BCL2,MMP14,NRXN3,CDH11,NRP1,WHAMM,MEF2C,FLRT2
cellular response to oxygen-containing compound	GO:1901701	0.00318033	2.49753	1497	298	38	26944	AGT,PTCH1,GRIA1,EDNRB,GPLD1,MARCKS,UCP2,MGST1,PLSCR2,GJB6,ABCA1,FOXP1,FBLN5,GPR37,ADCY8,CYFIP1,BRINP3,RARRES2,KANK1,HIF1A,BRINP2,ATP2B4,NTRK2,LGMN,SMO,DDIT4,SREBF1,APC,SLC29A1,ADRA2A,SORL1,PLSCR4,SORBS2,RHOQ,DAG1,AKAP6,CPEB2,MEF2C
response to chemical	GO:0042221	0.00328639	2.48328	5561	298	96	26944	AGT,SLC6A11,PTCH1,GRIA1,EDNRB,NNAT,GPLD1,CD38,MARCKS,UCP2,DAB2,SELENOP,ATP2A2,CD81,CNP,CYP2J9,NTRK3,SCD2,MGST1,SLC6A1,KCND2,ITPKB,MDK,TIMP3,PLSCR2,RAMP1,GJB6,HEYL,ABCA1,FOXP1,ADGRL3,SYT10,GSDME,FBLN5,KCNJ10,ADCYAP1R1,ABAT,GPR37,COLEC12,ADCY8,KCNIP3,CYFIP1,SCD1,GSTT1,TIMP4,BRINP3,RARRES2,KANK1,CYP2J6,HIF1A,SOX1,ENTPD2,ACKR3,BRINP2,ATP2B4,CLIC4,NTRK2,DTX1,ATP7B,GSTA4,LGMN,MT-ND5,BCL2,SMO,KCNJ16,MMP…
cellular lipid metabolic process	GO:0044255	0.00365177	2.4375	1041	298	30	26944	GPLD1,B3GALT2,PLCE1,APOC1,CYP2J9,PLP1,SCD2,ITPKB,MBOAT2,ERBB4,SLC22A4,RDH5,ITGB8,SCD1,GM2A,RARRES2,CYP2J6,PITPNC1,PLPPR5,CHPT1,ABHD12,SREBF1,NKX2-1,FUT9,FMO1,SORL1,FADS2,ABHD3,BDH2,PROCA1
positive regulation of oligodendrocyte differentiation	GO:0048714	0.004148	2.38216	35	298	6	26944	NKX6-2,MDK,TENM4,NKX2-2,DAG1,OLIG2
positive regulation of neurogenesis	GO:0050769	0.00420836	2.37589	310	298	15	26944	NKX6-2,MARCKS,NTRK3,MDK,SERPINE2,CYFIP1,HIF1A,NTRK2,SMO,TENM4,NRP1,NKX2-2,DAG1,FZD3,OLIG2
response to metal ion	GO:0010038	0.00438118	2.35841	395	298	17	26944	GRIA1,GPLD1,UCP2,SLC6A1,ITPKB,SYT10,KCNJ10,ABAT,ADCY8,KCNIP3,HIF1A,CLIC4,ATP7B,LGMN,BCL2,TXNIP,MEF2C
regulation of cell development	GO:0060284	0.00446632	2.35005	941	298	28	26944	NKX6-2,EDNRB,MARCKS,NTRK3,ITPKB,MDK,SERPINE2,HEYL,FOXP1,RGMA,CYFIP1,HIF1A,NTRK2,DTX1,BCL2,SMO,MMP14,ZFP608,SORL1,TENM4,NRP1,NKX2-2,PRXL2A,DAG1,MEF2C,CYLD,FZD3,OLIG2
cellular response to growth factor stimulus	GO:0071363	0.00477096	2.32139	732	298	24	26944	SPARC,AGT,GRIA1,DAB2,NTRK3,ERBB4,HEYL,RGMA,ITGB8,CYFIP1,HIF1A,ATP2B4,NTRK2,LGMN,CADM4,DDIT4,NKX2-1,SORL1,NRP1,FGFR3,MTSS2,HHIP,MEF2C,FLRT2
positive regulation of cell projection organization	GO:0031346	0.0047998	2.31878	442	298	18	26944	MARCKS,PLCE1,ATP1B2,NTRK3,FNBP1L,MDK,SERPINE2,RGMA,CYFIP1,NTRK2,PLPPR5,CARMIL1,GPRC5B,APC,FUT9,RAB8B,NRP1,RHOQ
small molecule metabolic process	GO:0044281	0.00501089	2.30009	1836	298	43	26944	EDNRB,UCP2,DAB2,SLC4A4,CNP,APOC1,CYP2J9,PLP1,PIPOX,SCD2,PALS2,ITPKB,ABCA1,DDO,RDH5,GRK3,ADCYAP1R1,ABAT,ADCY8,SCD1,CYP2J6,HIF1A,ENTPD2,ATP2B4,MT-ND5,CARMIL1,CHPT1,DDIT4,SREBF1,ACSS3,PFKFB3,PLTP,FMO1,AHCYL2,PLOD2,RHOQ,MT-ND1,FADS2,ABHD3,CAR14,BDH2,SLC16A9,GMPR
forebrain development	GO:0030900	0.00561544	2.25062	447	298	18	26944	GRIA1,CNP,ATP1B2,MDK,ERBB4,FOXP1,HIF1A,ADGRG1,SOX1,GLI1,ATP2B4,NTRK2,SMO,NKX2-1,SIX3,NRP1,OLIG2,FABP7
mesenchymal cell differentiation	GO:0048762	0.0056557	2.24751	239	298	13	26944	EDNRB,DAB2,MDK,TIMP3,ERBB4,HEYL,HIF1A,BCL2,SMO,NKX2-1,NRP1,DAG1,MEF2C
amino acid transmembrane transport	GO:0003333	0.00586621	2.23164	107	298	9	26944	SLC6A11,SLC6A9,UCP2,SLC6A1,SLC22A4,KCNJ10,LRRC8A,SLC7A10,SLC43A2
positive regulation of glial cell differentiation	GO:0045687	0.005976	2.22359	57	298	7	26944	NKX6-2,MDK,SERPINE2,TENM4,NKX2-2,DAG1,OLIG2
response to abiotic stimulus	GO:0009628	0.00620843	2.20702	1300	298	34	26944	PTCH1,GRIA1,GPLD1,CD38,UCP2,KCND2,MDK,SERPINE2,ECE1,GJB6,ABAT,CYFIP1,LRRC8A,HIF1A,GPR179,ATP2B4,LGMN,MT-ND5,BCL2,MMP14,DDIT4,KMT2C,ABHD12,CAMK2G,SLC29A1,CDKN1A,PLOD2,TXNIP,MT-ND1,DAG1,CPEB2,SLC39A12,FZD3,USP53
protein localization to membrane	GO:0072657	0.00660367	2.18021	644	298	22	26944	PTCH1,DAB2,CD81,DPP6,TSPAN5,RAMP1,ERBB4,KCNIP3,ATP2C1,GPR179,ATP2B4,MMP14,NRXN3,LRP1,RAB34,CAMK2G,SORL1,LGI1,RAB8B,SORBS2,RHOQ,DAG1
organophosphate metabolic process	GO:0019637	0.00671519	2.17294	1017	298	29	26944	GPLD1,UCP2,SLC4A4,CNP,APOC1,PIPOX,PALS2,ITPKB,MBOAT2,ERBB4,GRK3,ADCYAP1R1,ADCY8,HIF1A,ENTPD2,PITPNC1,MT-ND5,PLPPR5,CHPT1,DDIT4,ABHD12,NKX2-1,PFKFB3,FMO1,RHOQ,MT-ND1,ABHD3,GMPR,PROCA1
regulation of oligodendrocyte differentiation	GO:0048713	0.00673239	2.17183	58	298	7	26944	NKX6-2,MDK,SOX1,TENM4,NKX2-2,DAG1,OLIG2
amino acid transport	GO:0006865	0.00706005	2.15119	172	298	11	26944	SLC6A11,SLC6A9,UCP2,SLC6A1,SLC22A4,KCNJ10,ABAT,LRRC8A,SLC7A10,NTRK2,SLC43A2
positive regulation of signal transduction	GO:0009967	0.00735219	2.13358	1613	298	39	26944	AGT,MARCKS,PLCE1,DAB2,CD81,NTRK3,TSPAN5,ITPKB,TIMP3,ECE1,ERBB4,FOXP1,GSDME,ADCYAP1R1,GPR37,NTSR2,LFNG,CYFIP1,ATP2C1,KANK1,HIF1A,ADGRG1,GLI1,ACKR3,NTRK2,ITM2C,SMO,GPRC5B,ADRA2A,SORL1,NRP1,FGFR3,PRRX1,ARRDC3,RASGRF1,AKAP6,MEF2C,RIMS2,CYLD
branching morphogenesis of an epithelial tube	GO:0048754	0.00746631	2.12689	173	298	11	26944	AGT,PTCH1,MDK,CLIC4,BCL2,SMO,MMP14,NKX2-1,NRP1,HHIP,DAG1
neuron fate commitment	GO:0048663	0.00825054	2.08352	84	298	8	26944	NKX6-2,NTRK3,SOX1,OLIG1,NKX2-1,NKX2-2,PRRX1,OLIG2
regulation of developmental growth	GO:0048638	0.00878695	2.05616	372	298	16	26944	PTCH1,NTRK3,ERBB4,FOXP1,RGMA,CYFIP1,GLI1,LGMN,BCL2,SMO,CDKN1A,NRP1,AKAP6,MEF2C,RIMS2,CACNA2D2
blood vessel morphogenesis	GO:0048514	0.00907591	2.04211	657	298	22	26944	SPARC,GPLD1,MDK,RAMP1,ADGRB3,FBLN5,ITGB8,ADGRB1,HIF1A,ADGRG1,ACKR3,ATP2B4,CLIC4,NTRK2,SMO,MMP14,NRXN3,NRP1,HHIP,PRRX1,DAG1,SLC39A12
regulation of protein localization	GO:0032880	0.0090812	2.04186	977	298	28	26944	PTCH1,NNAT,CD38,UCP2,DAB2,CD81,DPP6,ERBB4,ABAT,ADCY8,LRRC8A,ATP2C1,HIF1A,ATP2B4,BCL2,SMO,MMP14,SREBF1,LRP1,APC,CAMK2G,ADRA2A,SORL1,TMED10,SORBS2,RHOQ,DAG1,CYLD
response to growth factor	GO:0070848	0.00922638	2.03497	761	298	24	26944	SPARC,AGT,GRIA1,DAB2,NTRK3,ERBB4,HEYL,RGMA,ITGB8,CYFIP1,HIF1A,ATP2B4,NTRK2,LGMN,CADM4,DDIT4,NKX2-1,SORL1,NRP1,FGFR3,MTSS2,HHIP,MEF2C,FLRT2
organic anion transport	GO:0015711	0.00941165	2.02633	464	298	18	26944	SLC6A11,SLC6A9,UCP2,SLC4A4,MGST1,SLC6A1,SLC16A6,SLC22A4,KCNJ10,ABAT,LRRC8A,SLC7A10,NTRK2,SLC43A2,SLC16A9,SLC39A12,PROCA1,FABP7
regulation of synapse organization	GO:0050807	0.0102119	1.99089	292	298	14	26944	SPARC,MARCKS,SPARCL1,NTRK3,ADGRL3,ASAP1,ADGRB3,CYFIP1,ADGRB1,IL1RAPL1,NTRK2,DAG1,MEF2C,FLRT2
regulation of neurogenesis	GO:0050767	0.0102823	1.98791	467	298	18	26944	NKX6-2,MARCKS,NTRK3,MDK,SERPINE2,HEYL,RGMA,CYFIP1,HIF1A,NTRK2,SMO,SORL1,TENM4,NRP1,NKX2-2,DAG1,FZD3,OLIG2
positive regulation of metabolic process	GO:0009893	0.0103376	1.98558	3745	298	70	26944	AGT,PTCH1,GRIA1,EDNRB,GPLD1,SPON1,CD38,SLC6A9,UCP2,DAB2,SLC4A4,CD81,TMSB4X,NTRK3,PLP1,MDK,PLSCR2,RAMP1,ECE1,ERBB4,HEYL,FOXP1,FBLN5,GRK3,ADCYAP1R1,ABAT,GPR37,RGMA,ADCY8,ITGB8,ADGRB1,SALL2,SCD1,RARRES2,CYP2J6,HIF1A,SOX1,OLIG1,GLI1,ATP2B4,NTRK2,TRIB2,BCL2,SMO,MMP14,SREBF1,LRP1,GPRC5B,APC,NKX2-1,GPSM1,ADRA2A,SORL1,CDKN1A,TMED10,SIX3,NRP1,NKX2-2,RHOQ,FGFR3,IKZF2,PRRX1,MPRIP,AKAP6,TCF12,PARP3,ABLIM1,ME…
membrane protein proteolysis	GO:0033619	0.010604	1.97453	62	298	7	26944	GPLD1,TSPAN5,TIMP3,RGMA,TIMP4,ADRA2A,DAG1
neurotransmitter transport	GO:0006836	0.0115098	1.93893	217	298	12	26944	SLC6A11,SLC6A9,ATP2A2,SLC6A1,SLC22A4,SYT10,KCNJ10,NTRK2,NRXN3,SLC29A1,MEF2C,RIMS2
synapse assembly	GO:0007416	0.0115098	1.93893	217	298	12	26944	GRIA1,NTRK3,ERBB4,ADGRL3,ADGRB3,ADGRB1,IL1RAPL1,NTRK2,PCDH17,NRXN3,MEF2C,FLRT2
anatomical structure formation involved in morphogenesis	GO:0048646	0.0118261	1.92716	1221	298	32	26944	SPARC,PTCH1,GPLD1,CD81,MDK,FAT3,RAMP1,HEYL,ADGRB3,FBLN5,RGMA,LFNG,ITGB8,ADGRB1,JAM2,HIF1A,ADGRG1,ACKR3,ATP2B4,CLIC4,SMO,MMP14,NRXN3,NKX2-1,NEBL,TENM4,NRP1,HHIP,DAG1,MEF2C,SLC39A12,FZD3
phosphate-containing compound metabolic process	GO:0006796	0.0120388	1.91942	2428	298	51	26944	EDNRB,GPLD1,CIT,UCP2,DAB2,SLC4A4,CNP,APOC1,NTRK3,PPP1R14C,PIPOX,PALS2,ITPKB,MBOAT2,ERBB4,GRK3,ADCYAP1R1,RGMA,ADCY8,RARRES2,MAPK4,HIF1A,ENTPD2,PITPNC1,ATP2B4,NTRK2,TRIB2,MT-ND5,BCL2,SMO,PLPPR5,CADM4,CHPT1,DDIT4,ABHD12,GPRC5B,NKX2-1,CAMK2G,PFKFB3,FMO1,CDKN1A,NRP1,RHOQ,FGFR3,MT-ND1,ABHD3,MPRIP,AKAP6,MEF2C,GMPR,PROCA1
response to decreased oxygen levels	GO:0036293	0.0126848	1.89672	383	298	16	26944	CD38,UCP2,KCND2,ECE1,ABAT,HIF1A,MT-ND5,BCL2,MMP14,DDIT4,CAMK2G,SLC29A1,PLOD2,MT-ND1,CPEB2,SLC39A12
cell population proliferation	GO:0008283	0.0130239	1.88526	2168	298	47	26944	SPARC,PTCH1,EDNRB,GPLD1,CD38,SFRP5,DAB2,CD81,NTRK3,ITPKB,MDK,NDRG2,TIMP3,SKAP2,SERPINE2,ERBB4,GJB6,FOXP1,GSDME,FBLN5,KANK1,HIF1A,ADGRG1,GLI1,ACKR3,NTRK2,LGMN,BCL2,SMO,MMP14,CADM4,LIFR,GOLGB1,APC,PRDX4,CDKN1A,TENM4,IFNAR2,SIX3,TXNIP,FGFR3,HHIP,PRRX1,RASGRF1,MEF2C,FZD3,FABP7
regulation of synapse structure or activity	GO:0050803	0.0133813	1.8735	299	298	14	26944	SPARC,MARCKS,SPARCL1,NTRK3,ADGRL3,ASAP1,ADGRB3,CYFIP1,ADGRB1,IL1RAPL1,NTRK2,DAG1,MEF2C,FLRT2
cellular response to cholesterol	GO:0071397	0.0136368	1.86529	25	298	5	26944	PTCH1,GPLD1,ABCA1,SMO,DAG1
regulation of intracellular signal transduction	GO:1902531	0.0141769	1.84842	1722	298	40	26944	AGT,SFRP5,CIT,PLCE1,DAB2,CD81,NTRK3,ITPKB,NDRG2,TIMP3,SERPINE2,ECE1,ERBB4,ABCA1,GSDME,ADCYAP1R1,GPR37,NTSR2,PIK3IP1,ATP2C1,KANK1,HIF1A,ADGRG1,DENND4A,ACKR3,ATP2B4,NTRK2,BCL2,CADM4,DDIT4,GPRC5B,ADRA2A,NRP1,FGFR3,ARRDC3,RASGRF1,DAG1,AKAP6,MEF2C,CYLD
adenylate cyclase-activating G protein-coupled receptor signaling pathway	GO:0007189	0.0143832	1.84214	151	298	10	26944	RAMP1,ABCA1,ADGRL3,ADGRB3,ADCY8,ADGRB1,ADGRG1,ATP2B4,ADRA2A,ARRDC3
myelination	GO:0042552	0.0149374	1.82572	186	298	11	26944	NKX6-2,NTRK3,PLP1,KCNJ10,CYFIP1,JAM2,NTRK2,TENM4,ARHGEF10,DAG1,OLIG2
lamellipodium organization	GO:0097581	0.0150447	1.82262	91	298	8	26944	PLCE1,PARVB,CYFIP1,KANK1,CARMIL1,MTSS2,WHAMM,ABLIM1
phosphorus metabolic process	GO:0006793	0.015462	1.81074	2450	298	51	26944	EDNRB,GPLD1,CIT,UCP2,DAB2,SLC4A4,CNP,APOC1,NTRK3,PPP1R14C,PIPOX,PALS2,ITPKB,MBOAT2,ERBB4,GRK3,ADCYAP1R1,RGMA,ADCY8,RARRES2,MAPK4,HIF1A,ENTPD2,PITPNC1,ATP2B4,NTRK2,TRIB2,MT-ND5,BCL2,SMO,PLPPR5,CADM4,CHPT1,DDIT4,ABHD12,GPRC5B,NKX2-1,CAMK2G,PFKFB3,FMO1,CDKN1A,NRP1,RHOQ,FGFR3,MT-ND1,ABHD3,MPRIP,AKAP6,MEF2C,GMPR,PROCA1
cellular response to hormone stimulus	GO:0032870	0.0159518	1.79719	681	298	22	26944	AGT,GRIA1,GPLD1,MARCKS,UCP2,DAB2,RAMP1,HEYL,FOXP1,ADCY8,CYFIP1,RARRES2,KANK1,NTRK2,DDIT4,SREBF1,APC,ADRA2A,SORL1,RHOQ,CPEB2,MEF2C
dorsal/ventral pattern formation	GO:0009953	0.0163212	1.78725	92	298	8	26944	PTCH1,SOX1,GLI1,SMO,NKX2-1,SIX3,NKX2-2,HHIP
small GTPase-mediated signal transduction	GO:0007264	0.0166719	1.77802	437	298	17	26944	PLCE1,ITPKB,SRGAP1,ABCA1,ADCYAP1R1,RGL1,CYFIP1,KANK1,ADGRG1,DENND4A,DOCK4,CADM4,CDKN1A,NRP1,RHOQ,RASGRF1,RHOU
ensheathment of neurons	GO:0007272	0.0173837	1.75986	189	298	11	26944	NKX6-2,NTRK3,PLP1,KCNJ10,CYFIP1,JAM2,NTRK2,TENM4,ARHGEF10,DAG1,OLIG2
axon ensheathment	GO:0008366	0.0173837	1.75986	189	298	11	26944	NKX6-2,NTRK3,PLP1,KCNJ10,CYFIP1,JAM2,NTRK2,TENM4,ARHGEF10,DAG1,OLIG2
positive regulation of nitrogen compound metabolic process	GO:0051173	0.0176062	1.75433	2944	298	58	26944	AGT,PTCH1,EDNRB,GPLD1,SPON1,CD38,SLC6A9,DAB2,SLC4A4,CD81,TMSB4X,NTRK3,MDK,PLSCR2,RAMP1,ERBB4,HEYL,FOXP1,FBLN5,GRK3,ABAT,GPR37,RGMA,ADCY8,SALL2,RARRES2,HIF1A,SOX1,OLIG1,GLI1,ATP2B4,NTRK2,TRIB2,BCL2,SMO,MMP14,SREBF1,LRP1,GPRC5B,APC,NKX2-1,ADRA2A,SORL1,CDKN1A,SIX3,NRP1,NKX2-2,RHOQ,FGFR3,IKZF2,PRRX1,MPRIP,AKAP6,TCF12,PARP3,ABLIM1,MEF2C,OLIG2
positive regulation of growth	GO:0045927	0.0180471	1.74359	307	298	14	26944	CD38,NTRK3,ERBB4,CYFIP1,GLI1,BCL2,SMO,MMP14,LGI1,NRP1,AKAP6,MEF2C,RIMS2,CACNA2D2
positive regulation of cell development	GO:0010720	0.0180579	1.74333	535	298	19	26944	NKX6-2,MARCKS,NTRK3,ITPKB,MDK,SERPINE2,CYFIP1,HIF1A,NTRK2,BCL2,SMO,MMP14,TENM4,NRP1,NKX2-2,DAG1,CYLD,FZD3,OLIG2
response to hypoxia	GO:0001666	0.0182269	1.73929	350	298	15	26944	CD38,UCP2,KCND2,ECE1,ABAT,HIF1A,MT-ND5,BCL2,MMP14,DDIT4,CAMK2G,SLC29A1,PLOD2,MT-ND1,CPEB2
morphogenesis of an epithelium	GO:0002009	0.018537	1.73196	536	298	19	26944	AGT,PTCH1,MDK,ERBB4,FOXP1,RGMA,HIF1A,CLIC4,BCL2,SMO,MMP14,NKX2-1,NRP1,HHIP,DAG1,MEF2C,SLC39A12,FZD3,CCDC39
positive regulation of cellular component biogenesis	GO:0044089	0.0190275	1.72062	537	298	19	26944	AGT,PLCE1,NTRK3,FNBP1L,ABCA1,ADGRL3,ADGRB3,CRACD,CYFIP1,ADGRB1,NTRK2,PLPPR5,CARMIL1,APC,NRP1,ARHGEF10,RHOQ,DAG1,FLRT2
response to peptide hormone	GO:0043434	0.0192281	1.71606	489	298	18	26944	AGT,GRIA1,EDNRB,GPLD1,MARCKS,UCP2,ATP2A2,ADCY8,CYFIP1,RARRES2,KANK1,SREBF1,APC,SORL1,RHOQ,DAG1,TCF12,CPEB2
signal release	GO:0023061	0.0192492	1.71559	587	298	20	26944	EDNRB,NNAT,CD38,SLC6A9,UCP2,DAB2,ATP2A2,ABCA1,SYT10,ABAT,ADCY8,LRRC8A,HIF1A,NTRK2,SREBF1,NRXN3,ADRA2A,RAB8B,MEF2C,RIMS2
intracellular signal transduction	GO:0035556	0.0200824	1.69718	2610	298	53	26944	AGT,EDNRB,SFRP5,CIT,PLCE1,DAB2,ATP2A2,CD81,NTRK3,ITPKB,MDK,NDRG2,TIMP3,SERPINE2,ECE1,ERBB4,SRGAP1,ABCA1,GSDME,ADCYAP1R1,GPR37,RGL1,NTSR2,ADCY8,CYFIP1,PIK3IP1,MAPK4,ATP2C1,KANK1,HIF1A,ADGRG1,DENND4A,ACKR3,ATP2B4,NTRK2,BCL2,DOCK4,CADM4,DDIT4,GPRC5B,APC,ADRA2A,CDKN1A,NRP1,RHOQ,FGFR3,ARRDC3,RASGRF1,DAG1,AKAP6,MEF2C,RHOU,CYLD
secretion	GO:0046903	0.0203342	1.69177	1078	298	29	26944	EDNRB,NNAT,CD38,SLC6A9,UCP2,DAB2,ATP2A2,SLC6A1,SERPINE2,ERBB4,ABCA1,SYT10,FBLN5,ABAT,ADCY8,LRRC8A,HIF1A,IL1RAPL1,NTRK2,ATP7B,SREBF1,NRXN3,SLC29A1,ADRA2A,RAB8B,TMED10,MEF2C,RIMS2,PROCA1
regulation of primary metabolic process	GO:0080090	0.0205923	1.6863	5407	298	91	26944	NKX6-2,AGT,PTCH1,IGSF1,EDNRB,GPLD1,SPON1,CD38,SLC6A9,SFRP5,FRY,DAB2,SLC4A4,CD81,APOC1,TMSB4X,NTRK3,TSPAN5,ITPKB,MDK,TIMP3,SERPINE2,PLSCR2,RAMP1,ERBB4,HEYL,FOXP1,FBLN5,GRK3,ADCYAP1R1,ABAT,GPR37,RGMA,ADCY8,NPAS3,KCNIP3,CYFIP1,ADGRB1,SALL2,GTF2IRD1,TIMP4,SCMH1,RARRES2,RUNX1T1,CYP2J6,HIF1A,SOX1,OLIG1,GLI1,ATP2B4,NTRK2,TRIB2,ITM2C,BASP1,BCL2,SMO,MMP14,CADM4,DDIT4,KMT2C,SREBF1,ZFP608,LRP1,GPRC5B,APC,NK…
cell-substrate adhesion	GO:0031589	0.0222852	1.65198	356	298	15	26944	MARCKS,DAB2,VIT,ATP1B2,MDK,PARVB,ITGB8,KANK1,BCL2,MMP14,CARMIL1,CDH11,NRP1,WHAMM,DAG1
cellular response to endogenous stimulus	GO:0071495	0.0223423	1.65087	1629	298	38	26944	SPARC,AGT,GRIA1,GPLD1,MARCKS,UCP2,DAB2,NTRK3,RAMP1,ERBB4,HEYL,FOXP1,RGMA,ADCY8,ITGB8,CYFIP1,RARRES2,KANK1,HIF1A,ATP2B4,NTRK2,LGMN,CADM4,DDIT4,SREBF1,APC,NKX2-1,ADRA2A,SORL1,NRP1,RHOQ,FGFR3,MTSS2,HHIP,AKAP6,CPEB2,MEF2C,FLRT2
carboxylic acid transmembrane transport	GO:1905039	0.0226565	1.64481	159	298	10	26944	SLC6A11,SLC6A9,UCP2,SLC6A1,SLC22A4,KCNJ10,LRRC8A,SLC7A10,SLC43A2,SLC16A9
regulation of cellular localization	GO:0060341	0.0233421	1.63186	1086	298	29	26944	PTCH1,NNAT,CD38,UCP2,DAB2,CD81,DPP6,ERBB4,ADCYAP1R1,ABAT,ADCY8,LRRC8A,ATP2C1,HIF1A,ATP2B4,BCL2,SMO,MMP14,SREBF1,LRP1,APC,CAMK2G,ADRA2A,SORL1,TMED10,SORBS2,RHOQ,DAG1,CYLD
organic acid transmembrane transport	GO:1903825	0.0239341	1.62098	160	298	10	26944	SLC6A11,SLC6A9,UCP2,SLC6A1,SLC22A4,KCNJ10,LRRC8A,SLC7A10,SLC43A2,SLC16A9
cell projection assembly	GO:0030031	0.0245754	1.6095	597	298	20	26944	TTLL3,PLCE1,FNBP1L,ASAP1,KCNJ10,PARVB,CYFIP1,KANK1,DNAH7B,PLPPR5,CARMIL1,APC,NRP1,RSPH9,RHOQ,MTSS2,WHAMM,ABLIM1,CYLD,CCDC39
positive regulation of transport	GO:0051050	0.024973	1.60253	975	298	27	26944	PTCH1,NNAT,CD38,DAB2,CD81,DPP6,ATP1B2,PLP1,SLC6A1,ERBB4,ABCA1,SYT10,ADCYAP1R1,ABAT,ADCY8,LRRC8A,ATP2C1,HIF1A,SMO,LRP1,PLTP,SORL1,RAB8B,TMED10,RHOQ,AKAP6,RIMS2
positive regulation of response to stimulus	GO:0048584	0.0254204	1.59482	2359	298	49	26944	AGT,GPLD1,CD38,MARCKS,PLCE1,DAB2,CD81,NTRK3,TSPAN5,ITPKB,MDK,TIMP3,PLSCR2,ECE1,ERBB4,TRIL,FOXP1,GSDME,ADCYAP1R1,GPR37,COLEC12,NTSR2,LFNG,CYFIP1,RARRES2,ATP2C1,KANK1,HIF1A,ADGRG1,GLI1,ACKR3,NTRK2,ITM2C,LGMN,BCL2,SMO,GPRC5B,ADRA2A,SORL1,NRP1,FGFR3,PRRX1,ARRDC3,RASGRF1,AKAP6,PARP3,MEF2C,RIMS2,CYLD
tissue morphogenesis	GO:0048729	0.0262458	1.58094	651	298	21	26944	AGT,PTCH1,MDK,ERBB4,HEYL,FOXP1,RGMA,HIF1A,CLIC4,BCL2,SMO,MMP14,NKX2-1,SIX3,NRP1,HHIP,DAG1,MEF2C,SLC39A12,FZD3,CCDC39
central nervous system neuron differentiation	GO:0021953	0.0282329	1.54924	199	298	11	26944	PTCH1,BRINP3,SOX1,BRINP2,NTRK2,SMO,CDH11,NKX2-1,NRP1,NKX2-2,OLIG2
blood vessel development	GO:0001568	0.0288417	1.53998	761	298	23	26944	SPARC,GPLD1,MDK,RAMP1,ADGRB3,FBLN5,ITGB8,ADGRB1,HIF1A,ADGRG1,ACKR3,ATP2B4,CLIC4,NTRK2,SMO,MMP14,NRXN3,NRP1,HHIP,PRRX1,DAG1,MEF2C,SLC39A12
pattern specification process	GO:0007389	0.028867	1.5396	456	298	17	26944	PTCH1,ERBB4,HEYL,LFNG,SCMH1,HIF1A,ADGRG1,SOX1,GLI1,SMO,NKX2-1,SIX3,NRP1,NKX2-2,HHIP,MEF2C,CCDC39
regulation of phosphate metabolic process	GO:0019220	0.0291549	1.53529	1041	298	28	26944	EDNRB,DAB2,SLC4A4,APOC1,NTRK3,PPP1R14C,ITPKB,ERBB4,GRK3,ADCYAP1R1,RGMA,ADCY8,RARRES2,HIF1A,ATP2B4,NTRK2,TRIB2,BCL2,SMO,CADM4,DDIT4,GPRC5B,CDKN1A,NRP1,FGFR3,MPRIP,AKAP6,MEF2C
regulation of neuron differentiation	GO:0045664	0.0291985	1.53464	238	298	12	26944	EDNRB,HEYL,BRINP3,BRINP2,DTX1,BCL2,GPRC5B,SIX3,NKX2-2,TCF12,MEF2C,OLIG2
regulation of phosphorus metabolic process	GO:0051174	0.0296644	1.52776	1042	298	28	26944	EDNRB,DAB2,SLC4A4,APOC1,NTRK3,PPP1R14C,ITPKB,ERBB4,GRK3,ADCYAP1R1,RGMA,ADCY8,RARRES2,HIF1A,ATP2B4,NTRK2,TRIB2,BCL2,SMO,CADM4,DDIT4,GPRC5B,CDKN1A,NRP1,FGFR3,MPRIP,AKAP6,MEF2C
regulation of nitrogen compound metabolic process	GO:0051171	0.0311105	1.50709	5229	298	88	26944	NKX6-2,AGT,PTCH1,IGSF1,EDNRB,GPLD1,SPON1,CD38,SLC6A9,SFRP5,FRY,DAB2,SLC4A4,CD81,APOC1,TMSB4X,NTRK3,TSPAN5,ITPKB,MDK,TIMP3,SERPINE2,PLSCR2,RAMP1,ERBB4,HEYL,FOXP1,FBLN5,GRK3,ABAT,GPR37,RGMA,ADCY8,NPAS3,KCNIP3,CYFIP1,ADGRB1,SALL2,GTF2IRD1,TIMP4,SCMH1,RARRES2,RUNX1T1,HIF1A,SOX1,OLIG1,GLI1,ATP2B4,NTRK2,TRIB2,ITM2C,BASP1,BCL2,SMO,MMP14,CADM4,DDIT4,KMT2C,SREBF1,ZFP608,LRP1,GPRC5B,APC,NKX2-1,RHOBTB3,ADRA…
regionalization	GO:0003002	0.0313289	1.50405	412	298	16	26944	PTCH1,HEYL,LFNG,SCMH1,HIF1A,ADGRG1,SOX1,GLI1,SMO,NKX2-1,SIX3,NRP1,NKX2-2,HHIP,MEF2C,CCDC39
response to nitrogen compound	GO:1901698	0.0318687	1.49664	1283	298	32	26944	AGT,GRIA1,EDNRB,GPLD1,MARCKS,UCP2,ATP2A2,CD81,MGST1,SLC6A1,ADGRL3,ABAT,COLEC12,ADCY8,CYFIP1,RARRES2,KANK1,ATP2B4,NTRK2,LGMN,MT-ND5,BCL2,SREBF1,APC,SORL1,SORBS2,RHOQ,DAG1,AKAP6,TCF12,CPEB2,MEF2C
monoatomic cation homeostasis	GO:0055080	0.0319372	1.4957	608	298	20	26944	GRIA1,EDNRB,PLCE1,SLC4A4,ATP2A2,ATP1B2,RHCG,KCNJ10,ADCY8,ATP2C1,HIF1A,ATP2B4,CLIC4,ATP7B,TMTC2,BCL2,KCNJ16,CAR14,BDH2,AKAP6
positive regulation of cellular metabolic process	GO:0031325	0.0323374	1.4903	3434	298	64	26944	AGT,PTCH1,GRIA1,EDNRB,GPLD1,SPON1,CD38,SLC6A9,DAB2,SLC4A4,CD81,TMSB4X,NTRK3,PLP1,MDK,PLSCR2,RAMP1,ERBB4,HEYL,FOXP1,FBLN5,GRK3,ADCYAP1R1,ABAT,GPR37,RGMA,ADCY8,ITGB8,ADGRB1,SALL2,RARRES2,CYP2J6,HIF1A,SOX1,OLIG1,GLI1,ATP2B4,NTRK2,BCL2,SMO,MMP14,SREBF1,GPRC5B,NKX2-1,GPSM1,ADRA2A,SORL1,CDKN1A,TMED10,SIX3,NRP1,NKX2-2,RHOQ,FGFR3,IKZF2,PRRX1,MPRIP,AKAP6,TCF12,PARP3,ABLIM1,MEF2C,RIMS2,OLIG2
angiogenesis	GO:0001525	0.0349128	1.45702	561	298	19	26944	SPARC,GPLD1,MDK,RAMP1,ADGRB3,FBLN5,ITGB8,ADGRB1,HIF1A,ADGRG1,ACKR3,ATP2B4,CLIC4,MMP14,NRXN3,NRP1,HHIP,DAG1,SLC39A12
cellular response to sterol	GO:0036315	0.0349572	1.45646	30	298	5	26944	PTCH1,GPLD1,ABCA1,SMO,DAG1
response to oxidative stress	GO:0006979	0.0362987	1.44011	417	298	16	26944	CD38,UCP2,ATP2A2,MGST1,FOXP1,FBLN5,ADCYAP1R1,GPR37,HIF1A,MT-ND5,BCL2,MMP14,CAMK2G,PRDX4,TXNIP,MT-ND1
regulation of transmembrane transport	GO:0034762	0.0362987	1.44011	417	298	16	26944	SLC6A9,DPP6,ATP1B2,PLP1,SHISA9,ERBB4,KCNJ10,ADCYAP1R1,KCNIP3,ATP2B4,BCL2,KCNJ16,RHOQ,SLC43A2,AKAP6,MEF2C
nephron development	GO:0072006	0.0385136	1.41439	169	298	10	26944	AGT,PTCH1,EDNRB,PLCE1,ERBB4,HEYL,BASP1,BCL2,SMO,MEF2C
response to carbohydrate	GO:0009743	0.038892	1.41014	286	298	13	26944	NNAT,GPLD1,UCP2,SLC6A1,GJB6,ADCY8,HIF1A,SREBF1,SLC29A1,ADRA2A,NKX2-2,TXNIP,RASAL2
positive regulation of developmental growth	GO:0048639	0.0389542	1.40945	206	298	11	26944	NTRK3,ERBB4,CYFIP1,GLI1,BCL2,SMO,NRP1,AKAP6,MEF2C,RIMS2,CACNA2D2
oligodendrocyte development	GO:0014003	0.0396751	1.40148	51	298	6	26944	NKX6-2,PLP1,KCNJ10,OLIG1,TENM4,NKX2-2
localization within membrane	GO:0051668	0.0400348	1.39756	723	298	22	26944	PTCH1,DAB2,CD81,DPP6,TSPAN5,RAMP1,ERBB4,KCNIP3,ATP2C1,GPR179,ATP2B4,MMP14,NRXN3,LRP1,RAB34,CAMK2G,SORL1,LGI1,RAB8B,SORBS2,RHOQ,DAG1
organ growth	GO:0035265	0.0407421	1.38996	207	298	11	26944	ERBB4,FOXP1,FBLN5,GLI1,BCL2,SMO,TENM4,SORBS2,AKAP6,MEF2C,CACNA2D2
morphogenesis of a branching epithelium	GO:0061138	0.0407421	1.38996	207	298	11	26944	AGT,PTCH1,MDK,CLIC4,BCL2,SMO,MMP14,NKX2-1,NRP1,HHIP,DAG1
response to peptide	GO:1901652	0.0413877	1.38313	568	298	19	26944	AGT,GRIA1,EDNRB,GPLD1,MARCKS,UCP2,ATP2A2,ADCY8,CYFIP1,RARRES2,KANK1,LGMN,SREBF1,APC,SORL1,RHOQ,DAG1,TCF12,CPEB2
monoatomic ion homeostasis	GO:0050801	0.0421792	1.3749	620	298	20	26944	GRIA1,EDNRB,PLCE1,SLC4A4,ATP2A2,ATP1B2,RHCG,KCNJ10,ADCY8,ATP2C1,HIF1A,ATP2B4,CLIC4,ATP7B,TMTC2,BCL2,KCNJ16,CAR14,BDH2,AKAP6
response to glucose	GO:0009749	0.0438973	1.35756	248	298	12	26944	NNAT,GPLD1,UCP2,GJB6,ADCY8,HIF1A,SREBF1,SLC29A1,ADRA2A,NKX2-2,TXNIP,RASAL2
regulation of protein localization to membrane	GO:1905475	0.0445321	1.35133	209	298	11	26944	DAB2,CD81,DPP6,ATP2C1,ATP2B4,MMP14,LRP1,CAMK2G,SORBS2,RHOQ,DAG1
regulation of muscle adaptation	GO:0043502	0.0462745	1.33466	106	298	8	26944	ATP2A2,ECE1,FOXP1,GTF2IRD1,ATP2B4,DAG1,AKAP6,MEF2C
regulation of cellular component biogenesis	GO:0044087	0.0463197	1.33423	1010	298	27	26944	AGT,PLCE1,TMSB4X,NTRK3,FNBP1L,ABCA1,ADGRL3,ADGRB3,CRACD,CYFIP1,ADGRB1,KANK1,IL1RAPL1,NTRK2,PLPPR5,MMP14,CARMIL1,APC,SORL1,NRP1,ARHGEF10,RHOQ,DAG1,MEF2C,SLC39A12,CYLD,FLRT2
positive regulation of protein metabolic process	GO:0051247	0.0484547	1.31466	1130	298	29	26944	AGT,EDNRB,GPLD1,SPON1,SLC6A9,DAB2,CD81,NTRK3,RAMP1,ERBB4,GRK3,RGMA,ADCY8,RARRES2,ATP2B4,NTRK2,TRIB2,BCL2,MMP14,LRP1,GPRC5B,APC,ADRA2A,SORL1,CDKN1A,NRP1,FGFR3,MPRIP,AKAP6
cellular response to peptide hormone stimulus	GO:0071375	0.0492972	1.30718	336	298	14	26944	AGT,GRIA1,GPLD1,MARCKS,UCP2,ADCY8,CYFIP1,RARRES2,KANK1,SREBF1,APC,SORL1,RHOQ,CPEB2
regulation of metabolic process	GO:0019222	0.0495246	1.30518	6882	298	108	26944	NKX6-2,AGT,PTCH1,IGSF1,GRIA1,EDNRB,GPLD1,SPON1,CD38,SLC6A9,SFRP5,FRY,UCP2,DAB2,SLC4A4,CD81,APOC1,TMSB4X,NTRK3,PLP1,PPP1R14C,TSPAN5,ITPKB,MDK,NDRG2,TIMP3,SERPINE2,PLSCR2,RAMP1,ECE1,ERBB4,HEYL,TRIL,FOXP1,LSM6,MGAT4C,FBLN5,GRK3,ADCYAP1R1,ABAT,GPR37,RGMA,ADCY8,NPAS3,ITGB8,KCNIP3,CYFIP1,ADGRB1,SALL2,SCD1,GTF2IRD1,TIMP4,SCMH1,RARRES2,RUNX1T1,CYP2J6,HIF1A,SOX1,OLIG1,GLI1,ATP2B4,NTRK2,TRIB2,ITM2C,BASP1,L…

## Sheet: a2_GO BP
term_name	term_id	adjusted_p_value	negative_log10_of_adjusted_p_value	term_size	query_size	intersection_size	effective_domain_size	intersections
regulation of multicellular organismal process	GO:0051239	3.41454e-14	13.4667	3165	199	69	26944	RGCC,CAR2,PTN,CLU,MGLL,ID4,ATP1B1,LHX2,HAPLN1,FABP5,LCAT,BMYC,MT3,AQP4,HOPX,BSG,DDAH1,RBP1,LGALS1,GLUL,GNAO1,ID2,APOE,EFEMP1,EZR,ID1,FERMT2,GDF10,LMCD1,JUN,VIM,CFL1,BTG1,S100A10,S100A13,CALM1,IGFBP2,KCNK2,TPBG,SERPINB1A,BCAN,NUPR1,GRM3,SLC25A4,CTNNBIP1,GPI1,GSN,HES5,CD63,S100A1,GRIN2C,PAX6,CADM1,GAPDH,NFKBIA,JUND,GFAP,IL18,MERTK,MIF,LGR4,FGFR1,WLS,LMO4,SFRP1,ADD3,MAP1LC3B,PFN2,VEGFA
generation of precursor metabolites and energy	GO:0006091	7.97897e-12	11.0981	491	199	26	26944	UGP2,MT3,PPP1R3G,ALDOC,CROT,NDUFC2,ALDOA,NUPR1,COX5A,COX10,NDUFB9,GPI1,PFKP,GAPDH,AKT2,LDHA,COQ7,NDUFB10,UQCRH,COX5B,UQCR10,SDHB,UQCR11,ATP5C1,NDUFS5,TPI1
positive regulation of cellular process	GO:0048522	2.42817e-11	10.6147	6078	199	94	26944	RGCC,CAR2,PTN,CLU,CSPG5,ID4,ATP1B1,LHX2,HAPLN1,SLCO1C1,FABP5,CXCL14,BMYC,ID3,MT3,PPP1R3G,HOPX,BSG,DDAH1,LGALS1,GLUL,ID2,APOE,EFEMP1,CRIP2,CAV2,EZR,UNC5C,ID1,FERMT2,LYPD6,GDF10,LMCD1,TUBB2B,HTRA1,JUN,VIM,NDUFC2,HMGN3,CFL1,RORB,ALDOA,BTG1,PHLDA1,CHST2,EIF1,S100A10,S100A13,GPM6A,CALM1,IGFBP2,KCNK2,TPBG,SLC1A2,OLFM2,BCAN,PLA2G7,NUPR1,SWAP70,SLC25A4,CTNNBIP1,GPI1,GSN,HES5,CD63,GRIN2C,PAX6,CADM1,SUB1,G…
response to stimulus	GO:0050896	2.6509e-11	10.5766	10506	199	131	26944	EPHA5,RGCC,RLBP1,CAR2,PTN,CLU,MGLL,GSTM5,PRDX6,CSPG5,ATP1B1,KCNK1,FABP5,CXCL14,LCAT,BMYC,ID3,PRDX1,MT3,CHRDL1,APLP1,AQP4,HOPX,BSG,DDAH1,MT1,RBP1,LGALS1,GLUL,GNAO1,ID2,APOE,EFEMP1,CAV2,ADAM23,EZR,UNC5C,ID1,PMM1,FERMT2,LYPD6,GDF10,PSPH,LMCD1,TUBB2B,PACRG,HTRA1,CROT,JUN,VIM,RGS20,NDUFC2,S100A16,HMGN3,CFL1,RORB,BTG1,CHST2,DNER,S100A10,S100A13,GPM6A,CALM1,IGFBP2,GLDC,KCNK2,TPBG,SERPINB1A,SLC1A2,OLFM2,…
positive regulation of biological process	GO:0048518	1.59819e-10	9.79637	6589	199	97	26944	RGCC,CAR2,PTN,CLU,MGLL,CSPG5,ID4,ATP1B1,LHX2,HAPLN1,SLCO1C1,FABP5,CXCL14,BMYC,ID3,MT3,PPP1R3G,HOPX,BSG,DDAH1,LGALS1,GLUL,ID2,APOE,EFEMP1,CRIP2,CAV2,EZR,UNC5C,ID1,FERMT2,LYPD6,GDF10,LMCD1,TUBB2B,HTRA1,JUN,VIM,NDUFC2,HMGN3,CFL1,RORB,ALDOA,BTG1,PHLDA1,CHST2,EIF1,S100A10,S100A13,GPM6A,CALM1,IGFBP2,KCNK2,TPBG,SLC1A2,OLFM2,BCAN,PLA2G7,NUPR1,SWAP70,SLC25A4,CTNNBIP1,GPI1,GSN,HES5,CD63,S100A1,GRIN2C,PAX6,…
small molecule metabolic process	GO:0044281	2.73189e-10	9.56354	1836	199	46	26944	NAAA,CAR2,MGLL,ATP1B1,FABP5,UGP2,LCAT,PPP1R3G,PHGDH,DDAH1,RBP1,ALDOC,GLUL,APOE,PMM1,PSPH,CROT,NDUFC2,ALDOA,SMPDL3A,GLDC,CBR3,PLA2G7,NUPR1,MSMO1,NDUFB9,GPI1,PFKP,THEM4,LDHB,GAPDH,SQLE,AKT2,LDHA,GCLM,COQ7,FDFT1,MIF,FGFR1,NDUFB10,SDHB,ATP5C1,NDUFS5,TPI1,HMGCS1,IDI1
neuron projection development	GO:0031175	1.05363e-09	8.97731	1131	199	35	26944	EPHA5,PTN,CLU,MGLL,CSPG5,LHX2,MT3,APLP1,PHGDH,BSG,LGALS1,APOE,EFEMP1,UNC5C,ID1,TUBB2B,JUN,VIM,CFL1,GPM6A,TPBG,DCLK1,BCAN,PMP22,HES5,PAX6,ACTG1,GFAP,LGR4,FGFR1,WLS,LMO4,SFRP1,UBB,VEGFA
anatomical structure development	GO:0048856	1.53657e-09	8.81345	6269	199	92	26944	EPHA5,RGCC,CAR2,PTN,CLU,MGLL,CSPG5,ID4,LHX2,HAPLN1,UGP2,CXCL14,BMYC,ID3,MT3,CHRDL1,APLP1,FJX1,PHGDH,HOPX,BSG,DDAH1,RBP1,ALDOC,LGALS1,GLUL,MFGE8,ID2,APOE,EFEMP1,CRIP2,CAV2,EZR,UNC5C,ID1,FERMT2,GDF10,PSPH,TUBB2B,PACRG,HTRA1,JUN,VIM,CFL1,RORB,ALDOA,BTG1,DNER,S100A10,S100A13,GPM6A,KCNK2,TPBG,SLC1A2,OLFM2,DCLK1,BCAN,NUPR1,SWAP70,PMP22,SLC25A4,CTNNBIP1,GPI1,GSN,HES5,CD63,TPT1,S100A1,PAX6,CADM1,DACH1,NF…
neuron development	GO:0048666	1.87953e-09	8.72595	1287	199	37	26944	EPHA5,PTN,CLU,MGLL,CSPG5,LHX2,MT3,APLP1,PHGDH,BSG,LGALS1,ID2,APOE,EFEMP1,UNC5C,ID1,TUBB2B,JUN,VIM,CFL1,RORB,GPM6A,TPBG,DCLK1,BCAN,PMP22,HES5,PAX6,ACTG1,GFAP,LGR4,FGFR1,WLS,LMO4,SFRP1,UBB,VEGFA
nervous system development	GO:0007399	2.94395e-09	8.53107	2529	199	53	26944	EPHA5,PTN,CLU,MGLL,CSPG5,ID4,LHX2,HAPLN1,UGP2,ID3,MT3,CHRDL1,APLP1,PHGDH,BSG,LGALS1,ID2,APOE,EFEMP1,UNC5C,ID1,GDF10,TUBB2B,JUN,VIM,CFL1,RORB,DNER,S100A10,GPM6A,TPBG,SLC1A2,DCLK1,BCAN,PMP22,GSN,HES5,PAX6,CADM1,AKT2,ACTG1,GFAP,COQ7,MERTK,LGR4,FGFR1,WLS,LMO4,SFRP1,NRXN2,UBB,VEGFA,TUBB2A
multicellular organism development	GO:0007275	3.82805e-09	8.41702	4879	199	78	26944	EPHA5,RGCC,CAR2,PTN,CLU,MGLL,CSPG5,ID4,LHX2,HAPLN1,UGP2,BMYC,ID3,MT3,CHRDL1,APLP1,FJX1,PHGDH,HOPX,BSG,DDAH1,RBP1,LGALS1,GLUL,MFGE8,ID2,APOE,EFEMP1,UNC5C,ID1,FERMT2,GDF10,PSPH,TUBB2B,JUN,VIM,CFL1,RORB,BTG1,DNER,S100A10,GPM6A,KCNK2,TPBG,SLC1A2,DCLK1,BCAN,NUPR1,SWAP70,PMP22,SLC25A4,CTNNBIP1,GPI1,GSN,HES5,S100A1,PAX6,CADM1,DACH1,NFKBIA,IFITM2,AKT2,ACTG1,GFAP,COQ7,IL18,MERTK,LGR4,FGFR1,WLS,LMO4,SFRP1,…
neurogenesis	GO:0022008	4.22353e-09	8.37432	1907	199	45	26944	EPHA5,PTN,CLU,MGLL,CSPG5,ID4,LHX2,HAPLN1,ID3,MT3,CHRDL1,APLP1,PHGDH,BSG,LGALS1,ID2,APOE,EFEMP1,UNC5C,ID1,TUBB2B,JUN,VIM,CFL1,RORB,DNER,S100A10,GPM6A,TPBG,DCLK1,BCAN,PMP22,HES5,PAX6,AKT2,ACTG1,GFAP,COQ7,LGR4,FGFR1,WLS,LMO4,SFRP1,UBB,VEGFA
system development	GO:0048731	5.54391e-09	8.25618	4117	199	70	26944	EPHA5,RGCC,PTN,CLU,MGLL,CSPG5,ID4,LHX2,HAPLN1,UGP2,ID3,MT3,CHRDL1,APLP1,FJX1,PHGDH,HOPX,BSG,DDAH1,LGALS1,GLUL,MFGE8,ID2,APOE,EFEMP1,UNC5C,ID1,GDF10,TUBB2B,JUN,VIM,CFL1,RORB,BTG1,DNER,S100A10,GPM6A,KCNK2,TPBG,SLC1A2,DCLK1,BCAN,NUPR1,SWAP70,PMP22,SLC25A4,CTNNBIP1,GSN,HES5,S100A1,PAX6,CADM1,IFITM2,AKT2,ACTG1,GFAP,COQ7,IL18,MERTK,LGR4,FGFR1,WLS,LMO4,SFRP1,SGCB,NRXN2,GNG5,UBB,VEGFA,TUBB2A
neuron differentiation	GO:0030182	8.52294e-09	8.06941	1569	199	40	26944	EPHA5,PTN,CLU,MGLL,CSPG5,ID4,LHX2,ID3,MT3,CHRDL1,APLP1,PHGDH,BSG,LGALS1,ID2,APOE,EFEMP1,UNC5C,ID1,TUBB2B,JUN,VIM,CFL1,RORB,GPM6A,TPBG,DCLK1,BCAN,PMP22,HES5,PAX6,ACTG1,GFAP,LGR4,FGFR1,WLS,LMO4,SFRP1,UBB,VEGFA
response to external stimulus	GO:0009605	9.39647e-09	8.02704	3042	199	58	26944	PTN,CLU,MGLL,CXCL14,PRDX1,MT3,AQP4,HOPX,BSG,RBP1,LGALS1,GLUL,ID2,APOE,UNC5C,PSPH,TUBB2B,HTRA1,JUN,VIM,CFL1,GPM6A,CALM1,IGFBP2,KCNK2,TPBG,SERPINB1A,SLC1A2,DCLK1,PLA2G7,NUPR1,SWAP70,DIO2,GPI1,GSN,CD63,TPT1,CADM1,GAPDH,NFKBIA,IFITM2,AKT2,LDHA,ACTG1,GCLM,THRSP,IL18,MIF,LGR4,FGFR1,POLR3H,SFRP1,MT2,NRXN2,SNX3,LXN,MAP1LC3B,VEGFA
regulation of cell population proliferation	GO:0042127	9.55965e-09	8.01956	1799	199	43	26944	RGCC,PTN,CLU,ID4,LHX2,HAPLN1,FBXO2,BMYC,DDAH1,GLUL,ID2,APOE,EFEMP1,CRIP2,CAV2,ID1,FERMT2,HTRA1,JUN,VIM,BTG1,S100A13,IGFBP2,KCNK2,TPBG,BCAN,NUPR1,PMP22,CTNNBIP1,HES5,PAX6,SQLE,DACH1,NFKBIA,AKT2,JUND,GFAP,IL18,MIF,FGFR1,SFRP1,GNG5,VEGFA
generation of neurons	GO:0048699	1.00216e-08	7.99906	1651	199	41	26944	EPHA5,PTN,CLU,MGLL,CSPG5,ID4,LHX2,HAPLN1,ID3,MT3,CHRDL1,APLP1,PHGDH,BSG,LGALS1,ID2,APOE,EFEMP1,UNC5C,ID1,TUBB2B,JUN,VIM,CFL1,RORB,GPM6A,TPBG,DCLK1,BCAN,PMP22,HES5,PAX6,ACTG1,GFAP,LGR4,FGFR1,WLS,LMO4,SFRP1,UBB,VEGFA
cell morphogenesis	GO:0000902	1.55274e-08	7.8089	1045	199	32	26944	EPHA5,PTN,CLU,MGLL,CSPG5,LHX2,MT3,APLP1,BSG,ID2,APOE,EZR,UNC5C,ID1,FERMT2,TUBB2B,VIM,CFL1,ALDOA,S100A13,GPM6A,TPBG,DCLK1,BCAN,PAX6,CADM1,ACTG1,LGR4,WLS,LMO4,UBB,VEGFA
anatomical structure morphogenesis	GO:0009653	2.50209e-08	7.6017	2761	199	54	26944	EPHA5,RGCC,CAR2,PTN,CLU,MGLL,CSPG5,ID4,LHX2,ID3,MT3,APLP1,FJX1,HOPX,BSG,DDAH1,GLUL,MFGE8,ID2,APOE,EFEMP1,EZR,UNC5C,ID1,FERMT2,TUBB2B,JUN,VIM,CFL1,RORB,ALDOA,BTG1,S100A13,GPM6A,TPBG,DCLK1,BCAN,CTNNBIP1,GPI1,HES5,S100A1,PAX6,CADM1,ACTG1,COQ7,IL18,LGR4,FGFR1,WLS,LMO4,SFRP1,GNG5,UBB,VEGFA
regulation of developmental process	GO:0050793	3.4956e-08	7.45648	2698	199	53	26944	RGCC,CAR2,PTN,CLU,MGLL,ID4,LHX2,HAPLN1,CXCL14,BMYC,ID3,MT3,HOPX,DDAH1,RBP1,GLUL,ID2,APOE,EFEMP1,EZR,UNC5C,ID1,FERMT2,GDF10,JUN,VIM,CFL1,RORB,ALDOA,BTG1,S100A10,S100A13,KCNK2,TPBG,OLFM2,BCAN,NUPR1,SLC25A4,CTNNBIP1,HES5,TPT1,S100A1,PAX6,NFKBIA,JUND,GFAP,IL18,LGR4,FGFR1,WLS,LMO4,SFRP1,VEGFA
energy derivation by oxidation of organic compounds	GO:0015980	3.72684e-08	7.42866	354	199	19	26944	UGP2,MT3,PPP1R3G,NDUFC2,NUPR1,COX5A,COX10,NDUFB9,AKT2,LDHA,COQ7,NDUFB10,UQCRH,COX5B,UQCR10,SDHB,UQCR11,ATP5C1,NDUFS5
regulation of locomotion	GO:0040012	4.50665e-08	7.34615	1089	199	32	26944	RGCC,PTN,CXCL14,BSG,GLUL,APOE,EFEMP1,UNC5C,FERMT2,TUBB2B,JUN,VIM,CFL1,ALDOA,CHST2,TPBG,PLA2G7,SWAP70,GPI1,CD63,PAX6,DACH1,AKT2,ACTG1,IL18,MIF,FGFR1,MGAT5,LMO4,SFRP1,PFN2,VEGFA
cell projection morphogenesis	GO:0048858	5.07037e-08	7.29496	721	199	26	26944	EPHA5,PTN,CLU,MGLL,CSPG5,LHX2,MT3,APLP1,BSG,APOE,UNC5C,ID1,TUBB2B,VIM,CFL1,GPM6A,TPBG,DCLK1,BCAN,PAX6,ACTG1,LGR4,WLS,LMO4,UBB,VEGFA
cell population proliferation	GO:0008283	8.60537e-08	7.06523	2168	199	46	26944	RGCC,PTN,CLU,ID4,LHX2,HAPLN1,FBXO2,BMYC,PRDX1,DDAH1,GLUL,ID2,APOE,EFEMP1,CRIP2,CAV2,ID1,FERMT2,HTRA1,JUN,VIM,BTG1,S100A13,IGFBP2,KCNK2,TPBG,SERPINB1A,BCAN,NUPR1,PMP22,CTNNBIP1,HES5,PAX6,SQLE,DACH1,NFKBIA,AKT2,JUND,GFAP,IL18,MIF,LGR4,FGFR1,SFRP1,GNG5,VEGFA
regulation of cell communication	GO:0010646	1.22152e-07	6.9131	3616	199	62	26944	EPHA5,CAR2,PTN,CLU,MGLL,CSPG5,FABP5,FBXO2,BMYC,PRDX1,MT3,CHRDL1,APLP1,GLUL,GNAO1,APOE,CAV2,EZR,ID1,FERMT2,LYPD6,LMCD1,TUBB2B,HTRA1,JUN,RGS20,NDUFC2,HMGN3,CFL1,S100A13,CALM1,IGFBP2,TPBG,NUPR1,GRM3,SLC25A4,CTNNBIP1,DDIT4L,GSN,HES5,CD63,TPT1,GRIN2C,CADM1,GAPDH,NFKBIA,AKT2,GCLM,GFAP,IL18,GRINA,RPL11,MIF,LGR4,FGFR1,WLS,MGAT5,SFRP1,SNX3,PFN2,UBB,VEGFA
regulation of signaling	GO:0023051	1.22152e-07	6.9131	3616	199	62	26944	EPHA5,CAR2,PTN,CLU,MGLL,CSPG5,FABP5,FBXO2,BMYC,PRDX1,MT3,CHRDL1,APLP1,GLUL,GNAO1,APOE,CAV2,EZR,ID1,FERMT2,LYPD6,LMCD1,TUBB2B,HTRA1,JUN,RGS20,NDUFC2,HMGN3,CFL1,S100A13,CALM1,IGFBP2,TPBG,NUPR1,GRM3,SLC25A4,CTNNBIP1,DDIT4L,GSN,HES5,CD63,TPT1,GRIN2C,CADM1,GAPDH,NFKBIA,AKT2,GCLM,GFAP,IL18,GRINA,RPL11,MIF,LGR4,FGFR1,WLS,MGAT5,SFRP1,SNX3,PFN2,UBB,VEGFA
oxidative phosphorylation	GO:0006119	1.25886e-07	6.90002	146	199	13	26944	NDUFC2,NUPR1,COX5A,NDUFB9,COQ7,NDUFB10,UQCRH,COX5B,UQCR10,SDHB,UQCR11,ATP5C1,NDUFS5
locomotion	GO:0040011	1.29121e-07	6.889	1273	199	34	26944	RGCC,PTN,CXCL14,BSG,GLUL,APOE,EFEMP1,UNC5C,FERMT2,TUBB2B,JUN,VIM,CFL1,ALDOA,CHST2,TPBG,PLA2G7,SWAP70,GPI1,CD63,GRIN2C,PAX6,DACH1,AKT2,ACTG1,IL18,MIF,LGR4,FGFR1,MGAT5,LMO4,SFRP1,PFN2,VEGFA
neuron projection morphogenesis	GO:0048812	1.49626e-07	6.82499	699	199	25	26944	EPHA5,PTN,CLU,MGLL,LHX2,MT3,APLP1,BSG,APOE,UNC5C,ID1,TUBB2B,VIM,CFL1,GPM6A,TPBG,DCLK1,BCAN,PAX6,ACTG1,LGR4,WLS,LMO4,UBB,VEGFA
plasma membrane bounded cell projection morphogenesis	GO:0120039	2.33471e-07	6.63177	714	199	25	26944	EPHA5,PTN,CLU,MGLL,LHX2,MT3,APLP1,BSG,APOE,UNC5C,ID1,TUBB2B,VIM,CFL1,GPM6A,TPBG,DCLK1,BCAN,PAX6,ACTG1,LGR4,WLS,LMO4,UBB,VEGFA
developmental process	GO:0032502	2.93702e-07	6.53209	6854	199	92	26944	EPHA5,RGCC,CAR2,PTN,CLU,MGLL,CSPG5,ID4,LHX2,HAPLN1,UGP2,CXCL14,BMYC,ID3,MT3,CHRDL1,APLP1,FJX1,PHGDH,HOPX,BSG,DDAH1,RBP1,ALDOC,LGALS1,GLUL,MFGE8,ID2,APOE,EFEMP1,CRIP2,CAV2,EZR,UNC5C,ID1,FERMT2,GDF10,PSPH,TUBB2B,PACRG,HTRA1,JUN,VIM,CFL1,RORB,ALDOA,BTG1,DNER,S100A10,S100A13,GPM6A,KCNK2,TPBG,SLC1A2,OLFM2,DCLK1,BCAN,NUPR1,SWAP70,PMP22,SLC25A4,CTNNBIP1,GPI1,GSN,HES5,CD63,TPT1,S100A1,PAX6,CADM1,DACH1,NF…
regulation of cell motility	GO:2000145	3.55849e-07	6.44873	1045	199	30	26944	RGCC,PTN,CXCL14,BSG,GLUL,APOE,EFEMP1,UNC5C,FERMT2,JUN,VIM,CFL1,ALDOA,CHST2,PLA2G7,SWAP70,GPI1,CD63,PAX6,DACH1,AKT2,ACTG1,IL18,MIF,FGFR1,MGAT5,LMO4,SFRP1,PFN2,VEGFA
regulation of multicellular organismal development	GO:2000026	3.97431e-07	6.40074	1550	199	37	26944	RGCC,CAR2,PTN,ID4,LHX2,HAPLN1,BMYC,MT3,HOPX,DDAH1,RBP1,GLUL,ID2,APOE,EFEMP1,ID1,JUN,VIM,CFL1,BTG1,S100A10,KCNK2,TPBG,BCAN,NUPR1,SLC25A4,CTNNBIP1,HES5,S100A1,PAX6,NFKBIA,GFAP,IL18,FGFR1,WLS,SFRP1,VEGFA
regulation of cell migration	GO:0030334	4.02465e-07	6.39527	984	199	29	26944	RGCC,PTN,CXCL14,BSG,GLUL,APOE,EFEMP1,UNC5C,FERMT2,JUN,VIM,ALDOA,CHST2,PLA2G7,SWAP70,GPI1,CD63,PAX6,DACH1,AKT2,ACTG1,IL18,MIF,FGFR1,MGAT5,LMO4,SFRP1,PFN2,VEGFA
cellular response to chemical stimulus	GO:0070887	4.36823e-07	6.35969	3162	199	56	26944	EPHA5,RGCC,CAR2,PTN,GSTM5,PRDX6,CXCL14,BMYC,ID3,PRDX1,MT3,APLP1,AQP4,BSG,DDAH1,MT1,GNAO1,ID2,APOE,CAV2,ADAM23,EZR,UNC5C,PMM1,PACRG,JUN,VIM,HMGN3,CFL1,RORB,CALM1,IGFBP2,GLDC,KCNK2,TPBG,SLC1A2,PLA2G7,SWAP70,GSN,PFKP,PAX6,GAPDH,NFKBIA,IFITM2,AKT2,ACTG1,JUND,GCLM,COQ7,IL18,MIF,FGFR1,SFRP1,MT2,SGCB,VEGFA
positive regulation of multicellular organismal process	GO:0051240	5.76982e-07	6.23884	1804	199	40	26944	RGCC,CAR2,PTN,CLU,MGLL,ID4,HAPLN1,FABP5,BSG,DDAH1,LGALS1,ID2,APOE,EZR,FERMT2,JUN,VIM,CFL1,BTG1,S100A13,IGFBP2,TPBG,BCAN,SLC25A4,CTNNBIP1,GSN,S100A1,PAX6,CADM1,GAPDH,JUND,GFAP,IL18,MIF,LGR4,FGFR1,WLS,ADD3,MAP1LC3B,VEGFA
aerobic respiration	GO:0009060	6.55327e-07	6.18354	202	199	14	26944	NDUFC2,NUPR1,COX5A,COX10,NDUFB9,COQ7,NDUFB10,UQCRH,COX5B,UQCR10,SDHB,UQCR11,ATP5C1,NDUFS5
central nervous system development	GO:0007417	6.71592e-07	6.17289	1006	199	29	26944	EPHA5,PTN,CLU,ID4,LHX2,HAPLN1,UGP2,ID3,APLP1,PHGDH,ID2,UNC5C,GDF10,TUBB2B,VIM,DNER,SLC1A2,DCLK1,BCAN,GSN,HES5,PAX6,GFAP,FGFR1,WLS,LMO4,SFRP1,UBB,TUBB2A
cell development	GO:0048468	7.0287e-07	6.15313	3202	199	56	26944	EPHA5,CAR2,PTN,CLU,MGLL,CSPG5,ID4,LHX2,HAPLN1,BMYC,MT3,APLP1,PHGDH,BSG,RBP1,LGALS1,ID2,APOE,EFEMP1,CRIP2,CAV2,EZR,UNC5C,ID1,TUBB2B,PACRG,JUN,VIM,CFL1,RORB,DNER,S100A10,GPM6A,TPBG,DCLK1,BCAN,PMP22,SLC25A4,CTNNBIP1,HES5,PAX6,NFKBIA,AKT2,ACTG1,JUND,GFAP,IL18,MERTK,LGR4,FGFR1,WLS,LMO4,SFRP1,SGCB,UBB,VEGFA
cell differentiation	GO:0030154	7.07916e-07	6.15002	4777	199	72	26944	EPHA5,RGCC,CAR2,PTN,CLU,MGLL,CSPG5,ID4,LHX2,HAPLN1,CXCL14,BMYC,ID3,MT3,CHRDL1,APLP1,PHGDH,HOPX,BSG,RBP1,ALDOC,LGALS1,ID2,APOE,EFEMP1,CRIP2,CAV2,EZR,UNC5C,ID1,FERMT2,GDF10,TUBB2B,PACRG,HTRA1,JUN,VIM,CFL1,RORB,BTG1,DNER,S100A10,GPM6A,TPBG,OLFM2,DCLK1,BCAN,NUPR1,PMP22,SLC25A4,CTNNBIP1,HES5,CD63,PAX6,CADM1,NFKBIA,AKT2,ACTG1,JUND,GFAP,COQ7,IL18,MERTK,LGR4,FGFR1,WLS,LMO4,SFRP1,SGCB,TST,UBB,VEGFA
cellular developmental process	GO:0048869	7.14734e-07	6.14586	4778	199	72	26944	EPHA5,RGCC,CAR2,PTN,CLU,MGLL,CSPG5,ID4,LHX2,HAPLN1,CXCL14,BMYC,ID3,MT3,CHRDL1,APLP1,PHGDH,HOPX,BSG,RBP1,ALDOC,LGALS1,ID2,APOE,EFEMP1,CRIP2,CAV2,EZR,UNC5C,ID1,FERMT2,GDF10,TUBB2B,PACRG,HTRA1,JUN,VIM,CFL1,RORB,BTG1,DNER,S100A10,GPM6A,TPBG,OLFM2,DCLK1,BCAN,NUPR1,PMP22,SLC25A4,CTNNBIP1,HES5,CD63,PAX6,CADM1,NFKBIA,AKT2,ACTG1,JUND,GFAP,COQ7,IL18,MERTK,LGR4,FGFR1,WLS,LMO4,SFRP1,SGCB,TST,UBB,VEGFA
organonitrogen compound metabolic process	GO:1901564	7.85632e-07	6.10478	5744	199	81	26944	EPHA5,NAAA,CLU,GSTM5,ATP1B1,SLCO1C1,FABP5,FBXO2,LCAT,MT3,APLP1,PHGDH,DDAH1,ALDOC,GLUL,APOE,EFEMP1,CAV2,ADAM23,EZR,PMM1,PSPH,HTRA1,CROT,JUN,VIM,NDUFC2,CFL1,ALDOA,PHLDA1,EIF1,DNER,SMPDL3A,S100A10,CALM1,GLDC,SERPINB1A,SLC1A2,DCLK1,TTC3,PLA2G7,NUPR1,COX10,SWAP70,NDUFB9,DIO2,GPI1,GSN,PFKP,HES5,HHATL,PRSS23,GRIN2C,LDHB,PAX6,CADM1,GAPDH,NFKBIA,AKT2,LDHA,GCLM,GFAP,IL18,MERTK,RPL11,MIF,FGFR1,LAP3,MGAT5,RP…
plasma membrane bounded cell projection organization	GO:0120036	7.89855e-07	6.10245	1666	199	38	26944	EPHA5,PTN,CLU,MGLL,CSPG5,LHX2,MT3,APLP1,PHGDH,BSG,LGALS1,APOE,EFEMP1,EZR,UNC5C,ID1,TUBB2B,JUN,VIM,CFL1,GPM6A,TPBG,DCLK1,BCAN,PMP22,GSN,HES5,PAX6,ACTG1,GFAP,LGR4,FGFR1,WLS,LMO4,SFRP1,PFN2,UBB,VEGFA
cellular anatomical entity morphogenesis	GO:0032989	9.01116e-07	6.04522	824	199	26	26944	EPHA5,PTN,CLU,MGLL,CSPG5,LHX2,MT3,APLP1,BSG,APOE,UNC5C,ID1,TUBB2B,VIM,CFL1,GPM6A,TPBG,DCLK1,BCAN,PAX6,ACTG1,LGR4,WLS,LMO4,UBB,VEGFA
regulation of cell differentiation	GO:0045595	1.03959e-06	5.98314	1761	199	39	26944	RGCC,CAR2,PTN,CLU,ID4,LHX2,HAPLN1,CXCL14,BMYC,ID3,MT3,HOPX,RBP1,ID2,APOE,EFEMP1,ID1,FERMT2,GDF10,JUN,VIM,CFL1,RORB,BTG1,S100A10,OLFM2,BCAN,SLC25A4,CTNNBIP1,HES5,PAX6,NFKBIA,JUND,GFAP,IL18,FGFR1,WLS,SFRP1,VEGFA
phosphate-containing compound metabolic process	GO:0006796	1.08875e-06	5.96307	2428	199	47	26944	EPHA5,NAAA,ATP1B1,FABP5,UGP2,LCAT,MT3,ALDOC,EFEMP1,CAV2,PSPH,CROT,JUN,NDUFC2,ALDOA,SMPDL3A,CALM1,DCLK1,PLA2G7,NUPR1,SWAP70,NDUFB9,GPI1,PFKP,HES5,LDHB,PAX6,CADM1,GAPDH,AKT2,LDHA,FDFT1,IL18,MERTK,MIF,FGFR1,LMO4,SFRP1,NDUFB10,SDHB,PFN2,ATP5C1,NDUFS5,TPI1,HMGCS1,IDI1,VEGFA
cell migration	GO:0016477	1.23426e-06	5.90859	1538	199	36	26944	RGCC,PTN,CXCL14,BSG,GLUL,APOE,EFEMP1,UNC5C,FERMT2,TUBB2B,JUN,VIM,CFL1,ALDOA,CHST2,GPM6A,TPBG,DCLK1,PLA2G7,SWAP70,GPI1,CD63,PAX6,CADM1,DACH1,AKT2,ACTG1,IL18,MERTK,MIF,FGFR1,MGAT5,LMO4,SFRP1,PFN2,VEGFA
epithelial cell proliferation	GO:0050673	1.32771e-06	5.8769	489	199	20	26944	RGCC,PTN,BMYC,GLUL,ID2,APOE,CAV2,ID1,HTRA1,JUN,SERPINB1A,NUPR1,HES5,PAX6,DACH1,IL18,LGR4,FGFR1,SFRP1,VEGFA
phosphorus metabolic process	GO:0006793	1.46309e-06	5.83473	2450	199	47	26944	EPHA5,NAAA,ATP1B1,FABP5,UGP2,LCAT,MT3,ALDOC,EFEMP1,CAV2,PSPH,CROT,JUN,NDUFC2,ALDOA,SMPDL3A,CALM1,DCLK1,PLA2G7,NUPR1,SWAP70,NDUFB9,GPI1,PFKP,HES5,LDHB,PAX6,CADM1,GAPDH,AKT2,LDHA,FDFT1,IL18,MERTK,MIF,FGFR1,LMO4,SFRP1,NDUFB10,SDHB,PFN2,ATP5C1,NDUFS5,TPI1,HMGCS1,IDI1,VEGFA
cell projection organization	GO:0030030	1.53614e-06	5.81357	1706	199	38	26944	EPHA5,PTN,CLU,MGLL,CSPG5,LHX2,MT3,APLP1,PHGDH,BSG,LGALS1,APOE,EFEMP1,EZR,UNC5C,ID1,TUBB2B,JUN,VIM,CFL1,GPM6A,TPBG,DCLK1,BCAN,PMP22,GSN,HES5,PAX6,ACTG1,GFAP,LGR4,FGFR1,WLS,LMO4,SFRP1,PFN2,UBB,VEGFA
negative regulation of biological process	GO:0048519	2.05823e-06	5.68651	5966	199	82	26944	EPHA5,RGCC,PTN,CLU,MGLL,ID4,LHX2,FABP5,FBXO2,CXCL14,BMYC,ID3,MT3,CHRDL1,APLP1,AQP4,HOPX,TAGLN3,DDAH1,MT1,LGALS1,GNAO1,ID2,APOE,EFEMP1,CAV2,EZR,ID1,FERMT2,LMCD1,HTRA1,JUN,VIM,RGS20,NDUFC2,CFL1,RORB,BTG1,CALM1,KCNK2,TPBG,SERPINB1A,DCLK1,NUPR1,SWAP70,PMP22,SLC25A4,CTNNBIP1,DDIT4L,GPI1,GSN,HES5,CD63,TPT1,HHATL,GRIN2C,PAX6,CADM1,SUB1,GAPDH,DACH1,NFKBIA,IFITM2,AKT2,JUND,GCLM,GFAP,COQ7,IL18,GRINA,MERTK,…
response to chemical	GO:0042221	2.71217e-06	5.56668	5561	199	78	26944	EPHA5,RGCC,CAR2,PTN,CLU,GSTM5,PRDX6,KCNK1,CXCL14,LCAT,BMYC,ID3,PRDX1,MT3,APLP1,AQP4,BSG,DDAH1,MT1,RBP1,GLUL,GNAO1,ID2,APOE,CAV2,ADAM23,EZR,UNC5C,ID1,PMM1,GDF10,PSPH,TUBB2B,PACRG,CROT,JUN,VIM,S100A16,HMGN3,CFL1,RORB,BTG1,CALM1,IGFBP2,GLDC,KCNK2,TPBG,SLC1A2,PLA2G7,NUPR1,SWAP70,DIO2,GPI1,PON2,GSN,PFKP,PAX6,GAPDH,SQLE,NFKBIA,IFITM2,AKT2,ACTG1,JUND,GCLM,COQ7,IL18,MIF,LGR4,FGFR1,GLRX2,SFRP1,MT2,ADD3,SG…
regulation of biological quality	GO:0065008	2.77948e-06	5.55604	3134	199	54	26944	EPHA5,CAR2,PTN,CLU,MGLL,TSPAN7,ATP1B1,KCNK1,SLCO1C1,MT3,CHRDL1,AQP4,DDAH1,RBP1,GLUL,GNAO1,ID2,APOE,EZR,ID1,FERMT2,JUN,VIM,NDUFC2,HMGN3,CFL1,ALDOA,S100A13,GPM6A,CALM1,KCNK2,TPBG,SWAP70,DIO2,SLC25A4,CTNNBIP1,GSN,THEM4,GRIN2C,GAPDH,AKT2,GCLM,GFAP,IL18,MERTK,RPL11,FGFR1,SFRP1,ADD3,NRXN2,MAP1LC3B,PFN2,UBB,VEGFA
localization	GO:0051179	3.19287e-06	5.49582	5364	199	76	26944	EPHA5,RGCC,CAR2,PTN,CLU,TSPAN7,CSPG5,ID4,ATP1B1,KCNK1,SLCO1C1,FABP5,SCG3,LCAT,MT3,CHRDL1,APLP1,AQP4,BSG,S100A6,RBP1,GLUL,GNAO1,MFGE8,APOE,CAV2,EZR,FERMT2,PACRG,CROT,HMGN3,CFL1,S100A10,S100A13,GPM6A,CALM1,MMGT2,KCNK2,TPBG,CLDN10,SLC1A2,OLFM2,DCLK1,FTL1,COX5A,SWAP70,SLC25A4,GSN,THEM4,CD63,GRIN2C,PAX6,SLC15A2,SQLE,NFKBIA,AKT2,ACTG1,MCUR1,GFAP,MERTK,RPL11,MIF,FGFR1,WLS,SFRP1,SGCB,NRXN2,SNX3,UQCRH,MAP…
ATP metabolic process	GO:0046034	3.56714e-06	5.44768	230	199	14	26944	ATP1B1,ALDOC,NDUFC2,ALDOA,NUPR1,NDUFB9,GPI1,PFKP,GAPDH,NDUFB10,SDHB,ATP5C1,NDUFS5,TPI1
negative regulation of cellular process	GO:0048523	3.75199e-06	5.42574	5599	199	78	26944	EPHA5,RGCC,PTN,CLU,MGLL,ID4,LHX2,FABP5,FBXO2,CXCL14,BMYC,ID3,MT3,CHRDL1,APLP1,AQP4,HOPX,TAGLN3,DDAH1,MT1,LGALS1,GNAO1,ID2,APOE,EFEMP1,CAV2,EZR,ID1,FERMT2,LMCD1,HTRA1,JUN,VIM,RGS20,NDUFC2,CFL1,RORB,BTG1,CALM1,KCNK2,TPBG,SERPINB1A,DCLK1,NUPR1,SWAP70,PMP22,SLC25A4,CTNNBIP1,DDIT4L,GPI1,GSN,HES5,CD63,TPT1,HHATL,PAX6,CADM1,SUB1,GAPDH,DACH1,NFKBIA,AKT2,JUND,GCLM,GFAP,COQ7,IL18,GRINA,MERTK,MIF,LGR4,FGFR1…
response to stress	GO:0006950	3.86579e-06	5.41276	3936	199	62	26944	RGCC,PTN,CLU,MGLL,GSTM5,PRDX6,CSPG5,ATP1B1,CXCL14,BMYC,PRDX1,MT3,AQP4,DDAH1,MT1,LGALS1,GLUL,ID2,APOE,FERMT2,PACRG,HTRA1,JUN,VIM,CFL1,BTG1,CHST2,S100A10,CALM1,KCNK2,SERPINB1A,SLC1A2,PLA2G7,NUPR1,CTNNBIP1,GPI1,GSN,TPT1,GRIN2C,PAX6,CADM1,GAPDH,NFKBIA,IFITM2,ACTG1,GCLM,NEAT1,GFAP,COQ7,IL18,GRINA,MERTK,MIF,LGR4,POLR3H,GLRX2,SFRP1,MT2,PRELP,LXN,MAP1LC3B,VEGFA
cellular response to stimulus	GO:0051716	4.3862e-06	5.35791	8752	199	105	26944	EPHA5,RGCC,CAR2,PTN,CLU,MGLL,GSTM5,PRDX6,CSPG5,ATP1B1,FABP5,CXCL14,BMYC,ID3,PRDX1,MT3,CHRDL1,APLP1,AQP4,BSG,DDAH1,MT1,GLUL,GNAO1,ID2,APOE,EFEMP1,CAV2,ADAM23,EZR,UNC5C,ID1,PMM1,FERMT2,LYPD6,GDF10,LMCD1,PACRG,HTRA1,JUN,VIM,RGS20,NDUFC2,HMGN3,CFL1,RORB,DNER,S100A13,CALM1,IGFBP2,GLDC,KCNK2,TPBG,SLC1A2,OLFM2,DCLK1,PLA2G7,NUPR1,GRM3,SWAP70,SLC25A4,CTNNBIP1,DDIT4L,GPI1,GSN,PFKP,THEM4,HES5,CD63,TPT1,GRIN…
multicellular organismal process	GO:0032501	4.64507e-06	5.33301	9132	199	108	26944	EPHA5,RGCC,RLBP1,CAR2,PTN,CLU,MGLL,CSPG5,ID4,ATP1B1,LHX2,HAPLN1,FABP5,UGP2,LCAT,BMYC,ID3,PRDX1,MT3,CHRDL1,APLP1,AQP4,FJX1,PHGDH,HOPX,BSG,DDAH1,RBP1,LGALS1,GLUL,GNAO1,MFGE8,ID2,APOE,EFEMP1,EZR,UNC5C,ID1,FERMT2,GDF10,PSPH,LMCD1,TUBB2B,PACRG,JUN,VIM,CFL1,RORB,ALDOA,BTG1,DNER,S100A10,S100A13,GPM6A,CALM1,IGFBP2,CBR3,KCNK2,TPBG,SERPINB1A,SLC1A2,OLFM2,DCLK1,BCAN,PLA2G7,NUPR1,GRM3,SWAP70,PMP22,SLC25A4,CT…
positive regulation of cell population proliferation	GO:0008284	4.8262e-06	5.31639	1097	199	29	26944	PTN,CLU,ID4,LHX2,HAPLN1,BMYC,GLUL,ID2,EFEMP1,CRIP2,CAV2,ID1,FERMT2,HTRA1,JUN,VIM,S100A13,IGFBP2,BCAN,HES5,PAX6,AKT2,GFAP,IL18,MIF,FGFR1,SFRP1,GNG5,VEGFA
nucleoside triphosphate metabolic process	GO:0009141	5.10611e-06	5.29191	279	199	15	26944	ATP1B1,ALDOC,NDUFC2,ALDOA,SMPDL3A,NUPR1,NDUFB9,GPI1,PFKP,GAPDH,NDUFB10,SDHB,ATP5C1,NDUFS5,TPI1
cell morphogenesis involved in neuron differentiation	GO:0048667	5.55754e-06	5.25512	647	199	22	26944	EPHA5,PTN,MGLL,LHX2,MT3,APLP1,BSG,ID2,APOE,UNC5C,ID1,TUBB2B,VIM,CFL1,TPBG,DCLK1,PAX6,ACTG1,LGR4,WLS,LMO4,VEGFA
tissue development	GO:0009888	5.82255e-06	5.23489	2122	199	42	26944	RGCC,CAR2,PTN,ID4,LHX2,ID3,PHGDH,BSG,ALDOC,ID2,EFEMP1,CAV2,EZR,UNC5C,ID1,FERMT2,JUN,VIM,CFL1,BTG1,DNER,KCNK2,NUPR1,SLC25A4,CTNNBIP1,GPI1,HES5,CD63,TPT1,PAX6,ACTG1,COQ7,IL18,LGR4,FGFR1,WLS,LMO4,SFRP1,SGCB,TST,UBB,VEGFA
regulation of localization	GO:0032879	9.92635e-06	5.00321	2161	199	42	26944	EPHA5,RGCC,CAR2,PTN,CLU,TSPAN7,CSPG5,ATP1B1,FABP5,BSG,GLUL,GNAO1,APOE,CAV2,EZR,FERMT2,HMGN3,CFL1,S100A10,CALM1,CLDN10,SLC1A2,DCLK1,SWAP70,SLC25A4,GSN,CD63,GRIN2C,NFKBIA,AKT2,ACTG1,GFAP,MERTK,MIF,FGFR1,WLS,SFRP1,SNX3,MAP1LC3B,PFN2,RAB9,VEGFA
purine ribonucleoside triphosphate metabolic process	GO:0009205	1.2752e-05	4.89442	254	199	14	26944	ATP1B1,ALDOC,NDUFC2,ALDOA,NUPR1,NDUFB9,GPI1,PFKP,GAPDH,NDUFB10,SDHB,ATP5C1,NDUFS5,TPI1
mitochondrial ATP synthesis coupled electron transport	GO:0042775	1.60597e-05	4.79426	81	199	9	26944	NDUFC2,COX5A,NDUFB9,COQ7,UQCRH,COX5B,UQCR10,SDHB,UQCR11
regulation of response to stimulus	GO:0048583	1.70122e-05	4.76924	3987	199	61	26944	RGCC,PTN,CLU,MGLL,FABP5,CXCL14,BMYC,PRDX1,MT3,CHRDL1,APLP1,HOPX,DDAH1,LGALS1,APOE,CAV2,EZR,ID1,FERMT2,LYPD6,LMCD1,TUBB2B,HTRA1,JUN,RGS20,NDUFC2,S100A13,CALM1,IGFBP2,KCNK2,TPBG,SERPINB1A,PLA2G7,NUPR1,SWAP70,SLC25A4,CTNNBIP1,DDIT4L,GSN,HES5,CD63,TPT1,GRIN2C,CADM1,GAPDH,NFKBIA,AKT2,ACTG1,GCLM,IL18,GRINA,RPL11,MIF,LGR4,FGFR1,WLS,MGAT5,SFRP1,SNX3,UBB,VEGFA
transport	GO:0006810	1.74346e-05	4.75859	4397	199	65	26944	EPHA5,RGCC,CAR2,CLU,TSPAN7,CSPG5,ATP1B1,KCNK1,SLCO1C1,FABP5,LCAT,MT3,APLP1,AQP4,BSG,S100A6,RBP1,GLUL,GNAO1,MFGE8,APOE,CAV2,EZR,CROT,HMGN3,CFL1,S100A10,S100A13,GPM6A,CALM1,MMGT2,KCNK2,CLDN10,SLC1A2,OLFM2,FTL1,COX5A,SLC25A4,GSN,THEM4,CD63,GRIN2C,PAX6,SLC15A2,NFKBIA,AKT2,ACTG1,MCUR1,GFAP,MERTK,MIF,FGFR1,WLS,SFRP1,SGCB,NRXN2,SNX3,UQCRH,MAP1LC3B,PFN2,ATP5C1,RAB9,TST,UBB,VEGFA
ribonucleoside triphosphate metabolic process	GO:0009199	1.89097e-05	4.72332	262	199	14	26944	ATP1B1,ALDOC,NDUFC2,ALDOA,NUPR1,NDUFB9,GPI1,PFKP,GAPDH,NDUFB10,SDHB,ATP5C1,NDUFS5,TPI1
purine nucleoside triphosphate metabolic process	GO:0009144	1.89097e-05	4.72332	262	199	14	26944	ATP1B1,ALDOC,NDUFC2,ALDOA,NUPR1,NDUFB9,GPI1,PFKP,GAPDH,NDUFB10,SDHB,ATP5C1,NDUFS5,TPI1
ATP synthesis coupled electron transport	GO:0042773	1.99782e-05	4.69944	83	199	9	26944	NDUFC2,COX5A,NDUFB9,COQ7,UQCRH,COX5B,UQCR10,SDHB,UQCR11
cellular respiration	GO:0045333	2.08216e-05	4.68149	264	199	14	26944	NDUFC2,NUPR1,COX5A,COX10,NDUFB9,COQ7,NDUFB10,UQCRH,COX5B,UQCR10,SDHB,UQCR11,ATP5C1,NDUFS5
positive regulation of developmental process	GO:0051094	2.30828e-05	4.63671	1480	199	33	26944	RGCC,CAR2,PTN,CLU,ID4,HAPLN1,HOPX,DDAH1,ID2,APOE,EZR,UNC5C,FERMT2,GDF10,JUN,VIM,CFL1,BTG1,TPBG,OLFM2,BCAN,SLC25A4,CTNNBIP1,S100A1,PAX6,JUND,GFAP,IL18,LGR4,FGFR1,WLS,SFRP1,VEGFA
tube development	GO:0035295	2.47841e-05	4.60583	1181	199	29	26944	EPHA5,RGCC,PTN,LHX2,PHGDH,HOPX,BSG,DDAH1,GLUL,MFGE8,ID2,APOE,ID1,JUN,CFL1,BTG1,CTNNBIP1,HES5,S100A1,PAX6,ACTG1,COQ7,IL18,LGR4,FGFR1,LMO4,SFRP1,UBB,VEGFA
positive regulation of cell differentiation	GO:0045597	2.634e-05	4.57938	970	199	26	26944	RGCC,CAR2,PTN,CLU,ID4,HAPLN1,HOPX,ID2,APOE,FERMT2,GDF10,JUN,VIM,BTG1,OLFM2,BCAN,SLC25A4,CTNNBIP1,PAX6,JUND,GFAP,IL18,FGFR1,WLS,SFRP1,VEGFA
osteoblast differentiation	GO:0001649	2.98567e-05	4.52496	228	199	13	26944	ID4,ID3,ID2,ID1,FERMT2,GDF10,RORB,CTNNBIP1,JUND,LGR4,FGFR1,SFRP1,VEGFA
homeostatic process	GO:0042592	3.75422e-05	4.42548	1835	199	37	26944	EPHA5,CAR2,ATP1B1,FABP5,LCAT,BMYC,PRDX1,MT3,PPP1R3G,AQP4,BSG,MT1,RBP1,GLUL,ID2,APOE,CAV2,ID1,HMGN3,ALDOA,CALM1,SERPINB1A,FTL1,GPI1,PAX6,GCLM,MCUR1,IL18,GRINA,MERTK,MIF,LGR4,FGFR1,MT2,SGCB,UBB,VEGFA
regulation of osteoblast differentiation	GO:0045667	3.86659e-05	4.41267	154	199	11	26944	ID3,ID2,ID1,FERMT2,GDF10,RORB,CTNNBIP1,JUND,FGFR1,SFRP1,VEGFA
cell motility	GO:0048870	4.19924e-05	4.37683	1760	199	36	26944	RGCC,PTN,CXCL14,BSG,GLUL,APOE,EFEMP1,UNC5C,FERMT2,TUBB2B,JUN,VIM,CFL1,ALDOA,CHST2,GPM6A,TPBG,DCLK1,PLA2G7,SWAP70,GPI1,CD63,PAX6,CADM1,DACH1,AKT2,ACTG1,IL18,MERTK,MIF,FGFR1,MGAT5,LMO4,SFRP1,PFN2,VEGFA
tube morphogenesis	GO:0035239	4.54471e-05	4.34249	927	199	25	26944	EPHA5,RGCC,PTN,LHX2,BSG,DDAH1,GLUL,MFGE8,ID2,APOE,ID1,JUN,CFL1,BTG1,CTNNBIP1,HES5,S100A1,ACTG1,COQ7,IL18,LGR4,FGFR1,LMO4,SFRP1,VEGFA
glial cell differentiation	GO:0010001	4.77651e-05	4.32089	282	199	14	26944	PTN,CLU,CSPG5,ID4,HAPLN1,PHGDH,ID2,VIM,DNER,BCAN,HES5,PAX6,AKT2,GFAP
small molecule biosynthetic process	GO:0044283	4.80935e-05	4.31791	605	199	20	26944	MGLL,FABP5,PHGDH,RBP1,ALDOC,GLUL,APOE,PSPH,ALDOA,MSMO1,GPI1,LDHB,GAPDH,LDHA,COQ7,FDFT1,MIF,TPI1,HMGCS1,IDI1
axon development	GO:0061564	5.16253e-05	4.28714	548	199	19	26944	EPHA5,PTN,MGLL,CSPG5,LHX2,MT3,APLP1,BSG,APOE,UNC5C,TUBB2B,JUN,VIM,DCLK1,PAX6,ACTG1,LGR4,LMO4,VEGFA
nucleobase-containing small molecule metabolic process	GO:0055086	5.83186e-05	4.23419	674	199	21	26944	ATP1B1,UGP2,ALDOC,PMM1,CROT,NDUFC2,ALDOA,SMPDL3A,NUPR1,NDUFB9,GPI1,PFKP,LDHB,GAPDH,LDHA,NDUFB10,SDHB,ATP5C1,NDUFS5,TPI1,HMGCS1
regulation of cell development	GO:0060284	6.07625e-05	4.21636	941	199	25	26944	CAR2,PTN,ID4,LHX2,HAPLN1,BMYC,MT3,RBP1,ID2,APOE,ID1,JUN,VIM,CFL1,S100A10,BCAN,CTNNBIP1,HES5,PAX6,NFKBIA,GFAP,IL18,WLS,SFRP1,VEGFA
organophosphate metabolic process	GO:0019637	6.79074e-05	4.16808	1017	199	26	26944	NAAA,ATP1B1,FABP5,UGP2,LCAT,ALDOC,CROT,NDUFC2,ALDOA,SMPDL3A,PLA2G7,NUPR1,NDUFB9,GPI1,PFKP,LDHB,GAPDH,LDHA,FDFT1,NDUFB10,SDHB,ATP5C1,NDUFS5,TPI1,HMGCS1,IDI1
aerobic electron transport chain	GO:0019646	6.94602e-05	4.15826	68	199	8	26944	NDUFC2,COX5A,NDUFB9,UQCRH,COX5B,UQCR10,SDHB,UQCR11
glucose catabolic process	GO:0006007	6.99099e-05	4.15546	27	199	6	26944	ALDOA,GPI1,PFKP,GAPDH,LDHA,TPI1
chemical homeostasis	GO:0048878	7.04767e-05	4.15195	1091	199	27	26944	EPHA5,CAR2,ATP1B1,FABP5,LCAT,BMYC,MT3,PPP1R3G,AQP4,MT1,RBP1,GLUL,APOE,CAV2,HMGN3,CALM1,FTL1,GPI1,PAX6,GCLM,MCUR1,IL18,GRINA,FGFR1,MT2,SGCB,VEGFA
negative regulation of cellular component organization	GO:0051129	7.97956e-05	4.09802	751	199	22	26944	PTN,CLU,MT3,LGALS1,APOE,EFEMP1,ID1,VIM,CFL1,NUPR1,SWAP70,PMP22,SLC25A4,CTNNBIP1,GSN,SUB1,GFAP,LMO4,ADD3,SNX3,PFN2,VEGFA
animal organ development	GO:0048513	8.31543e-05	4.08012	3260	199	52	26944	EPHA5,RGCC,PTN,CLU,ID4,LHX2,UGP2,CXCL14,ID3,CHRDL1,APLP1,FJX1,HOPX,BSG,ID2,EFEMP1,CAV2,UNC5C,ID1,FERMT2,GDF10,TUBB2B,HTRA1,JUN,VIM,CFL1,RORB,DNER,GPM6A,KCNK2,SLC1A2,DCLK1,BCAN,NUPR1,SLC25A4,CTNNBIP1,HES5,PAX6,CADM1,IFITM2,IL18,MERTK,LGR4,FGFR1,WLS,LMO4,SFRP1,SGCB,GNG5,UBB,VEGFA,TUBB2A
establishment of localization	GO:0051234	9.48966e-05	4.02275	4696	199	66	26944	EPHA5,RGCC,CAR2,CLU,TSPAN7,CSPG5,ATP1B1,KCNK1,SLCO1C1,FABP5,LCAT,MT3,APLP1,AQP4,BSG,S100A6,RBP1,GLUL,GNAO1,MFGE8,APOE,CAV2,EZR,CROT,HMGN3,CFL1,S100A10,S100A13,GPM6A,CALM1,MMGT2,KCNK2,CLDN10,SLC1A2,OLFM2,FTL1,COX5A,SLC25A4,GSN,THEM4,CD63,GRIN2C,PAX6,SLC15A2,NFKBIA,AKT2,ACTG1,MCUR1,GFAP,MERTK,RPL11,MIF,FGFR1,WLS,SFRP1,SGCB,NRXN2,SNX3,UQCRH,MAP1LC3B,PFN2,ATP5C1,RAB9,TST,UBB,VEGFA
oxoacid metabolic process	GO:0043436	9.86582e-05	4.00587	965	199	25	26944	NAAA,MGLL,FABP5,PHGDH,DDAH1,RBP1,ALDOC,GLUL,PSPH,CROT,ALDOA,GLDC,NUPR1,GPI1,PFKP,THEM4,LDHB,GAPDH,AKT2,LDHA,GCLM,MIF,FGFR1,SDHB,TPI1
organic acid metabolic process	GO:0006082	0.000111087	3.95434	971	199	25	26944	NAAA,MGLL,FABP5,PHGDH,DDAH1,RBP1,ALDOC,GLUL,PSPH,CROT,ALDOA,GLDC,NUPR1,GPI1,PFKP,THEM4,LDHB,GAPDH,AKT2,LDHA,GCLM,MIF,FGFR1,SDHB,TPI1
regulation of epithelial cell proliferation	GO:0050678	0.000115112	3.93888	405	199	16	26944	RGCC,PTN,BMYC,GLUL,APOE,CAV2,ID1,HTRA1,JUN,NUPR1,HES5,PAX6,IL18,FGFR1,SFRP1,VEGFA
regulation of transport	GO:0051049	0.000116447	3.93387	1749	199	35	26944	EPHA5,RGCC,CAR2,CLU,TSPAN7,CSPG5,ATP1B1,FABP5,BSG,GLUL,GNAO1,APOE,EZR,HMGN3,S100A10,CALM1,CLDN10,SLC1A2,SLC25A4,CD63,GRIN2C,NFKBIA,AKT2,ACTG1,GFAP,MERTK,MIF,FGFR1,WLS,SFRP1,SNX3,MAP1LC3B,PFN2,RAB9,VEGFA
regulation of signal transduction	GO:0009966	0.000116969	3.93193	3005	199	49	26944	CLU,MGLL,FABP5,BMYC,PRDX1,MT3,CHRDL1,APLP1,APOE,CAV2,EZR,ID1,FERMT2,LYPD6,LMCD1,HTRA1,JUN,RGS20,NDUFC2,S100A13,CALM1,IGFBP2,TPBG,NUPR1,SLC25A4,CTNNBIP1,DDIT4L,GSN,HES5,CD63,TPT1,GRIN2C,CADM1,GAPDH,NFKBIA,AKT2,GCLM,IL18,GRINA,RPL11,MIF,LGR4,FGFR1,WLS,MGAT5,SFRP1,SNX3,UBB,VEGFA
canonical glycolysis	GO:0061621	0.000214854	3.66786	17	199	5	26944	ALDOA,GPI1,PFKP,GAPDH,TPI1
NADH regeneration	GO:0006735	0.000214854	3.66786	17	199	5	26944	ALDOA,GPI1,PFKP,GAPDH,TPI1
glucose catabolic process to pyruvate	GO:0061718	0.000214854	3.66786	17	199	5	26944	ALDOA,GPI1,PFKP,GAPDH,TPI1
cell adhesion	GO:0007155	0.000217955	3.66163	1465	199	31	26944	EPHA5,RGCC,PTN,CSPG5,ATP1B1,HAPLN1,APLP1,AQP4,BSG,LGALS1,MFGE8,ADAM23,EZR,FERMT2,CFL1,CHST2,S100A10,IGFBP2,CLDN10,BCAN,SWAP70,HES5,CD63,CADM1,ACTG1,IL18,MERTK,NCAN,SFRP1,NRXN2,VEGFA
respiratory electron transport chain	GO:0022904	0.0002571	3.5899	111	199	9	26944	NDUFC2,COX5A,NDUFB9,COQ7,UQCRH,COX5B,UQCR10,SDHB,UQCR11
carboxylic acid metabolic process	GO:0019752	0.000267964	3.57192	945	199	24	26944	NAAA,MGLL,FABP5,PHGDH,DDAH1,RBP1,ALDOC,GLUL,PSPH,CROT,ALDOA,GLDC,NUPR1,GPI1,PFKP,THEM4,LDHB,GAPDH,AKT2,LDHA,GCLM,MIF,SDHB,TPI1
purine nucleotide metabolic process	GO:0006163	0.000278973	3.55444	549	199	18	26944	ATP1B1,ALDOC,CROT,NDUFC2,ALDOA,NUPR1,NDUFB9,GPI1,PFKP,LDHB,GAPDH,LDHA,NDUFB10,SDHB,ATP5C1,NDUFS5,TPI1,HMGCS1
nucleoside phosphate metabolic process	GO:0006753	0.000303282	3.51815	614	199	19	26944	ATP1B1,ALDOC,CROT,NDUFC2,ALDOA,SMPDL3A,NUPR1,NDUFB9,GPI1,PFKP,LDHB,GAPDH,LDHA,NDUFB10,SDHB,ATP5C1,NDUFS5,TPI1,HMGCS1
regulation of apoptotic process	GO:0042981	0.000332808	3.47781	1658	199	33	26944	RGCC,PTN,CLU,BMYC,ID3,MT3,MT1,LGALS1,APOE,UNC5C,ID1,HTRA1,JUN,BTG1,PHLDA1,NUPR1,SLC25A4,GPI1,GSN,TPT1,GAPDH,AKT2,LDHA,GCLM,IL18,GRINA,MERTK,RPL11,MIF,FGFR1,SFRP1,UBB,VEGFA
positive regulation of response to stimulus	GO:0048584	0.000343614	3.46393	2359	199	41	26944	RGCC,PTN,CLU,FABP5,CXCL14,BMYC,MT3,LGALS1,APOE,CAV2,EZR,FERMT2,LYPD6,LMCD1,JUN,S100A13,CALM1,KCNK2,TPBG,PLA2G7,NUPR1,SWAP70,GSN,HES5,CD63,GRIN2C,CADM1,GAPDH,NFKBIA,AKT2,ACTG1,IL18,RPL11,MIF,LGR4,FGFR1,WLS,MGAT5,SFRP1,UBB,VEGFA
regulation of cellular component organization	GO:0051128	0.000356607	3.44781	2546	199	43	26944	EPHA5,RGCC,PTN,CLU,MGLL,TSPAN7,LCAT,BMYC,MT3,HOPX,LGALS1,APOE,EFEMP1,CAV2,EZR,ID1,FERMT2,TUBB2B,VIM,CFL1,S100A10,GPM6A,TPBG,NUPR1,SWAP70,PMP22,SLC25A4,CTNNBIP1,GSN,CD63,PAX6,SUB1,ACTG1,GFAP,MERTK,FGFR1,WLS,LMO4,SFRP1,ADD3,SNX3,PFN2,VEGFA
gliogenesis	GO:0042063	0.000384329	3.4153	387	199	15	26944	PTN,CLU,CSPG5,ID4,HAPLN1,PHGDH,ID2,EFEMP1,VIM,DNER,BCAN,HES5,PAX6,AKT2,GFAP
glycolytic process through glucose-6-phosphate	GO:0061620	0.000398914	3.39912	19	199	5	26944	ALDOA,GPI1,PFKP,GAPDH,TPI1
hexose catabolic process	GO:0019320	0.000516333	3.28707	37	199	6	26944	ALDOA,GPI1,PFKP,GAPDH,LDHA,TPI1
apoptotic process	GO:0006915	0.000615485	3.21078	2050	199	37	26944	RGCC,PTN,CLU,BMYC,ID3,MT3,APLP1,MT1,LGALS1,APOE,UNC5C,ID1,HTRA1,JUN,BTG1,PHLDA1,NUPR1,PMP22,SLC25A4,GPI1,GSN,THEM4,TPT1,CADM1,GAPDH,AKT2,LDHA,GCLM,IL18,GRINA,MERTK,RPL11,MIF,FGFR1,SFRP1,UBB,VEGFA
regulation of programmed cell death	GO:0043067	0.000644986	3.19045	1707	199	33	26944	RGCC,PTN,CLU,BMYC,ID3,MT3,MT1,LGALS1,APOE,UNC5C,ID1,HTRA1,JUN,BTG1,PHLDA1,NUPR1,SLC25A4,GPI1,GSN,TPT1,GAPDH,AKT2,LDHA,GCLM,IL18,GRINA,MERTK,RPL11,MIF,FGFR1,SFRP1,UBB,VEGFA
anatomical structure formation involved in morphogenesis	GO:0048646	0.000666881	3.17595	1221	199	27	26944	EPHA5,RGCC,PTN,LHX2,FJX1,HOPX,BSG,DDAH1,GLUL,MFGE8,ID1,JUN,CFL1,BTG1,GPI1,HES5,S100A1,PAX6,ACTG1,COQ7,IL18,FGFR1,WLS,LMO4,SFRP1,GNG5,VEGFA
NAD metabolic process	GO:0019674	0.000671699	3.17283	62	199	7	26944	ALDOA,GPI1,PFKP,LDHB,GAPDH,LDHA,TPI1
purine-containing compound metabolic process	GO:0072521	0.000672139	3.17254	583	199	18	26944	ATP1B1,ALDOC,CROT,NDUFC2,ALDOA,NUPR1,NDUFB9,GPI1,PFKP,LDHB,GAPDH,LDHA,NDUFB10,SDHB,ATP5C1,NDUFS5,TPI1,HMGCS1
purine ribonucleotide metabolic process	GO:0009150	0.000680695	3.16705	462	199	16	26944	ATP1B1,ALDOC,CROT,NDUFC2,ALDOA,NUPR1,NDUFB9,GPI1,PFKP,GAPDH,NDUFB10,SDHB,ATP5C1,NDUFS5,TPI1,HMGCS1
NAD catabolic process	GO:0019677	0.000689762	3.1613	21	199	5	26944	ALDOA,GPI1,PFKP,GAPDH,TPI1
regulation of neural precursor cell proliferation	GO:2000177	0.00076176	3.11818	126	199	9	26944	PTN,ID4,LHX2,HAPLN1,ID2,BCAN,PAX6,GNG5,VEGFA
epithelium development	GO:0060429	0.000772321	3.1122	1309	199	28	26944	CAR2,ID4,LHX2,ID3,PHGDH,BSG,ALDOC,ID2,EZR,ID1,FERMT2,JUN,VIM,CFL1,BTG1,CTNNBIP1,HES5,CD63,PAX6,ACTG1,COQ7,IL18,LGR4,FGFR1,LMO4,SFRP1,TST,VEGFA
regulation of neurogenesis	GO:0050767	0.000785236	3.105	467	199	16	26944	PTN,ID4,LHX2,HAPLN1,MT3,ID2,APOE,ID1,VIM,S100A10,BCAN,HES5,PAX6,GFAP,WLS,VEGFA
negative regulation of developmental process	GO:0051093	0.000789786	3.10249	1078	199	25	26944	RGCC,PTN,ID4,LHX2,CXCL14,BMYC,ID3,MT3,HOPX,ID2,APOE,EFEMP1,ID1,FERMT2,CFL1,RORB,KCNK2,HES5,TPT1,PAX6,NFKBIA,IL18,FGFR1,SFRP1,VEGFA
monosaccharide catabolic process	GO:0046365	0.000836941	3.07731	40	199	6	26944	ALDOA,GPI1,PFKP,GAPDH,LDHA,TPI1
response to oxygen-containing compound	GO:1901700	0.00084711	3.07206	2077	199	37	26944	EPHA5,CAR2,ID3,PRDX1,MT3,APLP1,AQP4,BSG,MT1,RBP1,GLUL,GNAO1,CAV2,EZR,GDF10,PSPH,JUN,VIM,HMGN3,CFL1,RORB,BTG1,IGFBP2,GLDC,SLC1A2,DIO2,GPI1,PAX6,NFKBIA,AKT2,JUND,GCLM,IL18,MIF,GLRX2,SFRP1,SGCB
regulation of protein metabolic process	GO:0051246	0.00085268	3.06921	1901	199	35	26944	CLU,FBXO2,MT3,APLP1,APOE,CAV2,EZR,JUN,VIM,CFL1,EIF1,S100A10,CALM1,SERPINB1A,NUPR1,SWAP70,GSN,HES5,HHATL,GRIN2C,PAX6,CADM1,GAPDH,NFKBIA,AKT2,GFAP,IL18,RPL11,MIF,FGFR1,SFRP1,SNX3,PFN2,UBB,VEGFA
pyruvate metabolic process	GO:0006090	0.00105952	2.97489	131	199	9	26944	ALDOC,ALDOA,NUPR1,GPI1,PFKP,LDHB,GAPDH,LDHA,TPI1
negative regulation of cell differentiation	GO:0045596	0.00110395	2.95705	805	199	21	26944	PTN,ID4,LHX2,CXCL14,BMYC,ID3,MT3,HOPX,ID2,EFEMP1,ID1,FERMT2,CFL1,RORB,HES5,PAX6,NFKBIA,IL18,FGFR1,SFRP1,VEGFA
response to organic substance	GO:0010033	0.00110428	2.95692	3435	199	51	26944	EPHA5,CAR2,CLU,GSTM5,LCAT,ID3,MT3,APLP1,AQP4,BSG,RBP1,GLUL,GNAO1,APOE,CAV2,ADAM23,EZR,PMM1,GDF10,PSPH,PACRG,JUN,VIM,HMGN3,CFL1,RORB,BTG1,CALM1,IGFBP2,GLDC,SLC1A2,DIO2,GPI1,GSN,PFKP,PAX6,GAPDH,SQLE,NFKBIA,IFITM2,AKT2,ACTG1,JUND,GCLM,IL18,MIF,GLRX2,SFRP1,SGCB,HMGCS1,IDI1
glial cell development	GO:0021782	0.00112986	2.94698	132	199	9	26944	CLU,CSPG5,ID4,PHGDH,ID2,VIM,HES5,AKT2,GFAP
nucleotide metabolic process	GO:0009117	0.00114746	2.94026	605	199	18	26944	ATP1B1,ALDOC,CROT,NDUFC2,ALDOA,NUPR1,NDUFB9,GPI1,PFKP,LDHB,GAPDH,LDHA,NDUFB10,SDHB,ATP5C1,NDUFS5,TPI1,HMGCS1
axonogenesis	GO:0007409	0.00115987	2.93559	481	199	16	26944	EPHA5,MGLL,LHX2,MT3,APLP1,BSG,APOE,UNC5C,TUBB2B,VIM,DCLK1,PAX6,ACTG1,LGR4,LMO4,VEGFA
ribonucleotide metabolic process	GO:0009259	0.00122491	2.91189	483	199	16	26944	ATP1B1,ALDOC,CROT,NDUFC2,ALDOA,NUPR1,NDUFB9,GPI1,PFKP,GAPDH,NDUFB10,SDHB,ATP5C1,NDUFS5,TPI1,HMGCS1
electron transport chain	GO:0022900	0.00136569	2.86465	135	199	9	26944	NDUFC2,COX5A,NDUFB9,COQ7,UQCRH,COX5B,UQCR10,SDHB,UQCR11
cell death	GO:0008219	0.0014711	2.83236	2125	199	37	26944	RGCC,PTN,CLU,BMYC,ID3,MT3,APLP1,MT1,LGALS1,APOE,UNC5C,ID1,HTRA1,JUN,BTG1,PHLDA1,NUPR1,PMP22,SLC25A4,GPI1,GSN,THEM4,TPT1,CADM1,GAPDH,AKT2,LDHA,GCLM,IL18,GRINA,MERTK,RPL11,MIF,FGFR1,SFRP1,UBB,VEGFA
programmed cell death	GO:0012501	0.0014711	2.83236	2125	199	37	26944	RGCC,PTN,CLU,BMYC,ID3,MT3,APLP1,MT1,LGALS1,APOE,UNC5C,ID1,HTRA1,JUN,BTG1,PHLDA1,NUPR1,PMP22,SLC25A4,GPI1,GSN,THEM4,TPT1,CADM1,GAPDH,AKT2,LDHA,GCLM,IL18,GRINA,MERTK,RPL11,MIF,FGFR1,SFRP1,UBB,VEGFA
regulation of biological process	GO:0050789	0.00149789	2.82452	13144	199	131	26944	EPHA5,RGCC,CAR2,PTN,CLU,MGLL,TSPAN7,CSPG5,ID4,ATP1B1,LHX2,HAPLN1,SLCO1C1,FABP5,FBXO2,CXCL14,LCAT,BMYC,ID3,PRDX1,MT3,PPP1R3G,CHRDL1,APLP1,AQP4,FJX1,PHGDH,HOPX,TAGLN3,BSG,DDAH1,MT1,RBP1,LGALS1,GLUL,GNAO1,ID2,APOE,EFEMP1,CRIP2,CAV2,EZR,UNC5C,ID1,FERMT2,LYPD6,GDF10,LMCD1,TUBB2B,HTRA1,JUN,VIM,RGS20,NDUFC2,HMGN3,CFL1,RORB,ALDOA,BTG1,PHLDA1,CHST2,EIF1,DNER,S100A10,S100A13,GPM6A,CALM1,IGFBP2,KCNK2,TPBG,C…
regulation of cellular process	GO:0050794	0.00151719	2.81896	12593	199	127	26944	EPHA5,RGCC,CAR2,PTN,CLU,MGLL,TSPAN7,CSPG5,ID4,ATP1B1,LHX2,HAPLN1,SLCO1C1,FABP5,FBXO2,CXCL14,LCAT,BMYC,ID3,PRDX1,MT3,PPP1R3G,CHRDL1,APLP1,AQP4,PHGDH,HOPX,TAGLN3,BSG,DDAH1,MT1,RBP1,LGALS1,GLUL,GNAO1,ID2,APOE,EFEMP1,CRIP2,CAV2,EZR,UNC5C,ID1,FERMT2,LYPD6,GDF10,LMCD1,TUBB2B,HTRA1,JUN,VIM,RGS20,NDUFC2,HMGN3,CFL1,RORB,ALDOA,BTG1,PHLDA1,CHST2,EIF1,DNER,S100A10,S100A13,GPM6A,CALM1,IGFBP2,KCNK2,TPBG,SERPIN…
cell communication	GO:0007154	0.00153502	2.81389	7582	199	88	26944	EPHA5,CAR2,PTN,CLU,MGLL,CSPG5,ATP1B1,FABP5,FBXO2,CXCL14,BMYC,PRDX1,MT3,CHRDL1,APLP1,FJX1,MT1,GLUL,GNAO1,APOE,EFEMP1,CAV2,EZR,UNC5C,ID1,FERMT2,LYPD6,GDF10,LMCD1,TUBB2B,HTRA1,JUN,VIM,RGS20,NDUFC2,HMGN3,CFL1,RORB,DNER,S100A13,CALM1,IGFBP2,KCNK2,TPBG,SLC1A2,OLFM2,DCLK1,NUPR1,GRM3,SLC25A4,CTNNBIP1,DDIT4L,GPI1,GSN,THEM4,HES5,CD63,TPT1,GRIN2C,PAX6,CADM1,SUB1,GAPDH,NFKBIA,IFITM2,AKT2,LDHA,GCLM,GFAP,IL18,…
ribose phosphate metabolic process	GO:0019693	0.00168942	2.77226	495	199	16	26944	ATP1B1,ALDOC,CROT,NDUFC2,ALDOA,NUPR1,NDUFB9,GPI1,PFKP,GAPDH,NDUFB10,SDHB,ATP5C1,NDUFS5,TPI1,HMGCS1
positive regulation of apoptotic process	GO:0043065	0.00170564	2.76811	622	199	18	26944	RGCC,PTN,CLU,BMYC,ID3,LGALS1,UNC5C,HTRA1,JUN,BTG1,PHLDA1,NUPR1,GSN,LDHA,IL18,RPL11,SFRP1,UBB
glycolytic process through fructose-6-phosphate	GO:0061615	0.00175819	2.75493	25	199	5	26944	ALDOA,GPI1,PFKP,GAPDH,TPI1
circulatory system process	GO:0003013	0.00176604	2.753	559	199	17	26944	MGLL,ATP1B1,FABP5,HOPX,DDAH1,GNAO1,ID2,APOE,FERMT2,CALM1,CTNNBIP1,GSN,S100A1,GCLM,IL18,ADD3,VEGFA
positive regulation of locomotion	GO:0040017	0.00178541	2.74826	624	199	18	26944	PTN,CXCL14,BSG,FERMT2,JUN,CFL1,ALDOA,TPBG,PLA2G7,SWAP70,GPI1,PAX6,AKT2,ACTG1,IL18,FGFR1,MGAT5,VEGFA
positive regulation of cellular biosynthetic process	GO:0031328	0.00180564	2.74337	2799	199	44	26944	RGCC,CLU,ID4,LHX2,BMYC,ID3,MT3,PPP1R3G,BSG,DDAH1,ID2,APOE,EZR,ID1,JUN,VIM,NDUFC2,HMGN3,RORB,EIF1,S100A10,S100A13,NUPR1,GPI1,GSN,HES5,PAX6,CADM1,SUB1,GAPDH,NFKBIA,AKT2,ACTG1,JUND,COQ7,IL18,RPL11,MIF,LGR4,DBP,FGFR1,LMO4,SFRP1,VEGFA
regulation of nervous system development	GO:0051960	0.00189976	2.7213	562	199	17	26944	PTN,ID4,LHX2,HAPLN1,MT3,ID2,APOE,ID1,VIM,S100A10,TPBG,BCAN,HES5,PAX6,GFAP,WLS,VEGFA
regulation of vascular permeability	GO:0043114	0.00196855	2.70585	46	199	6	26944	DDAH1,APOE,FERMT2,CTNNBIP1,IL18,VEGFA
circulatory system development	GO:0072359	0.00209802	2.67819	1216	199	26	26944	EPHA5,RGCC,PTN,ID3,HOPX,BSG,DDAH1,GLUL,MFGE8,ID2,APOE,ID1,JUN,BTG1,KCNK2,SLC25A4,S100A1,PAX6,IFITM2,ACTG1,IL18,FGFR1,LMO4,SGCB,GNG5,VEGFA
positive regulation of epithelial cell proliferation	GO:0050679	0.00221614	2.6544	230	199	11	26944	PTN,BMYC,GLUL,CAV2,ID1,HTRA1,JUN,IL18,FGFR1,SFRP1,VEGFA
positive regulation of biosynthetic process	GO:0009891	0.00236054	2.62699	2827	199	44	26944	RGCC,CLU,ID4,LHX2,BMYC,ID3,MT3,PPP1R3G,BSG,DDAH1,ID2,APOE,EZR,ID1,JUN,VIM,NDUFC2,HMGN3,RORB,EIF1,S100A10,S100A13,NUPR1,GPI1,GSN,HES5,PAX6,CADM1,SUB1,GAPDH,NFKBIA,AKT2,ACTG1,JUND,COQ7,IL18,RPL11,MIF,LGR4,DBP,FGFR1,LMO4,SFRP1,VEGFA
positive regulation of neural precursor cell proliferation	GO:2000179	0.00250002	2.60206	75	199	7	26944	ID4,LHX2,HAPLN1,BCAN,PAX6,GNG5,VEGFA
biological regulation	GO:0065007	0.0025468	2.59401	13527	199	133	26944	EPHA5,RGCC,CAR2,PTN,CLU,MGLL,TSPAN7,CSPG5,ID4,ATP1B1,KCNK1,LHX2,HAPLN1,SLCO1C1,FABP5,FBXO2,CXCL14,LCAT,BMYC,ID3,PRDX1,MT3,PPP1R3G,CHRDL1,APLP1,AQP4,FJX1,PHGDH,HOPX,TAGLN3,BSG,DDAH1,MT1,RBP1,LGALS1,GLUL,GNAO1,ID2,APOE,EFEMP1,CRIP2,CAV2,EZR,UNC5C,ID1,FERMT2,LYPD6,GDF10,LMCD1,TUBB2B,HTRA1,JUN,VIM,RGS20,NDUFC2,HMGN3,CFL1,RORB,ALDOA,BTG1,PHLDA1,CHST2,EIF1,DNER,S100A10,S100A13,GPM6A,CALM1,IGFBP2,KCNK2,…
positive regulation of programmed cell death	GO:0043068	0.00267143	2.57326	642	199	18	26944	RGCC,PTN,CLU,BMYC,ID3,LGALS1,UNC5C,HTRA1,JUN,BTG1,PHLDA1,NUPR1,GSN,LDHA,IL18,RPL11,SFRP1,UBB
cell-cell signaling	GO:0007267	0.00271509	2.56622	1734	199	32	26944	EPHA5,CAR2,PTN,MGLL,CSPG5,FABP5,FBXO2,CHRDL1,FJX1,GLUL,GNAO1,APOE,CAV2,FERMT2,LYPD6,TUBB2B,HMGN3,CFL1,TPBG,GRM3,CTNNBIP1,GRIN2C,CADM1,GFAP,MIF,LGR4,FGFR1,WLS,SFRP1,NRXN2,SNX3,PFN2
regulation of epithelial cell migration	GO:0010632	0.00309254	2.50969	238	199	11	26944	RGCC,PTN,BSG,GLUL,APOE,JUN,GPI1,CD63,FGFR1,PFN2,VEGFA
regulation of actin filament bundle assembly	GO:0032231	0.00338675	2.47022	112	199	8	26944	RGCC,ID1,FERMT2,CFL1,S100A10,SWAP70,ACTG1,PFN2
brain development	GO:0007420	0.00350137	2.45576	723	199	19	26944	EPHA5,ID4,LHX2,UGP2,APLP1,ID2,UNC5C,GDF10,TUBB2B,SLC1A2,DCLK1,BCAN,HES5,PAX6,FGFR1,WLS,SFRP1,UBB,TUBB2A
response to endogenous stimulus	GO:0009719	0.00363465	2.43954	1935	199	34	26944	EPHA5,CAR2,GSTM5,LCAT,MT3,CHRDL1,APLP1,BSG,GNAO1,APOE,CAV2,EZR,ID1,FERMT2,GDF10,HTRA1,JUN,VIM,CFL1,BTG1,IGFBP2,SLC1A2,GPI1,HES5,CD63,PAX6,AKT2,GCLM,IL18,FGFR1,SFRP1,SGCB,HMGCS1,VEGFA
cellular homeostasis	GO:0019725	0.00371959	2.42951	869	199	21	26944	EPHA5,CAR2,ATP1B1,BMYC,PRDX1,MT3,AQP4,MT1,GLUL,APOE,CAV2,HMGN3,ALDOA,CALM1,SERPINB1A,FTL1,PAX6,GCLM,MCUR1,GRINA,MT2
blood circulation	GO:0008015	0.00408929	2.38835	530	199	16	26944	MGLL,ATP1B1,HOPX,DDAH1,GNAO1,ID2,APOE,FERMT2,CALM1,CTNNBIP1,GSN,S100A1,GCLM,IL18,ADD3,VEGFA
negative regulation of nitrogen compound metabolic process	GO:0051172	0.00409949	2.38727	2219	199	37	26944	CLU,ID4,BMYC,ID3,HOPX,TAGLN3,ID2,APOE,EZR,ID1,LMCD1,JUN,RORB,KCNK2,NUPR1,SWAP70,CTNNBIP1,HES5,HHATL,GRIN2C,PAX6,CADM1,SUB1,GAPDH,DACH1,AKT2,JUND,COQ7,IL18,RPL11,MIF,LGR4,FGFR1,LMO4,SFRP1,SNX3,VEGFA
positive regulation of macromolecule biosynthetic process	GO:0010557	0.00431042	2.36548	2697	199	42	26944	RGCC,CLU,ID4,LHX2,BMYC,ID3,MT3,PPP1R3G,BSG,ID2,APOE,EZR,ID1,JUN,VIM,HMGN3,RORB,EIF1,S100A10,S100A13,NUPR1,GPI1,GSN,HES5,PAX6,CADM1,SUB1,GAPDH,NFKBIA,AKT2,ACTG1,JUND,COQ7,IL18,RPL11,MIF,LGR4,DBP,FGFR1,LMO4,SFRP1,VEGFA
macromolecule localization	GO:0033036	0.00441398	2.35517	3092	199	46	26944	EPHA5,PTN,CLU,ID4,ATP1B1,SLCO1C1,FABP5,SCG3,LCAT,CHRDL1,BSG,RBP1,GLUL,GNAO1,APOE,CAV2,EZR,FERMT2,PACRG,CROT,HMGN3,CFL1,S100A10,S100A13,TPBG,OLFM2,DCLK1,SWAP70,GSN,CD63,GRIN2C,PAX6,SQLE,NFKBIA,AKT2,ACTG1,GFAP,RPL11,MIF,WLS,SFRP1,NRXN2,SNX3,RAB9,TST,VEGFA
neuron apoptotic process	GO:0051402	0.00458863	2.33832	354	199	13	26944	CLU,MT3,MT1,APOE,JUN,NUPR1,GPI1,GAPDH,AKT2,GCLM,IL18,UBB,VEGFA
cellular catabolic process	GO:0044248	0.00494668	2.30569	1524	199	29	26944	CLU,MGLL,GSTM5,PRDX1,MT3,DDAH1,ALDOC,APOE,CROT,VIM,ALDOA,SMPDL3A,CALM1,GLDC,CBR3,PLA2G7,NUPR1,SLC25A4,GPI1,PON2,PFKP,LIX1,GAPDH,AKT2,LDHA,GFAP,MAP1LC3B,TPI1,VEGFA
ossification	GO:0001503	0.00496225	2.30432	475	199	15	26944	PTN,ID4,ID3,CHRDL1,ID2,ID1,FERMT2,GDF10,RORB,CTNNBIP1,JUND,LGR4,FGFR1,SFRP1,VEGFA
positive regulation of signal transduction	GO:0009967	0.00516276	2.28712	1613	199	30	26944	CLU,FABP5,BMYC,MT3,APOE,CAV2,FERMT2,LYPD6,LMCD1,JUN,S100A13,CALM1,TPBG,NUPR1,GSN,HES5,CD63,GRIN2C,GAPDH,AKT2,IL18,RPL11,MIF,LGR4,FGFR1,WLS,MGAT5,SFRP1,UBB,VEGFA
positive regulation of cell motility	GO:2000147	0.00536325	2.27057	607	199	17	26944	PTN,CXCL14,BSG,FERMT2,JUN,CFL1,ALDOA,PLA2G7,SWAP70,GPI1,PAX6,AKT2,ACTG1,IL18,FGFR1,MGAT5,VEGFA
nitric oxide mediated signal transduction	GO:0007263	0.00542392	2.26569	31	199	5	26944	MT1,APOE,GAPDH,MT2,VEGFA
intracellular signaling cassette	GO:0141124	0.00556636	2.25443	1794	199	32	26944	EPHA5,ATP1B1,BMYC,PRDX1,MT3,MT1,APOE,CAV2,EZR,ID1,FERMT2,LMCD1,JUN,VIM,NDUFC2,S100A13,CALM1,TPBG,GSN,THEM4,GRIN2C,SUB1,GAPDH,NFKBIA,AKT2,IL18,MERTK,MIF,FGFR1,MT2,RAB9,VEGFA
neural precursor cell proliferation	GO:0061351	0.0059659	2.22432	206	199	10	26944	PTN,ID4,LHX2,HAPLN1,ID2,BCAN,PAX6,FGFR1,GNG5,VEGFA
regulation of plasma membrane bounded cell projection organization	GO:0120035	0.00607241	2.21664	751	199	19	26944	PTN,MT3,LGALS1,APOE,EFEMP1,EZR,ID1,TUBB2B,VIM,CFL1,GPM6A,PMP22,PAX6,GFAP,FGFR1,WLS,SFRP1,PFN2,VEGFA
positive regulation of cellular metabolic process	GO:0031325	0.00617164	2.2096	3434	199	49	26944	RGCC,CLU,ID4,LHX2,SLCO1C1,BMYC,ID3,MT3,PPP1R3G,BSG,DDAH1,ID2,APOE,CAV2,EZR,ID1,JUN,VIM,NDUFC2,HMGN3,RORB,EIF1,S100A10,S100A13,CALM1,NUPR1,SLC25A4,GPI1,GSN,HES5,PAX6,CADM1,SUB1,GAPDH,NFKBIA,AKT2,ACTG1,JUND,COQ7,IL18,RPL11,MIF,LGR4,DBP,FGFR1,LMO4,SFRP1,PFN2,VEGFA
positive regulation of metabolic process	GO:0009893	0.00625861	2.20352	3745	199	52	26944	RGCC,CLU,ID4,LHX2,SLCO1C1,FABP5,BMYC,ID3,MT3,PPP1R3G,BSG,DDAH1,ID2,APOE,CAV2,EZR,ID1,JUN,VIM,NDUFC2,HMGN3,CFL1,RORB,EIF1,S100A10,S100A13,CALM1,NUPR1,SLC25A4,GPI1,GSN,HES5,PAX6,CADM1,SUB1,GAPDH,NFKBIA,AKT2,ACTG1,JUND,COQ7,IL18,RPL11,MIF,LGR4,DBP,FGFR1,LMO4,SFRP1,PFN2,UBB,VEGFA
cellular response to cadmium ion	GO:0071276	0.00638992	2.1945	32	199	5	26944	MT3,MT1,JUN,GSN,MT2
hexose metabolic process	GO:0019318	0.00648795	2.18789	257	199	11	26944	FABP5,PPP1R3G,ALDOC,PMM1,ALDOA,GPI1,PFKP,GAPDH,AKT2,LDHA,TPI1
positive regulation of cell communication	GO:0010647	0.00671194	2.17315	1990	199	34	26944	CAR2,PTN,CLU,FABP5,BMYC,MT3,GLUL,APOE,CAV2,FERMT2,LYPD6,LMCD1,JUN,S100A13,CALM1,TPBG,NUPR1,GSN,HES5,CD63,GRIN2C,GAPDH,AKT2,GFAP,IL18,RPL11,MIF,LGR4,FGFR1,WLS,MGAT5,SFRP1,UBB,VEGFA
positive regulation of signaling	GO:0023056	0.00671194	2.17315	1990	199	34	26944	CAR2,PTN,CLU,FABP5,BMYC,MT3,GLUL,APOE,CAV2,FERMT2,LYPD6,LMCD1,JUN,S100A13,CALM1,TPBG,NUPR1,GSN,HES5,CD63,GRIN2C,GAPDH,AKT2,GFAP,IL18,RPL11,MIF,LGR4,FGFR1,WLS,MGAT5,SFRP1,UBB,VEGFA
signaling	GO:0023052	0.00674964	2.17072	7472	199	85	26944	EPHA5,CAR2,PTN,CLU,MGLL,CSPG5,ATP1B1,FABP5,FBXO2,CXCL14,BMYC,PRDX1,MT3,CHRDL1,APLP1,FJX1,MT1,GLUL,GNAO1,APOE,EFEMP1,CAV2,EZR,UNC5C,ID1,FERMT2,LYPD6,GDF10,LMCD1,TUBB2B,HTRA1,JUN,VIM,RGS20,NDUFC2,HMGN3,CFL1,RORB,DNER,S100A13,CALM1,IGFBP2,KCNK2,TPBG,OLFM2,DCLK1,NUPR1,GRM3,SLC25A4,CTNNBIP1,DDIT4L,GPI1,GSN,THEM4,HES5,CD63,TPT1,GRIN2C,PAX6,CADM1,SUB1,GAPDH,NFKBIA,IFITM2,AKT2,GCLM,GFAP,IL18,GRINA,MERTK,…
regulation of anatomical structure morphogenesis	GO:0022603	0.00687047	2.16301	904	199	21	26944	RGCC,PTN,MT3,DDAH1,GLUL,APOE,EZR,ID1,FERMT2,VIM,CFL1,ALDOA,BTG1,S100A13,S100A1,IL18,LGR4,FGFR1,WLS,SFRP1,VEGFA
response to cadmium ion	GO:0046686	0.00712894	2.14698	57	199	6	26944	MT3,MT1,JUN,GPI1,GSN,MT2
negative regulation of cell development	GO:0010721	0.00749438	2.12526	314	199	12	26944	PTN,ID4,LHX2,BMYC,MT3,ID2,ID1,CFL1,HES5,PAX6,SFRP1,VEGFA
eye development	GO:0001654	0.00779205	2.10835	431	199	14	26944	PTN,LHX2,CHRDL1,FJX1,EFEMP1,JUN,VIM,RORB,GPM6A,DCLK1,HES5,PAX6,MERTK,VEGFA
regulation of neuron projection development	GO:0010975	0.0078718	2.10393	558	199	16	26944	PTN,MT3,LGALS1,APOE,EFEMP1,ID1,TUBB2B,VIM,CFL1,PMP22,PAX6,GFAP,FGFR1,WLS,SFRP1,VEGFA
regulation of cell projection organization	GO:0031344	0.00791499	2.10155	765	199	19	26944	PTN,MT3,LGALS1,APOE,EFEMP1,EZR,ID1,TUBB2B,VIM,CFL1,GPM6A,PMP22,PAX6,GFAP,FGFR1,WLS,SFRP1,PFN2,VEGFA
actin filament bundle assembly	GO:0051017	0.00837475	2.07703	168	199	9	26944	RGCC,EZR,ID1,FERMT2,CFL1,S100A10,SWAP70,ACTG1,PFN2
visual system development	GO:0150063	0.00843514	2.07391	434	199	14	26944	PTN,LHX2,CHRDL1,FJX1,EFEMP1,JUN,VIM,RORB,GPM6A,DCLK1,HES5,PAX6,MERTK,VEGFA
camera-type eye development	GO:0043010	0.00858897	2.06606	375	199	13	26944	PTN,LHX2,FJX1,EFEMP1,JUN,VIM,RORB,GPM6A,DCLK1,HES5,PAX6,MERTK,VEGFA
negative regulation of cell projection organization	GO:0031345	0.00872162	2.0594	215	199	10	26944	MT3,LGALS1,APOE,EFEMP1,ID1,VIM,CFL1,PMP22,GFAP,PFN2
monocarboxylic acid metabolic process	GO:0032787	0.00872621	2.05917	699	199	18	26944	NAAA,MGLL,FABP5,PHGDH,RBP1,ALDOC,CROT,ALDOA,NUPR1,GPI1,PFKP,THEM4,LDHB,GAPDH,AKT2,LDHA,MIF,TPI1
neuroblast proliferation	GO:0007405	0.00922878	2.03486	91	199	7	26944	PTN,ID4,HAPLN1,BCAN,PAX6,FGFR1,VEGFA
sensory system development	GO:0048880	0.00961236	2.01717	439	199	14	26944	PTN,LHX2,CHRDL1,FJX1,EFEMP1,JUN,VIM,RORB,GPM6A,DCLK1,HES5,PAX6,MERTK,VEGFA
actin filament bundle organization	GO:0061572	0.00967372	2.01441	171	199	9	26944	RGCC,EZR,ID1,FERMT2,CFL1,S100A10,SWAP70,ACTG1,PFN2
catabolic process	GO:0009056	0.00981517	2.0081	2495	199	39	26944	NAAA,CLU,MGLL,GSTM5,PRDX6,FBXO2,PRDX1,MT3,DDAH1,ALDOC,APOE,EZR,CROT,VIM,ALDOA,SMPDL3A,CALM1,GLDC,CBR3,SERPINB1A,TTC3,PLA2G7,NUPR1,SLC25A4,GPI1,PON2,PFKP,LIX1,GRIN2C,GAPDH,AKT2,LDHA,GFAP,RPL11,SNX3,MAP1LC3B,TPI1,UBB,VEGFA
head development	GO:0060322	0.0100642	1.99722	778	199	19	26944	EPHA5,ID4,LHX2,UGP2,APLP1,ID2,UNC5C,GDF10,TUBB2B,SLC1A2,DCLK1,BCAN,HES5,PAX6,FGFR1,WLS,SFRP1,UBB,TUBB2A
cellular process	GO:0009987	0.010341	1.98544	20967	199	179	26944	EPHA5,RGCC,NAAA,CAR2,PTN,CLU,MGLL,GSTM5,TSPAN7,PRDX6,CSPG5,ID4,ATP1B1,KCNK1,LHX2,HAPLN1,SLCO1C1,FABP5,FBXO2,SCG3,UGP2,CXCL14,LCAT,BMYC,ID3,PRDX1,MT3,PPP1R3G,CHRDL1,APLP1,AQP4,FJX1,PHGDH,HOPX,SCARA3,TAGLN3,BSG,DDAH1,S100A6,MT1,RBP1,ALDOC,LGALS1,GLUL,GNAO1,MFGE8,ID2,APOE,EFEMP1,CRIP2,CAV2,ADAM23,EZR,UNC5C,ID1,PMM1,FERMT2,LYPD6,GDF10,PSPH,LMCD1,TUBB2B,PACRG,HTRA1,CROT,JUN,VIM,RGS20,NDUFC2,HMGN3,CFL1…
regulation of neuroblast proliferation	GO:1902692	0.010644	1.97289	61	199	6	26944	PTN,ID4,HAPLN1,BCAN,PAX6,VEGFA
ameboidal-type cell migration	GO:0001667	0.0115054	1.9391	446	199	14	26944	RGCC,PTN,BSG,GLUL,APOE,JUN,CFL1,TPBG,GPI1,CD63,PAX6,FGFR1,PFN2,VEGFA
sterol biosynthetic process	GO:0016126	0.0117125	1.93135	62	199	6	26944	APOE,MSMO1,SQLE,FDFT1,HMGCS1,IDI1
forebrain development	GO:0030900	0.0118013	1.92807	447	199	14	26944	EPHA5,ID4,LHX2,APLP1,ID2,TUBB2B,SLC1A2,DCLK1,BCAN,HES5,PAX6,FGFR1,UBB,TUBB2A
positive regulation of cell migration	GO:0030335	0.0119871	1.92129	577	199	16	26944	PTN,CXCL14,BSG,FERMT2,JUN,ALDOA,PLA2G7,SWAP70,GPI1,PAX6,AKT2,ACTG1,IL18,FGFR1,MGAT5,VEGFA
glucose metabolic process	GO:0006006	0.0120366	1.9195	223	199	10	26944	FABP5,PPP1R3G,ALDOC,ALDOA,GPI1,PFKP,GAPDH,AKT2,LDHA,TPI1
proton motive force-driven mitochondrial ATP synthesis	GO:0042776	0.0128663	1.89055	63	199	6	26944	NDUFC2,NDUFB9,NDUFB10,SDHB,ATP5C1,NDUFS5
sensory organ development	GO:0007423	0.0132121	1.87903	650	199	17	26944	PTN,LHX2,CXCL14,CHRDL1,FJX1,EFEMP1,JUN,VIM,RORB,GPM6A,KCNK2,DCLK1,HES5,PAX6,MERTK,FGFR1,VEGFA
monosaccharide metabolic process	GO:0005996	0.0132282	1.8785	277	199	11	26944	FABP5,PPP1R3G,ALDOC,PMM1,ALDOA,GPI1,PFKP,GAPDH,AKT2,LDHA,TPI1
tissue morphogenesis	GO:0048729	0.0134792	1.87034	651	199	17	26944	CAR2,ID4,LHX2,BSG,FERMT2,CFL1,CTNNBIP1,GPI1,HES5,ACTG1,COQ7,LGR4,FGFR1,WLS,LMO4,SFRP1,VEGFA
pyridine nucleotide metabolic process	GO:0019362	0.0140132	1.85346	179	199	9	26944	ALDOC,ALDOA,NUPR1,GPI1,PFKP,LDHB,GAPDH,LDHA,TPI1
nicotinamide nucleotide metabolic process	GO:0046496	0.0140132	1.85346	179	199	9	26944	ALDOC,ALDOA,NUPR1,GPI1,PFKP,LDHB,GAPDH,LDHA,TPI1
cellular component organization	GO:0016043	0.0148288	1.82889	7612	199	85	26944	EPHA5,RGCC,PTN,CLU,MGLL,TSPAN7,CSPG5,LHX2,LCAT,BMYC,MT3,CHRDL1,APLP1,AQP4,PHGDH,HOPX,SCARA3,TAGLN3,BSG,LGALS1,APOE,EFEMP1,CAV2,EZR,UNC5C,ID1,FERMT2,TUBB2B,JUN,VIM,NDUFC2,HMGN3,CFL1,ALDOA,S100A10,GPM6A,CALM1,GLDC,TPBG,CLDN10,SLC1A2,DCLK1,BCAN,PLA2G7,NUPR1,COX10,SWAP70,PMP22,NDUFB9,SLC25A4,CTNNBIP1,GSN,THEM4,HES5,LIX1,CD63,PAX6,CADM1,SUB1,GAPDH,SQLE,AKT2,ACTG1,GCLM,NEAT1,GFAP,MERTK,RPL11,MIF,LGR4,F…
negative regulation of osteoblast differentiation	GO:0045668	0.0154507	1.81105	65	199	6	26944	ID3,ID2,ID1,RORB,FGFR1,SFRP1
glycolytic process	GO:0006096	0.0172587	1.76299	100	199	7	26944	ALDOC,ALDOA,NUPR1,GPI1,PFKP,GAPDH,TPI1
NADH metabolic process	GO:0006734	0.0175189	1.75649	39	199	5	26944	ALDOA,GPI1,PFKP,GAPDH,TPI1
positive regulation of gene expression	GO:0010628	0.0177301	1.75129	1285	199	25	26944	RGCC,CLU,ID4,BMYC,ID3,MT3,BSG,ID2,EZR,ID1,VIM,EIF1,S100A10,S100A13,GPI1,GSN,PAX6,CADM1,GAPDH,AKT2,ACTG1,IL18,RPL11,MIF,VEGFA
pyridine-containing compound metabolic process	GO:0072524	0.0190824	1.71937	186	199	9	26944	ALDOC,ALDOA,NUPR1,GPI1,PFKP,LDHB,GAPDH,LDHA,TPI1
cell surface receptor signaling pathway	GO:0007166	0.0195243	1.70942	2766	199	41	26944	EPHA5,PTN,MT3,CHRDL1,APOE,EFEMP1,CAV2,EZR,UNC5C,ID1,FERMT2,LYPD6,HTRA1,JUN,VIM,DNER,CALM1,IGFBP2,TPBG,GRM3,CTNNBIP1,HES5,CD63,GRIN2C,PAX6,CADM1,SUB1,NFKBIA,IFITM2,AKT2,GCLM,IL18,MERTK,MIF,LGR4,FGFR1,WLS,MGAT5,SFRP1,SNX3,VEGFA
ATP biosynthetic process	GO:0006754	0.0196644	1.70632	102	199	7	26944	NDUFC2,ALDOA,NDUFB9,NDUFB10,SDHB,ATP5C1,NDUFS5
biological process involved in symbiotic interaction	GO:0044403	0.0197004	1.70552	289	199	11	26944	BSG,LGALS1,APOE,CAV2,JUN,CFL1,GSN,GAPDH,IFITM2,SNX3,RAB9
regulation of chemotaxis	GO:0050920	0.0197523	1.70438	236	199	10	26944	PTN,CXCL14,TUBB2B,TPBG,PLA2G7,SWAP70,AKT2,MIF,FGFR1,VEGFA
positive regulation of actin filament bundle assembly	GO:0032233	0.0201014	1.69677	68	199	6	26944	RGCC,ID1,FERMT2,S100A10,SWAP70,PFN2
vascular process in circulatory system	GO:0003018	0.0204916	1.68842	237	199	10	26944	MGLL,FABP5,DDAH1,APOE,FERMT2,CTNNBIP1,GCLM,IL18,ADD3,VEGFA
positive regulation of cell development	GO:0010720	0.0205961	1.68622	535	199	15	26944	CAR2,PTN,ID4,HAPLN1,ID2,APOE,JUN,VIM,BCAN,CTNNBIP1,PAX6,GFAP,IL18,WLS,VEGFA
morphogenesis of an epithelium	GO:0002009	0.0210531	1.67668	536	199	15	26944	CAR2,ID4,LHX2,BSG,FERMT2,CFL1,CTNNBIP1,HES5,ACTG1,COQ7,LGR4,FGFR1,LMO4,SFRP1,VEGFA
ADP catabolic process	GO:0046032	0.0223415	1.65089	104	199	7	26944	ALDOC,ALDOA,NUPR1,GPI1,PFKP,GAPDH,TPI1
positive regulation of neuroblast proliferation	GO:0002052	0.0225309	1.64722	41	199	5	26944	ID4,HAPLN1,BCAN,PAX6,VEGFA
cellular component organization or biogenesis	GO:0071840	0.0230492	1.63734	7815	199	86	26944	EPHA5,RGCC,PTN,CLU,MGLL,TSPAN7,CSPG5,LHX2,LCAT,BMYC,MT3,CHRDL1,APLP1,AQP4,PHGDH,HOPX,SCARA3,TAGLN3,BSG,LGALS1,GLUL,APOE,EFEMP1,CAV2,EZR,UNC5C,ID1,FERMT2,TUBB2B,JUN,VIM,NDUFC2,HMGN3,CFL1,ALDOA,S100A10,GPM6A,CALM1,GLDC,TPBG,CLDN10,SLC1A2,DCLK1,BCAN,PLA2G7,NUPR1,COX10,SWAP70,PMP22,NDUFB9,SLC25A4,CTNNBIP1,GSN,THEM4,HES5,LIX1,CD63,PAX6,CADM1,SUB1,GAPDH,SQLE,AKT2,ACTG1,GCLM,NEAT1,GFAP,MERTK,RPL11,MIF,L…
proton motive force-driven ATP synthesis	GO:0015986	0.0237869	1.62366	70	199	6	26944	NDUFC2,NDUFB9,NDUFB10,SDHB,ATP5C1,NDUFS5
detoxification of copper ion	GO:0010273	0.0242676	1.61497	7	199	3	26944	MT3,MT1,MT2
stress response to copper ion	GO:1990169	0.0242676	1.61497	7	199	3	26944	MT3,MT1,MT2
cell-substrate adhesion	GO:0031589	0.026492	1.57689	356	199	12	26944	PTN,CSPG5,LGALS1,FERMT2,CFL1,S100A10,BCAN,CD63,ACTG1,MERTK,SFRP1,VEGFA
pyridine nucleotide catabolic process	GO:0019364	0.0269177	1.56996	107	199	7	26944	ALDOC,ALDOA,NUPR1,GPI1,PFKP,GAPDH,TPI1
biological process involved in interspecies interaction between organisms	GO:0044419	0.027489	1.56084	1940	199	32	26944	CLU,CXCL14,PRDX1,AQP4,BSG,LGALS1,APOE,CAV2,HTRA1,JUN,VIM,CFL1,GPM6A,CALM1,SERPINB1A,DCLK1,DIO2,GSN,TPT1,CADM1,GAPDH,NFKBIA,IFITM2,ACTG1,THRSP,IL18,MIF,LGR4,POLR3H,MT2,SNX3,RAB9
positive regulation of cytoskeleton organization	GO:0051495	0.0278359	1.5554	195	199	9	26944	RGCC,ID1,FERMT2,CFL1,S100A10,SWAP70,GSN,ADD3,PFN2
negative regulation of vascular permeability	GO:0043116	0.0279616	1.55344	21	199	4	26944	DDAH1,APOE,FERMT2,VEGFA
intracellular signal transduction	GO:0035556	0.0279735	1.55325	2610	199	39	26944	EPHA5,CLU,ATP1B1,BMYC,PRDX1,MT3,MT1,APOE,CAV2,EZR,ID1,FERMT2,LMCD1,JUN,VIM,NDUFC2,S100A13,CALM1,TPBG,DCLK1,NUPR1,GSN,THEM4,TPT1,GRIN2C,SUB1,GAPDH,NFKBIA,AKT2,IL18,GRINA,MERTK,RPL11,MIF,FGFR1,MT2,RAB9,UBB,VEGFA
purine nucleoside diphosphate catabolic process	GO:0009137	0.0286051	1.54356	108	199	7	26944	ALDOC,ALDOA,NUPR1,GPI1,PFKP,GAPDH,TPI1
purine ribonucleoside diphosphate catabolic process	GO:0009181	0.0286051	1.54356	108	199	7	26944	ALDOC,ALDOA,NUPR1,GPI1,PFKP,GAPDH,TPI1
positive regulation of macromolecule metabolic process	GO:0010604	0.0297296	1.52681	3427	199	47	26944	RGCC,CLU,ID4,LHX2,BMYC,ID3,MT3,PPP1R3G,BSG,ID2,APOE,CAV2,EZR,ID1,JUN,VIM,HMGN3,CFL1,RORB,EIF1,S100A10,S100A13,CALM1,NUPR1,GPI1,GSN,HES5,PAX6,CADM1,SUB1,GAPDH,NFKBIA,AKT2,ACTG1,JUND,COQ7,IL18,RPL11,MIF,LGR4,DBP,FGFR1,LMO4,SFRP1,PFN2,UBB,VEGFA
ADP metabolic process	GO:0046031	0.0303789	1.51743	109	199	7	26944	ALDOC,ALDOA,NUPR1,GPI1,PFKP,GAPDH,TPI1
secretion	GO:0046903	0.0305375	1.51517	1078	199	22	26944	EPHA5,RGCC,CAR2,CSPG5,AQP4,BSG,GLUL,GNAO1,APOE,HMGN3,S100A10,OLFM2,MERTK,MIF,FGFR1,WLS,SFRP1,NRXN2,MAP1LC3B,PFN2,RAB9,VEGFA
intracellular chemical homeostasis	GO:0055082	0.0310676	1.50769	768	199	18	26944	EPHA5,CAR2,ATP1B1,BMYC,MT3,AQP4,MT1,GLUL,APOE,CAV2,HMGN3,CALM1,FTL1,PAX6,GCLM,MCUR1,GRINA,MT2
pyridine-containing compound catabolic process	GO:0072526	0.0322427	1.49157	110	199	7	26944	ALDOC,ALDOA,NUPR1,GPI1,PFKP,GAPDH,TPI1
secondary alcohol metabolic process	GO:1902652	0.0324626	1.48862	152	199	8	26944	LCAT,APOE,MSMO1,SQLE,FDFT1,FGFR1,HMGCS1,IDI1
telencephalon development	GO:0021537	0.0335033	1.47491	306	199	11	26944	EPHA5,ID4,LHX2,ID2,TUBB2B,SLC1A2,BCAN,HES5,PAX6,FGFR1,TUBB2A
negative regulation of cell population proliferation	GO:0008285	0.0348847	1.45736	701	199	17	26944	RGCC,PTN,FBXO2,BMYC,DDAH1,APOE,CAV2,JUN,BTG1,KCNK2,TPBG,NUPR1,PMP22,CTNNBIP1,PAX6,DACH1,SFRP1
angiogenesis	GO:0001525	0.0358303	1.44575	561	199	15	26944	EPHA5,RGCC,PTN,BSG,DDAH1,GLUL,MFGE8,ID1,JUN,BTG1,S100A1,ACTG1,IL18,FGFR1,VEGFA
ribonucleoside diphosphate catabolic process	GO:0009191	0.0362541	1.44064	112	199	7	26944	ALDOC,ALDOA,NUPR1,GPI1,PFKP,GAPDH,TPI1
regulation of cellular component biogenesis	GO:0044087	0.0365283	1.43737	1010	199	21	26944	RGCC,CLU,LCAT,HOPX,APOE,EZR,ID1,FERMT2,CFL1,S100A10,GPM6A,TPBG,NUPR1,SWAP70,CTNNBIP1,GSN,ACTG1,LMO4,ADD3,PFN2,VEGFA
positive regulation of nervous system development	GO:0051962	0.0367444	1.43481	368	199	12	26944	PTN,ID4,HAPLN1,ID2,APOE,VIM,TPBG,BCAN,PAX6,GFAP,WLS,VEGFA
carbohydrate derivative metabolic process	GO:1901135	0.0371702	1.4298	1092	199	22	26944	ATP1B1,FBXO2,UGP2,ALDOC,PMM1,CROT,NDUFC2,ALDOA,PHLDA1,CHST2,NUPR1,NDUFB9,GPI1,PFKP,GAPDH,MGAT5,NDUFB10,SDHB,ATP5C1,NDUFS5,TPI1,HMGCS1
positive regulation of neurogenesis	GO:0050769	0.0377633	1.42293	310	199	11	26944	PTN,ID4,HAPLN1,ID2,APOE,VIM,BCAN,PAX6,GFAP,WLS,VEGFA
purine ribonucleoside triphosphate biosynthetic process	GO:0009206	0.038409	1.41557	113	199	7	26944	NDUFC2,ALDOA,NDUFB9,NDUFB10,SDHB,ATP5C1,NDUFS5
positive regulation of intrinsic apoptotic signaling pathway by p53 class mediator	GO:1902255	0.0386166	1.41323	8	199	3	26944	BMYC,RPL11,UBB
purine nucleoside triphosphate biosynthetic process	GO:0009145	0.0406685	1.39074	114	199	7	26944	NDUFC2,ALDOA,NDUFB9,NDUFB10,SDHB,ATP5C1,NDUFS5
response to muscle stretch	GO:0035994	0.0408941	1.38834	23	199	4	26944	JUN,GPI1,GSN,NFKBIA
nucleoside diphosphate catabolic process	GO:0009134	0.0430365	1.36616	115	199	7	26944	ALDOC,ALDOA,NUPR1,GPI1,PFKP,GAPDH,TPI1
epithelial cell migration	GO:0010631	0.045031	1.34649	316	199	11	26944	RGCC,PTN,BSG,GLUL,APOE,JUN,GPI1,CD63,FGFR1,PFN2,VEGFA
response to mechanical stimulus	GO:0009612	0.0469897	1.328	261	199	10	26944	PTN,PSPH,JUN,IGFBP2,KCNK2,GPI1,GSN,NFKBIA,IL18,NRXN2
vasculature development	GO:0001944	0.0473707	1.32449	793	199	18	26944	EPHA5,RGCC,PTN,BSG,DDAH1,GLUL,MFGE8,APOE,ID1,JUN,BTG1,S100A1,PAX6,ACTG1,IL18,FGFR1,SGCB,VEGFA
organic cyclic compound biosynthetic process	GO:1901362	0.0480701	1.31812	4131	199	53	26944	EPHA5,RGCC,CLU,ID4,LHX2,BMYC,ID3,MT3,HOPX,TAGLN3,ID2,APOE,EFEMP1,EZR,ID1,PMM1,LMCD1,JUN,NDUFC2,HMGN3,RORB,ALDOA,S100A10,KCNK2,NUPR1,COX10,MSMO1,NDUFB9,CTNNBIP1,HES5,PAX6,SUB1,SQLE,DACH1,NFKBIA,AKT2,JUND,COQ7,FDFT1,IL18,LGR4,DBP,FGFR1,POLR3H,LMO4,SFRP1,NDUFB10,SDHB,ATP5C1,NDUFS5,HMGCS1,IDI1,VEGFA
purine ribonucleoside diphosphate metabolic process	GO:0009179	0.0481139	1.31773	117	199	7	26944	ALDOC,ALDOA,NUPR1,GPI1,PFKP,GAPDH,TPI1
purine nucleoside diphosphate metabolic process	GO:0009135	0.0481139	1.31773	117	199	7	26944	ALDOC,ALDOA,NUPR1,GPI1,PFKP,GAPDH,TPI1
epithelium migration	GO:0090132	0.0490978	1.30894	319	199	11	26944	RGCC,PTN,BSG,GLUL,APOE,JUN,GPI1,CD63,FGFR1,PFN2,VEGFA
positive regulation of chemotaxis	GO:0050921	0.0491296	1.30866	161	199	8	26944	PTN,CXCL14,TPBG,PLA2G7,SWAP70,AKT2,FGFR1,VEGFA

## Sheet: a3_GO BP
term_name	term_id	adjusted_p_value	negative_log10_of_adjusted_p_value	term_size	query_size	intersection_size	effective_domain_size	intersections
neurotransmitter uptake	GO:0001504	0.00051084	3.29172	40	38	4	26944	SLC6A9,SLC6A11,KCNJ10,SLC6A1
system development	GO:0048731	0.000964965	3.01549	4117	38	19	26944	AGT,GRIA1,SPARC,FRY,SFRP5,LRIG1,NKX6-2,CHL1,PTCH1,LGI1,MBOAT2,ITGA6,NEBL,KCNJ10,GPLD1,CAMK2G,FUT9,ATP1B2,SYNE1
sodium ion transmembrane transport	GO:0035725	0.00373215	2.42804	150	38	5	26944	SLC6A9,SLC6A11,SLC4A4,ATP1B2,SLC6A1
metal ion transport	GO:0030001	0.00505043	2.29667	884	38	9	26944	SLC6A9,KCND2,SLC6A11,TRPM3,KCNJ10,CAMK2G,SLC4A4,ATP1B2,SLC6A1
monoatomic ion transport	GO:0006811	0.0102204	1.99053	1239	38	10	26944	SLC6A9,GRIA1,KCND2,SLC6A11,TRPM3,KCNJ10,CAMK2G,SLC4A4,ATP1B2,SLC6A1
monoatomic ion transmembrane transport	GO:0034220	0.0111898	1.95118	975	38	9	26944	SLC6A9,GRIA1,KCND2,SLC6A11,TRPM3,KCNJ10,SLC4A4,ATP1B2,SLC6A1
multicellular organism development	GO:0007275	0.0134288	1.87196	4879	38	19	26944	AGT,GRIA1,SPARC,FRY,SFRP5,LRIG1,NKX6-2,CHL1,PTCH1,LGI1,MBOAT2,ITGA6,NEBL,KCNJ10,GPLD1,CAMK2G,FUT9,ATP1B2,SYNE1
monoatomic cation transport	GO:0006812	0.0163431	1.78667	1022	38	9	26944	SLC6A9,KCND2,SLC6A11,TRPM3,KCNJ10,CAMK2G,SLC4A4,ATP1B2,SLC6A1
inorganic cation transmembrane transport	GO:0098662	0.0175689	1.75525	774	38	8	26944	SLC6A9,KCND2,SLC6A11,TRPM3,KCNJ10,SLC4A4,ATP1B2,SLC6A1
monoatomic cation transmembrane transport	GO:0098655	0.0217216	1.66311	797	38	8	26944	SLC6A9,KCND2,SLC6A11,TRPM3,KCNJ10,SLC4A4,ATP1B2,SLC6A1
amino acid transmembrane transport	GO:0003333	0.0269598	1.56928	107	38	4	26944	SLC6A9,SLC6A11,KCNJ10,SLC6A1
sodium ion transport	GO:0006814	0.0292269	1.53422	229	38	5	26944	SLC6A9,SLC6A11,SLC4A4,ATP1B2,SLC6A1
neuron projection development	GO:0031175	0.0366343	1.43611	1131	38	9	26944	FRY,CHL1,PTCH1,LGI1,ITGA6,CAMK2G,FUT9,ATP1B2,SYNE1
nervous system development	GO:0007399	0.0418043	1.37878	2529	38	13	26944	GRIA1,FRY,LRIG1,NKX6-2,CHL1,PTCH1,LGI1,ITGA6,KCNJ10,CAMK2G,FUT9,ATP1B2,SYNE1
inorganic ion transmembrane transport	GO:0098660	0.0446437	1.35024	881	38	8	26944	SLC6A9,KCND2,SLC6A11,TRPM3,KCNJ10,SLC4A4,ATP1B2,SLC6A1

## Sheet: a4_GO BP
term_name	term_id	adjusted_p_value	negative_log10_of_adjusted_p_value	term_size	query_size	intersection_size	effective_domain_size	intersections
nervous system development	GO:0007399	2.95704e-34	33.5291	2529	270	103	26944	CHL1,KCNJ10,GRIA1,IRX5,SERPINE2,LGI1,LRIG1,MARCKS,IRX1,GSDME,IRX2,PTCH1,FRY,ATP1B2,HIF1A,SEPTIN4,IRX3,SLC39A12,ERBB4,OTX2,GJA1,ATP1A2,CAMK2G,GJC3,NCAM2,ASAP1,ITM2C,NRP1,BTBD3,FOXB1,NTRK3,KANK1,SELENOP,ACVR1C,PLCB1,NDRG2,CD38,SORL1,WNT3,DAB2,TCF7L2,TAFA1,CNTN1,OLIG1,PLPPR5,SALL2,SH3GL2,ACKR3,ADGRG1,RIMS2,DMD,CSMD3,NNAT,FUT9,SEZ6L,ADGRB3,LRRN1,CTSL,GPRC5B,RGS6,CEP85L,WNT5A,SDC4,MDK,AMIGO2,FLRT2,LRR…
system development	GO:0048731	3.03522e-31	30.5178	4117	270	126	26944	AGT,SPARC,CHL1,KCNJ10,GRIA1,IRX5,SERPINE2,LGI1,LRIG1,MARCKS,A2M,IRX1,GSDME,IRX2,PTCH1,FRY,ATP1B2,HIF1A,SEPTIN4,IRX3,SLC39A12,ERBB4,OTX2,SFRP5,GJA1,ATP1A2,CAMK2G,GJC3,ALDH1A1,NCAM2,ASAP1,ITM2C,NRP1,GPLD1,BTBD3,FOXB1,NTRK3,KANK1,SELENOP,MBOAT2,ACVR1C,CLIC4,FBLN5,TIMP3,PLCB1,NDRG2,CD38,SORL1,WNT3,DAB2,TCF7L2,TAFA1,PLCE1,CNTN1,OLIG1,PLPPR5,SALL2,SH3GL2,ACKR3,ADGRG1,RIMS2,DMD,CSMD3,ITGB8,NNAT,FUT9,SEZ…
multicellular organism development	GO:0007275	5.35899e-29	28.2709	4879	270	134	26944	AGT,SPARC,CHL1,KCNJ10,GRIA1,IRX5,SERPINE2,LGI1,LRIG1,MARCKS,A2M,IRX1,GSDME,IRX2,PTCH1,FRY,ATP1B2,HIF1A,SEPTIN4,IRX3,SLC39A12,ERBB4,GJB6,OTX2,SFRP5,GJA1,ATP1A2,CAMK2G,GJC3,ALDH1A1,NCAM2,ASAP1,ITM2C,NRP1,GPLD1,BTBD3,FOXB1,NTRK3,KANK1,SELENOP,MBOAT2,ITPKB,ACVR1C,CLIC4,FBLN5,TIMP3,PLCB1,NDRG2,CD38,SORL1,WNT3,DAB2,TCF7L2,TAFA1,PLCE1,CNTN1,OLIG1,PLPPR5,SALL2,SH3GL2,ACKR3,ADGRG1,RIMS2,DMD,CSMD3,ITGB8,NN…
anatomical structure development	GO:0048856	1.39815e-26	25.8544	6269	270	149	26944	AGT,SPARC,CHL1,KCNJ10,GRIA1,IRX5,SERPINE2,LGI1,LRIG1,MARCKS,A2M,IRX1,GSDME,IRX2,PTCH1,FRY,ATP1B2,HIF1A,SEPTIN4,IRX3,SLC39A12,ERBB4,GJB6,OTX2,SFRP5,GJA1,ATP1A2,CAMK2G,GJC3,CD81,LRP1B,ALDH1A1,NCAM2,ASAP1,ITM2C,NRP1,GPLD1,BTBD3,FOXB1,NTRK3,KANK1,SELENOP,LGR6,MBOAT2,ITPKB,ACVR1C,CLIC4,SPARCL1,FBLN5,TIMP3,PLCB1,NDRG2,CD38,SORL1,WNT3,DAB2,TCF7L2,TAFA1,PLCE1,ATP2A2,CNTN1,OLIG1,PLPPR5,PAQR8,LRP1,SALL2,SH…
developmental process	GO:0032502	2.31429e-26	25.6356	6854	270	156	26944	AGT,SPARC,CHL1,KCNJ10,GRIA1,IRX5,SERPINE2,LGI1,LRIG1,MARCKS,A2M,IRX1,GSDME,IRX2,PTCH1,FRY,ATP1B2,HIF1A,SEPTIN4,IRX3,SLC39A12,ERBB4,GJB6,OTX2,SFRP5,GJA1,ATP1A2,CAMK2G,GJC3,CD81,LRP1B,ALDH1A1,NCAM2,ASAP1,ITM2C,NRP1,GPLD1,BTBD3,FOXB1,NTRK3,KANK1,SELENOP,LGR6,MBOAT2,ITPKB,ACVR1C,CLIC4,SPARCL1,FBLN5,TIMP3,PLCB1,NDRG2,CD38,SORL1,WNT3,DAB2,TCF7L2,TAFA1,PLCE1,ATP2A2,CNTN1,OLIG1,PLPPR5,PAQR8,LRP1,SALL2,AR…
generation of neurons	GO:0048699	8.66824e-24	23.0621	1651	270	72	26944	CHL1,IRX5,SERPINE2,LGI1,MARCKS,IRX1,GSDME,IRX2,PTCH1,FRY,ATP1B2,HIF1A,SEPTIN4,IRX3,SLC39A12,ERBB4,OTX2,GJA1,CAMK2G,NCAM2,ASAP1,ITM2C,NRP1,BTBD3,FOXB1,NTRK3,KANK1,CD38,WNT3,DAB2,TAFA1,CNTN1,OLIG1,PLPPR5,SH3GL2,ADGRG1,RIMS2,DMD,CSMD3,FUT9,ADGRB3,GPRC5B,RGS6,CEP85L,WNT5A,SDC4,MDK,FLRT2,LRRC4C,BCL2,ACSL6,ABLIM1,MEGF9,PLP1,RUNX1T1,ITGA6,MDGA2,NRCAM,PTPRD,DTX1,EDNRB,FOXP1,SOX1,RGMA,ADGRL3,SEMA6D,LIFR,M…
neurogenesis	GO:0022008	1.23651e-23	22.9078	1907	270	77	26944	CHL1,KCNJ10,IRX5,SERPINE2,LGI1,MARCKS,IRX1,GSDME,IRX2,PTCH1,FRY,ATP1B2,HIF1A,SEPTIN4,IRX3,SLC39A12,ERBB4,OTX2,GJA1,CAMK2G,NCAM2,ASAP1,ITM2C,NRP1,BTBD3,FOXB1,NTRK3,KANK1,CD38,SORL1,WNT3,DAB2,TCF7L2,TAFA1,CNTN1,OLIG1,PLPPR5,SH3GL2,ADGRG1,RIMS2,DMD,CSMD3,FUT9,ADGRB3,GPRC5B,RGS6,CEP85L,WNT5A,SDC4,MDK,FLRT2,LRRC4C,SOX6,BCL2,ACSL6,ABLIM1,MEGF9,PLP1,RUNX1T1,ITGA6,MDGA2,NRCAM,PTPRD,DTX1,EDNRB,FOXP1,MMP14…
neuron differentiation	GO:0030182	1.472e-20	19.8321	1569	270	66	26944	CHL1,IRX5,SERPINE2,LGI1,MARCKS,IRX1,GSDME,IRX2,PTCH1,FRY,ATP1B2,HIF1A,IRX3,SLC39A12,ERBB4,OTX2,GJA1,CAMK2G,NCAM2,ASAP1,ITM2C,NRP1,BTBD3,FOXB1,NTRK3,KANK1,CD38,WNT3,DAB2,CNTN1,OLIG1,PLPPR5,SH3GL2,RIMS2,DMD,CSMD3,FUT9,ADGRB3,GPRC5B,RGS6,WNT5A,SDC4,MDK,FLRT2,LRRC4C,BCL2,ACSL6,ABLIM1,MEGF9,PLP1,RUNX1T1,ITGA6,NRCAM,PTPRD,DTX1,EDNRB,FOXP1,SOX1,RGMA,SEMA6D,LIFR,MEIS1,CHN1,DLG2,BRINP3,ECE1
cell differentiation	GO:0030154	1.69192e-19	18.7716	4777	270	117	26944	AGT,CHL1,KCNJ10,IRX5,SERPINE2,LGI1,MARCKS,A2M,IRX1,GSDME,IRX2,PTCH1,FRY,ATP1B2,HIF1A,SEPTIN4,IRX3,SLC39A12,ERBB4,OTX2,SFRP5,GJA1,CAMK2G,CD81,NCAM2,ASAP1,ITM2C,NRP1,BTBD3,FOXB1,NTRK3,KANK1,MBOAT2,ITPKB,ACVR1C,CLIC4,TIMP3,PLCB1,NDRG2,CD38,SORL1,WNT3,DAB2,TCF7L2,TAFA1,ATP2A2,CNTN1,OLIG1,PLPPR5,PAQR8,ARXES2,SH3GL2,ACKR3,ADGRG1,RIMS2,DMD,CSMD3,ITGB8,FUT9,ADGRB3,CTSL,GPRC5B,RGS6,GDPD2,CEP85L,WNT5A,METT…
cellular developmental process	GO:0048869	1.72258e-19	18.7638	4778	270	117	26944	AGT,CHL1,KCNJ10,IRX5,SERPINE2,LGI1,MARCKS,A2M,IRX1,GSDME,IRX2,PTCH1,FRY,ATP1B2,HIF1A,SEPTIN4,IRX3,SLC39A12,ERBB4,OTX2,SFRP5,GJA1,CAMK2G,CD81,NCAM2,ASAP1,ITM2C,NRP1,BTBD3,FOXB1,NTRK3,KANK1,MBOAT2,ITPKB,ACVR1C,CLIC4,TIMP3,PLCB1,NDRG2,CD38,SORL1,WNT3,DAB2,TCF7L2,TAFA1,ATP2A2,CNTN1,OLIG1,PLPPR5,PAQR8,ARXES2,SH3GL2,ACKR3,ADGRG1,RIMS2,DMD,CSMD3,ITGB8,FUT9,ADGRB3,CTSL,GPRC5B,RGS6,GDPD2,CEP85L,WNT5A,METT…
multicellular organismal process	GO:0032501	2.32642e-19	18.6333	9132	270	170	26944	AGT,SPARC,CHL1,KCNJ10,GRIA1,IRX5,SERPINE2,LGI1,LRIG1,MARCKS,A2M,IRX1,GSDME,IRX2,PTCH1,SLC6A1,KCND2,FRY,ATP1B2,HIF1A,SEPTIN4,PLA2G7,IRX3,SLC39A12,ERBB4,GJB6,OTX2,SFRP5,GJA1,ATP1A2,CAMK2G,GJC3,CD81,ALDH1A1,NCAM2,ASAP1,ITM2C,RDH5,NRP1,SYT10,PRNP,GPLD1,BTBD3,FOXB1,NTRK3,PLAT,KANK1,SELENOP,MBOAT2,ITPKB,ACVR1C,CLIC4,FBLN5,TIMP3,PLCB1,NDRG2,CD38,SORL1,ADRA2A,WNT3,DAB2,TCF7L2,TAFA1,CYP2J6,PLCE1,ADCY8,AQP…
neuron development	GO:0048666	1.51425e-17	16.8198	1287	270	56	26944	CHL1,IRX5,SERPINE2,LGI1,MARCKS,PTCH1,FRY,ATP1B2,SLC39A12,OTX2,GJA1,CAMK2G,NCAM2,ASAP1,ITM2C,NRP1,BTBD3,FOXB1,NTRK3,KANK1,CD38,WNT3,DAB2,CNTN1,OLIG1,PLPPR5,SH3GL2,RIMS2,DMD,CSMD3,FUT9,ADGRB3,GPRC5B,WNT5A,SDC4,MDK,FLRT2,LRRC4C,BCL2,ACSL6,ABLIM1,MEGF9,PLP1,RUNX1T1,ITGA6,NRCAM,PTPRD,EDNRB,FOXP1,SOX1,RGMA,SEMA6D,LIFR,CHN1,DLG2,ECE1
neuron projection development	GO:0031175	4.28225e-17	16.3683	1131	270	52	26944	CHL1,SERPINE2,LGI1,MARCKS,PTCH1,FRY,ATP1B2,SLC39A12,OTX2,GJA1,CAMK2G,NCAM2,ASAP1,ITM2C,NRP1,BTBD3,FOXB1,NTRK3,KANK1,CD38,WNT3,DAB2,CNTN1,OLIG1,PLPPR5,SH3GL2,RIMS2,DMD,CSMD3,FUT9,ADGRB3,GPRC5B,WNT5A,SDC4,MDK,FLRT2,LRRC4C,BCL2,ACSL6,ABLIM1,MEGF9,PLP1,RUNX1T1,ITGA6,NRCAM,PTPRD,FOXP1,RGMA,SEMA6D,LIFR,CHN1,ECE1
cell projection organization	GO:0030030	3.31911e-15	14.479	1706	270	61	26944	CHL1,KCNJ10,SERPINE2,LGI1,MARCKS,PTCH1,FRY,ATP1B2,SLC39A12,OTX2,GJA1,CAMK2G,NCAM2,ASAP1,ITM2C,NRP1,PRNP,BTBD3,FOXB1,NTRK3,KANK1,CD38,FNBP1L,WNT3,DAB2,PLCE1,CNTN1,OLIG1,PLPPR5,SH3GL2,RIMS2,DMD,CSMD3,FUT9,ADGRB3,GPRC5B,WNT5A,SDC4,MDK,FLRT2,LRRC4C,BCL2,ACSL6,ABLIM1,DYNLL1,MEGF9,PLP1,RUNX1T1,TTLL3,RAB8B,ITGA6,NRCAM,PTPRD,DNAH7B,FOXP1,RGMA,SEMA6D,OCRL,LIFR,CHN1,ECE1
cell development	GO:0048468	4.45403e-15	14.3512	3202	270	86	26944	CHL1,KCNJ10,IRX5,SERPINE2,LGI1,MARCKS,IRX1,IRX2,PTCH1,FRY,ATP1B2,HIF1A,SEPTIN4,IRX3,SLC39A12,ERBB4,OTX2,GJA1,CAMK2G,CD81,NCAM2,ASAP1,ITM2C,NRP1,BTBD3,FOXB1,NTRK3,KANK1,ITPKB,CLIC4,PLCB1,CD38,SORL1,WNT3,DAB2,TCF7L2,ATP2A2,CNTN1,OLIG1,PLPPR5,PAQR8,SH3GL2,RIMS2,DMD,CSMD3,ITGB8,FUT9,ADGRB3,CTSL,GPRC5B,WNT5A,SDC4,MDK,NEBL,FLRT2,LRRC4C,SOX6,BCL2,ACSL6,CAMK2D,ABLIM1,DYNLL1,MEGF9,PLP1,RUNX1T1,ITGA6,NRCAM…
plasma membrane bounded cell projection organization	GO:0120036	4.80067e-15	14.3187	1666	270	60	26944	CHL1,KCNJ10,SERPINE2,LGI1,MARCKS,PTCH1,FRY,ATP1B2,SLC39A12,OTX2,GJA1,CAMK2G,NCAM2,ASAP1,ITM2C,NRP1,PRNP,BTBD3,FOXB1,NTRK3,KANK1,CD38,FNBP1L,WNT3,DAB2,PLCE1,CNTN1,OLIG1,PLPPR5,SH3GL2,RIMS2,DMD,CSMD3,FUT9,ADGRB3,GPRC5B,WNT5A,SDC4,MDK,FLRT2,LRRC4C,BCL2,ACSL6,ABLIM1,DYNLL1,MEGF9,PLP1,RUNX1T1,TTLL3,ITGA6,NRCAM,PTPRD,DNAH7B,FOXP1,RGMA,SEMA6D,OCRL,LIFR,CHN1,ECE1
positive regulation of biological process	GO:0048518	4.1995e-14	13.3768	6589	270	130	26944	AGT,SPARC,SLC6A9,SLC4A4,GRIA1,SERPINE2,LGI1,FZD10,MARCKS,A2M,IRX1,GSDME,CIT,SPON1,PTCH1,SLC6A1,ATP1B2,HIF1A,SEPTIN4,PLA2G7,IRX3,SLC39A12,ERBB4,OTX2,GJA1,CD81,ALDH1A1,ASAP1,ITM2C,NRP1,SYT10,PRNP,GPLD1,NTRK3,PLAT,KANK1,LGR6,ITPKB,ACVR1C,FBLN5,TIMP3,PLCB1,CD38,FNBP1L,SORL1,ADRA2A,WNT3,DAB2,TCF7L2,CYP2J6,PLCE1,ADCY8,ATP2A2,CNTN1,OLIG1,PLPPR5,LRP1,SALL2,SH3GL2,ACKR3,ADGRG1,RIMS2,DMD,ITGB8,NNAT,FUT9,TR…
regulation of cell communication	GO:0010646	2.27125e-13	12.6437	3616	270	89	26944	AGT,SLC6A9,KCNJ10,GRIA1,SERPINE2,LGI1,FZD10,MARCKS,GSDME,CIT,PTCH1,SLC6A1,HIF1A,SEPTIN4,IRX3,ERBB4,SFRP5,GJA1,CD81,ITM2C,IGSF1,NRP1,PRNP,NTRK3,PLAT,KANK1,LGR6,ITPKB,ACVR1C,TIMP3,PLCB1,NDRG2,CD38,SORL1,ADRA2A,WNT3,DAB2,TCF7L2,TAFA1,CYP2J6,PLCE1,ADCY8,ATP2A2,ACKR3,ADGRG1,RIMS2,DMD,ITGB8,NNAT,SEZ6L,SASH1,CTSL,GPRC5B,RGS6,WNT5A,MDK,LRRC4C,SHISA9,RAMP1,BCL2,ABAT,CADM4,CAMK2D,GRK3,ADCYAP1R1,DYNLL1,ADGR…
anatomical structure morphogenesis	GO:0009653	2.30851e-13	12.6367	2761	270	76	26944	AGT,SPARC,CHL1,IRX5,SERPINE2,LGI1,LRIG1,MARCKS,IRX1,IRX2,PTCH1,FRY,HIF1A,SEPTIN4,IRX3,SLC39A12,ERBB4,GJB6,OTX2,SFRP5,GJA1,CD81,ALDH1A1,NRP1,GPLD1,BTBD3,FOXB1,NTRK3,KANK1,CLIC4,FBLN5,WNT3,TCF7L2,CNTN1,SH3GL2,ACKR3,ADGRG1,RIMS2,DMD,ITGB8,ADGRB3,SASH1,CTSL,WNT5A,METTL7A1,SDC4,MDK,NEBL,FLRT2,LRRC4C,SOX6,RAMP1,BCL2,ABLIM1,MEGF9,ADGRB1,SOBP,CDH20,ITGA6,NRCAM,PTPRD,LRIG3,ZIC1,DDHD1,FOXP1,MMP14,SOX1,JAM2…
biological regulation	GO:0065007	4.87346e-13	12.3122	13527	270	201	26944	AGT,SPARC,SLC6A9,CHL1,SLC4A4,KCNJ10,GRIA1,IRX5,SERPINE2,LGI1,FZD10,MARCKS,A2M,IRX1,GSDME,IRX2,CIT,SPON1,PTCH1,SLC6A1,KCND2,FRY,RRBP1,ATP1B2,HIF1A,SEPTIN4,PLA2G7,SRGAP1,IRX3,SLC39A12,PITPNC1,ERBB4,GJB6,OTX2,GABBR2,SFRP5,GJA1,ATP1A2,MGAT4C,CAMK2G,GJC3,CD81,ALDH1A1,ASAP1,ITM2C,RDH5,IGSF1,NRP1,SYT10,PRNP,GPLD1,FOXB1,NTRK3,ADGRA1,ZFHX4,PLAT,KANK1,SELENOP,LGR6,MBOAT2,ITPKB,ACVR1C,CLIC4,SPARCL1,FBLN5,TI…
regulation of signaling	GO:0023051	7.34139e-13	12.1342	3616	270	88	26944	AGT,SLC6A9,KCNJ10,GRIA1,SERPINE2,LGI1,FZD10,MARCKS,GSDME,CIT,PTCH1,SLC6A1,HIF1A,SEPTIN4,ERBB4,SFRP5,GJA1,CD81,ITM2C,IGSF1,NRP1,PRNP,NTRK3,PLAT,KANK1,LGR6,ITPKB,ACVR1C,TIMP3,PLCB1,NDRG2,CD38,SORL1,ADRA2A,WNT3,DAB2,TCF7L2,TAFA1,CYP2J6,PLCE1,ADCY8,ATP2A2,ACKR3,ADGRG1,RIMS2,DMD,ITGB8,NNAT,SEZ6L,SASH1,CTSL,GPRC5B,RGS6,WNT5A,MDK,LRRC4C,SHISA9,RAMP1,BCL2,ABAT,CADM4,CAMK2D,GRK3,ADCYAP1R1,DYNLL1,ADGRB1,TS…
regulation of biological process	GO:0050789	7.87777e-13	12.1036	13144	270	197	26944	AGT,SPARC,SLC6A9,CHL1,SLC4A4,KCNJ10,GRIA1,IRX5,SERPINE2,LGI1,FZD10,MARCKS,A2M,IRX1,GSDME,IRX2,CIT,SPON1,PTCH1,SLC6A1,KCND2,FRY,RRBP1,ATP1B2,HIF1A,SEPTIN4,PLA2G7,SRGAP1,IRX3,SLC39A12,PITPNC1,ERBB4,GJB6,OTX2,GABBR2,SFRP5,GJA1,ATP1A2,MGAT4C,CAMK2G,GJC3,CD81,ALDH1A1,ASAP1,ITM2C,IGSF1,NRP1,SYT10,PRNP,GPLD1,FOXB1,NTRK3,ADGRA1,ZFHX4,PLAT,KANK1,SELENOP,LGR6,MBOAT2,ITPKB,ACVR1C,CLIC4,SPARCL1,FBLN5,TIMP3,S…
cell junction organization	GO:0034330	6.12133e-12	11.2132	814	270	38	26944	AGT,SPARC,GRIA1,MARCKS,SLC6A1,IRX3,ERBB4,GJB6,GJA1,ASAP1,NRP1,PRNP,NTRK3,SPARCL1,SH3GL2,RIMS2,SEZ6L,ADGRB3,LRRN1,WNT5A,SDC4,AMIGO2,FLRT2,LRRC4C,BCL2,ADGRB1,IL1RAPL1,RAB8B,CDH20,MDGA2,NRCAM,PTPRD,PCLO,MMP14,SORBS2,ADGRL3,DLG2,CACNA2D2
animal organ development	GO:0048513	1.82034e-11	10.7398	3260	270	80	26944	AGT,SPARC,GRIA1,IRX5,SERPINE2,LRIG1,A2M,IRX1,GSDME,IRX2,PTCH1,ATP1B2,HIF1A,SEPTIN4,IRX3,ERBB4,GJB6,GJA1,ATP1A2,ALDH1A1,NRP1,BTBD3,FOXB1,NTRK3,SELENOP,MBOAT2,CLIC4,FBLN5,TIMP3,PLCB1,SORL1,WNT3,DAB2,TCF7L2,PLCE1,CNTN1,OLIG1,SALL2,ADGRG1,DMD,ITGB8,NNAT,SEZ6L,CTSL,WNT5A,METTL7A1,SDC4,MDK,AMIGO2,NEBL,FLRT2,SOX6,BCL2,ABAT,CAMK2D,MEGF9,BASP1,ADGRB1,SLC2A1,SOBP,ITGA6,SCD1,LRIG3,EDNRB,ZIC1,CDKN1A,FOXP1,MM…
transport	GO:0006810	1.99896e-11	10.6992	4397	270	96	26944	SLC6A11,SLC6A9,SLC4A4,KCNJ10,GRIA1,TRPM3,SERPINE2,MARCKS,GSDME,PTCH1,SLC6A1,KCND2,RRBP1,ATP1B2,HIF1A,SEPTIN4,SLC39A12,PITPNC1,ERBB4,GJB6,GJA1,ATP1A2,CAMK2G,GJC3,CD81,LRP1B,KCNT1,SYT10,PRNP,FOXB1,ATP13A4,MGST1,ACVR1C,CLIC4,FBLN5,PLCB1,CD38,FNBP1L,SORL1,ADRA2A,DAB2,TCF7L2,PLCE1,ADCY8,AQP4,ATP2A2,CNTN1,LRP1,SH3GL2,ACKR3,RIMS2,SLC14A1,DMD,NNAT,CAR14,ELMO2,TTYH2,NKAIN4,WNT5A,SDC4,PLTP,SHISA9,RAMP1,BCL…
regulation of multicellular organismal process	GO:0051239	3.58615e-11	10.4454	3165	270	78	26944	AGT,SPARC,IRX5,SERPINE2,MARCKS,PTCH1,KCND2,HIF1A,IRX3,SLC39A12,ERBB4,GJA1,ATP1A2,CAMK2G,CD81,ALDH1A1,NRP1,PRNP,GPLD1,NTRK3,PLAT,MBOAT2,ITPKB,ACVR1C,FBLN5,PLCB1,NDRG2,CD38,SORL1,ADRA2A,WNT3,DAB2,TCF7L2,CYP2J6,AQP4,ATP2A2,RIMS2,DMD,ITGB8,TRIL,ADGRB3,SASH1,LRRN1,GPRC5B,WNT5A,SDC4,MDK,AMIGO2,GTF2IRD1,FLRT2,SOX6,SHISA9,BCL2,ABAT,CAMK2D,ADGRB1,RAB8B,SCD1,PTPRD,DTX1,PCLO,SLC5A3,EDNRB,CDKN1A,FOXP1,MMP14,…
positive regulation of cellular process	GO:0048522	4.2674e-11	10.3698	6078	270	117	26944	AGT,SPARC,SLC6A9,SLC4A4,GRIA1,SERPINE2,LGI1,FZD10,MARCKS,IRX1,GSDME,CIT,SPON1,PTCH1,ATP1B2,HIF1A,SEPTIN4,PLA2G7,IRX3,ERBB4,OTX2,GJA1,CD81,ALDH1A1,ASAP1,ITM2C,NRP1,SYT10,PRNP,GPLD1,NTRK3,KANK1,LGR6,ITPKB,ACVR1C,FBLN5,TIMP3,PLCB1,CD38,FNBP1L,SORL1,ADRA2A,WNT3,DAB2,TCF7L2,CYP2J6,PLCE1,ADCY8,ATP2A2,CNTN1,OLIG1,PLPPR5,LRP1,SALL2,SH3GL2,ACKR3,ADGRG1,RIMS2,DMD,ITGB8,NNAT,FUT9,ADGRB3,SASH1,LRRN1,CTSL,FOL…
central nervous system development	GO:0007417	4.30601e-11	10.3659	1006	270	41	26944	KCNJ10,GRIA1,SERPINE2,MARCKS,PTCH1,ATP1B2,HIF1A,SEPTIN4,ERBB4,ATP1A2,NRP1,BTBD3,FOXB1,NTRK3,SELENOP,PLCB1,TCF7L2,CNTN1,OLIG1,ACKR3,ADGRG1,DMD,NNAT,SEZ6L,WNT5A,MDK,AMIGO2,SOX6,BCL2,ABAT,PLP1,SLC2A1,NRCAM,ZIC1,VIT,FOXP1,SOX1,ABR,SEMA6D,MEIS1,BRINP3
localization	GO:0051179	4.33744e-11	10.3628	5364	270	108	26944	SLC6A11,SLC6A9,SLC4A4,KCNJ10,GRIA1,TRPM3,SERPINE2,LGI1,MARCKS,GSDME,PTCH1,SLC6A1,KCND2,RRBP1,ATP1B2,HIF1A,SEPTIN4,SLC39A12,PITPNC1,ERBB4,GJB6,GJA1,ATP1A2,CAMK2G,GJC3,CD81,LRP1B,KCNT1,ASAP1,NRP1,SYT10,PRNP,FOXB1,ATP13A4,MGST1,ACVR1C,CLIC4,FBLN5,PLCB1,CD38,FNBP1L,SORL1,ADRA2A,DAB2,TCF7L2,PLCE1,ADCY8,AQP4,ATP2A2,CNTN1,LRP1,ARXES2,SH3GL2,ACKR3,RIMS2,SLC14A1,DMD,NNAT,CAR14,ELMO2,TTYH2,NKAIN4,WNT5A,SDC…
establishment of localization	GO:0051234	5.80888e-11	10.2359	4696	270	99	26944	SLC6A11,SLC6A9,SLC4A4,KCNJ10,GRIA1,TRPM3,SERPINE2,MARCKS,GSDME,PTCH1,SLC6A1,KCND2,RRBP1,ATP1B2,HIF1A,SEPTIN4,SLC39A12,PITPNC1,ERBB4,GJB6,GJA1,ATP1A2,CAMK2G,GJC3,CD81,LRP1B,KCNT1,SYT10,PRNP,FOXB1,ATP13A4,MGST1,ACVR1C,CLIC4,FBLN5,PLCB1,CD38,FNBP1L,SORL1,ADRA2A,DAB2,TCF7L2,PLCE1,ADCY8,AQP4,ATP2A2,CNTN1,LRP1,ARXES2,SH3GL2,ACKR3,RIMS2,SLC14A1,DMD,NNAT,CAR14,ELMO2,TTYH2,NKAIN4,WNT5A,SDC4,PLTP,SHISA9,RA…
regulation of cellular process	GO:0050794	9.58331e-11	10.0185	12593	270	187	26944	AGT,SPARC,SLC6A9,CHL1,SLC4A4,KCNJ10,GRIA1,IRX5,SERPINE2,LGI1,FZD10,MARCKS,IRX1,GSDME,IRX2,CIT,SPON1,PTCH1,SLC6A1,RRBP1,ATP1B2,HIF1A,SEPTIN4,PLA2G7,SRGAP1,IRX3,SLC39A12,PITPNC1,ERBB4,GJB6,OTX2,GABBR2,SFRP5,GJA1,ATP1A2,MGAT4C,CAMK2G,CD81,ALDH1A1,ASAP1,ITM2C,IGSF1,NRP1,SYT10,PRNP,GPLD1,FOXB1,NTRK3,ADGRA1,ZFHX4,PLAT,KANK1,LGR6,MBOAT2,ITPKB,ACVR1C,CLIC4,SPARCL1,FBLN5,TIMP3,SDC3,PLCB1,NDRG2,CD38,FNBP1L…
regulation of cell projection organization	GO:0031344	1.51535e-10	9.81949	765	270	35	26944	SERPINE2,MARCKS,ATP1B2,SLC39A12,CAMK2G,ITM2C,NRP1,PRNP,NTRK3,KANK1,CD38,FNBP1L,WNT3,DAB2,PLCE1,CNTN1,PLPPR5,DMD,CSMD3,FUT9,ADGRB3,GPRC5B,WNT5A,MDK,LRRC4C,ACSL6,DYNLL1,RUNX1T1,RAB8B,ITGA6,NRCAM,PTPRD,RGMA,SEMA6D,CHN1
regulation of neuron projection development	GO:0010975	1.72961e-10	9.76205	558	270	30	26944	SERPINE2,MARCKS,ATP1B2,SLC39A12,CAMK2G,ITM2C,NRP1,NTRK3,KANK1,CD38,WNT3,DAB2,CNTN1,PLPPR5,DMD,CSMD3,FUT9,ADGRB3,GPRC5B,WNT5A,MDK,LRRC4C,ACSL6,RUNX1T1,ITGA6,NRCAM,PTPRD,RGMA,SEMA6D,CHN1
locomotion	GO:0040011	3.14536e-10	9.50233	1273	270	45	26944	AGT,SPARC,ATP1B2,HIF1A,PLA2G7,SRGAP1,ERBB4,GJA1,ATP1A2,CD81,NRP1,GPLD1,NTRK3,KANK1,LGR6,ACVR1C,CLIC4,SDC3,PLCB1,SORL1,ADRA2A,WNT3,DAB2,ACKR3,ADGRG1,FUT9,ELMO2,SASH1,WNT5A,SDC4,MDK,FLRT2,BCL2,CADM4,CAMK2D,PLP1,ADGRB1,ITGA6,EDNRB,FOXP1,MMP14,JAM2,ADGRL3,ABR,SEMA6D
synapse organization	GO:0050808	4.51792e-10	9.34506	539	270	29	26944	SPARC,GRIA1,MARCKS,SLC6A1,ERBB4,ASAP1,NRP1,PRNP,NTRK3,SPARCL1,SH3GL2,RIMS2,SEZ6L,ADGRB3,LRRN1,WNT5A,AMIGO2,FLRT2,LRRC4C,ADGRB1,IL1RAPL1,MDGA2,NRCAM,PTPRD,PCLO,SORBS2,ADGRL3,DLG2,CACNA2D2
regulation of plasma membrane bounded cell projection organization	GO:0120035	4.77878e-10	9.32068	751	270	34	26944	SERPINE2,MARCKS,ATP1B2,SLC39A12,CAMK2G,ITM2C,NRP1,PRNP,NTRK3,KANK1,CD38,FNBP1L,WNT3,DAB2,PLCE1,CNTN1,PLPPR5,DMD,CSMD3,FUT9,ADGRB3,GPRC5B,WNT5A,MDK,LRRC4C,ACSL6,DYNLL1,RUNX1T1,ITGA6,NRCAM,PTPRD,RGMA,SEMA6D,CHN1
regulation of cell migration	GO:0030334	4.79612e-10	9.31911	984	270	39	26944	AGT,SPARC,ATP1B2,HIF1A,PLA2G7,SRGAP1,ERBB4,GJA1,CD81,NRP1,GPLD1,NTRK3,KANK1,LGR6,ACVR1C,CLIC4,SDC3,PLCB1,SORL1,ADRA2A,DAB2,ACKR3,ADGRG1,FUT9,SASH1,WNT5A,SDC4,MDK,FLRT2,BCL2,CAMK2D,PLP1,ADGRB1,ITGA6,FOXP1,MMP14,JAM2,ABR,SEMA6D
cell-cell signaling	GO:0007267	5.14943e-10	9.28824	1734	270	53	26944	SLC6A9,KCNJ10,GRIA1,SERPINE2,LGI1,FZD10,SLC6A1,HIF1A,ERBB4,GJB6,GABBR2,SFRP5,GJA1,GJC3,SYT10,PRNP,PLAT,KANK1,LGR6,ACVR1C,PLCB1,NDRG2,CD38,ADRA2A,WNT3,DAB2,TCF7L2,ADCY8,ATP2A2,RIMS2,DMD,ITGB8,NNAT,GPRC5B,WNT5A,MDK,LRRC4C,SHISA9,ABAT,DYNLL1,ADGRB1,IL1RAPL1,RAB8B,SLC7A10,PTPRD,PCLO,FGFR3,EDNRB,SORBS2,UCP2,ABR,DLG2,CACNA2D2
regulation of locomotion	GO:0040012	5.7965e-10	9.23683	1089	270	41	26944	AGT,SPARC,ATP1B2,HIF1A,PLA2G7,SRGAP1,ERBB4,GJA1,CD81,NRP1,GPLD1,NTRK3,KANK1,LGR6,ACVR1C,CLIC4,SDC3,PLCB1,SORL1,ADRA2A,WNT3,DAB2,ACKR3,ADGRG1,FUT9,SASH1,WNT5A,SDC4,MDK,FLRT2,BCL2,CADM4,CAMK2D,PLP1,ADGRB1,ITGA6,FOXP1,MMP14,JAM2,ABR,SEMA6D
cell communication	GO:0007154	6.90517e-10	9.16083	7582	270	132	26944	AGT,SLC6A9,KCNJ10,GRIA1,SERPINE2,LGI1,FZD10,MARCKS,GSDME,CIT,PTCH1,SLC6A1,KCND2,RRBP1,HIF1A,SEPTIN4,SRGAP1,IRX3,SLC39A12,PITPNC1,ERBB4,GJB6,GABBR2,SFRP5,GJA1,GJC3,CD81,ITM2C,IGSF1,NRP1,SYT10,PRNP,GPLD1,FOXB1,NTRK3,ADGRA1,PLAT,KANK1,LGR6,ITPKB,ACVR1C,SPARCL1,TIMP3,PLCB1,NDRG2,CD38,FNBP1L,SORL1,ADRA2A,WNT3,DAB2,TCF7L2,TAFA1,CYP2J6,PLCE1,ADCY8,ATP2A2,CNTN1,PLPPR5,PAQR8,ACKR3,ADGRG1,RIMS2,DMD,ITGB8,N…
regulation of cell motility	GO:2000145	6.93404e-10	9.15901	1045	270	40	26944	AGT,SPARC,ATP1B2,HIF1A,PLA2G7,SRGAP1,ERBB4,GJA1,CD81,NRP1,GPLD1,NTRK3,KANK1,LGR6,ACVR1C,CLIC4,SDC3,PLCB1,SORL1,ADRA2A,DAB2,ACKR3,ADGRG1,FUT9,SASH1,WNT5A,SDC4,MDK,FLRT2,BCL2,CADM4,CAMK2D,PLP1,ADGRB1,ITGA6,FOXP1,MMP14,JAM2,ABR,SEMA6D
cell projection morphogenesis	GO:0048858	8.20875e-10	9.08572	721	270	33	26944	CHL1,LGI1,MARCKS,PTCH1,SLC39A12,OTX2,GJA1,NRP1,BTBD3,FOXB1,NTRK3,KANK1,WNT3,CNTN1,SH3GL2,RIMS2,DMD,ADGRB3,WNT5A,MDK,FLRT2,LRRC4C,BCL2,ABLIM1,MEGF9,NRCAM,PTPRD,FOXP1,RGMA,SEMA6D,LIFR,CHN1,ECE1
cell motility	GO:0048870	9.21453e-10	9.03553	1760	270	53	26944	AGT,SPARC,CHL1,ATP1B2,HIF1A,SEPTIN4,PLA2G7,SRGAP1,ERBB4,GJA1,CD81,NRP1,GPLD1,FOXB1,NTRK3,PLAT,KANK1,LGR6,ACVR1C,CLIC4,SDC3,PLCB1,SORL1,ADRA2A,DAB2,ACKR3,ADGRG1,FUT9,ELMO2,SASH1,CEP85L,WNT5A,SDC4,MDK,FLRT2,PLTP,BCL2,CADM4,CAMK2D,PLP1,ADGRB1,TTLL3,ITGA6,MDGA2,EDNRB,DNAH7B,FOXP1,MMP14,SOX1,JAM2,ADGRL3,ABR,SEMA6D
behavior	GO:0007610	1.00057e-09	8.99975	771	270	34	26944	CHL1,KCNJ10,GRIA1,SERPINE2,SLC6A1,KCND2,ATP1B2,HIF1A,GJA1,ATP1A2,PRNP,FOXB1,SELENOP,PLCB1,ADCY8,CNTN1,VWA1,DMD,SEZ6L,ADGRB3,GPRC5B,MDK,DDO,BCL2,ABAT,SOBP,EDNRB,ZIC1,FOXP1,ADAM11,KCNIP3,GM2A,ADGRL3,MEIS1
cell migration	GO:0016477	1.07067e-09	8.97035	1538	270	49	26944	AGT,SPARC,CHL1,ATP1B2,HIF1A,SEPTIN4,PLA2G7,SRGAP1,ERBB4,GJA1,CD81,NRP1,GPLD1,FOXB1,NTRK3,PLAT,KANK1,LGR6,ACVR1C,CLIC4,SDC3,PLCB1,SORL1,ADRA2A,DAB2,ACKR3,ADGRG1,FUT9,ELMO2,SASH1,CEP85L,WNT5A,SDC4,MDK,FLRT2,BCL2,CAMK2D,PLP1,ADGRB1,ITGA6,MDGA2,EDNRB,FOXP1,MMP14,SOX1,JAM2,ADGRL3,ABR,SEMA6D
cell surface receptor signaling pathway	GO:0007166	1.1045e-09	8.95683	2766	270	69	26944	AGT,GRIA1,SERPINE2,FZD10,MARCKS,PTCH1,HIF1A,ERBB4,SFRP5,CD81,ITM2C,IGSF1,NRP1,PRNP,GPLD1,NTRK3,ADGRA1,PLAT,KANK1,LGR6,ITPKB,ACVR1C,TIMP3,PLCB1,NDRG2,CD38,SORL1,ADRA2A,WNT3,DAB2,TCF7L2,PLCE1,CNTN1,ACKR3,ADGRG1,RIMS2,ITGB8,TRIL,ADGRB3,SASH1,GPRC5B,WNT5A,MDK,FLRT2,BCL2,ABAT,CADM4,ADCYAP1R1,PLP1,ADGRB1,TSPAN5,ITGA6,PTPRD,DTX1,PCLO,FGFR3,EDNRB,ZIC1,FOXP1,MMP14,SORBS2,RGMA,ADGRL3,SEMA6D,LIFR,CHN1,CRIM1…
head development	GO:0060322	1.28849e-09	8.88992	778	270	34	26944	GRIA1,SERPINE2,PTCH1,ATP1B2,HIF1A,SEPTIN4,ERBB4,ATP1A2,NRP1,BTBD3,FOXB1,SELENOP,PLCB1,WNT3,TCF7L2,CNTN1,ADGRG1,DMD,NNAT,SEZ6L,WNT5A,MDK,AMIGO2,SOX6,BCL2,ABAT,SLC2A1,ZIC1,FOXP1,MMP14,SOX1,ABR,SEMA6D,MEIS1
regulation of cellular component organization	GO:0051128	2.28333e-09	8.64143	2546	270	65	26944	AGT,SPARC,SERPINE2,LGI1,FZD10,MARCKS,ATP1B2,HIF1A,IRX3,SLC39A12,GJA1,CAMK2G,ASAP1,ITM2C,NRP1,PRNP,NTRK3,KANK1,SPARCL1,PLCB1,CD38,FNBP1L,SORL1,WNT3,DAB2,CYP2J6,PLCE1,CNTN1,PLPPR5,LRP1,SH3GL2,RIMS2,DMD,CSMD3,FUT9,ADGRB3,LRRN1,GPRC5B,WNT5A,SDC4,MDK,AMIGO2,FLRT2,LRRC4C,BCL2,ACSL6,DYNLL1,ADGRB1,RUNX1T1,IL1RAPL1,RAB8B,ITGA6,MDGA2,NRCAM,PTPRD,CDKN1A,DDHD1,FOXP1,MMP14,RGMA,ADGRL3,ABR,SEMA6D,CHN1,APOC1
plasma membrane bounded cell projection morphogenesis	GO:0120039	3.34412e-09	8.47572	714	270	32	26944	CHL1,LGI1,MARCKS,PTCH1,SLC39A12,OTX2,GJA1,NRP1,BTBD3,FOXB1,NTRK3,KANK1,WNT3,CNTN1,SH3GL2,RIMS2,DMD,ADGRB3,WNT5A,FLRT2,LRRC4C,BCL2,ABLIM1,MEGF9,NRCAM,PTPRD,FOXP1,RGMA,SEMA6D,LIFR,CHN1,ECE1
response to stimulus	GO:0050896	3.96242e-09	8.40204	10506	270	162	26944	AGT,SPARC,SLC6A11,SLC6A9,CHL1,KCNJ10,GRIA1,IRX5,SERPINE2,FZD10,MARCKS,A2M,IRX1,GSDME,CIT,PTCH1,SLC6A1,KCND2,RRBP1,HIF1A,SEPTIN4,PLA2G7,SRGAP1,PCOLCE2,SLC39A12,PITPNC1,ERBB4,GJB6,GABBR2,SFRP5,GJA1,ATP1A2,CAMK2G,CD81,ALDH1A1,ITM2C,RDH5,IGSF1,NRP1,SYT10,PRNP,GPLD1,FOXB1,NTRK3,ADGRA1,PLAT,KANK1,SELENOP,LGR6,MGST1,ITPKB,ACVR1C,CLIC4,SPARCL1,FBLN5,TIMP3,PLCB1,PLOD2,NDRG2,CD38,FNBP1L,SORL1,ADRA2A,WNT3,D…
brain development	GO:0007420	4.65533e-09	8.33205	723	270	32	26944	GRIA1,SERPINE2,PTCH1,ATP1B2,HIF1A,SEPTIN4,ERBB4,ATP1A2,NRP1,BTBD3,FOXB1,SELENOP,PLCB1,TCF7L2,CNTN1,ADGRG1,DMD,NNAT,SEZ6L,WNT5A,MDK,AMIGO2,SOX6,BCL2,ABAT,SLC2A1,ZIC1,FOXP1,SOX1,ABR,SEMA6D,MEIS1
regulation of biological quality	GO:0065008	5.431e-09	8.26512	3134	270	73	26944	AGT,SPARC,SLC4A4,KCNJ10,GRIA1,IRX5,SERPINE2,LGI1,MARCKS,KCND2,ATP1B2,HIF1A,ERBB4,GJA1,ATP1A2,CD81,ALDH1A1,ASAP1,RDH5,NRP1,PRNP,FOXB1,NTRK3,PLAT,KANK1,ACVR1C,CLIC4,SPARCL1,PLCB1,CD38,ADRA2A,WNT3,DAB2,TCF7L2,ADCY8,AQP4,ATP2A2,SH3GL2,ACKR3,RIMS2,DMD,NNAT,ADGRB3,LRRN1,CTSL,WNT5A,DDO,AMIGO2,FLRT2,SHISA9,BCL2,ABAT,CAMK2D,ADCYAP1R1,DYNLL1,ADGRB1,IL1RAPL1,RAB8B,MDGA2,NRCAM,PTPRD,PCLO,EDNRB,FOXP1,RGMA,UCP…
cellular anatomical entity morphogenesis	GO:0032989	6.33411e-09	8.19831	824	270	34	26944	CHL1,LGI1,MARCKS,PTCH1,SLC39A12,OTX2,GJA1,NRP1,BTBD3,FOXB1,NTRK3,KANK1,WNT3,CNTN1,SH3GL2,RIMS2,DMD,ADGRB3,WNT5A,MDK,NEBL,FLRT2,LRRC4C,BCL2,ABLIM1,MEGF9,NRCAM,PTPRD,FOXP1,RGMA,SEMA6D,LIFR,CHN1,ECE1
regulation of transport	GO:0051049	9.18223e-09	8.03705	1749	270	51	26944	SLC6A9,KCNJ10,SERPINE2,PTCH1,SLC6A1,ATP1B2,HIF1A,SEPTIN4,ERBB4,GJA1,ATP1A2,CD81,SYT10,PRNP,ACVR1C,PLCB1,CD38,SORL1,ADRA2A,DAB2,TCF7L2,ADCY8,ATP2A2,CNTN1,LRP1,SH3GL2,RIMS2,DMD,NNAT,NKAIN4,WNT5A,SDC4,PLTP,SHISA9,BCL2,ABAT,ACSL6,CAMK2D,ADCYAP1R1,DYNLL1,PLP1,IL1RAPL1,RAB8B,ATP2C1,PCLO,ZIC1,KCNIP3,UCP2,AHCYL1,ABR,APOC1
neuron projection morphogenesis	GO:0048812	1.00072e-08	7.99969	699	270	31	26944	CHL1,LGI1,MARCKS,PTCH1,SLC39A12,OTX2,GJA1,NRP1,BTBD3,FOXB1,NTRK3,WNT3,CNTN1,SH3GL2,RIMS2,DMD,ADGRB3,WNT5A,FLRT2,LRRC4C,BCL2,ABLIM1,MEGF9,NRCAM,PTPRD,FOXP1,RGMA,SEMA6D,LIFR,CHN1,ECE1
cell morphogenesis	GO:0000902	1.33568e-08	7.8743	1045	270	38	26944	SPARC,CHL1,LGI1,MARCKS,PTCH1,FRY,SLC39A12,OTX2,GJA1,NRP1,BTBD3,FOXB1,NTRK3,KANK1,CLIC4,WNT3,CNTN1,SH3GL2,RIMS2,DMD,ADGRB3,WNT5A,MDK,FLRT2,LRRC4C,SOX6,BCL2,ABLIM1,MEGF9,CDH20,NRCAM,PTPRD,FOXP1,RGMA,SEMA6D,LIFR,CHN1,ECE1
regulation of response to stimulus	GO:0048583	1.4436e-08	7.84055	3987	270	84	26944	AGT,SLC6A9,SERPINE2,FZD10,MARCKS,A2M,GSDME,CIT,PTCH1,HIF1A,SEPTIN4,PLA2G7,ERBB4,SFRP5,GJA1,CD81,ITM2C,IGSF1,NRP1,PRNP,GPLD1,NTRK3,PLAT,KANK1,LGR6,ITPKB,FBLN5,TIMP3,PLCB1,NDRG2,CD38,SORL1,ADRA2A,WNT3,DAB2,TCF7L2,TAFA1,CYP2J6,PLCE1,ADCY8,ATP2A2,ACKR3,ADGRG1,RIMS2,DMD,TRIL,SEZ6L,SASH1,CTSL,GPRC5B,RGS6,WNT5A,MDK,GTF2IRD1,SHISA9,RAMP1,BCL2,ABAT,CADM4,CAMK2D,GRK3,ADCYAP1R1,TSPAN5,COLEC12,ATP2C1,ITGA6,P…
negative regulation of biological process	GO:0048519	2.13695e-08	7.6702	5966	270	109	26944	AGT,SPARC,SLC6A9,CHL1,GRIA1,SERPINE2,A2M,IRX1,GSDME,IRX2,CIT,SPON1,PTCH1,SLC6A1,FRY,ATP1B2,HIF1A,SEPTIN4,SRGAP1,IRX3,ERBB4,GJB6,SFRP5,GJA1,ATP1A2,MGAT4C,ALDH1A1,ASAP1,ITM2C,IGSF1,NRP1,PRNP,GPLD1,FOXB1,NTRK3,PLAT,KANK1,ITPKB,ACVR1C,CLIC4,FBLN5,TIMP3,PLCB1,NDRG2,CD38,KCNQ1OT1,SORL1,ADRA2A,WNT3,DAB2,TCF7L2,CYP2J6,PLCE1,ADCY8,AQP4,ATP2A2,SALL2,SH3GL2,ACKR3,ADGRG1,DMD,ITGB8,ADGRB3,CTSL,RGS6,WNT5A,SDC4…
cellular process	GO:0009987	2.60485e-08	7.58422	20967	270	251	26944	AGT,SPARC,SLC6A11,SLC6A9,CHL1,PALS2,SLC4A4,KCNJ10,GRIA1,TRPM3,IRX5,SERPINE2,LGI1,FZD10,MARCKS,A2M,IRX1,GSDME,IRX2,CIT,SPON1,PTCH1,SLC6A1,KCND2,FRY,RRBP1,ATP1B2,HIF1A,SEPTIN4,PLA2G7,SRGAP1,IRX3,PCOLCE2,SLC39A12,NCAM1,PITPNC1,ERBB4,GJB6,OTX2,GABBR2,SFRP5,GJA1,ATP1A2,MGAT4C,CAMK2G,GJC3,CD81,LRP1B,ALDH1A1,KCNT1,NCAM2,ASAP1,ITM2C,RDH5,IGSF1,NRP1,SYT10,PRNP,GPLD1,BTBD3,FOXB1,NTRK3,ATP13A4,ADGRA1,ZFHX4,…
cell adhesion	GO:0007155	3.7475e-08	7.42626	1465	270	45	26944	CHL1,SERPINE2,MARCKS,SPON1,ATP1B2,NCAM1,CD81,NCAM2,NRP1,PRNP,KANK1,ITPKB,SPARCL1,FBLN5,SDC3,PLCB1,DAB2,AQP4,CNTN1,ACKR3,ADGRG1,DMD,ITGB8,FUT9,WNT5A,SDC4,MDK,AMIGO2,FLRT2,LRRC4C,BCL2,CADM4,CDH20,ATP2C1,ITGA6,MDGA2,NRCAM,PTPRD,DTX1,VIT,MMP14,JAM2,ADGRL3,ZFP608,DLG2
positive regulation of cellular component organization	GO:0051130	4.32586e-08	7.36393	1248	270	41	26944	AGT,SERPINE2,MARCKS,ATP1B2,HIF1A,IRX3,GJA1,ASAP1,NRP1,NTRK3,PLCB1,FNBP1L,WNT3,DAB2,CYP2J6,PLCE1,CNTN1,PLPPR5,LRP1,SH3GL2,RIMS2,DMD,FUT9,ADGRB3,LRRN1,GPRC5B,WNT5A,SDC4,MDK,AMIGO2,FLRT2,ACSL6,DYNLL1,ADGRB1,RAB8B,ITGA6,PTPRD,DDHD1,RGMA,ADGRL3,ABR
signaling	GO:0023052	4.43294e-08	7.35331	7472	270	126	26944	AGT,SLC6A9,KCNJ10,GRIA1,SERPINE2,LGI1,FZD10,MARCKS,GSDME,CIT,PTCH1,SLC6A1,RRBP1,HIF1A,SEPTIN4,SRGAP1,SLC39A12,PITPNC1,ERBB4,GJB6,GABBR2,SFRP5,GJA1,GJC3,CD81,ITM2C,IGSF1,NRP1,SYT10,PRNP,GPLD1,NTRK3,ADGRA1,PLAT,KANK1,LGR6,ITPKB,ACVR1C,SPARCL1,TIMP3,PLCB1,NDRG2,CD38,FNBP1L,SORL1,ADRA2A,WNT3,DAB2,TCF7L2,TAFA1,CYP2J6,PLCE1,ADCY8,ATP2A2,CNTN1,PLPPR5,PAQR8,ACKR3,ADGRG1,RIMS2,DMD,ITGB8,NNAT,TRIL,SEZ6L,AD…
regulation of localization	GO:0032879	6.99308e-08	7.15533	2161	270	56	26944	SLC6A9,KCNJ10,SERPINE2,PTCH1,SLC6A1,ATP1B2,HIF1A,SEPTIN4,ERBB4,GJA1,ATP1A2,CAMK2G,CD81,SYT10,PRNP,ACVR1C,PLCB1,CD38,SORL1,ADRA2A,DAB2,TCF7L2,PLCE1,ADCY8,ATP2A2,CNTN1,LRP1,SH3GL2,RIMS2,DMD,NNAT,NKAIN4,WNT5A,SDC4,PLTP,SHISA9,BCL2,ABAT,ACSL6,CAMK2D,ADCYAP1R1,DYNLL1,PLP1,IL1RAPL1,RAB8B,ATP2C1,PCLO,SLC5A3,ZIC1,MMP14,KCNIP3,SORBS2,UCP2,AHCYL1,ABR,APOC1
regulation of signal transduction	GO:0009966	1.41839e-07	6.8482	3005	270	68	26944	AGT,SLC6A9,SERPINE2,FZD10,MARCKS,GSDME,CIT,PTCH1,HIF1A,SEPTIN4,ERBB4,SFRP5,CD81,ITM2C,IGSF1,NRP1,PRNP,NTRK3,KANK1,LGR6,ITPKB,TIMP3,PLCB1,NDRG2,SORL1,ADRA2A,WNT3,DAB2,TCF7L2,TAFA1,CYP2J6,PLCE1,ACKR3,ADGRG1,RIMS2,DMD,SEZ6L,SASH1,CTSL,GPRC5B,RGS6,WNT5A,MDK,SHISA9,RAMP1,BCL2,ABAT,CADM4,CAMK2D,GRK3,ADCYAP1R1,TSPAN5,ATP2C1,ITGA6,PTPRD,TPD52L1,DTX1,GPSM1,PCLO,FGFR3,ZIC1,GADD45G,FOXP1,MMP14,RGMA,CHN1,CRI…
metal ion transport	GO:0030001	1.88433e-07	6.72484	884	270	33	26944	SLC6A11,SLC6A9,SLC4A4,KCNJ10,TRPM3,SERPINE2,SLC6A1,KCND2,ATP1B2,SLC39A12,GJA1,ATP1A2,CAMK2G,KCNT1,PRNP,PLCB1,PLCE1,ATP2A2,CNTN1,DMD,NKAIN4,RAMP1,BCL2,CAMK2D,ADCYAP1R1,PLP1,ATP2C1,SLC5A3,EDNRB,KCNIP3,AHCYL1,SLC22A4,CACNA2D2
growth	GO:0040007	2.21581e-07	6.65447	1044	270	36	26944	SERPINE2,LGI1,PTCH1,HIF1A,SLC39A12,ERBB4,GJA1,CD81,NRP1,NTRK3,SELENOP,LGR6,ACVR1C,CLIC4,FBLN5,PLCB1,CD38,WNT3,DAB2,TCF7L2,SH3GL2,RIMS2,DMD,WNT5A,MDK,BCL2,CAMK2D,CDKN1A,FOXP1,MMP14,SORBS2,RGMA,SEMA6D,MEIS1,RASAL2,CACNA2D2
regulation of developmental process	GO:0050793	2.45287e-07	6.61033	2698	270	63	26944	AGT,SPARC,SERPINE2,MARCKS,PTCH1,HIF1A,IRX3,SLC39A12,ERBB4,GJA1,ASAP1,NRP1,NTRK3,KANK1,MBOAT2,ITPKB,FBLN5,PLCB1,SORL1,WNT3,DAB2,TCF7L2,RIMS2,DMD,CSMD3,ITGB8,ADGRB3,SASH1,LRRN1,GPRC5B,RGS6,GDPD2,WNT5A,MDK,AMIGO2,FLRT2,LRRC4C,SOX6,BCL2,FNDC5,ADGRB1,RUNX1T1,SLC7A10,PTPRD,DTX1,EDNRB,CDKN1A,DDHD1,FOXP1,MMP14,SOX1,JAM2,RGMA,TRIB2,ADGRL3,ABR,SEMA6D,ZFP608,MEIS1,CHN1,BRINP3,CRIM1,CACNA2D2
cellular response to stimulus	GO:0051716	3.11191e-07	6.50697	8752	270	138	26944	AGT,SLC6A9,CHL1,KCNJ10,GRIA1,SERPINE2,FZD10,MARCKS,GSDME,CIT,PTCH1,KCND2,RRBP1,HIF1A,SEPTIN4,PLA2G7,SRGAP1,PCOLCE2,SLC39A12,PITPNC1,ERBB4,GJB6,GABBR2,SFRP5,GJA1,ATP1A2,CD81,ALDH1A1,ITM2C,IGSF1,NRP1,SYT10,PRNP,GPLD1,NTRK3,ADGRA1,PLAT,KANK1,LGR6,MGST1,ITPKB,ACVR1C,CLIC4,SPARCL1,FBLN5,TIMP3,PLCB1,NDRG2,CD38,FNBP1L,SORL1,ADRA2A,WNT3,DAB2,TCF7L2,TAFA1,CYP2J6,PLCE1,ADCY8,AQP4,ATP2A2,CYP2J9,CNTN1,PLPPR5…
negative regulation of cellular process	GO:0048523	4.46282e-07	6.35039	5599	270	101	26944	AGT,SPARC,SLC6A9,CHL1,GRIA1,SERPINE2,IRX1,GSDME,IRX2,CIT,PTCH1,SLC6A1,ATP1B2,HIF1A,SEPTIN4,SRGAP1,IRX3,ERBB4,GJB6,SFRP5,GJA1,ATP1A2,MGAT4C,ITM2C,IGSF1,NRP1,PRNP,GPLD1,FOXB1,NTRK3,PLAT,KANK1,ITPKB,ACVR1C,CLIC4,FBLN5,TIMP3,PLCB1,NDRG2,CD38,KCNQ1OT1,SORL1,ADRA2A,WNT3,DAB2,TCF7L2,CYP2J6,PLCE1,ADCY8,AQP4,SALL2,SH3GL2,ACKR3,ADGRG1,DMD,ITGB8,CTSL,RGS6,WNT5A,SDC4,MDK,AMIGO2,GTF2IRD1,SOX6,BCL2,ABAT,CADM4,…
transmembrane transport	GO:0055085	4.78991e-07	6.31967	1525	270	44	26944	SLC6A11,SLC6A9,SLC4A4,KCNJ10,GRIA1,TRPM3,GSDME,SLC6A1,KCND2,ATP1B2,SLC39A12,ERBB4,GJB6,GJA1,ATP1A2,GJC3,KCNT1,PRNP,ATP13A4,CLIC4,PLCB1,PLCE1,AQP4,ATP2A2,SLC14A1,DMD,TTYH2,SHISA9,BCL2,ACSL6,CAMK2D,ADCYAP1R1,PLP1,SLC2A1,ATP2C1,SLC7A10,SLC5A3,EDNRB,XPR1,KCNIP3,UCP2,SLC29A3,SLC22A4,CACNA2D2
monoatomic cation transport	GO:0006812	4.95955e-07	6.30456	1022	270	35	26944	SLC6A11,SLC6A9,SLC4A4,KCNJ10,TRPM3,SERPINE2,SLC6A1,KCND2,ATP1B2,SLC39A12,GJA1,ATP1A2,CAMK2G,KCNT1,PRNP,ATP13A4,PLCB1,PLCE1,ATP2A2,CNTN1,DMD,NKAIN4,RAMP1,BCL2,CAMK2D,ADCYAP1R1,PLP1,ATP2C1,SLC5A3,EDNRB,KCNIP3,UCP2,AHCYL1,SLC22A4,CACNA2D2
regulation of cell junction assembly	GO:1901888	6.01257e-07	6.22094	236	270	17	26944	AGT,IRX3,GJA1,NRP1,NTRK3,ADGRB3,LRRN1,WNT5A,SDC4,AMIGO2,FLRT2,ADGRB1,IL1RAPL1,MDGA2,PTPRD,MMP14,ADGRL3
cellular component organization	GO:0016043	8.42687e-07	6.07433	7612	270	124	26944	AGT,SPARC,CHL1,KCNJ10,GRIA1,TRPM3,SERPINE2,LGI1,FZD10,MARCKS,CIT,PTCH1,SLC6A1,KCND2,FRY,ATP1B2,HIF1A,SEPTIN4,PLA2G7,IRX3,SLC39A12,PITPNC1,ERBB4,GJB6,OTX2,GJA1,CAMK2G,NCAM2,ASAP1,ITM2C,NRP1,PRNP,BTBD3,FOXB1,NTRK3,KANK1,ACVR1C,SPARCL1,FBLN5,PLCB1,CD38,FNBP1L,KCNQ1OT1,SORL1,WNT3,DAB2,TCF7L2,CYP2J6,PLCE1,ADCY8,AQP4,ATP2A2,CNTN1,OLIG1,PLPPR5,LRP1,SH3GL2,VWA1,RIMS2,DMD,CSMD3,FUT9,ELMO2,SEZ6L,ADGRB3,LRR…
cell junction assembly	GO:0034329	1.02706e-06	5.9884	471	270	23	26944	AGT,GRIA1,IRX3,ERBB4,GJB6,GJA1,NRP1,NTRK3,ADGRB3,LRRN1,WNT5A,SDC4,AMIGO2,FLRT2,BCL2,ADGRB1,IL1RAPL1,CDH20,MDGA2,PTPRD,PCLO,MMP14,ADGRL3
tube development	GO:0035295	1.70154e-06	5.76916	1181	270	37	26944	AGT,SPARC,SERPINE2,MARCKS,IRX1,IRX2,PTCH1,HIF1A,IRX3,SLC39A12,SFRP5,GJA1,NRP1,GPLD1,FOXB1,CLIC4,FBLN5,TCF7L2,SALL2,ACKR3,ADGRG1,ITGB8,ADGRB3,SASH1,WNT5A,SDC4,MDK,RAMP1,BCL2,ADGRB1,NRCAM,EDNRB,FOXP1,MMP14,RGMA,MEIS1,ECE1
monoatomic ion transport	GO:0006811	1.77257e-06	5.7514	1239	270	38	26944	SLC6A11,SLC6A9,SLC4A4,KCNJ10,GRIA1,TRPM3,SERPINE2,SLC6A1,KCND2,ATP1B2,SLC39A12,GJA1,ATP1A2,CAMK2G,KCNT1,PRNP,ATP13A4,CLIC4,PLCB1,PLCE1,ATP2A2,CNTN1,DMD,TTYH2,NKAIN4,RAMP1,BCL2,CAMK2D,ADCYAP1R1,PLP1,ATP2C1,SLC5A3,EDNRB,KCNIP3,UCP2,AHCYL1,SLC22A4,CACNA2D2
positive regulation of transport	GO:0051050	2.27352e-06	5.6433	975	270	33	26944	PTCH1,SLC6A1,ATP1B2,HIF1A,ERBB4,GJA1,CD81,SYT10,PLCB1,CD38,SORL1,DAB2,TCF7L2,ADCY8,CNTN1,LRP1,RIMS2,DMD,NNAT,WNT5A,SDC4,PLTP,ABAT,ACSL6,ADCYAP1R1,DYNLL1,PLP1,RAB8B,ATP2C1,PCLO,ZIC1,AHCYL1,ABR
cellular component organization or biogenesis	GO:0071840	2.32035e-06	5.63445	7815	270	125	26944	AGT,SPARC,CHL1,KCNJ10,GRIA1,TRPM3,SERPINE2,LGI1,FZD10,MARCKS,CIT,PTCH1,SLC6A1,KCND2,FRY,ATP1B2,HIF1A,SEPTIN4,PLA2G7,IRX3,SLC39A12,PITPNC1,ERBB4,GJB6,OTX2,GJA1,CAMK2G,NCAM2,ASAP1,ITM2C,NRP1,PRNP,BTBD3,FOXB1,NTRK3,KANK1,ACVR1C,SPARCL1,FBLN5,PLCB1,CD38,FNBP1L,KCNQ1OT1,SORL1,WNT3,DAB2,TCF7L2,CYP2J6,PLCE1,ADCY8,AQP4,ATP2A2,CNTN1,OLIG1,PLPPR5,LRP1,SH3GL2,VWA1,RIMS2,DMD,CSMD3,FUT9,ELMO2,SEZ6L,ADGRB3,LRR…
positive regulation of cell communication	GO:0010647	2.79003e-06	5.55439	1990	270	50	26944	AGT,GRIA1,SERPINE2,LGI1,FZD10,MARCKS,GSDME,HIF1A,SEPTIN4,ERBB4,GJA1,CD81,ITM2C,NRP1,PRNP,NTRK3,KANK1,LGR6,ITPKB,TIMP3,PLCB1,CD38,SORL1,ADRA2A,WNT3,DAB2,TCF7L2,PLCE1,ADCY8,ACKR3,ADGRG1,RIMS2,NNAT,SASH1,CTSL,GPRC5B,WNT5A,ABAT,CAMK2D,ADCYAP1R1,DYNLL1,TSPAN5,RAB8B,ATP2C1,SLC7A10,TPD52L1,FGFR3,GADD45G,FOXP1,ECE1
positive regulation of signaling	GO:0023056	2.79003e-06	5.55439	1990	270	50	26944	AGT,GRIA1,SERPINE2,LGI1,FZD10,MARCKS,GSDME,HIF1A,SEPTIN4,ERBB4,GJA1,CD81,ITM2C,NRP1,PRNP,NTRK3,KANK1,LGR6,ITPKB,TIMP3,PLCB1,CD38,SORL1,ADRA2A,WNT3,DAB2,TCF7L2,PLCE1,ADCY8,ACKR3,ADGRG1,RIMS2,NNAT,SASH1,CTSL,GPRC5B,WNT5A,ABAT,CAMK2D,ADCYAP1R1,DYNLL1,TSPAN5,RAB8B,ATP2C1,SLC7A10,TPD52L1,FGFR3,GADD45G,FOXP1,ECE1
sodium ion transport	GO:0006814	3.15782e-06	5.50061	229	270	16	26944	SLC6A11,SLC6A9,SLC4A4,SERPINE2,SLC6A1,ATP1B2,ATP1A2,PLCB1,CNTN1,DMD,NKAIN4,CAMK2D,SLC5A3,EDNRB,AHCYL1,SLC22A4
developmental growth	GO:0048589	3.57002e-06	5.44733	785	270	29	26944	PTCH1,SLC39A12,ERBB4,GJA1,CD81,NRP1,NTRK3,LGR6,ACVR1C,CLIC4,FBLN5,PLCB1,WNT3,TCF7L2,SH3GL2,RIMS2,DMD,WNT5A,MDK,BCL2,CAMK2D,CDKN1A,FOXP1,SORBS2,RGMA,SEMA6D,MEIS1,RASAL2,CACNA2D2
negative regulation of multicellular organismal process	GO:0051241	3.58955e-06	5.44496	1214	270	37	26944	SPARC,SERPINE2,PTCH1,HIF1A,GJA1,ATP1A2,ALDH1A1,NRP1,PRNP,NTRK3,PLAT,ACVR1C,FBLN5,NDRG2,CD38,SORL1,ADRA2A,WNT3,TCF7L2,AQP4,ATP2A2,ADGRB3,WNT5A,SDC4,MDK,SOX6,BCL2,ADGRB1,DTX1,FOXP1,JAM2,RGMA,TRIB2,ABR,SEMA6D,ZFP608,APOC1
axon development	GO:0061564	3.71769e-06	5.42973	548	270	24	26944	CHL1,LGI1,PTCH1,OTX2,NCAM2,NRP1,FOXB1,NTRK3,WNT3,CNTN1,OLIG1,WNT5A,FLRT2,LRRC4C,BCL2,ABLIM1,MEGF9,PLP1,NRCAM,FOXP1,RGMA,SEMA6D,CHN1,ECE1
negative regulation of developmental process	GO:0051093	7.46181e-06	5.12716	1078	270	34	26944	SPARC,PTCH1,HIF1A,IRX3,GJA1,ASAP1,NRP1,NTRK3,KANK1,ITPKB,FBLN5,SORL1,WNT3,TCF7L2,DMD,ADGRB3,WNT5A,MDK,SOX6,BCL2,ADGRB1,RUNX1T1,SLC7A10,DTX1,EDNRB,CDKN1A,FOXP1,RGMA,TRIB2,ABR,SEMA6D,ZFP608,MEIS1,CRIM1
tissue development	GO:0009888	8.29453e-06	5.08121	2122	270	51	26944	AGT,SERPINE2,MARCKS,IRX1,GSDME,IRX2,PTCH1,HIF1A,SEPTIN4,IRX3,SLC39A12,ERBB4,GJA1,ALDH1A1,NRP1,FOXB1,NTRK3,MBOAT2,CLIC4,TIMP3,PLCB1,SORL1,WNT3,DAB2,TCF7L2,SALL2,DMD,ITGB8,CTSL,WNT5A,SDC4,MDK,NEBL,SOX6,BCL2,CAMK2D,MEGF9,BASP1,ATP2C1,ITGA6,EDNRB,CDKN1A,FOXP1,MMP14,SORBS2,RGMA,SEMA6D,MEIS1,RASAL2,ECE1,COL1A2
synaptic signaling	GO:0099536	9.0647e-06	5.04265	923	270	31	26944	SLC6A9,KCNJ10,GRIA1,SERPINE2,LGI1,SLC6A1,ERBB4,GABBR2,SYT10,PRNP,PLAT,PLCB1,CD38,ADRA2A,ADCY8,ATP2A2,RIMS2,DMD,WNT5A,LRRC4C,SHISA9,ABAT,ADGRB1,IL1RAPL1,SLC7A10,PTPRD,PCLO,SORBS2,ABR,DLG2,CACNA2D2
positive regulation of multicellular organismal process	GO:0051240	9.09085e-06	5.0414	1804	270	46	26944	AGT,SERPINE2,MARCKS,HIF1A,SLC39A12,ERBB4,GJA1,CD81,NRP1,NTRK3,PLAT,ITPKB,PLCB1,CD38,SORL1,ADRA2A,WNT3,DAB2,TCF7L2,CYP2J6,RIMS2,ITGB8,ADGRB3,SASH1,LRRN1,GPRC5B,WNT5A,MDK,AMIGO2,FLRT2,SOX6,BCL2,ABAT,CAMK2D,ADGRB1,RAB8B,SCD1,PTPRD,EDNRB,CDKN1A,FOXP1,MMP14,UCP2,ADGRL3,CACNA2D2,ECE1
positive regulation of cell junction assembly	GO:1901890	9.45712e-06	5.02424	124	270	12	26944	AGT,IRX3,NRP1,NTRK3,ADGRB3,LRRN1,SDC4,AMIGO2,FLRT2,ADGRB1,PTPRD,ADGRL3
positive regulation of cell projection organization	GO:0031346	9.6882e-06	5.01376	442	270	21	26944	SERPINE2,MARCKS,ATP1B2,NRP1,NTRK3,FNBP1L,WNT3,PLCE1,CNTN1,PLPPR5,DMD,FUT9,GPRC5B,WNT5A,MDK,ACSL6,DYNLL1,RAB8B,ITGA6,PTPRD,RGMA
tube morphogenesis	GO:0035239	1.00274e-05	4.99881	927	270	31	26944	AGT,SPARC,IRX1,IRX2,PTCH1,HIF1A,IRX3,SLC39A12,SFRP5,GJA1,NRP1,GPLD1,CLIC4,FBLN5,TCF7L2,ACKR3,ADGRG1,ITGB8,ADGRB3,SASH1,WNT5A,SDC4,MDK,RAMP1,BCL2,ADGRB1,NRCAM,FOXP1,MMP14,RGMA,MEIS1
neuron projection guidance	GO:0097485	1.11613e-05	4.95228	250	270	16	26944	CHL1,LGI1,PTCH1,OTX2,NRP1,WNT3,CNTN1,WNT5A,FLRT2,ABLIM1,MEGF9,NRCAM,FOXP1,SEMA6D,CHN1,ECE1
axon guidance	GO:0007411	1.11613e-05	4.95228	250	270	16	26944	CHL1,LGI1,PTCH1,OTX2,NRP1,WNT3,CNTN1,WNT5A,FLRT2,ABLIM1,MEGF9,NRCAM,FOXP1,SEMA6D,CHN1,ECE1
trans-synaptic signaling	GO:0099537	1.26345e-05	4.89844	883	270	30	26944	SLC6A9,KCNJ10,GRIA1,SERPINE2,LGI1,SLC6A1,ERBB4,GABBR2,SYT10,PRNP,PLAT,PLCB1,CD38,ADRA2A,ADCY8,ATP2A2,RIMS2,DMD,WNT5A,LRRC4C,SHISA9,ABAT,ADGRB1,IL1RAPL1,SLC7A10,PTPRD,PCLO,ABR,DLG2,CACNA2D2
signal transduction	GO:0007165	1.52557e-05	4.81657	6895	270	112	26944	AGT,SLC6A9,GRIA1,SERPINE2,FZD10,MARCKS,GSDME,CIT,PTCH1,RRBP1,HIF1A,SEPTIN4,SRGAP1,SLC39A12,PITPNC1,ERBB4,GABBR2,SFRP5,GJA1,CD81,ITM2C,IGSF1,NRP1,PRNP,GPLD1,NTRK3,ADGRA1,PLAT,KANK1,LGR6,ITPKB,ACVR1C,SPARCL1,TIMP3,PLCB1,NDRG2,CD38,FNBP1L,SORL1,ADRA2A,WNT3,DAB2,TCF7L2,TAFA1,CYP2J6,PLCE1,ADCY8,ATP2A2,CNTN1,PLPPR5,PAQR8,ACKR3,ADGRG1,RIMS2,DMD,ITGB8,TRIL,SEZ6L,ADGRB3,SASH1,CTSL,GPRC5B,RGS6,WNT5A,MDK,FL…
regulation of synapse organization	GO:0050807	1.52829e-05	4.8158	292	270	17	26944	SPARC,MARCKS,ASAP1,PRNP,NTRK3,SPARCL1,ADGRB3,LRRN1,WNT5A,AMIGO2,FLRT2,ADGRB1,IL1RAPL1,MDGA2,NRCAM,PTPRD,ADGRL3
homeostatic process	GO:0042592	1.53718e-05	4.81328	1835	270	46	26944	SLC4A4,KCNJ10,GRIA1,PTCH1,ATP1B2,HIF1A,SEPTIN4,IRX3,ERBB4,GJB6,GJA1,ATP1A2,ALDH1A1,PRNP,ITPKB,ACVR1C,CLIC4,PLCB1,CD38,SORL1,ADRA2A,TCF7L2,PLCE1,ADCY8,AQP4,ATP2A2,SH3GL2,PYGM,ADGRG1,DMD,CAR14,GPRC5B,WNT5A,SOX6,BCL2,ABAT,CAMK2D,DYNLL1,SLC2A1,ATP2C1,SCD1,EDNRB,XPR1,UCP2,RASAL2,TMTC2
cell morphogenesis involved in neuron differentiation	GO:0048667	2.08387e-05	4.68113	647	270	25	26944	CHL1,LGI1,MARCKS,PTCH1,OTX2,NRP1,BTBD3,FOXB1,NTRK3,WNT3,CNTN1,ADGRB3,WNT5A,FLRT2,LRRC4C,BCL2,ABLIM1,MEGF9,NRCAM,PTPRD,FOXP1,RGMA,SEMA6D,CHN1,ECE1
regulation of synapse structure or activity	GO:0050803	2.17222e-05	4.6631	299	270	17	26944	SPARC,MARCKS,ASAP1,PRNP,NTRK3,SPARCL1,ADGRB3,LRRN1,WNT5A,AMIGO2,FLRT2,ADGRB1,IL1RAPL1,MDGA2,NRCAM,PTPRD,ADGRL3
positive regulation of developmental process	GO:0051094	2.20216e-05	4.65715	1480	270	40	26944	AGT,SERPINE2,MARCKS,PTCH1,HIF1A,IRX3,SLC39A12,ERBB4,GJA1,NRP1,NTRK3,ITPKB,PLCB1,SORL1,WNT3,DAB2,TCF7L2,RIMS2,DMD,ITGB8,ADGRB3,SASH1,LRRN1,GPRC5B,RGS6,GDPD2,WNT5A,MDK,AMIGO2,FLRT2,SOX6,BCL2,FNDC5,ADGRB1,PTPRD,DDHD1,MMP14,ADGRL3,BRINP3,CACNA2D2
protein localization to cell periphery	GO:1990778	3.04348e-05	4.51663	386	270	19	26944	LGI1,PTCH1,ERBB4,CAMK2G,CD81,PRNP,SORL1,DAB2,LRP1,GPR179,RAMP1,CAMK2D,TSPAN5,TSPAN33,RAB8B,ATP2C1,MMP14,KCNIP3,DLG2
regulation of system process	GO:0044057	3.34667e-05	4.47539	614	270	24	26944	AGT,IRX5,KCND2,HIF1A,IRX3,GJA1,ATP1A2,CAMK2G,CD38,ADRA2A,DAB2,ATP2A2,RIMS2,DMD,GTF2IRD1,SHISA9,ABAT,CAMK2D,RAB8B,PCLO,EDNRB,FOXP1,JAM2,ECE1
cellular localization	GO:0051641	3.54538e-05	4.45034	3502	270	69	26944	SLC6A9,SLC4A4,KCNJ10,LGI1,MARCKS,PTCH1,SLC6A1,RRBP1,HIF1A,ERBB4,GJA1,CAMK2G,CD81,ASAP1,NRP1,SYT10,PRNP,ACVR1C,FBLN5,PLCB1,CD38,FNBP1L,SORL1,ADRA2A,DAB2,TCF7L2,PLCE1,ADCY8,AQP4,ATP2A2,LRP1,ARXES2,SH3GL2,RIMS2,SLC14A1,DMD,NNAT,WNT5A,SDC4,GPR179,RAMP1,BCL2,ABAT,CAMK2D,GRK3,ADCYAP1R1,DYNLL1,TSPAN5,TSPAN33,RAB8B,ATP2C1,RAB11FIP4,NRCAM,GPSM1,PCLO,SLC5A3,EDNRB,ZIC1,CDKN1A,ADAM11,MMP14,KCNIP3,SORBS2,GM2A…
chemical synaptic transmission	GO:0007268	4.15546e-05	4.38138	877	270	29	26944	SLC6A9,KCNJ10,GRIA1,SERPINE2,LGI1,SLC6A1,ERBB4,GABBR2,SYT10,PRNP,PLAT,PLCB1,CD38,ADRA2A,ADCY8,ATP2A2,RIMS2,DMD,WNT5A,LRRC4C,SHISA9,ABAT,ADGRB1,SLC7A10,PTPRD,PCLO,ABR,DLG2,CACNA2D2
anterograde trans-synaptic signaling	GO:0098916	4.15546e-05	4.38138	877	270	29	26944	SLC6A9,KCNJ10,GRIA1,SERPINE2,LGI1,SLC6A1,ERBB4,GABBR2,SYT10,PRNP,PLAT,PLCB1,CD38,ADRA2A,ADCY8,ATP2A2,RIMS2,DMD,WNT5A,LRRC4C,SHISA9,ABAT,ADGRB1,SLC7A10,PTPRD,PCLO,ABR,DLG2,CACNA2D2
axonogenesis	GO:0007409	4.20334e-05	4.37641	481	270	21	26944	CHL1,LGI1,PTCH1,OTX2,NRP1,FOXB1,NTRK3,WNT3,CNTN1,WNT5A,FLRT2,LRRC4C,BCL2,ABLIM1,MEGF9,NRCAM,FOXP1,RGMA,SEMA6D,CHN1,ECE1
positive regulation of cell migration	GO:0030335	4.71288e-05	4.32671	577	270	23	26944	AGT,SPARC,HIF1A,PLA2G7,ERBB4,NRP1,GPLD1,NTRK3,LGR6,ADRA2A,DAB2,ACKR3,SASH1,WNT5A,MDK,BCL2,CAMK2D,PLP1,ITGA6,FOXP1,MMP14,JAM2,SEMA6D
response to carbohydrate	GO:0009743	7.42048e-05	4.12957	286	270	16	26944	SLC6A1,HIF1A,GJB6,GJA1,GPLD1,ACVR1C,PLCB1,ADRA2A,TCF7L2,ADCY8,AQP4,NNAT,CTSL,DYNLL1,UCP2,RASAL2
response to endogenous stimulus	GO:0009719	7.63836e-05	4.117	1935	270	46	26944	AGT,SPARC,GRIA1,MARCKS,A2M,HIF1A,ERBB4,GJA1,ATP1A2,CD81,NRP1,PRNP,GPLD1,NTRK3,KANK1,ACVR1C,TIMP3,PLCB1,CD38,SORL1,ADRA2A,DAB2,TCF7L2,ADCY8,ATP2A2,PAQR8,SH3GL2,DMD,ITGB8,CTSL,WNT5A,FLRT2,SOX6,RAMP1,BCL2,CADM4,SLC2A1,FGFR3,EDNRB,FOXP1,MMP14,RGMA,UCP2,AHCYL1,CRIM1,COL1A2
synapse assembly	GO:0007416	9.23046e-05	4.03478	217	270	14	26944	GRIA1,ERBB4,NTRK3,ADGRB3,LRRN1,WNT5A,AMIGO2,FLRT2,ADGRB1,IL1RAPL1,MDGA2,PTPRD,PCLO,ADGRL3
locomotory behavior	GO:0007626	9.8178e-05	4.00799	254	270	15	26944	CHL1,KCNJ10,KCND2,ATP1A2,SELENOP,ADCY8,CNTN1,DMD,SEZ6L,GPRC5B,ABAT,SOBP,ZIC1,ADGRL3,MEIS1
monoatomic ion transmembrane transport	GO:0034220	0.00011472	3.94036	975	270	30	26944	SLC6A11,SLC6A9,SLC4A4,KCNJ10,GRIA1,TRPM3,SLC6A1,KCND2,ATP1B2,SLC39A12,GJA1,ATP1A2,KCNT1,PRNP,ATP13A4,CLIC4,PLCB1,PLCE1,ATP2A2,DMD,TTYH2,BCL2,CAMK2D,ADCYAP1R1,PLP1,ATP2C1,EDNRB,KCNIP3,UCP2,CACNA2D2
positive regulation of cell motility	GO:2000147	0.000118332	3.9269	607	270	23	26944	AGT,SPARC,HIF1A,PLA2G7,ERBB4,NRP1,GPLD1,NTRK3,LGR6,ADRA2A,DAB2,ACKR3,SASH1,WNT5A,MDK,BCL2,CAMK2D,PLP1,ITGA6,FOXP1,MMP14,JAM2,SEMA6D
chemical homeostasis	GO:0048878	0.00012047	3.91912	1091	270	32	26944	SLC4A4,KCNJ10,GRIA1,PTCH1,ATP1B2,HIF1A,ERBB4,GJB6,ATP1A2,PRNP,CLIC4,PLCB1,ADRA2A,TCF7L2,PLCE1,ADCY8,AQP4,ATP2A2,PYGM,DMD,CAR14,GPRC5B,WNT5A,BCL2,CAMK2D,DYNLL1,ATP2C1,SCD1,EDNRB,XPR1,UCP2,TMTC2
regulation of protein metabolic process	GO:0051246	0.000124678	3.90421	1901	270	45	26944	AGT,SLC6A9,SERPINE2,SPON1,FRY,HIF1A,SEPTIN4,ERBB4,GJA1,CD81,ITM2C,NRP1,PRNP,GPLD1,NTRK3,PLAT,ITPKB,TIMP3,PLCB1,SORL1,ADRA2A,DAB2,TCF7L2,ADCY8,CNTN1,LRP1,SH3GL2,DMD,SASH1,GPRC5B,WNT5A,RAMP1,BCL2,CADM4,GRK3,ADGRB1,TSPAN5,FGFR3,EDNRB,CDKN1A,MMP14,RGMA,RHOBTB3,TRIB2,RASAL2
response to monosaccharide	GO:0034284	0.000140296	3.85295	261	270	15	26944	HIF1A,GJB6,GJA1,GPLD1,ACVR1C,PLCB1,ADRA2A,TCF7L2,ADCY8,AQP4,NNAT,CTSL,DYNLL1,UCP2,RASAL2
circulatory system development	GO:0072359	0.000141077	3.85054	1216	270	34	26944	SPARC,PTCH1,HIF1A,IRX3,SLC39A12,ERBB4,GJA1,NRP1,GPLD1,NTRK3,CLIC4,FBLN5,TCF7L2,ACKR3,ADGRG1,ITGB8,ADGRB3,SASH1,WNT5A,MDK,NEBL,FLRT2,SOX6,RAMP1,CAMK2D,ADGRB1,NRCAM,CDKN1A,FOXP1,MMP14,SORBS2,MEIS1,ECE1,COL1A2
positive regulation of neuron projection development	GO:0010976	0.000153147	3.81489	226	270	14	26944	SERPINE2,MARCKS,ATP1B2,NTRK3,CNTN1,PLPPR5,DMD,FUT9,GPRC5B,WNT5A,MDK,ACSL6,ITGA6,RGMA
amide transport	GO:0042886	0.000159745	3.79657	385	270	18	26944	HIF1A,GJA1,MGST1,ACVR1C,PLCB1,CD38,ADRA2A,TCF7L2,ADCY8,RIMS2,SLC14A1,NNAT,PLTP,ABAT,DYNLL1,RAB8B,PCLO,UCP2
inorganic ion transmembrane transport	GO:0098660	0.000168704	3.77288	881	270	28	26944	SLC6A11,SLC6A9,SLC4A4,KCNJ10,TRPM3,SLC6A1,KCND2,ATP1B2,SLC39A12,ATP1A2,KCNT1,PRNP,CLIC4,PLCB1,PLCE1,ATP2A2,DMD,TTYH2,BCL2,CAMK2D,ADCYAP1R1,PLP1,ATP2C1,EDNRB,XPR1,KCNIP3,UCP2,CACNA2D2
protein localization to plasma membrane	GO:0072659	0.000188377	3.72497	306	270	16	26944	PTCH1,CAMK2G,CD81,PRNP,SORL1,DAB2,LRP1,GPR179,RAMP1,CAMK2D,TSPAN5,TSPAN33,RAB8B,ATP2C1,MMP14,KCNIP3
positive regulation of locomotion	GO:0040017	0.000194194	3.71176	624	270	23	26944	AGT,SPARC,HIF1A,PLA2G7,ERBB4,NRP1,GPLD1,NTRK3,LGR6,ADRA2A,DAB2,ACKR3,SASH1,WNT5A,MDK,BCL2,CAMK2D,PLP1,ITGA6,FOXP1,MMP14,JAM2,SEMA6D
organic substance transport	GO:0071702	0.000222177	3.6533	2419	270	52	26944	SLC6A11,SLC6A9,SLC4A4,KCNJ10,MARCKS,PTCH1,SLC6A1,RRBP1,HIF1A,SLC39A12,PITPNC1,ERBB4,GJA1,CD81,SYT10,MGST1,ACVR1C,PLCB1,CD38,SORL1,ADRA2A,DAB2,TCF7L2,ADCY8,AQP4,RIMS2,SLC14A1,NNAT,CAR14,PLTP,RAMP1,ABAT,ACSL6,GRK3,DYNLL1,SLC2A1,RAB8B,ATP2C1,SLC7A10,PCLO,SLC5A3,EDNRB,ZIC1,CDKN1A,KCNIP3,GM2A,UCP2,AHCYL1,SLC29A3,SLC22A4,DLG2,APOC1
response to oxygen-containing compound	GO:1901700	0.000231499	3.63545	2077	270	47	26944	AGT,GRIA1,MARCKS,A2M,PTCH1,SLC6A1,HIF1A,GJB6,GJA1,ATP1A2,ALDH1A1,PRNP,GPLD1,KANK1,MGST1,ACVR1C,FBLN5,PLCB1,CD38,SORL1,ADRA2A,TCF7L2,ADCY8,AQP4,ATP2A2,PYGM,NNAT,SASH1,CTSL,SCD2,WNT5A,BCL2,ABAT,ADCYAP1R1,DYNLL1,SLC2A1,SCD1,EDNRB,FOXP1,SORBS2,UCP2,AHCYL1,ADGRL3,ABR,RASAL2,BRINP3,COL1A2
regeneration	GO:0031099	0.000248174	3.60524	235	270	14	26944	CHL1,PTCH1,ERBB4,GJA1,CD81,NTRK3,LGR6,DMD,MDK,BCL2,CDKN1A,RGMA,UCP2,LIFR
epithelium development	GO:0060429	0.000261774	3.58207	1309	270	35	26944	AGT,SERPINE2,MARCKS,IRX1,GSDME,IRX2,PTCH1,HIF1A,IRX3,SLC39A12,ERBB4,GJA1,ALDH1A1,NRP1,FOXB1,NTRK3,CLIC4,PLCB1,WNT3,DAB2,TCF7L2,SALL2,DMD,CTSL,WNT5A,SDC4,MDK,BCL2,BASP1,EDNRB,CDKN1A,FOXP1,MMP14,RGMA,ECE1
cell growth	GO:0016049	0.000269976	3.56868	537	270	21	26944	SERPINE2,LGI1,SLC39A12,GJA1,NRP1,NTRK3,CD38,WNT3,DAB2,SH3GL2,RIMS2,WNT5A,BCL2,CAMK2D,CDKN1A,FOXP1,MMP14,SORBS2,RGMA,SEMA6D,MEIS1
monoatomic cation transmembrane transport	GO:0098655	0.000304134	3.51694	797	270	26	26944	SLC6A11,SLC6A9,SLC4A4,KCNJ10,TRPM3,SLC6A1,KCND2,ATP1B2,SLC39A12,ATP1A2,KCNT1,PRNP,ATP13A4,PLCB1,PLCE1,ATP2A2,DMD,BCL2,CAMK2D,ADCYAP1R1,PLP1,ATP2C1,EDNRB,KCNIP3,UCP2,CACNA2D2
modulation of chemical synaptic transmission	GO:0050804	0.000335811	3.47391	695	270	24	26944	SLC6A9,KCNJ10,GRIA1,SERPINE2,LGI1,SLC6A1,ERBB4,PRNP,PLAT,PLCB1,CD38,ADRA2A,ADCY8,ATP2A2,RIMS2,WNT5A,LRRC4C,SHISA9,ADGRB1,SLC7A10,PTPRD,PCLO,ABR,CACNA2D2
regulation of synapse assembly	GO:0051963	0.000336244	3.47335	139	270	11	26944	NTRK3,ADGRB3,LRRN1,WNT5A,AMIGO2,FLRT2,ADGRB1,IL1RAPL1,MDGA2,PTPRD,ADGRL3
regulation of trans-synaptic signaling	GO:0099177	0.000344717	3.46254	696	270	24	26944	SLC6A9,KCNJ10,GRIA1,SERPINE2,LGI1,SLC6A1,ERBB4,PRNP,PLAT,PLCB1,CD38,ADRA2A,ADCY8,ATP2A2,RIMS2,WNT5A,LRRC4C,SHISA9,ADGRB1,SLC7A10,PTPRD,PCLO,ABR,CACNA2D2
epithelial tube morphogenesis	GO:0060562	0.000360576	3.443	363	270	17	26944	AGT,IRX1,IRX2,PTCH1,HIF1A,IRX3,SLC39A12,GJA1,NRP1,CLIC4,WNT5A,SDC4,MDK,BCL2,FOXP1,MMP14,RGMA
negative regulation of signaling	GO:0023057	0.000372451	3.42893	1453	270	37	26944	AGT,GRIA1,SERPINE2,CIT,PTCH1,SLC6A1,HIF1A,SFRP5,GJA1,IGSF1,NRP1,PRNP,KANK1,ACVR1C,TIMP3,NDRG2,CD38,SORL1,ADRA2A,DAB2,TCF7L2,CYP2J6,ADCY8,ACKR3,DMD,RGS6,WNT5A,MDK,BCL2,CADM4,GRK3,ITGA6,PTPRD,FOXP1,MMP14,UCP2,CRIM1
import into cell	GO:0098657	0.00037416	3.42694	916	270	28	26944	SLC6A11,SLC6A9,KCNJ10,GRIA1,SLC6A1,ATP1B2,SLC39A12,ATP1A2,CD81,LRP1B,PRNP,FNBP1L,SORL1,DAB2,LRP1,SH3GL2,ACKR3,ELMO2,WNT5A,RAMP1,ACSL6,GRK3,ADGRB1,COLEC12,SLC2A1,SLC22A4,ABR,APOC1
negative regulation of cell communication	GO:0010648	0.00039188	3.40685	1456	270	37	26944	AGT,GRIA1,SERPINE2,CIT,PTCH1,SLC6A1,HIF1A,SFRP5,GJA1,IGSF1,NRP1,PRNP,KANK1,ACVR1C,TIMP3,NDRG2,CD38,SORL1,ADRA2A,DAB2,TCF7L2,CYP2J6,ADCY8,ACKR3,DMD,RGS6,WNT5A,MDK,BCL2,CADM4,GRK3,ITGA6,PTPRD,FOXP1,MMP14,UCP2,CRIM1
animal organ morphogenesis	GO:0009887	0.00041998	3.37677	1094	270	31	26944	AGT,IRX5,LRIG1,IRX1,IRX2,PTCH1,HIF1A,IRX3,ERBB4,GJB6,GJA1,ALDH1A1,NRP1,WNT3,TCF7L2,WNT5A,METTL7A1,MDK,FLRT2,SOX6,BCL2,MEGF9,SOBP,ITGA6,LRIG3,ZIC1,MMP14,SOX1,ABR,MEIS1,COL1A2
multicellular organismal response to stress	GO:0033555	0.000471179	3.32681	114	270	10	26944	GJA1,ATP1A2,ADRA2A,VWA1,MDK,BCL2,ADCYAP1R1,EDNRB,ADAM11,KCNIP3
response to glucose	GO:0009749	0.00047984	3.3189	248	270	14	26944	HIF1A,GJB6,GJA1,GPLD1,ACVR1C,ADRA2A,TCF7L2,ADCY8,AQP4,NNAT,CTSL,DYNLL1,UCP2,RASAL2
anatomical structure formation involved in morphogenesis	GO:0048646	0.000485899	3.31345	1221	270	33	26944	SPARC,IRX1,IRX2,PTCH1,HIF1A,IRX3,SLC39A12,GJA1,CD81,ALDH1A1,NRP1,GPLD1,FOXB1,CLIC4,FBLN5,WNT3,CNTN1,ACKR3,ADGRG1,ITGB8,ADGRB3,SASH1,WNT5A,SDC4,MDK,NEBL,RAMP1,ADGRB1,NRCAM,MMP14,JAM2,RGMA,MEIS1
regulation of growth	GO:0040008	0.000496377	3.30419	658	270	23	26944	SERPINE2,LGI1,PTCH1,HIF1A,ERBB4,GJA1,NRP1,NTRK3,SELENOP,PLCB1,CD38,WNT3,DAB2,TCF7L2,RIMS2,WNT5A,BCL2,CDKN1A,FOXP1,MMP14,RGMA,SEMA6D,CACNA2D2
postsynapse organization	GO:0099173	0.000529097	3.27646	250	270	14	26944	MARCKS,ASAP1,NRP1,PRNP,NTRK3,SH3GL2,WNT5A,ADGRB1,IL1RAPL1,NRCAM,PTPRD,SORBS2,ADGRL3,DLG2
regulation of sodium ion transport	GO:0002028	0.000564698	3.24818	65	270	8	26944	SERPINE2,ATP1B2,PLCB1,CNTN1,DMD,NKAIN4,CAMK2D,AHCYL1
response to hexose	GO:0009746	0.000611542	3.21357	253	270	14	26944	HIF1A,GJB6,GJA1,GPLD1,ACVR1C,ADRA2A,TCF7L2,ADCY8,AQP4,NNAT,CTSL,DYNLL1,UCP2,RASAL2
negative regulation of growth	GO:0045926	0.000641488	3.19281	254	270	14	26944	SERPINE2,PTCH1,HIF1A,GJA1,NRP1,WNT3,DAB2,TCF7L2,WNT5A,BCL2,CDKN1A,FOXP1,RGMA,SEMA6D
inorganic cation transmembrane transport	GO:0098662	0.000641945	3.1925	774	270	25	26944	SLC6A11,SLC6A9,SLC4A4,KCNJ10,TRPM3,SLC6A1,KCND2,ATP1B2,SLC39A12,ATP1A2,KCNT1,PRNP,PLCB1,PLCE1,ATP2A2,DMD,BCL2,CAMK2D,ADCYAP1R1,PLP1,ATP2C1,EDNRB,KCNIP3,UCP2,CACNA2D2
negative regulation of developmental growth	GO:0048640	0.000651431	3.18613	118	270	10	26944	PTCH1,GJA1,NRP1,WNT3,TCF7L2,WNT5A,CDKN1A,FOXP1,RGMA,SEMA6D
embryo development	GO:0009790	0.000726579	3.13872	1243	270	33	26944	IRX5,LRIG1,MARCKS,A2M,IRX1,IRX2,PTCH1,HIF1A,IRX3,SLC39A12,ERBB4,GJB6,GJA1,ALDH1A1,NRP1,FOXB1,ACVR1C,PLCB1,WNT3,TCF7L2,SALL2,WNT5A,SDC4,SOX6,SOBP,LRIG3,ZIC1,MMP14,RGMA,ABR,OCRL,MEIS1,ECE1
insulin secretion	GO:0030073	0.000976511	3.01032	263	270	14	26944	HIF1A,GJA1,ACVR1C,PLCB1,CD38,ADRA2A,TCF7L2,ADCY8,RIMS2,NNAT,ABAT,DYNLL1,PCLO,UCP2
secretion	GO:0046903	0.000977294	3.00997	1078	270	30	26944	SLC6A9,SERPINE2,SLC6A1,HIF1A,SEPTIN4,ERBB4,GJA1,SYT10,FOXB1,ACVR1C,FBLN5,PLCB1,CD38,ADRA2A,DAB2,TCF7L2,ADCY8,AQP4,ATP2A2,RIMS2,NNAT,SDC4,ABAT,DYNLL1,IL1RAPL1,RAB8B,PCLO,EDNRB,UCP2,ABR
peptide transport	GO:0015833	0.00098676	3.00579	346	270	16	26944	HIF1A,GJA1,MGST1,ACVR1C,PLCB1,CD38,ADRA2A,TCF7L2,ADCY8,RIMS2,NNAT,ABAT,DYNLL1,RAB8B,PCLO,UCP2
neuron migration	GO:0001764	0.00101436	2.99381	189	270	12	26944	CHL1,SEPTIN4,GJA1,NRP1,NTRK3,ADGRG1,CEP85L,MDK,FLRT2,MDGA2,SOX1,ADGRL3
apoptotic process	GO:0006915	0.00105373	2.97727	2050	270	45	26944	AGT,CHL1,MARCKS,GSDME,CIT,HIF1A,SEPTIN4,ERBB4,GJA1,ALDH1A1,ITM2C,NRP1,PRNP,GPLD1,FOXB1,NTRK3,ITPKB,ACVR1C,TIMP3,CD38,DAB2,TCF7L2,ATP2A2,ACKR3,ELMO2,CTSL,FOLH1,WNT5A,MDK,AMIGO2,BCL2,CAMK2D,DYNLL1,ITGA6,TPD52L1,FGFR3,EDNRB,GADD45G,CDKN1A,FOXP1,KCNIP3,UCP2,AHCYL1,LIFR,PEG3
telencephalon development	GO:0021537	0.00108611	2.96412	306	270	15	26944	GRIA1,ATP1B2,HIF1A,ERBB4,ATP1A2,BTBD3,FOXB1,PLCB1,ADGRG1,DMD,WNT5A,MDK,SLC2A1,ZIC1,FOXP1
morphogenesis of an epithelium	GO:0002009	0.00113132	2.94641	536	270	20	26944	AGT,IRX1,IRX2,PTCH1,HIF1A,IRX3,SLC39A12,ERBB4,GJA1,ALDH1A1,NRP1,CLIC4,CTSL,WNT5A,SDC4,MDK,BCL2,FOXP1,MMP14,RGMA
response to metal ion	GO:0010038	0.00117587	2.92964	395	270	17	26944	KCNJ10,GRIA1,SLC6A1,HIF1A,SYT10,PRNP,GPLD1,ITPKB,CLIC4,ADCY8,WNT5A,BCL2,ABAT,KCNIP3,UCP2,AHCYL1,DLG2
regulation of hormone levels	GO:0010817	0.00117819	2.92879	639	270	22	26944	HIF1A,GJA1,ALDH1A1,RDH5,ACVR1C,PLCB1,CD38,ADRA2A,DAB2,TCF7L2,ADCY8,RIMS2,NNAT,CTSL,DDO,ABAT,DYNLL1,RAB8B,PCLO,EDNRB,UCP2,ECE1
positive regulation of programmed cell death	GO:0043068	0.00127376	2.89491	642	270	22	26944	AGT,GSDME,HIF1A,SEPTIN4,ALDH1A1,ITM2C,PRNP,GPLD1,NTRK3,ACVR1C,TIMP3,TCF7L2,ATP2A2,CTSL,FOLH1,WNT5A,CAMK2D,ITGA6,TPD52L1,GADD45G,CDKN1A,FOXP1
intracellular signaling cassette	GO:0141124	0.00131265	2.88185	1794	270	41	26944	AGT,SERPINE2,FZD10,GSDME,SRGAP1,ERBB4,SFRP5,CD81,NRP1,PRNP,NTRK3,KANK1,ITPKB,TIMP3,PLCB1,NDRG2,ADRA2A,DAB2,TCF7L2,PLCE1,ADCY8,ATP2A2,ACKR3,ADGRG1,DMD,SASH1,GPRC5B,WNT5A,CADM4,CAMK2D,ADCYAP1R1,ATP2C1,TPD52L1,FGFR3,EDNRB,GADD45G,CDKN1A,CHN1,ECE1,COL1A2,RALGPS2
regulation of protein localization	GO:0032880	0.00135777	2.86717	977	270	28	26944	PTCH1,HIF1A,ERBB4,GJA1,CAMK2G,CD81,PRNP,ACVR1C,PLCB1,CD38,SORL1,ADRA2A,DAB2,TCF7L2,ADCY8,LRP1,NNAT,WNT5A,BCL2,ABAT,CAMK2D,DYNLL1,ATP2C1,SLC5A3,ZIC1,MMP14,SORBS2,UCP2
forebrain development	GO:0030900	0.00142896	2.84498	447	270	18	26944	GRIA1,ATP1B2,HIF1A,ERBB4,ATP1A2,NRP1,BTBD3,FOXB1,PLCB1,TCF7L2,ADGRG1,DMD,WNT5A,MDK,SLC2A1,ZIC1,FOXP1,SOX1
negative regulation of cell population proliferation	GO:0008285	0.00148591	2.82801	701	270	23	26944	SPARC,SERPINE2,GSDME,PTCH1,SEPTIN4,ERBB4,GJB6,SFRP5,GJA1,PRNP,GPLD1,ACVR1C,TIMP3,NDRG2,DAB2,ACKR3,ADGRG1,CTSL,WNT5A,SDC4,BCL2,CDKN1A,SKAP2
embryonic morphogenesis	GO:0048598	0.00148658	2.82781	648	270	22	26944	IRX5,LRIG1,IRX1,IRX2,PTCH1,HIF1A,IRX3,SLC39A12,GJB6,GJA1,ALDH1A1,WNT3,TCF7L2,WNT5A,SDC4,SOBP,LRIG3,ZIC1,MMP14,RGMA,ABR,ECE1
export from cell	GO:0140352	0.00150123	2.82355	982	270	28	26944	SLC6A9,SLC4A4,SERPINE2,ATP1B2,HIF1A,SEPTIN4,GJA1,ATP1A2,SYT10,ACVR1C,PLCB1,CD38,ADRA2A,DAB2,TCF7L2,ADCY8,ATP2A2,RIMS2,NNAT,SDC4,ABAT,DYNLL1,IL1RAPL1,RAB8B,PCLO,EDNRB,UCP2,ABR
positive regulation of response to stimulus	GO:0048584	0.00152704	2.81615	2359	270	49	26944	AGT,FZD10,MARCKS,A2M,GSDME,HIF1A,SEPTIN4,PLA2G7,ERBB4,GJA1,CD81,ITM2C,NRP1,PRNP,GPLD1,NTRK3,PLAT,KANK1,LGR6,ITPKB,TIMP3,PLCB1,CD38,SORL1,ADRA2A,WNT3,DAB2,TCF7L2,PLCE1,ACKR3,ADGRG1,RIMS2,TRIL,SASH1,CTSL,GPRC5B,WNT5A,MDK,BCL2,CAMK2D,ADCYAP1R1,TSPAN5,COLEC12,ATP2C1,TPD52L1,FGFR3,GADD45G,FOXP1,ECE1
sensory organ development	GO:0007423	0.00156446	2.80563	650	270	22	26944	IRX5,LRIG1,GSDME,HIF1A,GJB6,GJA1,ALDH1A1,NRP1,NTRK3,CLIC4,OLIG1,SALL2,WNT5A,SDC4,BCL2,SOBP,LRIG3,ZIC1,SOX1,ABR,MEIS1,ECE1
tissue morphogenesis	GO:0048729	0.00160479	2.79458	651	270	22	26944	AGT,IRX1,IRX2,PTCH1,HIF1A,SEPTIN4,IRX3,SLC39A12,ERBB4,GJA1,ALDH1A1,NRP1,CLIC4,WNT3,CTSL,WNT5A,SDC4,MDK,BCL2,FOXP1,MMP14,RGMA
response to inorganic substance	GO:0010035	0.00160479	2.79458	651	270	22	26944	KCNJ10,GRIA1,PTCH1,SLC6A1,HIF1A,SYT10,PRNP,GPLD1,SELENOP,ITPKB,CLIC4,FBLN5,PLCB1,ADCY8,WNT5A,BCL2,ABAT,EDNRB,KCNIP3,UCP2,AHCYL1,DLG2
peptide hormone secretion	GO:0030072	0.00162771	2.78842	316	270	15	26944	HIF1A,GJA1,ACVR1C,PLCB1,CD38,ADRA2A,TCF7L2,ADCY8,RIMS2,NNAT,ABAT,DYNLL1,RAB8B,PCLO,UCP2
positive regulation of signal transduction	GO:0009967	0.00171526	2.76567	1613	270	38	26944	AGT,FZD10,MARCKS,GSDME,HIF1A,SEPTIN4,ERBB4,CD81,ITM2C,NRP1,NTRK3,KANK1,LGR6,ITPKB,TIMP3,PLCB1,SORL1,ADRA2A,WNT3,DAB2,TCF7L2,PLCE1,ACKR3,ADGRG1,RIMS2,SASH1,CTSL,GPRC5B,WNT5A,CAMK2D,ADCYAP1R1,TSPAN5,ATP2C1,TPD52L1,FGFR3,GADD45G,FOXP1,ECE1
regulation of multicellular organismal development	GO:2000026	0.00178107	2.74932	1550	270	37	26944	SPARC,SERPINE2,MARCKS,PTCH1,HIF1A,SLC39A12,ERBB4,GJA1,NRP1,NTRK3,MBOAT2,ITPKB,FBLN5,PLCB1,SORL1,WNT3,TCF7L2,ITGB8,ADGRB3,SASH1,LRRN1,WNT5A,MDK,AMIGO2,FLRT2,SOX6,ADGRB1,PTPRD,DTX1,FOXP1,MMP14,JAM2,RGMA,ADGRL3,SEMA6D,ZFP608,MEIS1
cell-cell adhesion	GO:0098609	0.00184433	2.73416	934	270	27	26944	SERPINE2,ATP1B2,CD81,PRNP,ITPKB,SPARCL1,AQP4,CNTN1,FUT9,WNT5A,SDC4,MDK,AMIGO2,LRRC4C,BCL2,CADM4,CDH20,ATP2C1,ITGA6,MDGA2,NRCAM,PTPRD,DTX1,JAM2,ADGRL3,ZFP608,DLG2
intracellular chemical homeostasis	GO:0055082	0.00200058	2.69884	768	270	24	26944	SLC4A4,GRIA1,ATP1B2,HIF1A,GJB6,ATP1A2,PRNP,CLIC4,PLCB1,ADRA2A,TCF7L2,PLCE1,ADCY8,AQP4,ATP2A2,PYGM,DMD,WNT5A,BCL2,CAMK2D,DYNLL1,ATP2C1,XPR1,UCP2
monoatomic cation homeostasis	GO:0055080	0.00203665	2.69108	608	270	21	26944	SLC4A4,KCNJ10,GRIA1,ATP1B2,HIF1A,ATP1A2,PRNP,CLIC4,PLCB1,PLCE1,ADCY8,ATP2A2,PYGM,DMD,CAR14,WNT5A,BCL2,CAMK2D,ATP2C1,EDNRB,TMTC2
positive regulation of synapse assembly	GO:0051965	0.00212233	2.67319	77	270	8	26944	NTRK3,ADGRB3,LRRN1,AMIGO2,FLRT2,ADGRB1,PTPRD,ADGRL3
regulation of cell differentiation	GO:0045595	0.00213494	2.67061	1761	270	40	26944	AGT,SERPINE2,MARCKS,PTCH1,HIF1A,IRX3,GJA1,NRP1,NTRK3,MBOAT2,ITPKB,PLCB1,SORL1,WNT3,DAB2,TCF7L2,DMD,GPRC5B,RGS6,GDPD2,WNT5A,MDK,SOX6,BCL2,FNDC5,RUNX1T1,SLC7A10,PTPRD,DTX1,EDNRB,FOXP1,MMP14,SOX1,RGMA,TRIB2,SEMA6D,ZFP608,MEIS1,BRINP3,CRIM1
peptide secretion	GO:0002790	0.00214033	2.66952	323	270	15	26944	HIF1A,GJA1,ACVR1C,PLCB1,CD38,ADRA2A,TCF7L2,ADCY8,RIMS2,NNAT,ABAT,DYNLL1,RAB8B,PCLO,UCP2
regulation of nervous system development	GO:0051960	0.00235236	2.6285	562	270	20	26944	SERPINE2,MARCKS,HIF1A,NRP1,NTRK3,SORL1,WNT3,TCF7L2,ADGRB3,LRRN1,WNT5A,MDK,AMIGO2,FLRT2,ADGRB1,PTPRD,JAM2,RGMA,ADGRL3,SEMA6D
regulation of secretion by cell	GO:1903530	0.00239417	2.62085	667	270	22	26944	HIF1A,SEPTIN4,GJA1,SYT10,ACVR1C,PLCB1,CD38,ADRA2A,DAB2,TCF7L2,ADCY8,ATP2A2,RIMS2,NNAT,SDC4,ABAT,DYNLL1,IL1RAPL1,RAB8B,PCLO,UCP2,ABR
regulation of developmental growth	GO:0048638	0.00255807	2.59209	372	270	16	26944	PTCH1,ERBB4,GJA1,NRP1,NTRK3,PLCB1,WNT3,TCF7L2,RIMS2,WNT5A,BCL2,CDKN1A,FOXP1,RGMA,SEMA6D,CACNA2D2
positive regulation of protein metabolic process	GO:0051247	0.00257845	2.58864	1130	270	30	26944	AGT,SLC6A9,SPON1,SEPTIN4,ERBB4,GJA1,CD81,NRP1,PRNP,GPLD1,NTRK3,PLCB1,SORL1,ADRA2A,DAB2,TCF7L2,ADCY8,CNTN1,LRP1,GPRC5B,WNT5A,RAMP1,BCL2,GRK3,FGFR3,EDNRB,CDKN1A,MMP14,RGMA,TRIB2
monoatomic ion homeostasis	GO:0050801	0.00277719	2.55639	620	270	21	26944	SLC4A4,KCNJ10,GRIA1,ATP1B2,HIF1A,ATP1A2,PRNP,CLIC4,PLCB1,PLCE1,ADCY8,ATP2A2,PYGM,DMD,CAR14,WNT5A,BCL2,CAMK2D,ATP2C1,EDNRB,TMTC2
cell death	GO:0008219	0.00280193	2.55254	2125	270	45	26944	AGT,CHL1,MARCKS,GSDME,CIT,HIF1A,SEPTIN4,ERBB4,GJA1,ALDH1A1,ITM2C,NRP1,PRNP,GPLD1,FOXB1,NTRK3,ITPKB,ACVR1C,TIMP3,CD38,DAB2,TCF7L2,ATP2A2,ACKR3,ELMO2,CTSL,FOLH1,WNT5A,MDK,AMIGO2,BCL2,CAMK2D,DYNLL1,ITGA6,TPD52L1,FGFR3,EDNRB,GADD45G,CDKN1A,FOXP1,KCNIP3,UCP2,AHCYL1,LIFR,PEG3
programmed cell death	GO:0012501	0.00280193	2.55254	2125	270	45	26944	AGT,CHL1,MARCKS,GSDME,CIT,HIF1A,SEPTIN4,ERBB4,GJA1,ALDH1A1,ITM2C,NRP1,PRNP,GPLD1,FOXB1,NTRK3,ITPKB,ACVR1C,TIMP3,CD38,DAB2,TCF7L2,ATP2A2,ACKR3,ELMO2,CTSL,FOLH1,WNT5A,MDK,AMIGO2,BCL2,CAMK2D,DYNLL1,ITGA6,TPD52L1,FGFR3,EDNRB,GADD45G,CDKN1A,FOXP1,KCNIP3,UCP2,AHCYL1,LIFR,PEG3
regulation of intracellular signal transduction	GO:1902531	0.00318146	2.49737	1722	270	39	26944	AGT,SERPINE2,FZD10,GSDME,CIT,HIF1A,SEPTIN4,ERBB4,SFRP5,CD81,NRP1,PRNP,NTRK3,KANK1,ITPKB,TIMP3,PLCB1,NDRG2,ADRA2A,DAB2,TCF7L2,PLCE1,ACKR3,ADGRG1,DMD,SEZ6L,SASH1,GPRC5B,WNT5A,BCL2,CADM4,CAMK2D,ADCYAP1R1,ATP2C1,TPD52L1,FGFR3,GADD45G,CHN1,ECE1
regulation of anatomical structure morphogenesis	GO:0022603	0.00325786	2.48707	904	270	26	26944	AGT,SPARC,MARCKS,HIF1A,SLC39A12,GJA1,NRP1,NTRK3,KANK1,FBLN5,WNT3,RIMS2,ITGB8,ADGRB3,SASH1,WNT5A,MDK,LRRC4C,ADGRB1,PTPRD,DDHD1,FOXP1,RGMA,ABR,SEMA6D,CHN1
regulation of apoptotic process	GO:0042981	0.0033206	2.47878	1658	270	38	26944	AGT,CHL1,GSDME,HIF1A,SEPTIN4,ERBB4,GJA1,ALDH1A1,ITM2C,NRP1,PRNP,GPLD1,FOXB1,NTRK3,ITPKB,ACVR1C,TIMP3,CD38,DAB2,TCF7L2,ATP2A2,ACKR3,CTSL,FOLH1,WNT5A,MDK,AMIGO2,BCL2,CAMK2D,ITGA6,TPD52L1,EDNRB,GADD45G,CDKN1A,FOXP1,KCNIP3,UCP2,LIFR
regulation of cellular localization	GO:0060341	0.00349844	2.45613	1086	270	29	26944	PTCH1,HIF1A,ERBB4,GJA1,CAMK2G,CD81,PRNP,ACVR1C,PLCB1,CD38,SORL1,ADRA2A,DAB2,TCF7L2,ADCY8,LRP1,NNAT,WNT5A,BCL2,ABAT,CAMK2D,ADCYAP1R1,DYNLL1,ATP2C1,SLC5A3,ZIC1,MMP14,SORBS2,UCP2
regulation of cell population proliferation	GO:0042127	0.00362274	2.44096	1799	270	40	26944	SPARC,SERPINE2,GSDME,PTCH1,HIF1A,SEPTIN4,ERBB4,GJB6,SFRP5,GJA1,CD81,PRNP,GPLD1,NTRK3,ACVR1C,FBLN5,TIMP3,NDRG2,CD38,WNT3,DAB2,TCF7L2,TAFA1,ACKR3,ADGRG1,DMD,CTSL,WNT5A,SDC4,MDK,BCL2,CADM4,CAMK2D,FGFR3,EDNRB,CDKN1A,FOXP1,LIFR,MEIS1,SKAP2
enzyme-linked receptor protein signaling pathway	GO:0007167	0.00376875	2.4238	970	270	27	26944	AGT,MARCKS,HIF1A,ERBB4,IGSF1,NRP1,GPLD1,NTRK3,PLAT,KANK1,ACVR1C,PLCB1,SORL1,ADRA2A,DAB2,TCF7L2,PLCE1,ITGB8,WNT5A,FLRT2,CADM4,FGFR3,RGMA,LIFR,CHN1,CRIM1,COL1A2
regulation of secretion	GO:0051046	0.00425303	2.3713	746	270	23	26944	SLC6A1,HIF1A,SEPTIN4,GJA1,SYT10,ACVR1C,PLCB1,CD38,ADRA2A,DAB2,TCF7L2,ADCY8,ATP2A2,RIMS2,NNAT,SDC4,ABAT,DYNLL1,IL1RAPL1,RAB8B,PCLO,UCP2,ABR
protein localization	GO:0008104	0.00439466	2.35707	2594	270	51	26944	LGI1,MARCKS,PTCH1,RRBP1,HIF1A,ERBB4,GJA1,CAMK2G,CD81,ASAP1,NRP1,PRNP,ACVR1C,FBLN5,PLCB1,CD38,SORL1,ADRA2A,DAB2,TCF7L2,ADCY8,LRP1,ARXES2,RIMS2,DMD,NNAT,WNT5A,GPR179,RAMP1,BCL2,ABAT,CAMK2D,GRK3,DYNLL1,TSPAN5,TSPAN33,RAB8B,ATP2C1,NRCAM,PCLO,SLC5A3,EDNRB,ZIC1,CDKN1A,ADAM11,MMP14,KCNIP3,SORBS2,UCP2,AHCYL1,DLG2
regulation of membrane potential	GO:0042391	0.00441549	2.35502	484	270	18	26944	SLC4A4,KCNJ10,GRIA1,KCND2,ATP1B2,GJA1,NTRK3,ATP2A2,RIMS2,DMD,BCL2,ABAT,CAMK2D,DYNLL1,NRCAM,PCLO,FOXP1,UCP2
signal release	GO:0023061	0.00456037	2.341	587	270	20	26944	SLC6A9,HIF1A,GJA1,SYT10,ACVR1C,PLCB1,CD38,ADRA2A,DAB2,TCF7L2,ADCY8,ATP2A2,RIMS2,NNAT,ABAT,DYNLL1,RAB8B,PCLO,EDNRB,UCP2
lipid metabolic process	GO:0006629	0.00462275	2.3351	1417	270	34	26944	PLA2G7,PITPNC1,ERBB4,ALDH1A1,RDH5,GPLD1,MBOAT2,ITPKB,PLCB1,SORL1,ADRA2A,DAB2,TCF7L2,CYP2J6,PLCE1,CYP2J9,PLPPR5,FADS2,ITGB8,FUT9,SCD2,GDPD2,CHPT1,ACSL6,PLP1,SCD1,ACSS3,B3GALT2,EDNRB,EBP,GM2A,SLC22A4,OCRL,APOC1
cellular lipid metabolic process	GO:0044255	0.00465022	2.33253	1041	270	28	26944	PLA2G7,PITPNC1,ERBB4,ALDH1A1,RDH5,GPLD1,MBOAT2,ITPKB,PLCB1,SORL1,TCF7L2,CYP2J6,PLCE1,CYP2J9,PLPPR5,FADS2,ITGB8,FUT9,SCD2,CHPT1,ACSL6,PLP1,SCD1,B3GALT2,GM2A,SLC22A4,OCRL,APOC1
cell population proliferation	GO:0008283	0.00477945	2.32062	2168	270	45	26944	SPARC,SERPINE2,GSDME,PTCH1,HIF1A,SEPTIN4,ERBB4,GJB6,SFRP5,GJA1,CD81,PRNP,GPLD1,NTRK3,KANK1,LGR6,ITPKB,ACVR1C,FBLN5,TIMP3,NDRG2,CD38,WNT3,DAB2,TCF7L2,TAFA1,ACKR3,ADGRG1,DMD,CTSL,WNT5A,SDC4,MDK,BCL2,CADM4,ACSL6,CAMK2D,FGFR3,EDNRB,CDKN1A,FOXP1,MMP14,LIFR,MEIS1,SKAP2
cellular macromolecule localization	GO:0070727	0.00491083	2.30885	2604	270	51	26944	LGI1,MARCKS,PTCH1,RRBP1,HIF1A,ERBB4,GJA1,CAMK2G,CD81,ASAP1,NRP1,PRNP,ACVR1C,FBLN5,PLCB1,CD38,SORL1,ADRA2A,DAB2,TCF7L2,ADCY8,LRP1,ARXES2,RIMS2,DMD,NNAT,WNT5A,GPR179,RAMP1,BCL2,ABAT,CAMK2D,GRK3,DYNLL1,TSPAN5,TSPAN33,RAB8B,ATP2C1,NRCAM,PCLO,SLC5A3,EDNRB,ZIC1,CDKN1A,ADAM11,MMP14,KCNIP3,SORBS2,UCP2,AHCYL1,DLG2
calcium ion transport	GO:0006816	0.00495567	2.3049	439	270	17	26944	TRPM3,GJA1,ATP1A2,CAMK2G,PRNP,PLCB1,PLCE1,ATP2A2,DMD,RAMP1,BCL2,CAMK2D,ADCYAP1R1,PLP1,ATP2C1,EDNRB,CACNA2D2
positive regulation of insulin secretion	GO:0032024	0.00496966	2.30367	115	270	9	26944	HIF1A,GJA1,PLCB1,CD38,TCF7L2,ADCY8,NNAT,ABAT,DYNLL1
regulation of insulin secretion	GO:0050796	0.00502277	2.29906	220	270	12	26944	HIF1A,GJA1,ACVR1C,PLCB1,CD38,ADRA2A,TCF7L2,ADCY8,NNAT,ABAT,DYNLL1,UCP2
protein localization to membrane	GO:0072657	0.00504104	2.29748	644	270	21	26944	LGI1,PTCH1,ERBB4,CAMK2G,CD81,PRNP,SORL1,DAB2,LRP1,GPR179,RAMP1,CAMK2D,TSPAN5,TSPAN33,RAB8B,ATP2C1,SLC5A3,MMP14,KCNIP3,SORBS2,DLG2
hormone secretion	GO:0046879	0.00537148	2.26991	394	270	16	26944	HIF1A,GJA1,ACVR1C,PLCB1,CD38,ADRA2A,DAB2,TCF7L2,ADCY8,RIMS2,NNAT,ABAT,DYNLL1,RAB8B,PCLO,UCP2
inorganic ion homeostasis	GO:0098771	0.00559759	2.252	543	270	19	26944	KCNJ10,GRIA1,ATP1B2,HIF1A,ATP1A2,PRNP,PLCB1,PLCE1,ADCY8,ATP2A2,PYGM,DMD,WNT5A,BCL2,CAMK2D,ATP2C1,EDNRB,XPR1,TMTC2
regulation of peptide hormone secretion	GO:0090276	0.00570657	2.24362	263	270	13	26944	HIF1A,GJA1,ACVR1C,PLCB1,CD38,ADRA2A,TCF7L2,ADCY8,NNAT,ABAT,DYNLL1,RAB8B,UCP2
negative regulation of locomotion	GO:0040013	0.00575914	2.23964	350	270	15	26944	ATP1B2,SRGAP1,GJA1,NRP1,KANK1,ACVR1C,CLIC4,PLCB1,WNT3,ADGRG1,WNT5A,BCL2,ADGRB1,ABR,SEMA6D
muscle cell differentiation	GO:0042692	0.00576647	2.23909	444	270	17	26944	IRX3,CD81,ATP2A2,DMD,ADGRB3,NEBL,SOX6,BCL2,CAMK2D,ADGRB1,EDNRB,FOXP1,MMP14,SORBS2,JAM2,MEIS1,CACNA2D2
positive regulation of peptide hormone secretion	GO:0090277	0.00590601	2.22871	150	270	10	26944	HIF1A,GJA1,PLCB1,CD38,TCF7L2,ADCY8,NNAT,ABAT,DYNLL1,RAB8B
regulation of metabolic process	GO:0019222	0.00625771	2.20358	6882	270	103	26944	AGT,SLC6A9,SLC4A4,GRIA1,IRX5,SERPINE2,IRX1,IRX2,SPON1,PTCH1,FRY,HIF1A,SEPTIN4,IRX3,ERBB4,OTX2,SFRP5,GJA1,MGAT4C,CD81,ALDH1A1,ITM2C,IGSF1,NRP1,PRNP,GPLD1,FOXB1,NTRK3,ZFHX4,PLAT,ITPKB,FBLN5,TIMP3,PLCB1,NDRG2,CD38,KCNQ1OT1,SORL1,ADRA2A,WNT3,DAB2,TCF7L2,CYP2J6,ADCY8,AQP4,CNTN1,OLIG1,LRP1,SALL2,SH3GL2,RIMS2,DMD,ITGB8,TRIL,SASH1,GPRC5B,WNT5A,MDK,GTF2IRD1,SOX6,RAMP1,BCL2,ABAT,CADM4,CAMK2D,ABLIM1,LSM6,GR…
regulation of monoatomic ion transport	GO:0043269	0.00630851	2.20007	447	270	17	26944	SLC6A9,KCNJ10,SERPINE2,ATP1B2,GJA1,ATP1A2,PRNP,PLCB1,CNTN1,DMD,NKAIN4,BCL2,CAMK2D,ADCYAP1R1,PLP1,KCNIP3,AHCYL1
regulation of programmed cell death	GO:0043067	0.00659591	2.18073	1707	270	38	26944	AGT,CHL1,GSDME,HIF1A,SEPTIN4,ERBB4,GJA1,ALDH1A1,ITM2C,NRP1,PRNP,GPLD1,FOXB1,NTRK3,ITPKB,ACVR1C,TIMP3,CD38,DAB2,TCF7L2,ATP2A2,ACKR3,CTSL,FOLH1,WNT5A,MDK,AMIGO2,BCL2,CAMK2D,ITGA6,TPD52L1,EDNRB,GADD45G,CDKN1A,FOXP1,KCNIP3,UCP2,LIFR
regulation of peptide secretion	GO:0002791	0.00701373	2.15405	268	270	13	26944	HIF1A,GJA1,ACVR1C,PLCB1,CD38,ADRA2A,TCF7L2,ADCY8,NNAT,ABAT,DYNLL1,RAB8B,UCP2
regulation of membrane protein ectodomain proteolysis	GO:0051043	0.00708206	2.14984	24	270	5	26944	GPLD1,TIMP3,ADRA2A,TSPAN5,RGMA
macromolecule localization	GO:0033036	0.0073197	2.13551	3092	270	57	26944	LGI1,MARCKS,PTCH1,RRBP1,HIF1A,PITPNC1,ERBB4,GJA1,CAMK2G,CD81,ASAP1,NRP1,PRNP,ACVR1C,FBLN5,PLCB1,CD38,SORL1,ADRA2A,DAB2,TCF7L2,ADCY8,LRP1,ARXES2,RIMS2,DMD,NNAT,WNT5A,PLTP,GPR179,RAMP1,BCL2,ABAT,ACSL6,CAMK2D,GRK3,DYNLL1,TSPAN5,SLC2A1,TSPAN33,RAB8B,ATP2C1,NRCAM,PCLO,SLC5A3,EDNRB,ZIC1,CDKN1A,ADAM11,MMP14,KCNIP3,SORBS2,GM2A,UCP2,AHCYL1,DLG2,APOC1
positive regulation of peptide secretion	GO:0002793	0.00748018	2.12609	154	270	10	26944	HIF1A,GJA1,PLCB1,CD38,TCF7L2,ADCY8,NNAT,ABAT,DYNLL1,RAB8B
regulation of peptide transport	GO:0090087	0.00760674	2.1188	270	270	13	26944	HIF1A,GJA1,ACVR1C,PLCB1,CD38,ADRA2A,TCF7L2,ADCY8,NNAT,ABAT,DYNLL1,RAB8B,UCP2
hormone transport	GO:0009914	0.0076309	2.11742	405	270	16	26944	HIF1A,GJA1,ACVR1C,PLCB1,CD38,ADRA2A,DAB2,TCF7L2,ADCY8,RIMS2,NNAT,ABAT,DYNLL1,RAB8B,PCLO,UCP2
response to hormone	GO:0009725	0.00768655	2.11427	1008	270	27	26944	AGT,GRIA1,MARCKS,A2M,GJA1,ATP1A2,GPLD1,KANK1,ACVR1C,TIMP3,PLCB1,CD38,SORL1,ADRA2A,DAB2,ADCY8,ATP2A2,PAQR8,CTSL,RAMP1,BCL2,SLC2A1,EDNRB,FOXP1,MMP14,UCP2,AHCYL1
specification of loop of Henle identity	GO:0072086	0.00790247	2.10224	4	270	3	26944	IRX1,IRX2,IRX3
negative regulation of response to stimulus	GO:0048585	0.00819416	2.0865	1723	270	38	26944	AGT,SERPINE2,A2M,CIT,PTCH1,HIF1A,SFRP5,IGSF1,NRP1,PRNP,PLAT,KANK1,TIMP3,NDRG2,SORL1,ADRA2A,WNT3,DAB2,TCF7L2,CYP2J6,ACKR3,DMD,RGS6,WNT5A,MDK,BCL2,CADM4,GRK3,ADCYAP1R1,ITGA6,PTPRD,FOXP1,MMP14,RGMA,UCP2,ABR,SEMA6D,CRIM1
pattern specification process	GO:0007389	0.00822109	2.08507	456	270	17	26944	IRX1,IRX2,PTCH1,HIF1A,IRX3,ERBB4,GJA1,NRP1,FOXB1,WNT3,ADGRG1,WNT5A,MDGA2,ZIC1,SOX1,MEIS1,SCMH1
positive regulation of hormone secretion	GO:0046887	0.0082547	2.0833	192	270	11	26944	HIF1A,GJA1,PLCB1,CD38,DAB2,TCF7L2,ADCY8,NNAT,ABAT,DYNLL1,RAB8B
circulatory system process	GO:0003013	0.00850373	2.07039	559	270	19	26944	AGT,IRX5,KCND2,HIF1A,IRX3,GJA1,ATP1A2,CD38,ADRA2A,ATP2A2,SH3GL2,DMD,ABAT,CAMK2D,SLC2A1,EDNRB,ABR,ECE1,COL1A2
localization within membrane	GO:0051668	0.00879375	2.05583	723	270	22	26944	LGI1,PTCH1,ERBB4,CAMK2G,CD81,PRNP,SORL1,DAB2,LRP1,GPR179,RAMP1,CAMK2D,TSPAN5,TSPAN33,RAB8B,ATP2C1,RAB11FIP4,SLC5A3,MMP14,KCNIP3,SORBS2,DLG2
developmental cell growth	GO:0048588	0.00892753	2.04927	274	270	13	26944	SLC39A12,NRP1,NTRK3,WNT3,SH3GL2,RIMS2,WNT5A,CAMK2D,FOXP1,SORBS2,RGMA,SEMA6D,MEIS1
angiogenesis	GO:0001525	0.00894975	2.04819	561	270	19	26944	SPARC,HIF1A,SLC39A12,NRP1,GPLD1,CLIC4,FBLN5,ACKR3,ADGRG1,ITGB8,ADGRB3,SASH1,WNT5A,MDK,RAMP1,ADGRB1,NRCAM,MMP14,MEIS1
protein secretion	GO:0009306	0.00977494	2.00989	413	270	16	26944	HIF1A,GJA1,ACVR1C,PLCB1,CD38,ADRA2A,TCF7L2,ADCY8,RIMS2,NNAT,ABAT,DYNLL1,RAB8B,PCLO,EDNRB,UCP2
establishment of protein localization to extracellular region	GO:0035592	0.0100778	1.99664	414	270	16	26944	HIF1A,GJA1,ACVR1C,PLCB1,CD38,ADRA2A,TCF7L2,ADCY8,RIMS2,NNAT,ABAT,DYNLL1,RAB8B,PCLO,EDNRB,UCP2
response to organic substance	GO:0010033	0.0101552	1.99331	3435	270	61	26944	AGT,GRIA1,MARCKS,A2M,IRX1,GSDME,PTCH1,SLC6A1,HIF1A,PCOLCE2,GJB6,GJA1,ATP1A2,CD81,ALDH1A1,PRNP,GPLD1,KANK1,MGST1,ACVR1C,TIMP3,PLCB1,CD38,SORL1,ADRA2A,DAB2,TCF7L2,ADCY8,AQP4,ATP2A2,PAQR8,PYGM,ACKR3,NNAT,SASH1,CTSL,SCD2,WNT5A,RAMP1,BCL2,ABAT,ADCYAP1R1,DYNLL1,COLEC12,SLC2A1,ITGA6,SCD1,DTX1,EDNRB,FOXP1,MMP14,SOX1,SORBS2,UCP2,AHCYL1,ADGRL3,ABR,LIFR,RASAL2,BRINP3,COL1A2
positive regulation of nervous system development	GO:0051962	0.0105702	1.97592	368	270	15	26944	SERPINE2,MARCKS,HIF1A,NRP1,NTRK3,WNT3,ADGRB3,LRRN1,WNT5A,MDK,AMIGO2,FLRT2,ADGRB1,PTPRD,ADGRL3
regulation of nitrogen compound metabolic process	GO:0051171	0.0106067	1.97442	5229	270	83	26944	AGT,SLC6A9,SLC4A4,IRX5,SERPINE2,IRX1,IRX2,SPON1,PTCH1,FRY,HIF1A,SEPTIN4,IRX3,ERBB4,OTX2,SFRP5,GJA1,CD81,ITM2C,IGSF1,NRP1,PRNP,GPLD1,FOXB1,NTRK3,ZFHX4,PLAT,ITPKB,FBLN5,TIMP3,PLCB1,CD38,SORL1,ADRA2A,DAB2,TCF7L2,ADCY8,CNTN1,OLIG1,LRP1,SALL2,SH3GL2,DMD,SASH1,GPRC5B,WNT5A,MDK,GTF2IRD1,SOX6,RAMP1,BCL2,ABAT,CADM4,CAMK2D,ABLIM1,GRK3,DYNLL1,BASP1,ADGRB1,RUNX1T1,TSPAN5,NPAS3,CBX5,ITGA6,FGFR3,EDNRB,ZIC1,CDK…
cellular response to growth factor stimulus	GO:0071363	0.0106957	1.97079	732	270	22	26944	AGT,SPARC,GRIA1,HIF1A,ERBB4,NRP1,NTRK3,ACVR1C,SORL1,DAB2,TCF7L2,SH3GL2,DMD,ITGB8,WNT5A,FLRT2,SOX6,CADM4,FGFR3,RGMA,CRIM1,COL1A2
positive regulation of apoptotic process	GO:0043065	0.0108246	1.96559	622	270	20	26944	AGT,GSDME,HIF1A,SEPTIN4,ALDH1A1,ITM2C,PRNP,GPLD1,NTRK3,ACVR1C,TIMP3,TCF7L2,ATP2A2,CTSL,FOLH1,WNT5A,CAMK2D,ITGA6,TPD52L1,GADD45G
positive regulation of cell differentiation	GO:0045597	0.0115825	1.9362	970	270	26	26944	AGT,SERPINE2,MARCKS,PTCH1,HIF1A,IRX3,GJA1,NRP1,NTRK3,ITPKB,PLCB1,WNT3,DAB2,TCF7L2,DMD,GPRC5B,RGS6,GDPD2,WNT5A,MDK,SOX6,BCL2,FNDC5,PTPRD,MMP14,BRINP3
intracellular signal transduction	GO:0035556	0.011675	1.93274	2610	270	50	26944	AGT,SERPINE2,FZD10,GSDME,CIT,HIF1A,SEPTIN4,SRGAP1,ERBB4,SFRP5,CD81,NRP1,PRNP,NTRK3,KANK1,ITPKB,TIMP3,PLCB1,NDRG2,ADRA2A,DAB2,TCF7L2,PLCE1,ADCY8,ATP2A2,ACKR3,ADGRG1,DMD,SEZ6L,SASH1,GPRC5B,RGS6,WNT5A,MDK,BCL2,CADM4,CAMK2D,ADCYAP1R1,ATP2C1,TPD52L1,FGFR3,EDNRB,GADD45G,CDKN1A,WSB1,ABR,CHN1,ECE1,COL1A2,RALGPS2
negative regulation of neuron projection development	GO:0010977	0.0117484	1.93002	162	270	10	26944	ITM2C,NRP1,KANK1,CD38,WNT3,DAB2,WNT5A,RUNX1T1,RGMA,SEMA6D
mesenchymal cell differentiation	GO:0048762	0.0117624	1.9295	239	270	12	26944	HIF1A,ERBB4,GJA1,NRP1,TIMP3,DAB2,TCF7L2,WNT5A,MDK,BCL2,EDNRB,SEMA6D
secretion by cell	GO:0032940	0.0122593	1.91153	913	270	25	26944	SLC6A9,SERPINE2,HIF1A,SEPTIN4,GJA1,SYT10,ACVR1C,PLCB1,CD38,ADRA2A,DAB2,TCF7L2,ADCY8,ATP2A2,RIMS2,NNAT,SDC4,ABAT,DYNLL1,IL1RAPL1,RAB8B,PCLO,EDNRB,UCP2,ABR
protein localization to extracellular region	GO:0071692	0.0124437	1.90505	421	270	16	26944	HIF1A,GJA1,ACVR1C,PLCB1,CD38,ADRA2A,TCF7L2,ADCY8,RIMS2,NNAT,ABAT,DYNLL1,RAB8B,PCLO,EDNRB,UCP2
negative regulation of cell growth	GO:0030308	0.0127922	1.89305	201	270	11	26944	SERPINE2,GJA1,NRP1,WNT3,DAB2,WNT5A,BCL2,CDKN1A,FOXP1,RGMA,SEMA6D
regulation of metal ion transport	GO:0010959	0.0128325	1.89169	374	270	15	26944	SERPINE2,ATP1B2,GJA1,ATP1A2,PRNP,PLCB1,CNTN1,DMD,NKAIN4,BCL2,CAMK2D,ADCYAP1R1,PLP1,KCNIP3,AHCYL1
striated muscle cell differentiation	GO:0051146	0.0129588	1.88744	328	270	14	26944	IRX3,CD81,DMD,ADGRB3,NEBL,SOX6,BCL2,CAMK2D,ADGRB1,FOXP1,MMP14,SORBS2,JAM2,MEIS1
regulation of phosphate metabolic process	GO:0019220	0.0138212	1.85945	1041	270	27	26944	SLC4A4,HIF1A,ERBB4,NRP1,PRNP,NTRK3,ITPKB,DAB2,ADCY8,CNTN1,SH3GL2,DMD,GPRC5B,WNT5A,BCL2,CADM4,GRK3,ADCYAP1R1,DYNLL1,ITGA6,FGFR3,EDNRB,CDKN1A,RGMA,TRIB2,PPP1R14C,APOC1
regulation of phosphorus metabolic process	GO:0051174	0.0140629	1.85193	1042	270	27	26944	SLC4A4,HIF1A,ERBB4,NRP1,PRNP,NTRK3,ITPKB,DAB2,ADCY8,CNTN1,SH3GL2,DMD,GPRC5B,WNT5A,BCL2,CADM4,GRK3,ADCYAP1R1,DYNLL1,ITGA6,FGFR3,EDNRB,CDKN1A,RGMA,TRIB2,PPP1R14C,APOC1
regulation of hormone secretion	GO:0046883	0.0143708	1.84252	331	270	14	26944	HIF1A,GJA1,ACVR1C,PLCB1,CD38,ADRA2A,DAB2,TCF7L2,ADCY8,NNAT,ABAT,DYNLL1,RAB8B,UCP2
cellular response to endogenous stimulus	GO:0071495	0.0144546	1.83999	1629	270	36	26944	AGT,SPARC,GRIA1,MARCKS,HIF1A,ERBB4,GJA1,ATP1A2,NRP1,PRNP,GPLD1,NTRK3,KANK1,ACVR1C,PLCB1,SORL1,ADRA2A,DAB2,TCF7L2,ADCY8,PAQR8,SH3GL2,DMD,ITGB8,WNT5A,FLRT2,SOX6,RAMP1,CADM4,FGFR3,FOXP1,RGMA,UCP2,AHCYL1,CRIM1,COL1A2
cellular response to chemical stimulus	GO:0070887	0.0144599	1.83983	3162	270	57	26944	AGT,KCNJ10,GRIA1,MARCKS,GSDME,PTCH1,KCND2,HIF1A,PLA2G7,PCOLCE2,GJB6,GJA1,ATP1A2,ALDH1A1,NRP1,SYT10,PRNP,GPLD1,KANK1,MGST1,ITPKB,CLIC4,FBLN5,TIMP3,PLCB1,SORL1,ADRA2A,DAB2,TCF7L2,CYP2J6,ADCY8,AQP4,ATP2A2,CYP2J9,PAQR8,ACKR3,ELMO2,SASH1,WNT5A,MDK,RAMP1,BCL2,DYNLL1,COLEC12,SLC2A1,ITGA6,DTX1,EDNRB,FOXP1,SOX1,SORBS2,UCP2,AHCYL1,LIFR,DLG2,BRINP3,COL1A2
negative regulation of cell differentiation	GO:0045596	0.0148332	1.82876	805	270	23	26944	PTCH1,IRX3,NRP1,NTRK3,ITPKB,SORL1,WNT3,TCF7L2,DMD,WNT5A,MDK,SOX6,RUNX1T1,SLC7A10,DTX1,EDNRB,FOXP1,RGMA,TRIB2,SEMA6D,ZFP608,MEIS1,CRIM1
blood circulation	GO:0008015	0.0154419	1.8113	530	270	18	26944	AGT,IRX5,KCND2,HIF1A,IRX3,GJA1,ATP1A2,CD38,ADRA2A,ATP2A2,SH3GL2,DMD,ABAT,CAMK2D,EDNRB,ABR,ECE1,COL1A2
glycerolipid metabolic process	GO:0046486	0.0160097	1.79562	381	270	15	26944	PLA2G7,PITPNC1,GPLD1,MBOAT2,ITPKB,PLCB1,SORL1,TCF7L2,PLCE1,CHPT1,ACSL6,SCD1,SLC22A4,OCRL,APOC1
morphogenesis of embryonic epithelium	GO:0016331	0.0162034	1.79039	168	270	10	26944	IRX1,IRX2,PTCH1,HIF1A,IRX3,SLC39A12,ALDH1A1,WNT5A,SDC4,RGMA
cellular homeostasis	GO:0019725	0.016442	1.78405	869	270	24	26944	SLC4A4,GRIA1,ATP1B2,HIF1A,GJB6,ATP1A2,PRNP,CLIC4,PLCB1,ADRA2A,TCF7L2,PLCE1,ADCY8,AQP4,ATP2A2,PYGM,DMD,WNT5A,BCL2,CAMK2D,DYNLL1,ATP2C1,XPR1,UCP2
calcium ion transmembrane transport	GO:0070588	0.0170293	1.7688	336	270	14	26944	TRPM3,ATP1A2,PRNP,PLCB1,PLCE1,ATP2A2,DMD,BCL2,CAMK2D,ADCYAP1R1,PLP1,ATP2C1,EDNRB,CACNA2D2
response to decreased oxygen levels	GO:0036293	0.0170376	1.76859	383	270	15	26944	KCND2,HIF1A,SLC39A12,CAMK2G,PLAT,PLOD2,CD38,PYGM,BCL2,ABAT,CAMK2D,SLC2A1,MMP14,UCP2,ECE1
nephron development	GO:0072006	0.0170725	1.7677	169	270	10	26944	AGT,IRX1,IRX2,PTCH1,IRX3,ERBB4,PLCE1,BCL2,BASP1,EDNRB
phosphate-containing compound metabolic process	GO:0006796	0.0179176	1.74672	2428	270	47	26944	PALS2,SLC4A4,CIT,HIF1A,PLA2G7,PITPNC1,ERBB4,ATP1A2,CAMK2G,NRP1,PRNP,GPLD1,NTRK3,MBOAT2,ITPKB,ACVR1C,PLCB1,GMPR,DAB2,ADCY8,CNTN1,PLPPR5,SH3GL2,DMD,GPRC5B,WNT5A,CHPT1,BCL2,CADM4,ACSL6,CAMK2D,GRK3,ADCYAP1R1,DYNLL1,ITGA6,PTPRD,FGFR3,EDNRB,CDKN1A,RGMA,UCP2,TRIB2,ABR,PPP1R14C,OCRL,PIPOX,APOC1
gliogenesis	GO:0042063	0.0192714	1.71509	387	270	15	26944	KCNJ10,SERPINE2,ATP1B2,NTRK3,TCF7L2,CNTN1,OLIG1,ADGRG1,DMD,MDK,SOX6,PLP1,DTX1,MMP14,SOX1
positive regulation of metabolic process	GO:0009893	0.0195297	1.7093	3745	270	64	26944	AGT,SLC6A9,SLC4A4,GRIA1,IRX1,SPON1,PTCH1,HIF1A,SEPTIN4,IRX3,ERBB4,OTX2,GJA1,CD81,NRP1,PRNP,GPLD1,NTRK3,FBLN5,PLCB1,CD38,SORL1,ADRA2A,WNT3,DAB2,TCF7L2,CYP2J6,ADCY8,CNTN1,OLIG1,LRP1,SALL2,RIMS2,ITGB8,GPRC5B,WNT5A,MDK,SOX6,RAMP1,BCL2,ABAT,CAMK2D,ABLIM1,GRK3,ADCYAP1R1,PLP1,ADGRB1,ITGA6,SCD1,GPSM1,SLC5A3,FGFR3,EDNRB,ZIC1,CDKN1A,FOXP1,MMP14,SOX1,RGMA,UCP2,TRIB2,MEIS1,ECE1,PEG3
specification of nephron tubule identity	GO:0072081	0.0196094	1.70754	5	270	3	26944	IRX1,IRX2,IRX3
proximal/distal pattern formation involved in nephron development	GO:0072047	0.0196094	1.70754	5	270	3	26944	IRX1,IRX2,IRX3
response to growth factor	GO:0070848	0.0196459	1.70673	761	270	22	26944	AGT,SPARC,GRIA1,HIF1A,ERBB4,NRP1,NTRK3,ACVR1C,SORL1,DAB2,TCF7L2,SH3GL2,DMD,ITGB8,WNT5A,FLRT2,SOX6,CADM4,FGFR3,RGMA,CRIM1,COL1A2
blood vessel development	GO:0001568	0.0196459	1.70673	761	270	22	26944	SPARC,HIF1A,SLC39A12,GJA1,NRP1,GPLD1,CLIC4,FBLN5,TCF7L2,ACKR3,ADGRG1,ITGB8,ADGRB3,SASH1,WNT5A,MDK,RAMP1,ADGRB1,NRCAM,MMP14,MEIS1,COL1A2
organonitrogen compound metabolic process	GO:1901564	0.0204256	1.68983	5744	270	88	26944	AGT,SLC6A9,PALS2,SLC4A4,SERPINE2,CIT,SPON1,PTCH1,ITIH3,FRY,HIF1A,SEPTIN4,PLA2G7,ERBB4,GJA1,ATP1A2,MGAT4C,CAMK2G,CD81,ALDH1A1,ITM2C,NRP1,PRNP,GPLD1,NTRK3,PLAT,MBOAT2,MGST1,ITPKB,ACVR1C,TIMP3,PLCB1,PLOD2,SORL1,GMPR,ADRA2A,DAB2,TCF7L2,ADCY8,CNTN1,LRP1,ARXES2,SH3GL2,DMD,ITGB8,FUT9,SASH1,CTSL,FOLH1,GPRC5B,WNT5A,DDO,CHPT1,RAMP1,BCL2,ABAT,CADM4,ACSL6,CAMK2D,GRK3,ADGRB1,TSPAN5,TSPAN33,TTLL3,BBOX1,PTPRD,D…
regulation of primary metabolic process	GO:0080090	0.0212034	1.67359	5407	270	84	26944	AGT,SLC6A9,SLC4A4,IRX5,SERPINE2,IRX1,IRX2,SPON1,PTCH1,FRY,HIF1A,SEPTIN4,IRX3,ERBB4,OTX2,SFRP5,GJA1,CD81,ITM2C,IGSF1,NRP1,PRNP,GPLD1,FOXB1,NTRK3,ZFHX4,PLAT,ITPKB,FBLN5,TIMP3,PLCB1,CD38,SORL1,ADRA2A,DAB2,TCF7L2,CYP2J6,ADCY8,CNTN1,OLIG1,LRP1,SALL2,SH3GL2,DMD,SASH1,GPRC5B,WNT5A,MDK,GTF2IRD1,SOX6,RAMP1,BCL2,ABAT,CADM4,CAMK2D,ABLIM1,GRK3,ADCYAP1R1,BASP1,ADGRB1,RUNX1T1,TSPAN5,NPAS3,CBX5,ITGA6,FGFR3,EDNR…
transmembrane receptor protein tyrosine kinase signaling pathway	GO:0007169	0.0225897	1.64609	599	270	19	26944	AGT,MARCKS,HIF1A,ERBB4,NRP1,GPLD1,NTRK3,PLAT,KANK1,PLCB1,SORL1,ADRA2A,TCF7L2,PLCE1,WNT5A,FLRT2,CADM4,FGFR3,CHN1
phosphorus metabolic process	GO:0006793	0.0226605	1.64473	2450	270	47	26944	PALS2,SLC4A4,CIT,HIF1A,PLA2G7,PITPNC1,ERBB4,ATP1A2,CAMK2G,NRP1,PRNP,GPLD1,NTRK3,MBOAT2,ITPKB,ACVR1C,PLCB1,GMPR,DAB2,ADCY8,CNTN1,PLPPR5,SH3GL2,DMD,GPRC5B,WNT5A,CHPT1,BCL2,CADM4,ACSL6,CAMK2D,GRK3,ADCYAP1R1,DYNLL1,ITGA6,PTPRD,FGFR3,EDNRB,CDKN1A,RGMA,UCP2,TRIB2,ABR,PPP1R14C,OCRL,PIPOX,APOC1
positive regulation of protein transport	GO:0051222	0.0236388	1.62637	300	270	13	26944	HIF1A,GJA1,CD81,PLCB1,CD38,SORL1,TCF7L2,ADCY8,NNAT,ABAT,DYNLL1,ATP2C1,ZIC1
blood vessel morphogenesis	GO:0048514	0.0240663	1.61859	657	270	20	26944	SPARC,HIF1A,SLC39A12,GJA1,NRP1,GPLD1,CLIC4,FBLN5,ACKR3,ADGRG1,ITGB8,ADGRB3,SASH1,WNT5A,MDK,RAMP1,ADGRB1,NRCAM,MMP14,MEIS1
negative regulation of cell projection organization	GO:0031345	0.0241646	1.61682	215	270	11	26944	ITM2C,NRP1,PRNP,KANK1,CD38,WNT3,DAB2,WNT5A,RUNX1T1,RGMA,SEMA6D
ameboidal-type cell migration	GO:0001667	0.0254827	1.59375	446	270	16	26944	AGT,SPARC,HIF1A,ERBB4,GJA1,NRP1,GPLD1,KANK1,ACVR1C,SASH1,WNT5A,SDC4,ADGRB1,EDNRB,FOXP1,SEMA6D
regulation of cell growth	GO:0001558	0.0261945	1.58179	447	270	16	26944	SERPINE2,LGI1,GJA1,NRP1,NTRK3,CD38,WNT3,DAB2,RIMS2,WNT5A,BCL2,CDKN1A,FOXP1,MMP14,RGMA,SEMA6D
neurotransmitter transport	GO:0006836	0.0263536	1.57916	217	270	11	26944	SLC6A11,SLC6A9,KCNJ10,SLC6A1,ATP1A2,SYT10,ATP2A2,RIMS2,PCLO,SLC29A3,SLC22A4
embryonic epithelial tube formation	GO:0001838	0.0263699	1.57889	141	270	9	26944	IRX1,IRX2,PTCH1,HIF1A,IRX3,SLC39A12,WNT5A,SDC4,RGMA
positive regulation of establishment of protein localization	GO:1904951	0.0269335	1.56971	350	270	14	26944	HIF1A,GJA1,CD81,PRNP,PLCB1,CD38,SORL1,TCF7L2,ADCY8,NNAT,ABAT,DYNLL1,ATP2C1,ZIC1
response to hypoxia	GO:0001666	0.0269335	1.56971	350	270	14	26944	KCND2,HIF1A,CAMK2G,PLAT,PLOD2,CD38,PYGM,BCL2,ABAT,CAMK2D,SLC2A1,MMP14,UCP2,ECE1
neural tube development	GO:0021915	0.0282288	1.54931	179	270	10	26944	MARCKS,PTCH1,HIF1A,SLC39A12,FOXB1,TCF7L2,SALL2,WNT5A,SDC4,RGMA
sensory organ morphogenesis	GO:0090596	0.0312236	1.50552	308	270	13	26944	IRX5,LRIG1,HIF1A,GJB6,ALDH1A1,WNT5A,BCL2,SOBP,LRIG3,ZIC1,SOX1,ABR,MEIS1
positive regulation of sodium ion transport	GO:0010765	0.0314249	1.50273	32	270	5	26944	ATP1B2,PLCB1,CNTN1,DMD,AHCYL1
regulation of MAPK cascade	GO:0043408	0.0318915	1.49633	670	270	20	26944	FZD10,GSDME,ERBB4,CD81,NRP1,TIMP3,PLCB1,NDRG2,ADRA2A,DAB2,PLCE1,ACKR3,DMD,SASH1,WNT5A,CAMK2D,TPD52L1,FGFR3,GADD45G,ECE1
positive regulation of endothelial cell migration	GO:0010595	0.0332183	1.47862	111	270	8	26944	AGT,SPARC,HIF1A,NRP1,GPLD1,SASH1,WNT5A,FOXP1
small molecule metabolic process	GO:0044281	0.0345521	1.46153	1836	270	38	26944	PALS2,SLC4A4,HIF1A,PLA2G7,ATP1A2,ALDH1A1,RDH5,ITPKB,PLCB1,PLOD2,GMPR,DAB2,TCF7L2,CYP2J6,ADCY8,CYP2J9,FADS2,CAR14,SCD2,DDO,PLTP,CHPT1,ABAT,ACSL6,GRK3,ADCYAP1R1,PLP1,SCD1,ACSS3,SLC5A3,AHCYL2,EDNRB,EBP,UCP2,AHCYL1,PNP,PIPOX,APOC1
muscle structure development	GO:0061061	0.0359309	1.44453	733	270	21	26944	IRX3,GJA1,CD81,PLCB1,TCF7L2,ATP2A2,DMD,ADGRB3,WNT5A,NEBL,SOX6,BCL2,CAMK2D,ADGRB1,EDNRB,FOXP1,MMP14,SORBS2,JAM2,MEIS1,CACNA2D2
regulation of protein catabolic process	GO:0042176	0.0368364	1.43372	360	270	14	26944	SERPINE2,GJA1,CD81,GPLD1,TIMP3,SORL1,ADRA2A,DAB2,LRP1,WNT5A,ADGRB1,TSPAN5,RGMA,TRIB2
vasculature development	GO:0001944	0.0369921	1.43189	793	270	22	26944	SPARC,HIF1A,SLC39A12,GJA1,NRP1,GPLD1,CLIC4,FBLN5,TCF7L2,ACKR3,ADGRG1,ITGB8,ADGRB3,SASH1,WNT5A,MDK,RAMP1,ADGRB1,NRCAM,MMP14,MEIS1,COL1A2
regulation of blood circulation	GO:1903522	0.03712	1.43039	268	270	12	26944	AGT,IRX5,KCND2,HIF1A,IRX3,GJA1,ATP1A2,CD38,ADRA2A,ATP2A2,DMD,EDNRB
mammary gland epithelial cell differentiation	GO:0060644	0.042357	1.37307	17	270	4	26944	PTCH1,HIF1A,ERBB4,FOXB1
developmental maturation	GO:0021700	0.0428973	1.36757	365	270	14	26944	IRX5,HIF1A,SEPTIN4,ERBB4,GJA1,PLCB1,SEZ6L,ADGRB3,WNT5A,BCL2,NRCAM,EDNRB,EBP,DLG2
spinal cord development	GO:0021510	0.0429945	1.36659	115	270	8	26944	GRIA1,PTCH1,FOXB1,SOX6,ZIC1,VIT,FOXP1,SOX1
sodium ion transmembrane transport	GO:0035725	0.0432461	1.36405	150	270	9	26944	SLC6A11,SLC6A9,SLC4A4,SLC6A1,ATP1B2,ATP1A2,PLCB1,DMD,CAMK2D
embryonic organ morphogenesis	GO:0048562	0.043653	1.35999	318	270	13	26944	IRX5,LRIG1,HIF1A,GJB6,GJA1,ALDH1A1,TCF7L2,WNT5A,SOBP,LRIG3,ZIC1,MMP14,ABR
positive regulation of intracellular signal transduction	GO:1902533	0.0456905	1.34017	1050	270	26	26944	AGT,FZD10,GSDME,SEPTIN4,ERBB4,CD81,NRP1,NTRK3,ITPKB,PLCB1,ADRA2A,DAB2,TCF7L2,PLCE1,ACKR3,ADGRG1,SASH1,GPRC5B,WNT5A,CAMK2D,ADCYAP1R1,ATP2C1,TPD52L1,FGFR3,GADD45G,ECE1
regulation of transmembrane transport	GO:0034762	0.0461526	1.3358	417	270	15	26944	SLC6A9,KCNJ10,ATP1B2,ERBB4,ATP1A2,PRNP,PLCB1,DMD,SHISA9,BCL2,ACSL6,CAMK2D,ADCYAP1R1,PLP1,KCNIP3
epithelial tube formation	GO:0072175	0.0480403	1.31839	152	270	9	26944	IRX1,IRX2,PTCH1,HIF1A,IRX3,SLC39A12,WNT5A,SDC4,RGMA
positive regulation of protein localization	GO:1903829	0.0483863	1.31528	523	270	17	26944	HIF1A,ERBB4,GJA1,CD81,PRNP,PLCB1,CD38,SORL1,TCF7L2,ADCY8,LRP1,NNAT,ABAT,DYNLL1,ATP2C1,SLC5A3,ZIC1

## Sheet: a5_GO BP
term_name	term_id	adjusted_p_value	negative_log10_of_adjusted_p_value	term_size	query_size	intersection_size	effective_domain_size	intersections
nervous system development	GO:0007399	9.02257e-14	13.0447	2529	128	47	26944	ZIC1,ZIC4,SLC1A3,CXCL5,EFNB2,CNTNAP2,CPE,MGLL,CSPG5,ID4,SLC38A2,GPM6B,CDH4,DAB1,ZIC3,CTSC,CD9,SLC1A2,GPM6A,EMX2,TGFB2,PTN,VIM,CLMN,PREX2,LHX2,ZFP36L1,LGR4,SIX3,PHACTR1,SYNE2,PLXNC1,CTHRC1,ROBO2,FOXG1,FGFR1,GFRA1,H2-D1,GAS1,IDH2,GFAP,SFRP1,FEZF2,APP,EPHA4,FABP7,HAPLN1
system development	GO:0048731	2.79348e-13	12.5539	4117	128	59	26944	ZIC1,ZIC4,HOPX,SLC1A3,KCNK2,CXCL5,EFNB2,PDCD4,CNTNAP2,CPE,MGLL,CSPG5,ID4,SLC38A2,GPM6B,CDH4,DAB1,MFGE8,ZIC3,CTSC,CD9,COL1A2,DKK3,SLC1A2,GPM6A,EMX2,GLUL,RANBP3L,TGFB2,PTN,VIM,CLMN,PREX2,ANGPT1,LHX2,ZFP36L1,LGR4,EPN2,CALD1,SIX3,PHACTR1,CTNNBIP1,SYNE2,PLXNC1,CTHRC1,ROBO2,FOXG1,FGFR1,GFRA1,H2-D1,GAS1,IDH2,GFAP,SFRP1,FEZF2,APP,EPHA4,FABP7,HAPLN1
anatomical structure development	GO:0048856	4.37654e-13	12.3589	6269	128	73	26944	ZIC1,ZIC4,HOPX,SLC1A3,KCNK2,CXCL5,EFNB2,PDCD4,CNTNAP2,CPE,MGLL,CSPG5,ID4,SLC38A2,GPM6B,CDH4,DAB1,MFGE8,ZIC3,CTSC,AGPAT5,CD9,COL1A2,DKK3,SLC1A2,PCSK6,GPM6A,EMX2,GLUL,RANBP3L,CST3,PAK1,SLC20A2,TGFB2,PTN,BAMBI,VIM,CLMN,PREX2,ANGPT1,LHX2,ZFP36L1,LGR4,HLF,EPN2,CALD1,SIX3,PHACTR1,ILDR2,CTNNBIP1,SYNE2,PLXNC1,CTHRC1,ROBO2,FOXG1,FGFR1,ZDBF2,PSPH,SFXN1,GFRA1,H2-D1,GAS1,IDH2,GFAP,SFRP1,PRXL2A,FEZF2,APP,EPHA…
multicellular organism development	GO:0007275	4.82312e-13	12.3167	4879	128	64	26944	ZIC1,ZIC4,HOPX,SLC1A3,KCNK2,CXCL5,EFNB2,PDCD4,CNTNAP2,CPE,MGLL,CSPG5,ID4,SLC38A2,GPM6B,CDH4,DAB1,MFGE8,ZIC3,CTSC,CD9,COL1A2,DKK3,SLC1A2,PCSK6,GPM6A,EMX2,GLUL,RANBP3L,PAK1,SLC20A2,TGFB2,PTN,VIM,CLMN,PREX2,ANGPT1,LHX2,ZFP36L1,LGR4,EPN2,CALD1,SIX3,PHACTR1,CTNNBIP1,SYNE2,PLXNC1,CTHRC1,ROBO2,FOXG1,FGFR1,PSPH,GFRA1,H2-D1,GAS1,IDH2,GFAP,SFRP1,PRXL2A,FEZF2,APP,EPHA4,FABP7,HAPLN1
neurogenesis	GO:0022008	7.85108e-13	12.1051	1907	128	40	26944	SLC1A3,CXCL5,EFNB2,CNTNAP2,MGLL,CSPG5,ID4,GPM6B,CDH4,DAB1,ZIC3,CD9,GPM6A,EMX2,TGFB2,PTN,VIM,CLMN,PREX2,LHX2,LGR4,SIX3,PHACTR1,SYNE2,PLXNC1,CTHRC1,ROBO2,FOXG1,FGFR1,GFRA1,H2-D1,GAS1,IDH2,GFAP,SFRP1,FEZF2,APP,EPHA4,FABP7,HAPLN1
developmental process	GO:0032502	9.15393e-13	12.0384	6854	128	76	26944	ZIC1,ZIC4,HOPX,SLC1A3,KCNK2,DLK1,CXCL5,EFNB2,PDCD4,CNTNAP2,CPE,MGLL,CSPG5,ID4,SLC38A2,GPM6B,CDH4,DAB1,MFGE8,ZIC3,CTSC,AGPAT5,CD9,COL1A2,DKK3,SLC1A2,PCSK6,GPM6A,EMX2,GLUL,RANBP3L,CST3,PAK1,SLC20A2,TGFB2,PTN,BAMBI,VIM,CLMN,PREX2,ANGPT1,LHX2,ZFP36L1,LGR4,HLF,EPN2,CALD1,SIX3,PHACTR1,ILDR2,CTNNBIP1,PEX11A,SYNE2,PLXNC1,CTHRC1,ROBO2,FOXG1,FGFR1,ZDBF2,PSPH,SFXN1,GFRA1,H2-D1,GAS1,IDH2,GFAP,SFRP1,PRXL2A,FE…
anatomical structure morphogenesis	GO:0009653	2.72613e-12	11.5645	2761	128	47	26944	ZIC1,HOPX,SLC1A3,EFNB2,PDCD4,CNTNAP2,CPE,MGLL,CSPG5,ID4,CDH4,DAB1,MFGE8,ZIC3,CD9,COL1A2,GPM6A,EMX2,GLUL,CST3,PAK1,TGFB2,PTN,BAMBI,VIM,PREX2,ANGPT1,LHX2,ZFP36L1,LGR4,EPN2,CALD1,SIX3,PHACTR1,CTNNBIP1,PLXNC1,CTHRC1,ROBO2,FOXG1,FGFR1,GFRA1,GAS1,SFRP1,FEZF2,APP,EPHA4,SOX21
generation of neurons	GO:0048699	1.09907e-11	10.959	1651	128	36	26944	SLC1A3,CXCL5,EFNB2,CNTNAP2,MGLL,CSPG5,ID4,GPM6B,CDH4,DAB1,ZIC3,GPM6A,EMX2,TGFB2,PTN,VIM,CLMN,PREX2,LHX2,LGR4,SIX3,PHACTR1,PLXNC1,CTHRC1,ROBO2,FOXG1,FGFR1,GFRA1,H2-D1,GAS1,GFAP,SFRP1,FEZF2,APP,EPHA4,HAPLN1
neuron differentiation	GO:0030182	1.47509e-11	10.8312	1569	128	35	26944	SLC1A3,CXCL5,EFNB2,CNTNAP2,MGLL,CSPG5,ID4,GPM6B,CDH4,DAB1,ZIC3,GPM6A,EMX2,TGFB2,PTN,VIM,CLMN,PREX2,LHX2,LGR4,SIX3,PHACTR1,PLXNC1,CTHRC1,ROBO2,FOXG1,FGFR1,GFRA1,H2-D1,GAS1,GFAP,SFRP1,FEZF2,APP,EPHA4
neuron projection development	GO:0031175	2.16591e-11	10.6644	1131	128	30	26944	CXCL5,EFNB2,CNTNAP2,MGLL,CSPG5,GPM6B,CDH4,DAB1,GPM6A,TGFB2,PTN,VIM,CLMN,PREX2,LHX2,LGR4,PHACTR1,PLXNC1,CTHRC1,ROBO2,FOXG1,FGFR1,GFRA1,H2-D1,GAS1,GFAP,SFRP1,FEZF2,APP,EPHA4
neuron development	GO:0048666	9.5422e-11	10.0204	1287	128	31	26944	SLC1A3,CXCL5,EFNB2,CNTNAP2,MGLL,CSPG5,GPM6B,CDH4,DAB1,GPM6A,TGFB2,PTN,VIM,CLMN,PREX2,LHX2,LGR4,PHACTR1,PLXNC1,CTHRC1,ROBO2,FOXG1,FGFR1,GFRA1,H2-D1,GAS1,GFAP,SFRP1,FEZF2,APP,EPHA4
cell population proliferation	GO:0008283	2.99852e-10	9.52309	2168	128	39	26944	KCNK2,EFNB2,PDCD4,CNTNAP2,CYBA,ID4,CD9,EMX2,GLUL,CST3,PAK1,TGFB2,PTN,BAMBI,VIM,CD320,CLMN,ANGPT1,LHX2,SLC16A2,ZFP36L1,LGR4,SIX3,CTNNBIP1,IFITM3,CTHRC1,FOXG1,FGFR1,H2-D1,GAS1,IDH2,GFAP,SFRP1,FEZF2,APP,EPHA4,FABP7,HAPLN1,TXNIP
central nervous system development	GO:0007417	4.44329e-10	9.3523	1006	128	27	26944	ZIC1,ZIC4,CNTNAP2,ID4,SLC38A2,GPM6B,DAB1,ZIC3,SLC1A2,EMX2,PTN,VIM,LHX2,SIX3,PHACTR1,SYNE2,ROBO2,FOXG1,FGFR1,GAS1,GFAP,SFRP1,FEZF2,APP,EPHA4,FABP7,HAPLN1
regulation of cell population proliferation	GO:0042127	8.20242e-10	9.08606	1799	128	35	26944	KCNK2,EFNB2,PDCD4,CYBA,ID4,CD9,GLUL,CST3,PAK1,TGFB2,PTN,BAMBI,VIM,CD320,CLMN,ANGPT1,LHX2,SLC16A2,ZFP36L1,SIX3,CTNNBIP1,IFITM3,CTHRC1,FOXG1,FGFR1,H2-D1,GAS1,IDH2,GFAP,SFRP1,FEZF2,APP,EPHA4,HAPLN1,TXNIP
cell differentiation	GO:0030154	1.05569e-09	8.97646	4777	128	58	26944	ZIC1,HOPX,SLC1A3,DLK1,CXCL5,EFNB2,PDCD4,CNTNAP2,MGLL,CSPG5,ID4,GPM6B,CDH4,DAB1,ZIC3,AGPAT5,CD9,GPM6A,EMX2,RANBP3L,TGFB2,PTN,BAMBI,VIM,CLMN,PREX2,ANGPT1,LHX2,ZFP36L1,LGR4,HLF,SIX3,PHACTR1,ILDR2,CTNNBIP1,PEX11A,SYNE2,PLXNC1,CTHRC1,ROBO2,FOXG1,FGFR1,ZDBF2,SFXN1,GFRA1,H2-D1,GAS1,IDH2,GFAP,SFRP1,PRXL2A,FEZF2,APP,EPHA4,FABP7,SOX21,HAPLN1,TXNIP
cellular developmental process	GO:0048869	1.06538e-09	8.9725	4778	128	58	26944	ZIC1,HOPX,SLC1A3,DLK1,CXCL5,EFNB2,PDCD4,CNTNAP2,MGLL,CSPG5,ID4,GPM6B,CDH4,DAB1,ZIC3,AGPAT5,CD9,GPM6A,EMX2,RANBP3L,TGFB2,PTN,BAMBI,VIM,CLMN,PREX2,ANGPT1,LHX2,ZFP36L1,LGR4,HLF,SIX3,PHACTR1,ILDR2,CTNNBIP1,PEX11A,SYNE2,PLXNC1,CTHRC1,ROBO2,FOXG1,FGFR1,ZDBF2,SFXN1,GFRA1,H2-D1,GAS1,IDH2,GFAP,SFRP1,PRXL2A,FEZF2,APP,EPHA4,FABP7,SOX21,HAPLN1,TXNIP
animal organ development	GO:0048513	1.37918e-09	8.86038	3260	128	47	26944	ZIC1,HOPX,KCNK2,CXCL5,EFNB2,PDCD4,CNTNAP2,CPE,ID4,SLC38A2,GPM6B,DAB1,ZIC3,COL1A2,DKK3,SLC1A2,GPM6A,EMX2,RANBP3L,SLC20A2,TGFB2,PTN,BAMBI,VIM,ANGPT1,LHX2,ZFP36L1,LGR4,HLF,EPN2,SIX3,PHACTR1,ILDR2,CTNNBIP1,SYNE2,CTHRC1,FOXG1,FGFR1,GFRA1,GAS1,SFRP1,FEZF2,APP,EPHA4,FABP7,SOX21,TXNIP
regulation of multicellular organismal process	GO:0051239	2.04918e-09	8.68842	3165	128	46	26944	HOPX,KCNK2,CXCL5,EFNB2,PDCD4,CNTNAP2,CPE,MGLL,CYBA,ID4,GPM6B,CDH4,GNAO1,DAB1,CTSC,CD9,GLUL,CST3,SLC20A2,TGFB2,PTN,BAMBI,KCND3,VIM,CD320,ANGPT1,LHX2,ZFP36L1,LGR4,EPN2,CALD1,ILDR2,CTNNBIP1,PLXNC1,FOXG1,FGFR1,H2-D1,IDH2,GFAP,SFRP1,PRXL2A,FEZF2,APP,EPHA4,LMCD1,HAPLN1
axon development	GO:0061564	3.24617e-08	7.48863	548	128	19	26944	EFNB2,CNTNAP2,MGLL,CSPG5,GPM6B,CDH4,DAB1,TGFB2,PTN,VIM,LHX2,LGR4,PLXNC1,ROBO2,FOXG1,GAS1,FEZF2,APP,EPHA4
biological regulation	GO:0065007	3.9788e-08	7.40025	13527	128	101	26944	SLC38A1,ZIC1,ZIC4,HOPX,SLC1A3,KCNK2,DLK1,CXCL5,EFNB2,PDCD4,CHST2,CNTNAP2,CPE,MGLL,CYBA,CSPG5,ID4,SLC38A2,GPM6B,CDH4,GNAO1,DAB1,TSPAN7,ZIC3,CTSC,CD9,GRIA2,COL1A2,DKK3,SLC1A2,THRSP,PCSK6,GPM6A,EMX2,NDUFC2,GLUL,RANBP3L,CST3,MEG3,MLC1,PAK1,SLC20A2,TGFB2,CACNG5,PTN,ARHGAP31,BAMBI,KCND3,PDE10A,VIM,CD320,HUNK,CLMN,PREX2,FRRS1L,ANGPT1,LHX2,SLC16A2,ZFP36L1,LGR4,HLF,IFI27,ZFHX4,EPN2,GRIN2B,CALD1,SESN3,SIX3…
telencephalon development	GO:0021537	4.34516e-08	7.36199	306	128	15	26944	ZIC1,CNTNAP2,ID4,SLC38A2,DAB1,ZIC3,SLC1A2,EMX2,LHX2,SIX3,PHACTR1,SYNE2,FOXG1,FGFR1,FEZF2
pallium development	GO:0021543	5.01099e-08	7.30008	208	128	13	26944	ZIC1,CNTNAP2,ID4,SLC38A2,DAB1,ZIC3,EMX2,LHX2,PHACTR1,SYNE2,FOXG1,FGFR1,FEZF2
cell projection morphogenesis	GO:0048858	6.49386e-08	7.1875	721	128	21	26944	EFNB2,CNTNAP2,MGLL,CSPG5,CDH4,DAB1,GPM6A,TGFB2,PTN,VIM,PREX2,LHX2,LGR4,PHACTR1,PLXNC1,ROBO2,FOXG1,GAS1,FEZF2,APP,EPHA4
regulation of biological process	GO:0050789	6.49904e-08	7.18715	13144	128	99	26944	SLC38A1,ZIC1,ZIC4,HOPX,SLC1A3,KCNK2,DLK1,CXCL5,EFNB2,PDCD4,CHST2,CNTNAP2,CPE,MGLL,CYBA,CSPG5,ID4,SLC38A2,GPM6B,CDH4,GNAO1,DAB1,TSPAN7,ZIC3,CTSC,CD9,GRIA2,COL1A2,DKK3,SLC1A2,THRSP,GPM6A,EMX2,NDUFC2,GLUL,RANBP3L,CST3,MEG3,MLC1,PAK1,SLC20A2,TGFB2,CACNG5,PTN,ARHGAP31,BAMBI,KCND3,PDE10A,VIM,CD320,HUNK,CLMN,PREX2,FRRS1L,ANGPT1,LHX2,SLC16A2,ZFP36L1,LGR4,HLF,IFI27,ZFHX4,EPN2,GRIN2B,CALD1,SESN3,SIX3,TSPAN…
cell morphogenesis involved in neuron differentiation	GO:0048667	7.03742e-08	7.15259	647	128	20	26944	SLC1A3,EFNB2,CNTNAP2,MGLL,CDH4,DAB1,TGFB2,PTN,VIM,PREX2,LHX2,LGR4,PHACTR1,PLXNC1,ROBO2,FOXG1,GAS1,FEZF2,APP,EPHA4
multicellular organismal process	GO:0032501	7.2718e-08	7.13836	9132	128	80	26944	SLC38A1,ZIC1,ZIC4,HOPX,SLC1A3,KCNK2,CXCL5,EFNB2,PDCD4,CNTNAP2,CPE,MGLL,CYBA,CSPG5,ID4,SLC38A2,GPM6B,CDH4,GNAO1,DAB1,MFGE8,ZIC3,CTSC,CD9,COL1A2,DKK3,SLC1A2,PCSK6,GPM6A,EMX2,GLUL,RANBP3L,CST3,PAK1,SLC20A2,TGFB2,CACNG5,PTN,BAMBI,KCND3,VIM,CD320,CLMN,PREX2,ANGPT1,LHX2,SLC16A2,ZFP36L1,LGR4,EPN2,CALD1,SIX3,PHACTR1,ILDR2,CTNNBIP1,SYNE2,PLXNC1,CTHRC1,ROBO2,FOXG1,FGFR1,ZDBF2,PSPH,SFXN1,GFRA1,H2-D1,GAS1,ID…
plasma membrane bounded cell projection organization	GO:0120036	7.71569e-08	7.11263	1666	128	31	26944	CXCL5,EFNB2,CNTNAP2,MGLL,CSPG5,GPM6B,CDH4,DAB1,GPM6A,TGFB2,PTN,VIM,CLMN,PREX2,LHX2,LGR4,PHACTR1,SYNE2,PLXNC1,CTHRC1,ROBO2,FOXG1,FGFR1,GFRA1,H2-D1,GAS1,GFAP,SFRP1,FEZF2,APP,EPHA4
forebrain development	GO:0030900	9.99758e-08	7.00011	447	128	17	26944	ZIC1,CNTNAP2,ID4,SLC38A2,DAB1,ZIC3,SLC1A2,EMX2,LHX2,SIX3,PHACTR1,SYNE2,FOXG1,FGFR1,FEZF2,APP,FABP7
cellular anatomical entity morphogenesis	GO:0032989	1.11032e-07	6.95455	824	128	22	26944	EFNB2,CNTNAP2,MGLL,CSPG5,CDH4,DAB1,CD9,GPM6A,TGFB2,PTN,VIM,PREX2,LHX2,LGR4,PHACTR1,PLXNC1,ROBO2,FOXG1,GAS1,FEZF2,APP,EPHA4
gliogenesis	GO:0042063	1.13332e-07	6.94565	387	128	16	26944	CNTNAP2,CSPG5,ID4,GPM6B,DAB1,CD9,TGFB2,PTN,VIM,SYNE2,FOXG1,IDH2,GFAP,APP,EPHA4,HAPLN1
cell projection organization	GO:0030030	1.39815e-07	6.85445	1706	128	31	26944	CXCL5,EFNB2,CNTNAP2,MGLL,CSPG5,GPM6B,CDH4,DAB1,GPM6A,TGFB2,PTN,VIM,CLMN,PREX2,LHX2,LGR4,PHACTR1,SYNE2,PLXNC1,CTHRC1,ROBO2,FOXG1,FGFR1,GFRA1,H2-D1,GAS1,GFAP,SFRP1,FEZF2,APP,EPHA4
localization	GO:0051179	1.46236e-07	6.83494	5364	128	58	26944	SLC38A1,ZIC1,SLC1A3,KCNK2,EFNB2,CNTNAP2,CPE,CYBA,CSPG5,ID4,SLC38A2,GPM6B,GNAO1,DAB1,TSPAN7,MFGE8,CD9,ARL4C,GRIA2,SLC1A2,TTYH3,PCSK6,GPM6A,GLUL,RANBP3L,MLC1,PAK1,SLC20A2,TGFB2,CACNG5,PTN,KCND3,CD320,CLMN,FRRS1L,ANGPT1,SLC16A2,ZFP36L1,IFI27,EPN2,GRIN2B,LGALS3BP,SIX3,TSPAN13,ILDR2,SYNE2,SPCS2,IFITM3,FGFR1,SFXN1,GAS1,IDH2,GFAP,SFRP1,APP,FABP7,TSPAN33,TXNIP
cell development	GO:0048468	2.07048e-07	6.68393	3202	128	43	26944	SLC1A3,CXCL5,EFNB2,PDCD4,CNTNAP2,MGLL,CSPG5,ID4,GPM6B,CDH4,DAB1,AGPAT5,GPM6A,TGFB2,PTN,VIM,CLMN,PREX2,ANGPT1,LHX2,ZFP36L1,LGR4,SIX3,PHACTR1,CTNNBIP1,PLXNC1,CTHRC1,ROBO2,FOXG1,FGFR1,ZDBF2,SFXN1,GFRA1,H2-D1,GAS1,IDH2,GFAP,SFRP1,PRXL2A,FEZF2,APP,EPHA4,HAPLN1
neuron projection morphogenesis	GO:0048812	2.75832e-07	6.55936	699	128	20	26944	EFNB2,CNTNAP2,MGLL,CDH4,DAB1,GPM6A,TGFB2,PTN,VIM,PREX2,LHX2,LGR4,PHACTR1,PLXNC1,ROBO2,FOXG1,GAS1,FEZF2,APP,EPHA4
plasma membrane bounded cell projection morphogenesis	GO:0120039	4.00142e-07	6.39779	714	128	20	26944	EFNB2,CNTNAP2,MGLL,CDH4,DAB1,GPM6A,TGFB2,PTN,VIM,PREX2,LHX2,LGR4,PHACTR1,PLXNC1,ROBO2,FOXG1,GAS1,FEZF2,APP,EPHA4
positive regulation of biological process	GO:0048518	7.83956e-07	6.10571	6589	128	64	26944	SLC38A1,ZIC1,HOPX,SLC1A3,KCNK2,CXCL5,EFNB2,PDCD4,CHST2,CNTNAP2,MGLL,CYBA,CSPG5,ID4,SLC38A2,GPM6B,CDH4,DAB1,ZIC3,CTSC,SLC1A2,GPM6A,NDUFC2,GLUL,RANBP3L,CST3,MLC1,PAK1,SLC20A2,TGFB2,CACNG5,PTN,BAMBI,VIM,CD320,ANGPT1,LHX2,ZFP36L1,LGR4,HLF,EPN2,SESN3,SIX3,CTNNBIP1,SYNE2,PLXNC1,CTHRC1,FOXG1,FGFR1,C4B,GFRA1,H2-D1,GAS1,GFAP,SFRP1,CSPP1,MGAT5,FEZF2,APP,EPHA4,SOX21,LMCD1,HAPLN1,TXNIP
transport	GO:0006810	1.22404e-06	5.91221	4397	128	50	26944	SLC38A1,ZIC1,SLC1A3,KCNK2,EFNB2,CPE,CYBA,CSPG5,SLC38A2,GPM6B,GNAO1,TSPAN7,MFGE8,CD9,ARL4C,GRIA2,SLC1A2,TTYH3,PCSK6,GPM6A,GLUL,RANBP3L,MLC1,SLC20A2,TGFB2,CACNG5,KCND3,CD320,CLMN,ANGPT1,SLC16A2,ZFP36L1,IFI27,EPN2,GRIN2B,LGALS3BP,SIX3,TSPAN13,ILDR2,SYNE2,IFITM3,FGFR1,SFXN1,GAS1,IDH2,GFAP,SFRP1,APP,FABP7,TXNIP
cell migration	GO:0016477	1.36916e-06	5.86355	1538	128	28	26944	CXCL5,EFNB2,CHST2,DAB1,CD9,GPM6A,EMX2,GLUL,PAK1,TGFB2,PTN,BAMBI,VIM,ANGPT1,SIX3,PHACTR1,SYNE2,PLXNC1,CTHRC1,FOXG1,FGFR1,GFRA1,IDH2,SFRP1,MGAT5,FEZF2,APP,EPHA4
regulation of cellular process	GO:0050794	1.53568e-06	5.8137	12593	128	94	26944	SLC38A1,ZIC1,ZIC4,HOPX,SLC1A3,KCNK2,DLK1,CXCL5,EFNB2,PDCD4,CHST2,CNTNAP2,CPE,MGLL,CYBA,CSPG5,ID4,SLC38A2,GPM6B,CDH4,GNAO1,DAB1,TSPAN7,ZIC3,CTSC,CD9,GRIA2,COL1A2,DKK3,SLC1A2,THRSP,GPM6A,EMX2,NDUFC2,GLUL,RANBP3L,CST3,MEG3,MLC1,PAK1,TGFB2,CACNG5,PTN,ARHGAP31,BAMBI,PDE10A,VIM,CD320,HUNK,CLMN,PREX2,FRRS1L,ANGPT1,LHX2,SLC16A2,ZFP36L1,LGR4,HLF,IFI27,ZFHX4,EPN2,GRIN2B,SESN3,SIX3,TSPAN13,PHACTR1,MAGEH1,IL…
cell morphogenesis	GO:0000902	1.68868e-06	5.77245	1045	128	23	26944	SLC1A3,EFNB2,CNTNAP2,MGLL,CSPG5,CDH4,DAB1,GPM6A,TGFB2,PTN,BAMBI,VIM,PREX2,LHX2,LGR4,PHACTR1,PLXNC1,ROBO2,FOXG1,GAS1,FEZF2,APP,EPHA4
head development	GO:0060322	1.77475e-06	5.75086	778	128	20	26944	ZIC1,CNTNAP2,ID4,SLC38A2,DAB1,ZIC3,SLC1A2,EMX2,TGFB2,LHX2,SIX3,PHACTR1,SYNE2,FOXG1,FGFR1,GAS1,SFRP1,FEZF2,APP,FABP7
positive regulation of cell differentiation	GO:0045597	2.38556e-06	5.62241	970	128	22	26944	HOPX,EFNB2,ID4,CDH4,DAB1,RANBP3L,TGFB2,PTN,BAMBI,VIM,ZFP36L1,CTNNBIP1,PLXNC1,CTHRC1,FOXG1,FGFR1,GFAP,SFRP1,FEZF2,APP,EPHA4,HAPLN1
positive regulation of cellular process	GO:0048522	2.40023e-06	5.61975	6078	128	60	26944	SLC38A1,ZIC1,HOPX,SLC1A3,KCNK2,CXCL5,EFNB2,PDCD4,CHST2,CNTNAP2,CYBA,CSPG5,ID4,SLC38A2,CDH4,DAB1,ZIC3,CTSC,SLC1A2,GPM6A,NDUFC2,GLUL,RANBP3L,CST3,MLC1,PAK1,TGFB2,CACNG5,PTN,BAMBI,VIM,CD320,ANGPT1,LHX2,ZFP36L1,LGR4,HLF,EPN2,SESN3,SIX3,CTNNBIP1,SYNE2,PLXNC1,CTHRC1,FOXG1,FGFR1,GFRA1,H2-D1,GAS1,GFAP,SFRP1,CSPP1,MGAT5,FEZF2,APP,EPHA4,SOX21,LMCD1,HAPLN1,TXNIP
glial cell migration	GO:0008347	2.63139e-06	5.57982	68	128	8	26944	DAB1,CD9,TGFB2,VIM,SYNE2,FOXG1,IDH2,EPHA4
axonogenesis	GO:0007409	2.69649e-06	5.5692	481	128	16	26944	EFNB2,CNTNAP2,MGLL,CDH4,DAB1,TGFB2,VIM,LHX2,LGR4,PLXNC1,ROBO2,FOXG1,GAS1,FEZF2,APP,EPHA4
brain development	GO:0007420	3.42233e-06	5.46568	723	128	19	26944	ZIC1,CNTNAP2,ID4,SLC38A2,DAB1,ZIC3,SLC1A2,EMX2,LHX2,SIX3,PHACTR1,SYNE2,FOXG1,FGFR1,GAS1,SFRP1,FEZF2,APP,FABP7
establishment of localization	GO:0051234	3.851e-06	5.41443	4696	128	51	26944	SLC38A1,ZIC1,SLC1A3,KCNK2,EFNB2,CPE,CYBA,CSPG5,SLC38A2,GPM6B,GNAO1,TSPAN7,MFGE8,CD9,ARL4C,GRIA2,SLC1A2,TTYH3,PCSK6,GPM6A,GLUL,RANBP3L,MLC1,SLC20A2,TGFB2,CACNG5,KCND3,CD320,CLMN,ANGPT1,SLC16A2,ZFP36L1,IFI27,EPN2,GRIN2B,LGALS3BP,SIX3,TSPAN13,ILDR2,SYNE2,SPCS2,IFITM3,FGFR1,SFXN1,GAS1,IDH2,GFAP,SFRP1,APP,FABP7,TXNIP
regulation of developmental process	GO:0050793	3.85912e-06	5.41351	2698	128	37	26944	HOPX,KCNK2,EFNB2,PDCD4,CPE,MGLL,ID4,GPM6B,CDH4,DAB1,CTSC,GLUL,RANBP3L,CST3,SLC20A2,TGFB2,PTN,BAMBI,VIM,LHX2,ZFP36L1,LGR4,EPN2,SIX3,CTNNBIP1,PLXNC1,CTHRC1,FOXG1,FGFR1,IDH2,GFAP,SFRP1,PRXL2A,FEZF2,APP,EPHA4,HAPLN1
import into cell	GO:0098657	4.94636e-06	5.30571	916	128	21	26944	SLC38A1,SLC1A3,EFNB2,CYBA,SLC38A2,GPM6B,TSPAN7,MFGE8,CD9,SLC1A2,MLC1,CACNG5,KCND3,CD320,ANGPT1,SLC16A2,EPN2,LGALS3BP,IFITM3,GFAP,APP
axon guidance	GO:0007411	6.23128e-06	5.20542	250	128	12	26944	EFNB2,CDH4,TGFB2,LHX2,LGR4,PLXNC1,ROBO2,FOXG1,GAS1,FEZF2,APP,EPHA4
neuron projection guidance	GO:0097485	6.23128e-06	5.20542	250	128	12	26944	EFNB2,CDH4,TGFB2,LHX2,LGR4,PLXNC1,ROBO2,FOXG1,GAS1,FEZF2,APP,EPHA4
cell surface receptor signaling pathway	GO:0007166	7.62473e-06	5.11778	2766	128	37	26944	ZIC1,DLK1,CXCL5,EFNB2,PDCD4,CNTNAP2,CPE,CYBA,DAB1,ZIC3,GRIA2,COL1A2,DKK3,PAK1,TGFB2,PTN,BAMBI,VIM,FRRS1L,ANGPT1,LGR4,EPN2,GRIN2B,SESN3,SIX3,CTNNBIP1,IFITM3,PLXNC1,CTHRC1,FGFR1,GFRA1,GAS1,SFRP1,MGAT5,APP,EPHA4,TXNIP
neural precursor cell proliferation	GO:0061351	9.67735e-06	5.01424	206	128	11	26944	CNTNAP2,ID4,EMX2,PTN,LHX2,SLC16A2,SIX3,FOXG1,FGFR1,FABP7,HAPLN1
negative regulation of developmental process	GO:0051093	1.64004e-05	4.78515	1078	128	22	26944	HOPX,KCNK2,PDCD4,CPE,ID4,DAB1,RANBP3L,CST3,TGFB2,PTN,BAMBI,LHX2,ZFP36L1,EPN2,SIX3,FOXG1,FGFR1,IDH2,SFRP1,FEZF2,APP,EPHA4
cell motility	GO:0048870	2.66232e-05	4.57474	1760	128	28	26944	CXCL5,EFNB2,CHST2,DAB1,CD9,GPM6A,EMX2,GLUL,PAK1,TGFB2,PTN,BAMBI,VIM,ANGPT1,SIX3,PHACTR1,SYNE2,PLXNC1,CTHRC1,FOXG1,FGFR1,GFRA1,IDH2,SFRP1,MGAT5,FEZF2,APP,EPHA4
regulation of multicellular organismal development	GO:2000026	3.37975e-05	4.47112	1550	128	26	26944	HOPX,KCNK2,ID4,GPM6B,CDH4,DAB1,CTSC,GLUL,SLC20A2,TGFB2,PTN,VIM,LHX2,ZFP36L1,EPN2,CTNNBIP1,PLXNC1,FOXG1,FGFR1,IDH2,GFAP,SFRP1,PRXL2A,FEZF2,EPHA4,HAPLN1
cerebral cortex development	GO:0021987	3.56767e-05	4.44762	134	128	9	26944	CNTNAP2,SLC38A2,DAB1,EMX2,LHX2,PHACTR1,SYNE2,FOXG1,FGFR1
positive regulation of developmental process	GO:0051094	5.86294e-05	4.23188	1480	128	25	26944	HOPX,EFNB2,ID4,GPM6B,CDH4,DAB1,RANBP3L,SLC20A2,TGFB2,PTN,BAMBI,VIM,ZFP36L1,LGR4,CTNNBIP1,PLXNC1,CTHRC1,FOXG1,FGFR1,GFAP,SFRP1,FEZF2,APP,EPHA4,HAPLN1
cellular process	GO:0009987	8.1998e-05	4.0862	20967	128	122	26944	SLC38A1,ST6GALNAC5,ZIC1,ZIC4,HOPX,SLC1A3,KCNK2,DLK1,CXCL5,EFNB2,PDCD4,CHST2,CNTNAP2,CPE,MGLL,CYBA,CSPG5,ID4,SLC38A2,GPM6B,CDH4,GNAO1,DAB1,TSPAN7,MFGE8,ZIC3,CTSC,AGPAT5,CD9,ARL4C,GRIA2,TMEM47,COL1A2,DKK3,SLC1A2,THRSP,TTYH3,PCSK6,GPM6A,EMX2,NDUFC2,GLUL,RANBP3L,CST3,MEG3,MLC1,PAK1,SLC20A2,TGFB2,CACNG5,PTN,ARHGAP31,BAMBI,KCND3,PDE10A,VIM,CD320,HUNK,CLMN,PREX2,FRRS1L,GLDC,ANGPT1,CYP4F15,IGDCC4,LHX2,SL…
regulation of cell differentiation	GO:0045595	0.000109615	3.96013	1761	128	27	26944	HOPX,EFNB2,PDCD4,ID4,CDH4,DAB1,RANBP3L,TGFB2,PTN,BAMBI,VIM,LHX2,ZFP36L1,SIX3,CTNNBIP1,PLXNC1,CTHRC1,FOXG1,FGFR1,IDH2,GFAP,SFRP1,PRXL2A,FEZF2,APP,EPHA4,HAPLN1
positive regulation of cell population proliferation	GO:0008284	0.000111913	3.95112	1097	128	21	26944	EFNB2,CYBA,ID4,GLUL,CST3,PAK1,TGFB2,PTN,BAMBI,VIM,CD320,LHX2,CTHRC1,FOXG1,FGFR1,H2-D1,GAS1,GFAP,SFRP1,EPHA4,HAPLN1
negative regulation of cell differentiation	GO:0045596	0.000113211	3.94611	805	128	18	26944	HOPX,PDCD4,ID4,DAB1,RANBP3L,TGFB2,PTN,BAMBI,LHX2,ZFP36L1,SIX3,FOXG1,FGFR1,IDH2,SFRP1,FEZF2,APP,EPHA4
negative regulation of multicellular organismal process	GO:0051241	0.000135166	3.86913	1214	128	22	26944	KCNK2,PDCD4,CNTNAP2,CPE,CYBA,ID4,DAB1,CTSC,CD9,CST3,TGFB2,PTN,ANGPT1,LHX2,LGR4,EPN2,ILDR2,FGFR1,IDH2,SFRP1,APP,EPHA4
tube morphogenesis	GO:0035239	0.000182011	3.7399	927	128	19	26944	EFNB2,MFGE8,ZIC3,EMX2,GLUL,PAK1,TGFB2,PTN,ANGPT1,LHX2,ZFP36L1,LGR4,EPN2,CALD1,CTNNBIP1,CTHRC1,FGFR1,SFRP1,EPHA4
negative regulation of cellular process	GO:0048523	0.00020157	3.69557	5599	128	53	26944	HOPX,KCNK2,DLK1,EFNB2,PDCD4,CNTNAP2,MGLL,CYBA,ID4,GPM6B,GNAO1,DAB1,CTSC,CD9,DKK3,NDUFC2,RANBP3L,CST3,MEG3,PAK1,TGFB2,PTN,BAMBI,PDE10A,VIM,CLMN,ANGPT1,LHX2,SLC16A2,ZFP36L1,LGR4,IFI27,EPN2,SESN3,SIX3,MAGEH1,ILDR2,CTNNBIP1,IFITM3,PLXNC1,CTHRC1,FOXG1,FGFR1,H2-D1,GAS1,IDH2,GFAP,SFRP1,FEZF2,APP,EPHA4,LMCD1,TXNIP
cell adhesion	GO:0007155	0.000206303	3.68549	1465	128	24	26944	EFNB2,CHST2,CNTNAP2,CSPG5,GPM6B,CDH4,DAB1,MFGE8,CD9,TMEM47,TGFB2,PTN,ANGPT1,IGDCC4,ZFP36L1,LGALS3BP,ILDR2,PLXNC1,H2-D1,SFRP1,PCDH10,APP,EPHA4,HAPLN1
regulation of biological quality	GO:0065008	0.000208373	3.68116	3134	128	37	26944	SLC38A1,KCNK2,EFNB2,CNTNAP2,CPE,MGLL,CYBA,CDH4,GNAO1,TSPAN7,CD9,COL1A2,DKK3,PCSK6,GPM6A,NDUFC2,GLUL,CACNG5,PTN,BAMBI,KCND3,VIM,FRRS1L,ANGPT1,SLC16A2,ZFP36L1,GRIN2B,ILDR2,CTNNBIP1,PEX11A,PLXNC1,FGFR1,GFAP,SFRP1,APP,EPHA4,DDO
negative regulation of biological process	GO:0048519	0.000242843	3.61467	5966	128	55	26944	HOPX,KCNK2,DLK1,EFNB2,PDCD4,CNTNAP2,CPE,MGLL,CYBA,ID4,GPM6B,GNAO1,DAB1,CTSC,CD9,DKK3,NDUFC2,RANBP3L,CST3,MEG3,PAK1,TGFB2,PTN,BAMBI,PDE10A,VIM,CLMN,ANGPT1,LHX2,SLC16A2,ZFP36L1,LGR4,IFI27,EPN2,SESN3,SIX3,MAGEH1,ILDR2,CTNNBIP1,IFITM3,PLXNC1,CTHRC1,FOXG1,FGFR1,H2-D1,GAS1,IDH2,GFAP,SFRP1,FEZF2,APP,EPHA4,FABP7,LMCD1,TXNIP
glial cell differentiation	GO:0010001	0.000243407	3.61367	282	128	11	26944	CNTNAP2,CSPG5,ID4,GPM6B,DAB1,PTN,VIM,GFAP,APP,EPHA4,HAPLN1
regulation of signaling	GO:0023051	0.00030418	3.51687	3616	128	40	26944	SLC38A1,ZIC1,SLC1A3,DLK1,CXCL5,PDCD4,CNTNAP2,MGLL,CYBA,CSPG5,SLC38A2,GNAO1,DAB1,CTSC,DKK3,NDUFC2,GLUL,PAK1,TGFB2,CACNG5,PTN,BAMBI,PDE10A,PREX2,FRRS1L,ANGPT1,LGR4,EPN2,SESN3,SIX3,CTNNBIP1,CTHRC1,FGFR1,GAS1,GFAP,SFRP1,MGAT5,APP,EPHA4,LMCD1
tissue development	GO:0009888	0.000375507	3.42538	2122	128	29	26944	KCNK2,EFNB2,PDCD4,CNTNAP2,ID4,GPM6B,ZIC3,COL1A2,RANBP3L,PAK1,SLC20A2,TGFB2,PTN,BAMBI,VIM,ANGPT1,LHX2,ZFP36L1,LGR4,HLF,SIX3,CTNNBIP1,CTHRC1,FGFR1,GAS1,SFRP1,EPHA4,SOX21,TXNIP
tube development	GO:0035295	0.000384619	3.41497	1181	128	21	26944	HOPX,EFNB2,MFGE8,ZIC3,EMX2,GLUL,PAK1,TGFB2,PTN,ANGPT1,LHX2,ZFP36L1,LGR4,EPN2,CALD1,CTNNBIP1,CTHRC1,FGFR1,GAS1,SFRP1,EPHA4
amino acid import across plasma membrane	GO:0089718	0.000475799	3.32258	54	128	6	26944	SLC38A1,SLC1A3,SLC38A2,SLC1A2,SLC16A2,GFAP
negative regulation of cell population proliferation	GO:0008285	0.000505409	3.29636	701	128	16	26944	KCNK2,EFNB2,PDCD4,CD9,PAK1,TGFB2,PTN,CLMN,SLC16A2,CTNNBIP1,IFITM3,GAS1,IDH2,SFRP1,FEZF2,APP
regulation of response to stimulus	GO:0048583	0.000508028	3.29411	3987	128	42	26944	ZIC1,HOPX,KCNK2,DLK1,CXCL5,EFNB2,PDCD4,CNTNAP2,MGLL,CYBA,SLC38A2,DAB1,CTSC,CD9,DKK3,NDUFC2,MLC1,PAK1,TGFB2,CACNG5,PTN,BAMBI,PDE10A,FRRS1L,ANGPT1,LGR4,EPN2,SESN3,SIX3,CTNNBIP1,CTHRC1,FGFR1,C4B,H2-D1,GAS1,SFRP1,MGAT5,FEZF2,APP,EPHA4,FABP7,LMCD1
limbic system development	GO:0021761	0.000639926	3.19387	136	128	8	26944	ZIC1,CNTNAP2,ID4,DAB1,ZIC3,EMX2,FGFR1,FEZF2
regulation of neurogenesis	GO:0050767	0.000813934	3.08941	467	128	13	26944	ID4,CDH4,DAB1,PTN,VIM,LHX2,PLXNC1,FOXG1,IDH2,GFAP,FEZF2,EPHA4,HAPLN1
regulation of cell communication	GO:0010646	0.000903823	3.04392	3616	128	39	26944	SLC38A1,ZIC1,SLC1A3,DLK1,CXCL5,PDCD4,CNTNAP2,MGLL,CYBA,CSPG5,SLC38A2,GNAO1,DAB1,CTSC,DKK3,NDUFC2,GLUL,PAK1,TGFB2,CACNG5,PTN,BAMBI,PDE10A,FRRS1L,ANGPT1,LGR4,EPN2,SESN3,SIX3,CTNNBIP1,CTHRC1,FGFR1,GAS1,GFAP,SFRP1,MGAT5,APP,EPHA4,LMCD1
nitrogen compound transport	GO:0071705	0.000930275	3.03139	1959	128	27	26944	SLC38A1,ZIC1,SLC1A3,CPE,SLC38A2,GPM6B,GNAO1,ARL4C,SLC1A2,GLUL,RANBP3L,MLC1,TGFB2,CACNG5,CD320,ANGPT1,SLC16A2,ZFP36L1,IFI27,SIX3,ILDR2,SFXN1,IDH2,GFAP,SFRP1,APP,TXNIP
regulation of nervous system development	GO:0051960	0.00107608	2.96815	562	128	14	26944	ID4,CDH4,DAB1,CTSC,PTN,VIM,LHX2,PLXNC1,FOXG1,IDH2,GFAP,FEZF2,EPHA4,HAPLN1
cell-cell signaling	GO:0007267	0.00118866	2.92494	1734	128	25	26944	SLC38A1,SLC1A3,CNTNAP2,CPE,MGLL,CSPG5,SLC38A2,GNAO1,DKK3,GLUL,CACNG5,PTN,BAMBI,FRRS1L,SLC16A2,LGR4,SIX3,ILDR2,CTNNBIP1,CTHRC1,FGFR1,GFAP,SFRP1,APP,EPHA4
regulation of plasma membrane bounded cell projection organization	GO:0120035	0.0012621	2.8989	751	128	16	26944	CXCL5,EFNB2,CDH4,DAB1,GPM6A,PTN,VIM,SYNE2,PLXNC1,FGFR1,H2-D1,GFAP,SFRP1,FEZF2,APP,EPHA4
locomotion	GO:0040011	0.00131269	2.88184	1273	128	21	26944	CXCL5,EFNB2,CHST2,CD9,GLUL,PAK1,TGFB2,PTN,VIM,ANGPT1,LGR4,PHACTR1,SYNE2,PLXNC1,FGFR1,IDH2,SFRP1,MGAT5,FEZF2,APP,EPHA4
regulation of cell projection organization	GO:0031344	0.00160896	2.79345	765	128	16	26944	CXCL5,EFNB2,CDH4,DAB1,GPM6A,PTN,VIM,SYNE2,PLXNC1,FGFR1,H2-D1,GFAP,SFRP1,FEZF2,APP,EPHA4
amino acid transmembrane transport	GO:0003333	0.00176929	2.7522	107	128	7	26944	SLC38A1,SLC1A3,SLC38A2,SLC1A2,SLC16A2,SFXN1,GFAP
forebrain cell migration	GO:0021885	0.00190982	2.71901	68	128	6	26944	DAB1,EMX2,SYNE2,FOXG1,FGFR1,FEZF2
regulation of locomotion	GO:0040012	0.0021071	2.67631	1089	128	19	26944	EFNB2,CHST2,CD9,GLUL,PAK1,TGFB2,PTN,VIM,ANGPT1,PHACTR1,SYNE2,PLXNC1,FGFR1,IDH2,SFRP1,MGAT5,FEZF2,APP,EPHA4
developmental growth	GO:0048589	0.00225466	2.64692	785	128	16	26944	HOPX,KCNK2,CNTNAP2,MGLL,CDH4,CD9,SLC1A2,TGFB2,PTN,LHX2,ZFP36L1,SIX3,FGFR1,GAS1,SFRP1,APP
animal organ morphogenesis	GO:0009887	0.00225539	2.64678	1094	128	19	26944	ZIC1,EFNB2,PDCD4,CPE,ID4,ZIC3,COL1A2,EMX2,TGFB2,PTN,ANGPT1,LGR4,SIX3,CTNNBIP1,CTHRC1,FOXG1,FGFR1,GAS1,SFRP1
positive regulation of multicellular organismal process	GO:0051240	0.00245378	2.61016	1804	128	25	26944	EFNB2,CNTNAP2,MGLL,CYBA,ID4,GPM6B,CDH4,CTSC,SLC20A2,TGFB2,PTN,BAMBI,VIM,CD320,ZFP36L1,LGR4,CTNNBIP1,PLXNC1,FOXG1,FGFR1,H2-D1,GFAP,APP,EPHA4,HAPLN1
epithelial tube morphogenesis	GO:0060562	0.00296066	2.52861	363	128	11	26944	EFNB2,ZIC3,PAK1,TGFB2,ANGPT1,LHX2,LGR4,CTNNBIP1,CTHRC1,SFRP1,EPHA4
cellular localization	GO:0051641	0.00332928	2.47765	3502	128	37	26944	ZIC1,EFNB2,CNTNAP2,CPE,CYBA,CSPG5,ID4,SLC38A2,GPM6B,GNAO1,TSPAN7,ARL4C,SLC1A2,GLUL,RANBP3L,MLC1,PAK1,TGFB2,CACNG5,PTN,CD320,CLMN,FRRS1L,ANGPT1,ZFP36L1,IFI27,SIX3,ILDR2,SYNE2,SPCS2,GAS1,IDH2,GFAP,SFRP1,APP,TSPAN33,TXNIP
morphogenesis of an epithelium	GO:0002009	0.00378793	2.4216	536	128	13	26944	EFNB2,ID4,ZIC3,PAK1,TGFB2,ANGPT1,LHX2,LGR4,CTNNBIP1,CTHRC1,FGFR1,SFRP1,EPHA4
pattern specification process	GO:0007389	0.00419328	2.37745	456	128	12	26944	ZIC1,ZIC3,PCSK6,EMX2,LHX2,SIX3,CTNNBIP1,FOXG1,FGFR1,GAS1,SFRP1,FEZF2
D-aspartate import across plasma membrane	GO:0070779	0.00450586	2.34622	6	128	3	26944	SLC1A3,SLC1A2,GFAP
D-aspartate transport	GO:0070777	0.00450586	2.34622	6	128	3	26944	SLC1A3,SLC1A2,GFAP
cell communication	GO:0007154	0.00453723	2.34321	7582	128	61	26944	SLC38A1,ZIC1,SLC1A3,KCNK2,DLK1,CXCL5,EFNB2,PDCD4,CNTNAP2,CPE,MGLL,CYBA,CSPG5,SLC38A2,GNAO1,DAB1,ZIC3,CTSC,GRIA2,COL1A2,DKK3,SLC1A2,NDUFC2,GLUL,PAK1,TGFB2,CACNG5,PTN,ARHGAP31,BAMBI,PDE10A,VIM,CD320,HUNK,PREX2,FRRS1L,ANGPT1,SLC16A2,ZFP36L1,LGR4,IFI27,EPN2,GRIN2B,SESN3,SIX3,ILDR2,CTNNBIP1,PEX11A,IFITM3,PLXNC1,CTHRC1,FGFR1,GFRA1,GAS1,GFAP,SFRP1,MGAT5,APP,EPHA4,LMCD1,TXNIP
neuron recognition	GO:0008038	0.00455167	2.34183	44	128	5	26944	CNTNAP2,FOXG1,FEZF2,APP,EPHA4
growth	GO:0040007	0.00495052	2.30535	1044	128	18	26944	HOPX,KCNK2,CNTNAP2,MGLL,CYBA,CDH4,CD9,SLC1A2,MEG3,TGFB2,PTN,LHX2,ZFP36L1,SIX3,FGFR1,GAS1,SFRP1,APP
regulation of transport	GO:0051049	0.00496035	2.30449	1749	128	24	26944	SLC38A1,ZIC1,EFNB2,CYBA,CSPG5,SLC38A2,GPM6B,GNAO1,TSPAN7,SLC1A2,GLUL,MLC1,TGFB2,CACNG5,ANGPT1,IFI27,EPN2,TSPAN13,FGFR1,GAS1,IDH2,GFAP,SFRP1,APP
regulation of cellular component organization	GO:0051128	0.00504611	2.29704	2546	128	30	26944	HOPX,CXCL5,EFNB2,CNTNAP2,MGLL,CYBA,GPM6B,CDH4,DAB1,TSPAN7,GPM6A,CST3,MEG3,PAK1,TGFB2,PTN,VIM,ANGPT1,EPN2,CTNNBIP1,SYNE2,PLXNC1,FGFR1,H2-D1,GAS1,GFAP,SFRP1,FEZF2,APP,EPHA4
response to stimulus	GO:0050896	0.00513424	2.28952	10506	128	76	26944	ZIC1,HOPX,SLC1A3,KCNK2,DLK1,CXCL5,EFNB2,PDCD4,CHST2,CNTNAP2,CPE,MGLL,CYBA,CSPG5,SLC38A2,GNAO1,DAB1,ZIC3,CTSC,CD9,GRIA2,COL1A2,DKK3,SLC1A2,THRSP,GPM6A,EMX2,NDUFC2,GLUL,CST3,MLC1,PAK1,TGFB2,CACNG5,PTN,ARHGAP31,BAMBI,KCND3,PDE10A,VIM,CD320,HUNK,PREX2,FRRS1L,GLDC,ANGPT1,ZFP36L1,LGR4,IFI27,EPN2,GRIN2B,SESN3,SIX3,ILDR2,CTNNBIP1,PEX11A,IFITM3,PLXNC1,CTHRC1,FGFR1,C4B,PSPH,GFRA1,H2-D1,GAS1,GFAP,SFRP1,PRXL…
regulation of cell development	GO:0060284	0.00521766	2.28252	941	128	17	26944	ID4,CDH4,DAB1,PTN,VIM,LHX2,ZFP36L1,CTNNBIP1,PLXNC1,FOXG1,IDH2,GFAP,SFRP1,PRXL2A,FEZF2,EPHA4,HAPLN1
regulation of neural precursor cell proliferation	GO:2000177	0.00531717	2.27432	126	128	7	26944	ID4,PTN,LHX2,SLC16A2,SIX3,FOXG1,HAPLN1
ear development	GO:0043583	0.00555564	2.25527	243	128	9	26944	ZIC1,KCNK2,ZIC3,TGFB2,CTHRC1,FOXG1,FGFR1,GAS1,EPHA4
regulation of neuron projection development	GO:0010975	0.00588648	2.23014	558	128	13	26944	CXCL5,EFNB2,CDH4,DAB1,PTN,VIM,PLXNC1,FGFR1,H2-D1,GFAP,SFRP1,FEZF2,EPHA4
sensory organ development	GO:0007423	0.0059352	2.22656	650	128	14	26944	ZIC1,KCNK2,ZIC3,GPM6A,TGFB2,PTN,VIM,LHX2,SIX3,CTHRC1,FOXG1,FGFR1,GAS1,EPHA4
tissue morphogenesis	GO:0048729	0.00604147	2.21886	651	128	14	26944	EFNB2,ID4,ZIC3,PAK1,TGFB2,ANGPT1,LHX2,LGR4,SIX3,CTNNBIP1,CTHRC1,FGFR1,SFRP1,EPHA4
regulation of localization	GO:0032879	0.00614623	2.21139	2161	128	27	26944	SLC38A1,ZIC1,EFNB2,CYBA,CSPG5,SLC38A2,GPM6B,GNAO1,TSPAN7,SLC1A2,GLUL,MLC1,TGFB2,CACNG5,PTN,FRRS1L,ANGPT1,ZFP36L1,IFI27,EPN2,TSPAN13,FGFR1,GAS1,IDH2,GFAP,SFRP1,APP
ossification	GO:0001503	0.00638083	2.19512	475	128	12	26944	ID4,GPM6B,COL1A2,RANBP3L,SLC20A2,PTN,BAMBI,LGR4,CTNNBIP1,CTHRC1,FGFR1,SFRP1
signaling	GO:0023052	0.00641538	2.19278	7472	128	60	26944	SLC38A1,ZIC1,SLC1A3,KCNK2,DLK1,CXCL5,EFNB2,PDCD4,CNTNAP2,CPE,MGLL,CYBA,CSPG5,SLC38A2,GNAO1,DAB1,ZIC3,CTSC,GRIA2,COL1A2,DKK3,NDUFC2,GLUL,PAK1,TGFB2,CACNG5,PTN,ARHGAP31,BAMBI,PDE10A,VIM,CD320,HUNK,PREX2,FRRS1L,ANGPT1,SLC16A2,ZFP36L1,LGR4,IFI27,EPN2,GRIN2B,SESN3,SIX3,ILDR2,CTNNBIP1,PEX11A,IFITM3,PLXNC1,CTHRC1,FGFR1,GFRA1,GAS1,GFAP,SFRP1,MGAT5,APP,EPHA4,LMCD1,TXNIP
glial cell development	GO:0021782	0.00724918	2.13971	132	128	7	26944	CNTNAP2,CSPG5,ID4,GPM6B,VIM,GFAP,APP
outer ear morphogenesis	GO:0042473	0.00785783	2.1047	7	128	3	26944	ZIC3,FGFR1,GAS1
response to external stimulus	GO:0009605	0.00843078	2.07413	3042	128	33	26944	HOPX,SLC1A3,KCNK2,CXCL5,EFNB2,PDCD4,CNTNAP2,MGLL,CYBA,SLC38A2,CTSC,CD9,SLC1A2,THRSP,GPM6A,GLUL,TGFB2,PTN,VIM,ANGPT1,LGR4,SESN3,IFITM3,FGFR1,C4B,PSPH,H2-D1,SFRP1,FEZF2,APP,EPHA4,FABP7,TXNIP
regulation of cell migration	GO:0030334	0.00946017	2.0241	984	128	17	26944	CHST2,CD9,GLUL,PAK1,TGFB2,PTN,VIM,ANGPT1,PHACTR1,SYNE2,PLXNC1,FGFR1,IDH2,SFRP1,MGAT5,APP,EPHA4
regionalization	GO:0003002	0.009983	2.00074	412	128	11	26944	ZIC3,PCSK6,EMX2,LHX2,SIX3,CTNNBIP1,FOXG1,FGFR1,GAS1,SFRP1,FEZF2
forebrain regionalization	GO:0021871	0.0104268	1.98185	24	128	4	26944	EMX2,LHX2,SIX3,FEZF2
negative regulation of signaling	GO:0023057	0.0106133	1.97415	1453	128	21	26944	DLK1,PDCD4,CNTNAP2,MGLL,GNAO1,DAB1,DKK3,NDUFC2,TGFB2,BAMBI,PDE10A,LGR4,EPN2,SESN3,SIX3,CTNNBIP1,CTHRC1,GAS1,SFRP1,APP,EPHA4
neuroblast proliferation	GO:0007405	0.010639	1.9731	91	128	6	26944	ID4,PTN,SIX3,FOXG1,FGFR1,HAPLN1
astrocyte differentiation	GO:0048708	0.010639	1.9731	91	128	6	26944	ID4,DAB1,VIM,GFAP,APP,EPHA4
negative regulation of cell communication	GO:0010648	0.0109561	1.96034	1456	128	21	26944	DLK1,PDCD4,CNTNAP2,MGLL,GNAO1,DAB1,DKK3,NDUFC2,TGFB2,BAMBI,PDE10A,LGR4,EPN2,SESN3,SIX3,CTNNBIP1,CTHRC1,GAS1,SFRP1,APP,EPHA4
D-amino acid transport	GO:0042940	0.0125288	1.90209	8	128	3	26944	SLC1A3,SLC1A2,GFAP
regulation of anatomical structure morphogenesis	GO:0022603	0.0137057	1.8631	904	128	16	26944	EFNB2,CPE,CDH4,DAB1,GLUL,CST3,TGFB2,PTN,BAMBI,VIM,LGR4,EPN2,PLXNC1,FGFR1,SFRP1,EPHA4
organic substance transport	GO:0071702	0.0166923	1.77748	2419	128	28	26944	SLC38A1,ZIC1,SLC1A3,CPE,SLC38A2,GPM6B,GNAO1,ARL4C,SLC1A2,GLUL,RANBP3L,MLC1,TGFB2,CACNG5,CD320,ANGPT1,SLC16A2,ZFP36L1,IFI27,SIX3,ILDR2,SFXN1,IDH2,GFAP,SFRP1,APP,FABP7,TXNIP
neutral amino acid transport	GO:0015804	0.01821	1.73969	58	128	5	26944	SLC38A1,SLC1A3,SLC38A2,SLC1A2,SFXN1
renal system development	GO:0072001	0.0186169	1.73009	358	128	10	26944	EFNB2,EMX2,TGFB2,ANGPT1,LGR4,CTNNBIP1,FGFR1,GFRA1,SFRP1,EPHA4
regulation of cell motility	GO:2000145	0.0208013	1.68191	1045	128	17	26944	CHST2,CD9,GLUL,PAK1,TGFB2,PTN,VIM,ANGPT1,PHACTR1,SYNE2,PLXNC1,FGFR1,IDH2,SFRP1,MGAT5,APP,EPHA4
regulation of neuroblast proliferation	GO:1902692	0.023375	1.63125	61	128	5	26944	ID4,PTN,SIX3,FOXG1,HAPLN1
carboxylic acid transmembrane transport	GO:1905039	0.0246707	1.60782	159	128	7	26944	SLC38A1,SLC1A3,SLC38A2,SLC1A2,SLC16A2,SFXN1,GFAP
organic acid transmembrane transport	GO:1903825	0.0256986	1.59009	160	128	7	26944	SLC38A1,SLC1A3,SLC38A2,SLC1A2,SLC16A2,SFXN1,GFAP
hippocampus development	GO:0021766	0.0271131	1.56682	107	128	6	26944	ZIC1,ID4,DAB1,ZIC3,EMX2,FEZF2
mesenchyme development	GO:0060485	0.0280454	1.55214	297	128	9	26944	PDCD4,ZIC3,RANBP3L,TGFB2,BAMBI,ZFP36L1,FGFR1,SFRP1,EPHA4
epithelium development	GO:0060429	0.0298747	1.5247	1309	128	19	26944	EFNB2,ID4,ZIC3,PAK1,TGFB2,VIM,ANGPT1,LHX2,ZFP36L1,LGR4,SIX3,CTNNBIP1,CTHRC1,FGFR1,GAS1,SFRP1,EPHA4,SOX21,TXNIP
osteoblast differentiation	GO:0001649	0.0302331	1.51952	228	128	8	26944	ID4,RANBP3L,BAMBI,LGR4,CTNNBIP1,CTHRC1,FGFR1,SFRP1
telencephalon cell migration	GO:0022029	0.0319654	1.49532	65	128	5	26944	DAB1,SYNE2,FOXG1,FGFR1,FEZF2
amino acid biosynthetic process	GO:0008652	0.0344546	1.46275	66	128	5	26944	SLC38A1,SLC1A3,GLUL,PSPH,OAT
positive regulation of neurogenesis	GO:0050769	0.0393676	1.40486	310	128	9	26944	ID4,CDH4,PTN,VIM,PLXNC1,FOXG1,GFAP,EPHA4,HAPLN1
behavior	GO:0007610	0.0408418	1.3889	771	128	14	26944	ZIC1,SLC1A3,KCNK2,CNTNAP2,GNAO1,DAB1,SLC1A2,PTN,PREX2,SIX3,FEZF2,APP,EPHA4,DDO
amino acid transport	GO:0006865	0.0410618	1.38656	172	128	7	26944	SLC38A1,SLC1A3,SLC38A2,SLC1A2,SLC16A2,SFXN1,GFAP
regulation of neuron differentiation	GO:0045664	0.0411869	1.38524	238	128	8	26944	ID4,DAB1,SIX3,FOXG1,FGFR1,SFRP1,FEZF2,APP
adult behavior	GO:0030534	0.0426261	1.37032	173	128	7	26944	ZIC1,CNTNAP2,DAB1,SLC1A2,PREX2,APP,EPHA4
negative regulation of response to stimulus	GO:0048585	0.0430913	1.36561	1723	128	22	26944	DLK1,PDCD4,CNTNAP2,DAB1,CD9,DKK3,NDUFC2,TGFB2,BAMBI,PDE10A,LGR4,EPN2,SESN3,SIX3,CTNNBIP1,CTHRC1,H2-D1,GAS1,SFRP1,APP,EPHA4,FABP7
cell proliferation in forebrain	GO:0021846	0.0438633	1.3579	34	128	4	26944	EMX2,SIX3,FGFR1,FABP7
dendrite arborization	GO:0140059	0.0485397	1.3139	12	128	3	26944	CNTNAP2,PTN,PHACTR1
amino acid import	GO:0043090	0.0486797	1.31265	2	128	2	26944	SLC38A1,SLC38A2
positive regulation of GTP binding	GO:1904426	0.0486797	1.31265	2	128	2	26944	TGFB2,EPHA4
epithelial cell proliferation	GO:0050673	0.0493766	1.30648	489	128	11	26944	EFNB2,CYBA,GLUL,TGFB2,PTN,ZFP36L1,LGR4,FGFR1,GAS1,SFRP1,FABP7

## Sheet: a6_GO BP
term_name	term_id	adjusted_p_value	negative_log10_of_adjusted_p_value	term_size	query_size	intersection_size	effective_domain_size	intersections
negative regulation of cellular process	GO:0048523	1.15521e-22	21.9373	5599	205	111	26944	PDE10A,EMD,NR4A2,EPRS,CCN1,DCLK1,NR4A1,GEM,BTG2,KLF4,CEBPB,SIK1,USP2,NR4A3,IFRD1,MAGEH1,HMGCR,RGS2,TCF4,HOPX,PARD6A,FGFR2,BAMBI,ZFP36L1,DUSP1,PLK2,RFX4,BHLHE40,IRS2,CYP51,MEIS2,LHX2,IRF2BP2,HES1,ARID5A,PER1,TOB1,RASA2,CDK11B,CBARP,MGLL,DKK3,GNAO1,DLEU2,PTMA,SOX2,PNRC1,EZR,BTG1,FOXG1,S1PR1,HGF,ZFP36L2,INSIG1,CHRDL1,MVK,TIPARP,MXI1,RORB,MIDN,C130071C03RIK,SPRY2,PDCD4,DYRK2,TMBIM1,ID4,CADM1,DNAJB2,S…
negative regulation of biological process	GO:0048519	6.6445e-21	20.1775	5966	205	112	26944	PDE10A,EMD,NR4A2,EPRS,CCN1,DCLK1,NR4A1,GEM,BTG2,KLF4,CEBPB,SIK1,USP2,NR4A3,IFRD1,MAGEH1,HMGCR,RGS2,TCF4,HOPX,PARD6A,FGFR2,BAMBI,ZFP36L1,DUSP1,PLK2,RFX4,BHLHE40,IRS2,CYP51,MEIS2,LHX2,IRF2BP2,HES1,ARID5A,PER1,TOB1,RASA2,CDK11B,CBARP,MGLL,DKK3,GNAO1,DLEU2,PTMA,SOX2,PNRC1,EZR,BTG1,FOXG1,S1PR1,HGF,ZFP36L2,INSIG1,CHRDL1,MVK,TIPARP,MXI1,RORB,MIDN,C130071C03RIK,SPRY2,PDCD4,DYRK2,TMBIM1,ID4,CADM1,DNAJB2,S…
system development	GO:0048731	1.84618e-19	18.7337	4117	205	90	26944	FOS,JUNB,NR4A2,CCN1,DCLK1,NR4A1,BTG2,KLF4,CEBPB,GALNT11,SIK1,FOSL2,NR4A3,IFRD1,EMX2,RGS2,TCF4,HOPX,FGFR2,MFGE8,ZFP36L1,PLK2,RFX4,BHLHE40,IRS2,MEIS2,LHX2,HES1,ARID5A,SAT1,SYBU,SLC38A2,MGLL,DKK3,DLEU2,SOX2,BTG1,FOXG1,S1PR1,HGF,INSIG1,CHRDL1,TIPARP,RORB,SPRY2,PDCD4,FDPS,ID4,CADM1,HAPLN1,SLC7A11,SFRP1,HSD17B7,CCND1,DHRS3,IGF2BP3,TJP1,EMP2,ADAMTS1,FJX1,CLMN,DHCR7,LMO4,PTBP1,OTX1,PPP1R15A,CCND2,TUBB2A,…
anatomical structure development	GO:0048856	4.72133e-19	18.3259	6269	205	112	26944	FOS,JUNB,EMD,NR4A2,CCN1,DCLK1,NR4A1,BTG2,KLF4,CEBPB,GALNT11,SIK1,FOSL2,USP2,NR4A3,IFRD1,EMX2,HMGCR,RGS2,TCF4,HOPX,FGFR2,BAMBI,MFGE8,ZFP36L1,DUSP1,PLK2,RFX4,BHLHE40,IRS2,CYP51,MEIS2,LHX2,IRF2BP2,HES1,ARID5A,SAT1,SYBU,SLC38A2,CDK11B,MGLL,DKK3,DLEU2,SOX2,EZR,BTG1,FOXG1,SOX21,S1PR1,HGF,ZFP36L2,INSIG1,CHRDL1,TIPARP,MXI1,RORB,SPRY2,PDCD4,FDPS,AFF4,TNFRSF19,ID4,CADM1,HAPLN1,SLC7A11,SFRP1,HSD17B7,CCND1,P…
developmental process	GO:0032502	1.05061e-18	17.9786	6854	205	117	26944	FOS,JUNB,EMD,NR4A2,CCN1,DCLK1,NR4A1,BTG2,KLF4,CEBPB,GALNT11,SIK1,FOSL2,USP2,NR4A3,IFRD1,EMX2,HMGCR,RGS2,TCF4,HOPX,FGFR2,BAMBI,MFGE8,ZFP36L1,DUSP1,PLK2,RFX4,BHLHE40,IRS2,CYP51,MEIS2,LHX2,IRF2BP2,HES1,ARID5A,SAT1,SYBU,TOB1,SLC38A2,CDK11B,MGLL,DKK3,DLEU2,SOX2,EZR,BTG1,FOXG1,SOX21,S1PR1,HGF,ZFP36L2,INSIG1,CHRDL1,TIPARP,MXI1,RORB,SPRY2,PDCD4,FDPS,AFF4,TNFRSF19,ID4,CADM1,HAPLN1,SLC7A11,SFRP1,UNC13C,HSD…
regulation of primary metabolic process	GO:0080090	3.25517e-18	17.4874	5407	205	102	26944	FOS,JUNB,NR4A2,EPRS,CCN1,NR4A1,BTG2,CCNL1,KLF4,CEBPB,SIK1,FOSL2,USP2,NR4A3,IFRD1,MAGEH1,EMX2,HMGCR,RGS2,TCF4,HOPX,PARD6A,PPP1R3G,BAMBI,ZFP36L1,DUSP1,PLK2,RFX4,BHLHE40,IRS2,CYP51,MEIS2,LHX2,IRF2BP2,HES1,ARID5A,PER1,TOB1,SLC38A2,DKK3,PTMA,SOX2,EZR,FOXG1,SOX21,S1PR1,HGF,ZFP36L2,INSIG1,MVK,TIPARP,MXI1,RORB,USP51,SPRY2,PDCD4,DYRK2,FDPS,ID4,CADM1,DNAJB2,SLC7A11,TLE1,SFRP1,CCND1,PAK1,IGF2BP3,PPP1R3C,EMP…
multicellular organism development	GO:0007275	6.24474e-18	17.2045	4879	205	96	26944	FOS,JUNB,NR4A2,CCN1,DCLK1,NR4A1,BTG2,KLF4,CEBPB,GALNT11,SIK1,FOSL2,NR4A3,IFRD1,EMX2,RGS2,TCF4,HOPX,FGFR2,MFGE8,ZFP36L1,DUSP1,PLK2,RFX4,BHLHE40,IRS2,MEIS2,LHX2,HES1,ARID5A,SAT1,SYBU,SLC38A2,CDK11B,MGLL,DKK3,DLEU2,SOX2,BTG1,FOXG1,S1PR1,HGF,ZFP36L2,INSIG1,CHRDL1,TIPARP,MXI1,RORB,SPRY2,PDCD4,FDPS,ID4,CADM1,HAPLN1,SLC7A11,SFRP1,HSD17B7,CCND1,PAK1,DHRS3,IGF2BP3,TJP1,EMP2,ADAMTS1,FJX1,CLMN,DHCR7,LMO4,PT…
regulation of cellular process	GO:0050794	6.16115e-17	16.2103	12593	205	160	26944	FOS,PDE10A,JUNB,EMD,ARHGAP31,NR4A2,EPRS,CCN1,DCLK1,NR4A1,GEM,BTG2,CCNL1,KLF4,CEBPB,GALNT11,SIK1,FOSL2,USP2,NR4A3,IFRD1,MAGEH1,EMX2,HMGCR,RGS2,TCF4,HOPX,PARD6A,FGFR2,PPP1R3G,BAMBI,ZFP36L1,DUSP1,PLK2,RFX4,SLCO1C1,BHLHE40,IRS2,CYP51,MEIS2,LHX2,IRF2BP2,HES1,ARID5A,SAT1,SYBU,PER1,TOB1,RASA2,SLC38A2,CDK11B,CBARP,MGLL,ATP1B1,DKK3,CLASP2,GNAO1,DLEU2,PTMA,SOX2,PNRC1,GRM3,EZR,BTG1,FOXG1,SOX21,SLC30A10,S1PR…
biological regulation	GO:0065007	8.9966e-17	16.0459	13527	205	166	26944	FOS,PDE10A,JUNB,EMD,ARHGAP31,NR4A2,EPRS,CCN1,DCLK1,NR4A1,GEM,BTG2,CCNL1,KLF4,CEBPB,GALNT11,SIK1,DIO2,FOSL2,USP2,SLC3A2,NR4A3,IFRD1,MAGEH1,EMX2,HMGCR,RGS2,TCF4,HOPX,PARD6A,FGFR2,PPP1R3G,BAMBI,ZFP36L1,DUSP1,PLK2,RFX4,SLCO1C1,BHLHE40,IRS2,CYP51,MEIS2,LHX2,IRF2BP2,HES1,ARID5A,SAT1,SYBU,PER1,TOB1,VPS37B,RASA2,SLC38A2,CDK11B,CBARP,MGLL,ATP1B1,USP53,DKK3,CLASP2,GNAO1,DLEU2,PTMA,SOX2,PNRC1,GRM3,EZR,BTG1,…
anatomical structure morphogenesis	GO:0009653	1.4938e-16	15.8257	2761	205	69	26944	JUNB,NR4A2,CCN1,DCLK1,NR4A1,KLF4,CEBPB,FOSL2,NR4A3,IFRD1,EMX2,TCF4,HOPX,FGFR2,BAMBI,MFGE8,ZFP36L1,DUSP1,PLK2,MEIS2,LHX2,HES1,SAT1,MGLL,SOX2,EZR,BTG1,FOXG1,SOX21,S1PR1,HGF,INSIG1,TIPARP,MXI1,RORB,SPRY2,PDCD4,ID4,CADM1,SFRP1,PAK1,DHRS3,TJP1,EMP2,ADAMTS1,FJX1,LMO4,OTX1,PPP1R15A,DAB1,IMPACT,DLC1,POU3F2,NR2E1,PHACTR1,PAX6,POR,NRN1,STK11,GAS1,CDH4,EPAS1,MBNL1,SEMA6D,ATF4,RIN2,FGFR1,CYRIB,NRARP
organic cyclic compound biosynthetic process	GO:1901362	3.10524e-16	15.5079	4131	205	85	26944	FOS,JUNB,NR4A2,CCN1,NR4A1,BTG2,CCNL1,KLF4,CEBPB,SIK1,FOSL2,USP2,NR4A3,IFRD1,MAGEH1,EMX2,HMGCR,TCF4,HOPX,BAMBI,DUSP1,RFX4,MSMO1,BHLHE40,CYP51,MEIS2,LHX2,IRF2BP2,HES1,ARID5A,PER1,HMGCS1,TOB1,GNPDA1,DKK3,PTMA,SOX2,EZR,FOXG1,SOX21,S1PR1,HGF,INSIG1,IDI1,MVK,MXI1,RORB,PDCD4,FDPS,ID4,PMVK,SLC7A11,TLE1,SFRP1,HSD17B7,CCND1,DHCR7,LMO4,PTBP1,OTX1,SQLE,PPP1R15A,CREM,PLAGL1,IMPACT,SFPQ,POU3F2,CCND3,CRY2,NR2E1…
regulation of biological process	GO:0050789	7.0965e-16	15.149	13144	205	162	26944	FOS,PDE10A,JUNB,EMD,ARHGAP31,NR4A2,EPRS,CCN1,DCLK1,NR4A1,GEM,BTG2,CCNL1,KLF4,CEBPB,GALNT11,SIK1,FOSL2,USP2,NR4A3,IFRD1,MAGEH1,EMX2,HMGCR,RGS2,TCF4,HOPX,PARD6A,FGFR2,PPP1R3G,BAMBI,ZFP36L1,DUSP1,PLK2,RFX4,SLCO1C1,BHLHE40,IRS2,CYP51,MEIS2,LHX2,IRF2BP2,HES1,ARID5A,SAT1,SYBU,PER1,TOB1,VPS37B,RASA2,SLC38A2,CDK11B,CBARP,MGLL,ATP1B1,DKK3,CLASP2,GNAO1,DLEU2,PTMA,SOX2,PNRC1,GRM3,EZR,BTG1,FOXG1,SOX21,SLC30A…
animal organ development	GO:0048513	9.83772e-16	15.0071	3260	205	74	26944	FOS,JUNB,EMD,NR4A2,CCN1,DCLK1,NR4A1,BTG2,KLF4,CEBPB,GALNT11,SIK1,FOSL2,USP2,NR4A3,EMX2,HMGCR,RGS2,HOPX,FGFR2,BAMBI,ZFP36L1,RFX4,IRS2,MEIS2,LHX2,HES1,ARID5A,SLC38A2,DKK3,SOX2,FOXG1,SOX21,S1PR1,HGF,INSIG1,CHRDL1,TIPARP,RORB,SPRY2,PDCD4,FDPS,TNFRSF19,ID4,CADM1,SLC7A11,SFRP1,HSD17B7,CCND1,DHRS3,EMP2,ADAMTS1,FJX1,DHCR7,LMO4,OTX1,CCND2,TUBB2A,DAB1,PLAGL1,POU3F2,NR2E1,PHACTR1,PAX6,POR,RANBP3L,STK11,GAS1…
regulation of developmental process	GO:0050793	3.95248e-15	14.4031	2698	205	66	26944	FOS,JUNB,CCN1,BTG2,KLF4,CEBPB,SIK1,FOSL2,USP2,IFRD1,HMGCR,RGS2,TCF4,HOPX,BAMBI,ZFP36L1,PLK2,BHLHE40,CYP51,MEIS2,LHX2,HES1,TOB1,MGLL,DLEU2,SOX2,EZR,BTG1,FOXG1,S1PR1,HGF,ZFP36L2,INSIG1,RORB,SPRY2,PDCD4,FDPS,ID4,HAPLN1,SFRP1,CCND1,TJP1,EMP2,ADAMTS1,LMO4,PTBP1,PPP1R15A,CCND2,DAB1,IMPACT,DLC1,LRRTM2,POU3F2,SGIP1,NR2E1,PAX6,POR,RANBP3L,STK11,CDH4,SEMA6D,ATF4,RIN2,FGFR1,CYRIB,NRARP
regulation of metabolic process	GO:0019222	3.98467e-15	14.3996	6882	205	111	26944	FOS,JUNB,NR4A2,EPRS,CCN1,NR4A1,BTG2,CCNL1,KLF4,CEBPB,SIK1,FOSL2,USP2,NR4A3,IFRD1,MAGEH1,EMX2,HMGCR,RGS2,TCF4,HOPX,PARD6A,PPP1R3G,BAMBI,ZFP36L1,DUSP1,PLK2,RFX4,SLCO1C1,BHLHE40,IRS2,CYP51,MEIS2,LHX2,IRF2BP2,HES1,ARID5A,PER1,TOB1,SLC38A2,ATP1B1,DKK3,PTMA,SOX2,PNRC1,EZR,FOXG1,SOX21,S1PR1,HGF,ZFP36L2,INSIG1,MVK,TIPARP,MXI1,RORB,C130071C03RIK,USP51,SPRY2,PDCD4,DYRK2,FDPS,AFF4,ID4,CADM1,DNAJB2,SLC7A11,T…
positive regulation of biological process	GO:0048518	5.51594e-15	14.2584	6589	205	108	26944	FOS,JUNB,EMD,NR4A2,EPRS,CCN1,NR4A1,BTG2,KLF4,CEBPB,SIK1,FOSL2,USP2,NR4A3,IFRD1,HMGCR,RGS2,TCF4,HOPX,PARD6A,FGFR2,PPP1R3G,BAMBI,ZFP36L1,DUSP1,PLK2,RFX4,SLCO1C1,IRS2,CYP51,MEIS2,LHX2,HES1,ARID5A,SYBU,PER1,TOB1,VPS37B,SLC38A2,MGLL,ATP1B1,PTMA,SOX2,EZR,BTG1,FOXG1,SOX21,SLC30A10,S1PR1,HGF,ZFP36L2,TIPARP,RORB,SPRY2,PDCD4,DYRK2,FDPS,TNFRSF19,ID4,CADM1,HAPLN1,DNAJB2,TLE1,SFRP1,CCND1,PAK1,IGF2BP3,TJP1,EMP…
positive regulation of cellular process	GO:0048522	6.3215e-15	14.1992	6078	205	103	26944	FOS,JUNB,EMD,NR4A2,EPRS,CCN1,NR4A1,BTG2,KLF4,CEBPB,SIK1,FOSL2,USP2,NR4A3,IFRD1,HMGCR,RGS2,TCF4,HOPX,PARD6A,FGFR2,PPP1R3G,BAMBI,ZFP36L1,DUSP1,PLK2,RFX4,SLCO1C1,IRS2,CYP51,MEIS2,LHX2,HES1,ARID5A,SYBU,PER1,TOB1,SLC38A2,ATP1B1,PTMA,SOX2,EZR,BTG1,FOXG1,SOX21,SLC30A10,S1PR1,HGF,ZFP36L2,RORB,SPRY2,PDCD4,DYRK2,FDPS,TNFRSF19,ID4,CADM1,HAPLN1,TLE1,SFRP1,CCND1,PAK1,IGF2BP3,TJP1,EMP2,ADAMTS1,LMO4,FRMD4A,PTBP…
regulation of cellular metabolic process	GO:0031323	9.64466e-15	14.0157	6425	205	106	26944	FOS,JUNB,NR4A2,EPRS,CCN1,NR4A1,BTG2,CCNL1,KLF4,CEBPB,SIK1,FOSL2,USP2,NR4A3,IFRD1,MAGEH1,EMX2,RGS2,TCF4,HOPX,PARD6A,PPP1R3G,BAMBI,ZFP36L1,DUSP1,PLK2,RFX4,SLCO1C1,BHLHE40,IRS2,MEIS2,LHX2,IRF2BP2,HES1,ARID5A,PER1,TOB1,SLC38A2,ATP1B1,DKK3,PTMA,SOX2,PNRC1,EZR,FOXG1,SOX21,S1PR1,HGF,ZFP36L2,INSIG1,MVK,TIPARP,MXI1,RORB,C130071C03RIK,USP51,SPRY2,PDCD4,DYRK2,AFF4,ID4,CADM1,SLC7A11,TLE1,SFRP1,CCND1,PAK1,IGF…
regulation of biosynthetic process	GO:0009889	9.76975e-15	14.0101	5706	205	99	26944	FOS,JUNB,NR4A2,EPRS,CCN1,NR4A1,BTG2,CCNL1,KLF4,CEBPB,SIK1,FOSL2,USP2,NR4A3,IFRD1,MAGEH1,EMX2,RGS2,TCF4,HOPX,PPP1R3G,BAMBI,ZFP36L1,DUSP1,RFX4,BHLHE40,IRS2,MEIS2,LHX2,IRF2BP2,HES1,ARID5A,PER1,TOB1,SLC38A2,ATP1B1,DKK3,PTMA,SOX2,PNRC1,EZR,FOXG1,SOX21,S1PR1,HGF,ZFP36L2,INSIG1,MVK,TIPARP,MXI1,RORB,C130071C03RIK,SPRY2,PDCD4,DYRK2,FDPS,AFF4,ID4,CADM1,SLC7A11,TLE1,SFRP1,CCND1,IGF2BP3,PPP1R3C,DHCR7,LMO4,PT…
cell differentiation	GO:0030154	1.81444e-14	13.7413	4777	205	89	26944	FOS,JUNB,EMD,NR4A2,CCN1,DCLK1,NR4A1,BTG2,KLF4,CEBPB,SIK1,FOSL2,NR4A3,IFRD1,EMX2,RGS2,TCF4,HOPX,FGFR2,BAMBI,ZFP36L1,PLK2,BHLHE40,CYP51,MEIS2,LHX2,IRF2BP2,HES1,ARID5A,TOB1,MGLL,DLEU2,SOX2,EZR,BTG1,FOXG1,SOX21,S1PR1,HGF,ZFP36L2,INSIG1,CHRDL1,TIPARP,RORB,SPRY2,PDCD4,FDPS,AFF4,ID4,CADM1,HAPLN1,SLC7A11,SFRP1,HSD17B7,CCND1,TJP1,EMP2,ADAMTS1,CLMN,DHCR7,LMO4,PTBP1,CCND2,DAB1,PLAGL1,IMPACT,POU3F2,NR2E1,PHA…
cellular developmental process	GO:0048869	1.83938e-14	13.7353	4778	205	89	26944	FOS,JUNB,EMD,NR4A2,CCN1,DCLK1,NR4A1,BTG2,KLF4,CEBPB,SIK1,FOSL2,NR4A3,IFRD1,EMX2,RGS2,TCF4,HOPX,FGFR2,BAMBI,ZFP36L1,PLK2,BHLHE40,CYP51,MEIS2,LHX2,IRF2BP2,HES1,ARID5A,TOB1,MGLL,DLEU2,SOX2,EZR,BTG1,FOXG1,SOX21,S1PR1,HGF,ZFP36L2,INSIG1,CHRDL1,TIPARP,RORB,SPRY2,PDCD4,FDPS,AFF4,ID4,CADM1,HAPLN1,SLC7A11,SFRP1,HSD17B7,CCND1,TJP1,EMP2,ADAMTS1,CLMN,DHCR7,LMO4,PTBP1,CCND2,DAB1,PLAGL1,IMPACT,POU3F2,NR2E1,PHA…
regulation of nitrogen compound metabolic process	GO:0051171	4.40759e-14	13.3558	5229	205	93	26944	FOS,JUNB,NR4A2,EPRS,CCN1,NR4A1,BTG2,CCNL1,KLF4,CEBPB,SIK1,FOSL2,USP2,NR4A3,IFRD1,MAGEH1,EMX2,HMGCR,RGS2,TCF4,HOPX,PARD6A,BAMBI,ZFP36L1,DUSP1,PLK2,RFX4,SLCO1C1,BHLHE40,CYP51,MEIS2,LHX2,IRF2BP2,HES1,ARID5A,PER1,TOB1,SLC38A2,DKK3,PTMA,SOX2,EZR,FOXG1,SOX21,S1PR1,HGF,ZFP36L2,MVK,TIPARP,MXI1,RORB,USP51,SPRY2,PDCD4,ID4,CADM1,DNAJB2,SLC7A11,TLE1,SFRP1,CCND1,PAK1,IGF2BP3,EMP2,LMO4,PTBP1,OTX1,PPP1R15A,CCND…
regulation of cell population proliferation	GO:0042127	5.08029e-14	13.2941	1799	205	52	26944	JUNB,EMD,CCN1,NR4A1,BTG2,KLF4,CEBPB,FOSL2,NR4A3,HMGCR,FGFR2,BAMBI,ZFP36L1,DUSP1,IRS2,MEIS2,LHX2,HES1,SAT1,TOB1,SOX2,BTG1,FOXG1,S1PR1,SPRY2,PDCD4,ID4,HAPLN1,DNAJB2,SLC7A11,SFRP1,CCND1,PAK1,TJP1,EMP2,ADAMTS1,CLMN,DHCR7,SQLE,PPP1R15A,CCND2,DLC1,POU3F2,CCND3,NR2E1,PAX6,AKT2,POR,STK11,GAS1,FGFR1,NRARP
sterol biosynthetic process	GO:0016126	5.64286e-14	13.2485	62	205	14	26944	HMGCR,MSMO1,CYP51,HMGCS1,INSIG1,IDI1,MVK,FDPS,PMVK,HSD17B7,DHCR7,SQLE,POR,FDFT1
regulation of cellular biosynthetic process	GO:0031326	6.99611e-14	13.1551	5663	205	97	26944	FOS,JUNB,NR4A2,EPRS,CCN1,NR4A1,BTG2,CCNL1,KLF4,CEBPB,SIK1,FOSL2,USP2,NR4A3,IFRD1,MAGEH1,EMX2,RGS2,TCF4,HOPX,PPP1R3G,BAMBI,ZFP36L1,DUSP1,RFX4,BHLHE40,IRS2,MEIS2,LHX2,IRF2BP2,HES1,ARID5A,PER1,TOB1,SLC38A2,ATP1B1,DKK3,PTMA,SOX2,PNRC1,EZR,FOXG1,SOX21,S1PR1,HGF,ZFP36L2,INSIG1,MVK,TIPARP,MXI1,RORB,C130071C03RIK,SPRY2,PDCD4,DYRK2,AFF4,ID4,CADM1,SLC7A11,TLE1,SFRP1,CCND1,IGF2BP3,PPP1R3C,LMO4,PTBP1,OTX1,PP…
regulation of cell differentiation	GO:0045595	1.02704e-13	12.9884	1761	205	51	26944	FOS,JUNB,CCN1,BTG2,KLF4,CEBPB,SIK1,FOSL2,IFRD1,RGS2,TCF4,HOPX,BAMBI,ZFP36L1,BHLHE40,CYP51,MEIS2,LHX2,HES1,TOB1,DLEU2,SOX2,BTG1,FOXG1,ZFP36L2,INSIG1,RORB,SPRY2,PDCD4,FDPS,ID4,HAPLN1,SFRP1,CCND1,EMP2,PTBP1,CCND2,DAB1,IMPACT,POU3F2,NR2E1,PAX6,POR,RANBP3L,STK11,CDH4,SEMA6D,ATF4,RIN2,FGFR1,NRARP
tissue development	GO:0009888	1.26601e-13	12.8976	2122	205	56	26944	FOS,JUNB,EMD,CCN1,NR4A1,BTG2,KLF4,CEBPB,SIK1,FOSL2,USP2,NR4A3,IFRD1,HMGCR,RGS2,FGFR2,BAMBI,ZFP36L1,DUSP1,LHX2,HES1,ARID5A,SOX2,EZR,BTG1,SOX21,S1PR1,HGF,TIPARP,SPRY2,PDCD4,FDPS,TNFRSF19,ID4,SLC7A11,SFRP1,CCND1,PAK1,TJP1,EMP2,DHCR7,LMO4,CCND2,PLAGL1,POU3F2,PAX6,POR,RANBP3L,GAS1,EPAS1,MBNL1,SEMA6D,ATF4,HIVEP3,FGFR1,NRARP
regulation of macromolecule metabolic process	GO:0060255	1.74832e-13	12.7574	6358	205	103	26944	FOS,JUNB,NR4A2,EPRS,CCN1,NR4A1,BTG2,CCNL1,KLF4,CEBPB,SIK1,FOSL2,USP2,NR4A3,IFRD1,MAGEH1,EMX2,HMGCR,RGS2,TCF4,HOPX,PARD6A,PPP1R3G,BAMBI,ZFP36L1,DUSP1,PLK2,RFX4,BHLHE40,IRS2,CYP51,MEIS2,LHX2,IRF2BP2,HES1,ARID5A,PER1,TOB1,SLC38A2,ATP1B1,DKK3,PTMA,SOX2,PNRC1,EZR,FOXG1,SOX21,S1PR1,HGF,ZFP36L2,MVK,TIPARP,MXI1,RORB,C130071C03RIK,USP51,SPRY2,PDCD4,DYRK2,AFF4,ID4,CADM1,DNAJB2,TLE1,SFRP1,CCND1,PAK1,IGF2BP3…
cholesterol biosynthetic process	GO:0006695	5.31792e-13	12.2743	56	205	13	26944	HMGCR,MSMO1,CYP51,HMGCS1,INSIG1,IDI1,MVK,FDPS,PMVK,HSD17B7,DHCR7,POR,FDFT1
secondary alcohol biosynthetic process	GO:1902653	5.31792e-13	12.2743	56	205	13	26944	HMGCR,MSMO1,CYP51,HMGCS1,INSIG1,IDI1,MVK,FDPS,PMVK,HSD17B7,DHCR7,POR,FDFT1
regulation of multicellular organismal process	GO:0051239	8.41876e-13	12.0748	3165	205	68	26944	FOS,NR4A2,CCN1,NR4A1,BTG2,KLF4,CEBPB,FOSL2,NR4A3,IFRD1,HMGCR,RGS2,TCF4,HOPX,BAMBI,ZFP36L1,PLK2,BHLHE40,IRS2,CYP51,MEIS2,LHX2,HES1,ARID5A,PER1,MGLL,ATP1B1,GNAO1,GRM3,EZR,BTG1,FOXG1,S1PR1,HGF,ZFP36L2,SPRY2,PDCD4,FDPS,ID4,CADM1,HAPLN1,SFRP1,CCND1,DHRS3,TJP1,EMP2,ADAMTS1,LMO4,PPP1R15A,CCND2,DAB1,LRRTM2,POU3F2,CRY2,SGIP1,NR2E1,PAX6,POR,PDE4B,STK11,CDH4,EPAS1,SEMA6D,ATF4,RIN2,FGFR1,CYRIB,NRARP
negative regulation of nitrogen compound metabolic process	GO:0051172	9.02703e-13	12.0445	2219	205	56	26944	NR4A2,EPRS,BTG2,KLF4,CEBPB,SIK1,USP2,NR4A3,MAGEH1,HMGCR,RGS2,TCF4,HOPX,PARD6A,DUSP1,BHLHE40,CYP51,IRF2BP2,HES1,ARID5A,PER1,TOB1,DKK3,EZR,FOXG1,HGF,MVK,MXI1,RORB,SPRY2,PDCD4,ID4,CADM1,DNAJB2,TLE1,SFRP1,CCND1,IGF2BP3,LMO4,PTBP1,PPP1R15A,CREM,IMPACT,SFPQ,CCND3,CRY2,NR2E1,PAX6,AKT2,ZBTB38,GAS1,HIVEP1,EPAS1,ATF4,FGFR1,NRARP
nervous system development	GO:0007399	9.98977e-13	12.0004	2529	205	60	26944	FOS,NR4A2,DCLK1,BTG2,KLF4,CEBPB,NR4A3,IFRD1,EMX2,RGS2,TCF4,ZFP36L1,PLK2,RFX4,BHLHE40,IRS2,MEIS2,LHX2,HES1,SYBU,SLC38A2,MGLL,DLEU2,SOX2,FOXG1,S1PR1,HGF,CHRDL1,RORB,ID4,CADM1,HAPLN1,SLC7A11,SFRP1,HSD17B7,CCND1,IGF2BP3,ADAMTS1,CLMN,LMO4,PTBP1,OTX1,TUBB2A,DAB1,IMPACT,LRRTM2,POU3F2,NR2E1,PHACTR1,PAX6,AKT2,THOC2L,NRN1,STK11,GAS1,CDH4,MBNL1,SEMA6D,ATF4,FGFR1
positive regulation of cellular metabolic process	GO:0031325	1.05865e-12	11.9752	3434	205	71	26944	FOS,JUNB,NR4A2,CCN1,NR4A1,BTG2,KLF4,CEBPB,FOSL2,NR4A3,IFRD1,TCF4,PPP1R3G,BAMBI,ZFP36L1,PLK2,RFX4,SLCO1C1,IRS2,MEIS2,LHX2,HES1,ARID5A,PER1,TOB1,SLC38A2,PTMA,SOX2,EZR,SOX21,S1PR1,HGF,ZFP36L2,RORB,SPRY2,DYRK2,ID4,CADM1,TLE1,SFRP1,CCND1,PAK1,IGF2BP3,EMP2,LMO4,PTBP1,OTX1,PPP1R15A,CCND2,CREM,PLAGL1,IMPACT,SFPQ,DLC1,POU3F2,CCND3,NR2E1,PAX6,AKT2,POR,PDE4B,ZBTB38,STK11,ATXN7,HIVEP1,EPAS1,ATF4,HIVEP3,FGFR1…
regulation of macromolecule biosynthetic process	GO:0010556	1.35691e-12	11.8674	5506	205	93	26944	FOS,JUNB,NR4A2,EPRS,CCN1,NR4A1,BTG2,CCNL1,KLF4,CEBPB,SIK1,FOSL2,USP2,NR4A3,IFRD1,MAGEH1,EMX2,RGS2,TCF4,HOPX,PPP1R3G,BAMBI,ZFP36L1,DUSP1,RFX4,BHLHE40,IRS2,MEIS2,LHX2,IRF2BP2,HES1,ARID5A,PER1,TOB1,SLC38A2,ATP1B1,DKK3,PTMA,SOX2,PNRC1,EZR,FOXG1,SOX21,S1PR1,HGF,ZFP36L2,MVK,TIPARP,MXI1,RORB,C130071C03RIK,SPRY2,PDCD4,DYRK2,AFF4,ID4,CADM1,TLE1,SFRP1,CCND1,IGF2BP3,PPP1R3C,LMO4,PTBP1,OTX1,PPP1R15A,CREM,PLA…
cell population proliferation	GO:0008283	1.42906e-12	11.8449	2168	205	55	26944	FOS,JUNB,EMD,CCN1,NR4A1,BTG2,KLF4,CEBPB,FOSL2,NR4A3,EMX2,HMGCR,FGFR2,BAMBI,ZFP36L1,DUSP1,IRS2,MEIS2,LHX2,HES1,SAT1,TOB1,SOX2,BTG1,FOXG1,S1PR1,HGF,SPRY2,PDCD4,ID4,HAPLN1,DNAJB2,SLC7A11,SFRP1,CCND1,PAK1,TJP1,EMP2,ADAMTS1,CLMN,DHCR7,SQLE,PPP1R15A,CCND2,DLC1,POU3F2,CCND3,NR2E1,PAX6,AKT2,POR,STK11,GAS1,FGFR1,NRARP
regulation of transcription by RNA polymerase II	GO:0006357	1.84404e-12	11.7342	2485	205	59	26944	FOS,JUNB,NR4A2,CCN1,NR4A1,BTG2,CCNL1,KLF4,CEBPB,SIK1,FOSL2,USP2,NR4A3,IFRD1,MAGEH1,EMX2,TCF4,HOPX,RFX4,BHLHE40,MEIS2,LHX2,IRF2BP2,HES1,ARID5A,PER1,PTMA,SOX2,EZR,FOXG1,SOX21,S1PR1,MXI1,RORB,ID4,TLE1,CCND1,LMO4,PTBP1,OTX1,CREM,PLAGL1,IMPACT,SFPQ,POU3F2,CCND3,CRY2,NR2E1,PAX6,AKT2,ZBTB38,ATXN7,HIVEP1,EPAS1,ATF4,TSC22D3,HIVEP3,FGFR1,NRARP
positive regulation of metabolic process	GO:0009893	2.1928e-12	11.659	3745	205	74	26944	FOS,JUNB,NR4A2,CCN1,NR4A1,BTG2,KLF4,CEBPB,FOSL2,NR4A3,IFRD1,TCF4,PPP1R3G,BAMBI,ZFP36L1,PLK2,RFX4,SLCO1C1,IRS2,MEIS2,LHX2,HES1,ARID5A,PER1,TOB1,SLC38A2,PTMA,SOX2,EZR,SOX21,S1PR1,HGF,ZFP36L2,TIPARP,RORB,SPRY2,DYRK2,FDPS,ID4,CADM1,DNAJB2,TLE1,SFRP1,CCND1,PAK1,IGF2BP3,EMP2,LMO4,PTBP1,OTX1,PPP1R15A,CCND2,CREM,PLAGL1,IMPACT,SFPQ,DLC1,POU3F2,CCND3,NR2E1,PAX6,AKT2,POR,PDE4B,ZBTB38,STK11,ATXN7,HIVEP1,EPAS…
positive regulation of macromolecule metabolic process	GO:0010604	3.51137e-12	11.4545	3427	205	70	26944	FOS,JUNB,NR4A2,CCN1,NR4A1,BTG2,KLF4,CEBPB,FOSL2,NR4A3,IFRD1,TCF4,PPP1R3G,BAMBI,ZFP36L1,PLK2,RFX4,IRS2,MEIS2,LHX2,HES1,ARID5A,PER1,TOB1,SLC38A2,PTMA,SOX2,EZR,SOX21,S1PR1,HGF,ZFP36L2,TIPARP,RORB,SPRY2,DYRK2,ID4,CADM1,DNAJB2,TLE1,SFRP1,CCND1,PAK1,IGF2BP3,EMP2,LMO4,PTBP1,OTX1,PPP1R15A,CCND2,CREM,PLAGL1,IMPACT,SFPQ,DLC1,POU3F2,CCND3,NR2E1,PAX6,AKT2,PDE4B,ZBTB38,ATXN7,HIVEP1,EPAS1,ATF4,HIVEP3,FGFR1,CYR…
regulation of RNA metabolic process	GO:0051252	7.43631e-12	11.1286	3653	205	72	26944	FOS,JUNB,NR4A2,CCN1,NR4A1,BTG2,CCNL1,KLF4,CEBPB,SIK1,FOSL2,USP2,NR4A3,IFRD1,MAGEH1,EMX2,TCF4,HOPX,BAMBI,ZFP36L1,RFX4,BHLHE40,MEIS2,LHX2,IRF2BP2,HES1,ARID5A,PER1,TOB1,SLC38A2,DKK3,PTMA,SOX2,EZR,FOXG1,SOX21,S1PR1,ZFP36L2,MXI1,RORB,PDCD4,ID4,TLE1,SFRP1,CCND1,IGF2BP3,LMO4,PTBP1,OTX1,PPP1R15A,CREM,PLAGL1,IMPACT,SFPQ,POU3F2,CCND3,CRY2,NR2E1,PAX6,AKT2,ZBTB38,ATXN7,HIVEP1,EPAS1,MBNL1,ATF4,TSC22D3,HIVEP3,…
transcription by RNA polymerase II	GO:0006366	8.49312e-12	11.0709	2571	205	59	26944	FOS,JUNB,NR4A2,CCN1,NR4A1,BTG2,CCNL1,KLF4,CEBPB,SIK1,FOSL2,USP2,NR4A3,IFRD1,MAGEH1,EMX2,TCF4,HOPX,RFX4,BHLHE40,MEIS2,LHX2,IRF2BP2,HES1,ARID5A,PER1,PTMA,SOX2,EZR,FOXG1,SOX21,S1PR1,MXI1,RORB,ID4,TLE1,CCND1,LMO4,PTBP1,OTX1,CREM,PLAGL1,IMPACT,SFPQ,POU3F2,CCND3,CRY2,NR2E1,PAX6,AKT2,ZBTB38,ATXN7,HIVEP1,EPAS1,ATF4,TSC22D3,HIVEP3,FGFR1,NRARP
regulation of nucleobase-containing compound metabolic process	GO:0019219	1.08751e-11	10.9636	3949	205	75	26944	FOS,JUNB,NR4A2,CCN1,NR4A1,BTG2,CCNL1,KLF4,CEBPB,SIK1,FOSL2,USP2,NR4A3,IFRD1,MAGEH1,EMX2,TCF4,HOPX,BAMBI,ZFP36L1,DUSP1,RFX4,BHLHE40,MEIS2,LHX2,IRF2BP2,HES1,ARID5A,PER1,TOB1,SLC38A2,DKK3,PTMA,SOX2,EZR,FOXG1,SOX21,S1PR1,HGF,ZFP36L2,MXI1,RORB,USP51,PDCD4,ID4,TLE1,SFRP1,CCND1,IGF2BP3,LMO4,PTBP1,OTX1,PPP1R15A,CREM,PLAGL1,IMPACT,SFPQ,POU3F2,CCND3,CRY2,NR2E1,PAX6,AKT2,ZBTB38,ATXN7,HIVEP1,EPAS1,MBNL1,ATF4…
negative regulation of metabolic process	GO:0009892	1.18663e-11	10.9257	3336	205	68	26944	NR4A2,EPRS,BTG2,KLF4,CEBPB,SIK1,USP2,NR4A3,MAGEH1,HMGCR,RGS2,TCF4,HOPX,PARD6A,ZFP36L1,DUSP1,PLK2,BHLHE40,IRS2,CYP51,LHX2,IRF2BP2,HES1,ARID5A,PER1,TOB1,DKK3,PNRC1,EZR,FOXG1,HGF,ZFP36L2,INSIG1,MVK,TIPARP,MXI1,RORB,C130071C03RIK,SPRY2,PDCD4,ID4,CADM1,DNAJB2,TLE1,SFRP1,CCND1,IGF2BP3,LMO4,PTBP1,PPP1R15A,CREM,IMPACT,SFPQ,POU3F2,CCND3,CRY2,NR2E1,PAX6,AKT2,ZBTB38,STK11,GAS1,ATXN7,HIVEP1,EPAS1,ATF4,FGFR1,…
positive regulation of nitrogen compound metabolic process	GO:0051173	1.90191e-11	10.7208	2944	205	63	26944	FOS,JUNB,NR4A2,CCN1,NR4A1,BTG2,KLF4,CEBPB,FOSL2,NR4A3,IFRD1,TCF4,BAMBI,ZFP36L1,PLK2,RFX4,SLCO1C1,MEIS2,LHX2,HES1,ARID5A,PER1,TOB1,SLC38A2,PTMA,SOX2,EZR,SOX21,S1PR1,HGF,ZFP36L2,TIPARP,RORB,SPRY2,ID4,DNAJB2,SFRP1,CCND1,PAK1,EMP2,LMO4,PTBP1,OTX1,PPP1R15A,CCND2,CREM,PLAGL1,IMPACT,SFPQ,DLC1,POU3F2,CCND3,NR2E1,PAX6,AKT2,ZBTB38,ATXN7,HIVEP1,EPAS1,ATF4,HIVEP3,FGFR1,NUP98
positive regulation of RNA metabolic process	GO:0051254	2.76229e-11	10.5587	1877	205	49	26944	FOS,JUNB,NR4A2,CCN1,NR4A1,BTG2,KLF4,CEBPB,FOSL2,NR4A3,IFRD1,TCF4,BAMBI,ZFP36L1,RFX4,MEIS2,LHX2,HES1,ARID5A,PER1,TOB1,SLC38A2,PTMA,SOX2,SOX21,S1PR1,ZFP36L2,RORB,ID4,SFRP1,LMO4,PTBP1,OTX1,PPP1R15A,CREM,PLAGL1,SFPQ,POU3F2,NR2E1,PAX6,AKT2,ZBTB38,ATXN7,HIVEP1,EPAS1,ATF4,HIVEP3,FGFR1,NUP98
multicellular organismal process	GO:0032501	3.12028e-11	10.5058	9132	205	123	26944	FOS,JUNB,NR4A2,CCN1,DCLK1,NR4A1,BTG2,KLF4,CEBPB,GALNT11,SIK1,FOSL2,USP2,NR4A3,IFRD1,EMX2,HMGCR,RGS2,TCF4,HOPX,FGFR2,BAMBI,MFGE8,ZFP36L1,DUSP1,PLK2,RFX4,BHLHE40,IRS2,CYP51,MEIS2,LHX2,IRF2BP2,HES1,ARID5A,SAT1,SYBU,PER1,TOB1,SLC38A2,CDK11B,MGLL,ATP1B1,USP53,DKK3,GNAO1,DLEU2,SOX2,GRM3,EZR,BTG1,FOXG1,SOX21,S1PR1,TPM4,HGF,ZFP36L2,INSIG1,CHRDL1,TIPARP,MXI1,RORB,SPRY2,PDCD4,FDPS,AFF4,TNFRSF19,ID4,CADM1,H…
positive regulation of biosynthetic process	GO:0009891	4.09564e-11	10.3877	2827	205	61	26944	FOS,JUNB,NR4A2,CCN1,NR4A1,KLF4,CEBPB,FOSL2,NR4A3,IFRD1,TCF4,PPP1R3G,BAMBI,RFX4,IRS2,MEIS2,LHX2,HES1,ARID5A,PER1,TOB1,SLC38A2,PTMA,SOX2,EZR,SOX21,S1PR1,HGF,RORB,SPRY2,DYRK2,FDPS,ID4,CADM1,TLE1,SFRP1,IGF2BP3,LMO4,PTBP1,OTX1,PPP1R15A,CREM,PLAGL1,IMPACT,SFPQ,POU3F2,NR2E1,PAX6,AKT2,POR,PDE4B,ZBTB38,STK11,ATXN7,HIVEP1,EPAS1,ATF4,HIVEP3,FGFR1,CYRIB,NUP98
negative regulation of cellular metabolic process	GO:0031324	6.53203e-11	10.185	3108	205	64	26944	NR4A2,EPRS,BTG2,KLF4,CEBPB,SIK1,USP2,NR4A3,MAGEH1,RGS2,TCF4,HOPX,PARD6A,ZFP36L1,DUSP1,PLK2,BHLHE40,IRS2,LHX2,IRF2BP2,HES1,ARID5A,PER1,TOB1,DKK3,PNRC1,EZR,FOXG1,HGF,ZFP36L2,INSIG1,MVK,TIPARP,MXI1,RORB,C130071C03RIK,SPRY2,PDCD4,ID4,CADM1,TLE1,SFRP1,CCND1,IGF2BP3,LMO4,PTBP1,PPP1R15A,CREM,IMPACT,SFPQ,POU3F2,CCND3,CRY2,NR2E1,PAX6,AKT2,ZBTB38,GAS1,ATXN7,HIVEP1,EPAS1,ATF4,FGFR1,NRARP
positive regulation of cellular biosynthetic process	GO:0031328	9.70642e-11	10.0129	2799	205	60	26944	FOS,JUNB,NR4A2,CCN1,NR4A1,KLF4,CEBPB,FOSL2,NR4A3,IFRD1,TCF4,PPP1R3G,BAMBI,RFX4,IRS2,MEIS2,LHX2,HES1,ARID5A,PER1,TOB1,SLC38A2,PTMA,SOX2,EZR,SOX21,S1PR1,HGF,RORB,SPRY2,DYRK2,ID4,CADM1,TLE1,SFRP1,IGF2BP3,LMO4,PTBP1,OTX1,PPP1R15A,CREM,PLAGL1,IMPACT,SFPQ,POU3F2,NR2E1,PAX6,AKT2,POR,PDE4B,ZBTB38,STK11,ATXN7,HIVEP1,EPAS1,ATF4,HIVEP3,FGFR1,CYRIB,NUP98
negative regulation of signaling	GO:0023057	1.08369e-10	9.96509	1453	205	42	26944	PDE10A,EMD,NR4A2,KLF4,HMGCR,RGS2,BAMBI,DUSP1,PLK2,RFX4,PER1,TOB1,RASA2,CDK11B,MGLL,DKK3,GNAO1,SOX2,EZR,HGF,INSIG1,CHRDL1,MIDN,SPRY2,PDCD4,DYRK2,TMBIM1,CADM1,TLE1,SFRP1,PIM3,DHRS3,DAB1,DLC1,CRY2,PDE4B,STK11,GAS1,ATXN7,ATF4,CYRIB,NRARP
negative regulation of cell communication	GO:0010648	1.16136e-10	9.93503	1456	205	42	26944	PDE10A,EMD,NR4A2,KLF4,HMGCR,RGS2,BAMBI,DUSP1,PLK2,RFX4,PER1,TOB1,RASA2,CDK11B,MGLL,DKK3,GNAO1,SOX2,EZR,HGF,INSIG1,CHRDL1,MIDN,SPRY2,PDCD4,DYRK2,TMBIM1,CADM1,TLE1,SFRP1,PIM3,DHRS3,DAB1,DLC1,CRY2,PDE4B,STK11,GAS1,ATXN7,ATF4,CYRIB,NRARP
negative regulation of RNA metabolic process	GO:0051253	1.25358e-10	9.90185	1527	205	43	26944	NR4A2,BTG2,KLF4,CEBPB,SIK1,USP2,NR4A3,MAGEH1,TCF4,HOPX,BHLHE40,IRF2BP2,HES1,ARID5A,PER1,TOB1,DKK3,EZR,FOXG1,MXI1,RORB,PDCD4,ID4,TLE1,SFRP1,CCND1,IGF2BP3,LMO4,PTBP1,CREM,IMPACT,SFPQ,CCND3,CRY2,NR2E1,PAX6,AKT2,ZBTB38,HIVEP1,EPAS1,ATF4,FGFR1,NRARP
regulation of DNA-templated transcription	GO:0006355	1.65509e-10	9.78118	3344	205	66	26944	FOS,JUNB,NR4A2,CCN1,NR4A1,BTG2,CCNL1,KLF4,CEBPB,SIK1,FOSL2,USP2,NR4A3,IFRD1,MAGEH1,EMX2,TCF4,HOPX,BAMBI,RFX4,BHLHE40,MEIS2,LHX2,IRF2BP2,HES1,ARID5A,PER1,TOB1,DKK3,PTMA,SOX2,EZR,FOXG1,SOX21,S1PR1,MXI1,RORB,PDCD4,ID4,TLE1,SFRP1,CCND1,LMO4,PTBP1,OTX1,PPP1R15A,CREM,PLAGL1,IMPACT,SFPQ,POU3F2,CCND3,CRY2,NR2E1,PAX6,AKT2,ZBTB38,ATXN7,HIVEP1,EPAS1,ATF4,TSC22D3,HIVEP3,FGFR1,NUP98,NRARP
regulation of signaling	GO:0023051	1.8223e-10	9.73938	3616	205	69	26944	PDE10A,EMD,NR4A2,EPRS,CCN1,KLF4,GALNT11,HMGCR,RGS2,TCF4,FGFR2,BAMBI,DUSP1,PLK2,RFX4,IRS2,HES1,SYBU,PER1,TOB1,RASA2,SLC38A2,CDK11B,MGLL,DKK3,GNAO1,SOX2,GRM3,EZR,SLC30A10,HGF,INSIG1,CHRDL1,MIDN,SPRY2,PDCD4,DYRK2,TMBIM1,TNFRSF19,CADM1,SLC7A11,TLE1,SFRP1,UNC13C,PIM3,PAK1,DHRS3,EMP2,PTBP1,DAB1,IRAK2,SFPQ,DLC1,LRRTM2,CRY2,NR2E1,AKT2,POR,PDE4B,NRN1,STK11,GPC6,GAS1,ATXN7,ATF4,DENND1A,FGFR1,CYRIB,NRARP
regulation of cell communication	GO:0010646	1.8223e-10	9.73938	3616	205	69	26944	PDE10A,EMD,NR4A2,EPRS,CCN1,KLF4,GALNT11,HMGCR,RGS2,TCF4,FGFR2,BAMBI,DUSP1,PLK2,RFX4,IRS2,HES1,SYBU,PER1,TOB1,RASA2,SLC38A2,CDK11B,MGLL,DKK3,GNAO1,SOX2,GRM3,EZR,SLC30A10,HGF,INSIG1,CHRDL1,MIDN,SPRY2,PDCD4,DYRK2,TMBIM1,TNFRSF19,CADM1,SLC7A11,TLE1,SFRP1,UNC13C,PIM3,PAK1,DHRS3,EMP2,PTBP1,DAB1,IRAK2,SFPQ,DLC1,LRRTM2,CRY2,NR2E1,AKT2,POR,PDE4B,NRN1,STK11,GPC6,GAS1,ATXN7,ATF4,DENND1A,FGFR1,CYRIB,NRARP
regulation of RNA biosynthetic process	GO:2001141	1.90631e-10	9.71981	3354	205	66	26944	FOS,JUNB,NR4A2,CCN1,NR4A1,BTG2,CCNL1,KLF4,CEBPB,SIK1,FOSL2,USP2,NR4A3,IFRD1,MAGEH1,EMX2,TCF4,HOPX,BAMBI,RFX4,BHLHE40,MEIS2,LHX2,IRF2BP2,HES1,ARID5A,PER1,TOB1,DKK3,PTMA,SOX2,EZR,FOXG1,SOX21,S1PR1,MXI1,RORB,PDCD4,ID4,TLE1,SFRP1,CCND1,LMO4,PTBP1,OTX1,PPP1R15A,CREM,PLAGL1,IMPACT,SFPQ,POU3F2,CCND3,CRY2,NR2E1,PAX6,AKT2,ZBTB38,ATXN7,HIVEP1,EPAS1,ATF4,TSC22D3,HIVEP3,FGFR1,NUP98,NRARP
negative regulation of macromolecule metabolic process	GO:0010605	2.34518e-10	9.62982	3109	205	63	26944	NR4A2,EPRS,BTG2,KLF4,CEBPB,SIK1,USP2,NR4A3,MAGEH1,HMGCR,RGS2,TCF4,HOPX,PARD6A,ZFP36L1,DUSP1,BHLHE40,CYP51,LHX2,IRF2BP2,HES1,ARID5A,PER1,TOB1,DKK3,PNRC1,EZR,FOXG1,HGF,ZFP36L2,MVK,TIPARP,MXI1,RORB,C130071C03RIK,SPRY2,PDCD4,ID4,CADM1,DNAJB2,TLE1,SFRP1,CCND1,IGF2BP3,LMO4,PTBP1,PPP1R15A,CREM,IMPACT,SFPQ,POU3F2,CCND3,CRY2,NR2E1,PAX6,AKT2,ZBTB38,GAS1,HIVEP1,EPAS1,ATF4,FGFR1,NRARP
positive regulation of macromolecule biosynthetic process	GO:0010557	2.60043e-10	9.58495	2697	205	58	26944	FOS,JUNB,NR4A2,CCN1,NR4A1,KLF4,CEBPB,FOSL2,NR4A3,IFRD1,TCF4,PPP1R3G,BAMBI,RFX4,IRS2,MEIS2,LHX2,HES1,ARID5A,PER1,TOB1,SLC38A2,PTMA,SOX2,EZR,SOX21,S1PR1,HGF,RORB,SPRY2,DYRK2,ID4,CADM1,TLE1,SFRP1,IGF2BP3,LMO4,PTBP1,OTX1,PPP1R15A,CREM,PLAGL1,IMPACT,SFPQ,POU3F2,NR2E1,PAX6,AKT2,PDE4B,ZBTB38,ATXN7,HIVEP1,EPAS1,ATF4,HIVEP3,FGFR1,CYRIB,NUP98
regulation of gene expression	GO:0010468	3.26743e-10	9.48579	5382	205	87	26944	FOS,JUNB,NR4A2,EPRS,CCN1,NR4A1,BTG2,CCNL1,KLF4,CEBPB,SIK1,FOSL2,USP2,NR4A3,IFRD1,MAGEH1,EMX2,RGS2,TCF4,HOPX,BAMBI,ZFP36L1,RFX4,BHLHE40,MEIS2,LHX2,IRF2BP2,HES1,ARID5A,PER1,TOB1,SLC38A2,ATP1B1,DKK3,PTMA,SOX2,PNRC1,EZR,FOXG1,SOX21,S1PR1,HGF,ZFP36L2,MVK,TIPARP,MXI1,RORB,C130071C03RIK,SPRY2,PDCD4,AFF4,ID4,CADM1,TLE1,SFRP1,CCND1,IGF2BP3,LMO4,PTBP1,OTX1,PPP1R15A,CREM,PLAGL1,IMPACT,SFPQ,POU3F2,CCND3,CRY2…
positive regulation of nucleobase-containing compound metabolic process	GO:0045935	3.51062e-10	9.45462	2083	205	50	26944	FOS,JUNB,NR4A2,CCN1,NR4A1,BTG2,KLF4,CEBPB,FOSL2,NR4A3,IFRD1,TCF4,BAMBI,ZFP36L1,RFX4,MEIS2,LHX2,HES1,ARID5A,PER1,TOB1,SLC38A2,PTMA,SOX2,SOX21,S1PR1,HGF,ZFP36L2,RORB,ID4,SFRP1,LMO4,PTBP1,OTX1,PPP1R15A,CREM,PLAGL1,SFPQ,POU3F2,NR2E1,PAX6,AKT2,ZBTB38,ATXN7,HIVEP1,EPAS1,ATF4,HIVEP3,FGFR1,NUP98
negative regulation of nucleobase-containing compound metabolic process	GO:0045934	4.07006e-10	9.3904	1651	205	44	26944	NR4A2,BTG2,KLF4,CEBPB,SIK1,USP2,NR4A3,MAGEH1,TCF4,HOPX,DUSP1,BHLHE40,IRF2BP2,HES1,ARID5A,PER1,TOB1,DKK3,EZR,FOXG1,MXI1,RORB,PDCD4,ID4,TLE1,SFRP1,CCND1,IGF2BP3,LMO4,PTBP1,CREM,IMPACT,SFPQ,CCND3,CRY2,NR2E1,PAX6,AKT2,ZBTB38,HIVEP1,EPAS1,ATF4,FGFR1,NRARP
positive regulation of transcription by RNA polymerase II	GO:0045944	4.52552e-10	9.34433	1315	205	39	26944	FOS,JUNB,NR4A2,CCN1,NR4A1,KLF4,CEBPB,FOSL2,NR4A3,IFRD1,TCF4,RFX4,MEIS2,LHX2,HES1,ARID5A,PER1,PTMA,SOX2,SOX21,S1PR1,RORB,ID4,LMO4,PTBP1,OTX1,CREM,PLAGL1,SFPQ,POU3F2,NR2E1,PAX6,AKT2,ZBTB38,ATXN7,HIVEP1,EPAS1,ATF4,FGFR1
regulation of response to stimulus	GO:0048583	6.52762e-10	9.18524	3987	205	72	26944	PDE10A,EMD,NR4A2,EPRS,CCN1,KLF4,CEBPB,GALNT11,FOSL2,NR4A3,HMGCR,RGS2,TCF4,HOPX,FGFR2,BAMBI,DUSP1,PLK2,RFX4,IRS2,HES1,ARID5A,PER1,TOB1,RASA2,SLC38A2,CDK11B,MGLL,DKK3,SOX2,EZR,SLC30A10,S1PR1,HGF,INSIG1,CHRDL1,MVK,USP51,SPRY2,PDCD4,DYRK2,TMBIM1,FDPS,TNFRSF19,CADM1,SLC7A11,TLE1,SFRP1,PIM3,PAK1,DHRS3,EMP2,PTBP1,PPP1R15A,DAB1,IRAK2,SFPQ,DLC1,CRY2,AKT2,POR,PDE4B,STK11,GPC6,GAS1,ATXN7,SEMA6D,ATF4,DENND1A…
negative regulation of developmental process	GO:0051093	7.07432e-10	9.15032	1078	205	35	26944	BTG2,KLF4,USP2,IFRD1,RGS2,TCF4,HOPX,BAMBI,ZFP36L1,PLK2,MEIS2,LHX2,HES1,TOB1,DLEU2,FOXG1,ZFP36L2,INSIG1,RORB,SPRY2,PDCD4,ID4,SFRP1,CCND1,ADAMTS1,PTBP1,CCND2,DAB1,NR2E1,PAX6,RANBP3L,STK11,SEMA6D,FGFR1,NRARP
negative regulation of transcription by RNA polymerase II	GO:0000122	7.49287e-10	9.12535	1019	205	34	26944	NR4A2,BTG2,KLF4,CEBPB,SIK1,USP2,NR4A3,MAGEH1,TCF4,HOPX,BHLHE40,IRF2BP2,HES1,ARID5A,PER1,EZR,FOXG1,MXI1,ID4,TLE1,CCND1,LMO4,CREM,IMPACT,SFPQ,CCND3,CRY2,NR2E1,PAX6,HIVEP1,EPAS1,ATF4,FGFR1,NRARP
negative regulation of cellular biosynthetic process	GO:0031327	7.8256e-10	9.10648	2768	205	58	26944	NR4A2,EPRS,BTG2,KLF4,CEBPB,SIK1,USP2,NR4A3,MAGEH1,RGS2,TCF4,HOPX,ZFP36L1,DUSP1,BHLHE40,LHX2,IRF2BP2,HES1,ARID5A,PER1,TOB1,DKK3,PNRC1,EZR,FOXG1,HGF,ZFP36L2,INSIG1,MVK,TIPARP,MXI1,RORB,C130071C03RIK,PDCD4,ID4,TLE1,SFRP1,CCND1,IGF2BP3,LMO4,PTBP1,PPP1R15A,CREM,IMPACT,SFPQ,POU3F2,CCND3,CRY2,NR2E1,PAX6,AKT2,ZBTB38,GAS1,HIVEP1,EPAS1,ATF4,FGFR1,NRARP
negative regulation of DNA-templated transcription	GO:0045892	8.53906e-10	9.06859	1409	205	40	26944	NR4A2,BTG2,KLF4,CEBPB,SIK1,USP2,NR4A3,MAGEH1,TCF4,HOPX,BHLHE40,IRF2BP2,HES1,ARID5A,PER1,TOB1,DKK3,EZR,FOXG1,MXI1,RORB,PDCD4,ID4,TLE1,SFRP1,CCND1,LMO4,CREM,IMPACT,SFPQ,CCND3,CRY2,NR2E1,PAX6,ZBTB38,HIVEP1,EPAS1,ATF4,FGFR1,NRARP
regulation of multicellular organismal development	GO:2000026	9.2837e-10	9.03228	1550	205	42	26944	FOS,CCN1,BTG2,KLF4,CEBPB,IFRD1,RGS2,TCF4,HOPX,ZFP36L1,PLK2,BHLHE40,MEIS2,LHX2,HES1,BTG1,FOXG1,S1PR1,HGF,ZFP36L2,SPRY2,FDPS,ID4,HAPLN1,SFRP1,CCND1,TJP1,EMP2,ADAMTS1,PPP1R15A,CCND2,DAB1,LRRTM2,NR2E1,PAX6,POR,STK11,CDH4,SEMA6D,ATF4,FGFR1,NRARP
DNA-templated transcription	GO:0006351	9.51985e-10	9.02137	3471	205	66	26944	FOS,JUNB,NR4A2,CCN1,NR4A1,BTG2,CCNL1,KLF4,CEBPB,SIK1,FOSL2,USP2,NR4A3,IFRD1,MAGEH1,EMX2,TCF4,HOPX,BAMBI,RFX4,BHLHE40,MEIS2,LHX2,IRF2BP2,HES1,ARID5A,PER1,TOB1,DKK3,PTMA,SOX2,EZR,FOXG1,SOX21,S1PR1,MXI1,RORB,PDCD4,ID4,TLE1,SFRP1,CCND1,LMO4,PTBP1,OTX1,PPP1R15A,CREM,PLAGL1,IMPACT,SFPQ,POU3F2,CCND3,CRY2,NR2E1,PAX6,AKT2,ZBTB38,ATXN7,HIVEP1,EPAS1,ATF4,TSC22D3,HIVEP3,FGFR1,NUP98,NRARP
negative regulation of RNA biosynthetic process	GO:1902679	1.02176e-09	8.99065	1417	205	40	26944	NR4A2,BTG2,KLF4,CEBPB,SIK1,USP2,NR4A3,MAGEH1,TCF4,HOPX,BHLHE40,IRF2BP2,HES1,ARID5A,PER1,TOB1,DKK3,EZR,FOXG1,MXI1,RORB,PDCD4,ID4,TLE1,SFRP1,CCND1,LMO4,CREM,IMPACT,SFPQ,CCND3,CRY2,NR2E1,PAX6,ZBTB38,HIVEP1,EPAS1,ATF4,FGFR1,NRARP
negative regulation of biosynthetic process	GO:0009890	1.10851e-09	8.95526	2791	205	58	26944	NR4A2,EPRS,BTG2,KLF4,CEBPB,SIK1,USP2,NR4A3,MAGEH1,RGS2,TCF4,HOPX,ZFP36L1,DUSP1,BHLHE40,LHX2,IRF2BP2,HES1,ARID5A,PER1,TOB1,DKK3,PNRC1,EZR,FOXG1,HGF,ZFP36L2,INSIG1,MVK,TIPARP,MXI1,RORB,C130071C03RIK,PDCD4,ID4,TLE1,SFRP1,CCND1,IGF2BP3,LMO4,PTBP1,PPP1R15A,CREM,IMPACT,SFPQ,POU3F2,CCND3,CRY2,NR2E1,PAX6,AKT2,ZBTB38,GAS1,HIVEP1,EPAS1,ATF4,FGFR1,NRARP
negative regulation of macromolecule biosynthetic process	GO:0010558	1.14591e-09	8.94085	2710	205	57	26944	NR4A2,EPRS,BTG2,KLF4,CEBPB,SIK1,USP2,NR4A3,MAGEH1,RGS2,TCF4,HOPX,ZFP36L1,DUSP1,BHLHE40,LHX2,IRF2BP2,HES1,ARID5A,PER1,TOB1,DKK3,PNRC1,EZR,FOXG1,HGF,ZFP36L2,MVK,TIPARP,MXI1,RORB,C130071C03RIK,PDCD4,ID4,TLE1,SFRP1,CCND1,IGF2BP3,LMO4,PTBP1,PPP1R15A,CREM,IMPACT,SFPQ,POU3F2,CCND3,CRY2,NR2E1,PAX6,AKT2,ZBTB38,GAS1,HIVEP1,EPAS1,ATF4,FGFR1,NRARP
organic hydroxy compound biosynthetic process	GO:1901617	1.21544e-09	8.91527	245	205	18	26944	NR4A2,HMGCR,MSMO1,CYP51,HMGCS1,DKK3,INSIG1,IDI1,MVK,FDPS,PMVK,SLC7A11,HSD17B7,DHCR7,SQLE,POR,EPAS1,FDFT1
RNA biosynthetic process	GO:0032774	1.29359e-09	8.8882	3494	205	66	26944	FOS,JUNB,NR4A2,CCN1,NR4A1,BTG2,CCNL1,KLF4,CEBPB,SIK1,FOSL2,USP2,NR4A3,IFRD1,MAGEH1,EMX2,TCF4,HOPX,BAMBI,RFX4,BHLHE40,MEIS2,LHX2,IRF2BP2,HES1,ARID5A,PER1,TOB1,DKK3,PTMA,SOX2,EZR,FOXG1,SOX21,S1PR1,MXI1,RORB,PDCD4,ID4,TLE1,SFRP1,CCND1,LMO4,PTBP1,OTX1,PPP1R15A,CREM,PLAGL1,IMPACT,SFPQ,POU3F2,CCND3,CRY2,NR2E1,PAX6,AKT2,ZBTB38,ATXN7,HIVEP1,EPAS1,ATF4,TSC22D3,HIVEP3,FGFR1,NUP98,NRARP
secondary alcohol metabolic process	GO:1902652	1.52487e-09	8.81677	152	205	15	26944	HMGCR,MSMO1,CYP51,HMGCS1,INSIG1,IDI1,MVK,FDPS,PMVK,HSD17B7,DHCR7,SQLE,POR,FDFT1,FGFR1
aromatic compound biosynthetic process	GO:0019438	1.73803e-09	8.75994	3973	205	71	26944	FOS,JUNB,NR4A2,CCN1,NR4A1,BTG2,CCNL1,KLF4,CEBPB,SIK1,FOSL2,USP2,NR4A3,IFRD1,MAGEH1,EMX2,TCF4,HOPX,BAMBI,DUSP1,RFX4,BHLHE40,MEIS2,LHX2,IRF2BP2,HES1,ARID5A,PER1,TOB1,GNPDA1,DKK3,PTMA,SOX2,EZR,FOXG1,SOX21,S1PR1,HGF,MXI1,RORB,PDCD4,ID4,SLC7A11,TLE1,SFRP1,CCND1,LMO4,PTBP1,OTX1,PPP1R15A,CREM,PLAGL1,IMPACT,SFPQ,POU3F2,CCND3,CRY2,NR2E1,ACSS2,PAX6,AKT2,ZBTB38,ATXN7,HIVEP1,EPAS1,ATF4,TSC22D3,HIVEP3,FGFR1,N…
positive regulation of DNA-templated transcription	GO:0045893	1.85161e-09	8.73245	1726	205	44	26944	FOS,JUNB,NR4A2,CCN1,NR4A1,KLF4,CEBPB,FOSL2,NR4A3,IFRD1,TCF4,BAMBI,RFX4,MEIS2,LHX2,HES1,ARID5A,PER1,PTMA,SOX2,SOX21,S1PR1,RORB,ID4,SFRP1,LMO4,PTBP1,OTX1,PPP1R15A,CREM,PLAGL1,SFPQ,POU3F2,NR2E1,PAX6,AKT2,ZBTB38,ATXN7,HIVEP1,EPAS1,ATF4,HIVEP3,FGFR1,NUP98
nucleobase-containing compound biosynthetic process	GO:0034654	1.91118e-09	8.7187	3888	205	70	26944	FOS,JUNB,NR4A2,CCN1,NR4A1,BTG2,CCNL1,KLF4,CEBPB,SIK1,FOSL2,USP2,NR4A3,IFRD1,MAGEH1,EMX2,TCF4,HOPX,BAMBI,DUSP1,RFX4,BHLHE40,MEIS2,LHX2,IRF2BP2,HES1,ARID5A,PER1,TOB1,GNPDA1,DKK3,PTMA,SOX2,EZR,FOXG1,SOX21,S1PR1,HGF,MXI1,RORB,PDCD4,ID4,TLE1,SFRP1,CCND1,LMO4,PTBP1,OTX1,PPP1R15A,CREM,PLAGL1,IMPACT,SFPQ,POU3F2,CCND3,CRY2,NR2E1,ACSS2,PAX6,AKT2,ZBTB38,ATXN7,HIVEP1,EPAS1,ATF4,TSC22D3,HIVEP3,FGFR1,NUP98,NRA…
positive regulation of RNA biosynthetic process	GO:1902680	1.96365e-09	8.70693	1729	205	44	26944	FOS,JUNB,NR4A2,CCN1,NR4A1,KLF4,CEBPB,FOSL2,NR4A3,IFRD1,TCF4,BAMBI,RFX4,MEIS2,LHX2,HES1,ARID5A,PER1,PTMA,SOX2,SOX21,S1PR1,RORB,ID4,SFRP1,LMO4,PTBP1,OTX1,PPP1R15A,CREM,PLAGL1,SFPQ,POU3F2,NR2E1,PAX6,AKT2,ZBTB38,ATXN7,HIVEP1,EPAS1,ATF4,HIVEP3,FGFR1,NUP98
tube development	GO:0035295	1.97016e-09	8.7055	1181	205	36	26944	JUNB,CCN1,NR4A1,KLF4,FOSL2,NR4A3,EMX2,TCF4,HOPX,MFGE8,ZFP36L1,PLK2,LHX2,HES1,SAT1,BTG1,S1PR1,HGF,TIPARP,SPRY2,SLC7A11,SFRP1,PAK1,TJP1,EMP2,ADAMTS1,DHCR7,LMO4,PPP1R15A,NR2E1,PAX6,GAS1,EPAS1,RIN2,FGFR1,NRARP
head development	GO:0060322	3.33262e-09	8.47721	778	205	29	26944	NR4A2,DCLK1,BTG2,NR4A3,EMX2,RFX4,IRS2,MEIS2,LHX2,HES1,SLC38A2,SOX2,FOXG1,S1PR1,TIPARP,ID4,SLC7A11,SFRP1,HSD17B7,OTX1,TUBB2A,DAB1,POU3F2,NR2E1,PHACTR1,PAX6,GAS1,SEMA6D,FGFR1
brain development	GO:0007420	3.37063e-09	8.47229	723	205	28	26944	NR4A2,DCLK1,BTG2,NR4A3,EMX2,RFX4,IRS2,MEIS2,LHX2,HES1,SLC38A2,SOX2,FOXG1,S1PR1,ID4,SLC7A11,SFRP1,HSD17B7,OTX1,TUBB2A,DAB1,POU3F2,NR2E1,PHACTR1,PAX6,GAS1,SEMA6D,FGFR1
positive regulation of developmental process	GO:0051094	4.01358e-09	8.39647	1480	205	40	26944	FOS,JUNB,CCN1,KLF4,CEBPB,USP2,HMGCR,TCF4,HOPX,BAMBI,ZFP36L1,CYP51,HES1,SOX2,EZR,BTG1,FOXG1,HGF,FDPS,ID4,HAPLN1,SFRP1,CCND1,TJP1,EMP2,CCND2,DAB1,IMPACT,LRRTM2,POU3F2,SGIP1,NR2E1,PAX6,POR,RANBP3L,STK11,CDH4,ATF4,RIN2,FGFR1
cellular nitrogen compound biosynthetic process	GO:0044271	4.07964e-09	8.38938	4715	205	78	26944	FOS,JUNB,NR4A2,EPRS,CCN1,NR4A1,BTG2,CCNL1,KLF4,CEBPB,SIK1,FOSL2,USP2,NR4A3,IFRD1,MAGEH1,EMX2,RGS2,TCF4,HOPX,BAMBI,ZFP36L1,DUSP1,RFX4,BHLHE40,MEIS2,LHX2,IRF2BP2,HES1,ARID5A,SAT1,PER1,TOB1,GNPDA1,DKK3,PTMA,SOX2,EZR,FOXG1,SOX21,S1PR1,HGF,ZFP36L2,MVK,MXI1,RORB,PDCD4,ID4,SLC7A11,TLE1,SFRP1,CCND1,IGF2BP3,LMO4,PTBP1,OTX1,PPP1R15A,CREM,PLAGL1,IMPACT,SFPQ,POU3F2,CCND3,CRY2,NR2E1,ACSS2,PAX6,AKT2,ZBTB38,ATX…
circulatory system development	GO:0072359	4.58479e-09	8.33868	1216	205	36	26944	JUNB,CCN1,NR4A1,KLF4,GALNT11,SIK1,RGS2,TCF4,HOPX,MFGE8,ZFP36L1,PLK2,HES1,SAT1,BTG1,S1PR1,HGF,TIPARP,SPRY2,PDCD4,FDPS,DHRS3,TJP1,EMP2,ADAMTS1,DHCR7,LMO4,PPP1R15A,CCND2,NR2E1,PAX6,STK11,EPAS1,RIN2,FGFR1,NRARP
heterocycle biosynthetic process	GO:0018130	4.78905e-09	8.31975	3963	205	70	26944	FOS,JUNB,NR4A2,CCN1,NR4A1,BTG2,CCNL1,KLF4,CEBPB,SIK1,FOSL2,USP2,NR4A3,IFRD1,MAGEH1,EMX2,TCF4,HOPX,BAMBI,DUSP1,RFX4,BHLHE40,MEIS2,LHX2,IRF2BP2,HES1,ARID5A,PER1,TOB1,GNPDA1,DKK3,PTMA,SOX2,EZR,FOXG1,SOX21,S1PR1,HGF,MXI1,RORB,PDCD4,ID4,TLE1,SFRP1,CCND1,LMO4,PTBP1,OTX1,PPP1R15A,CREM,PLAGL1,IMPACT,SFPQ,POU3F2,CCND3,CRY2,NR2E1,ACSS2,PAX6,AKT2,ZBTB38,ATXN7,HIVEP1,EPAS1,ATF4,TSC22D3,HIVEP3,FGFR1,NUP98,NRA…
neuron differentiation	GO:0030182	5.9051e-09	8.22877	1569	205	41	26944	NR4A2,DCLK1,BTG2,KLF4,CEBPB,NR4A3,IFRD1,EMX2,RGS2,TCF4,PLK2,LHX2,HES1,MGLL,DLEU2,FOXG1,S1PR1,HGF,CHRDL1,RORB,ID4,SFRP1,CCND1,ADAMTS1,CLMN,LMO4,PTBP1,DAB1,IMPACT,POU3F2,NR2E1,PHACTR1,PAX6,THOC2L,NRN1,STK11,GAS1,CDH4,SEMA6D,ATF4,FGFR1
generation of neurons	GO:0048699	7.24642e-09	8.13988	1651	205	42	26944	NR4A2,DCLK1,BTG2,KLF4,CEBPB,NR4A3,IFRD1,EMX2,RGS2,TCF4,PLK2,LHX2,HES1,MGLL,DLEU2,FOXG1,S1PR1,HGF,CHRDL1,RORB,ID4,HAPLN1,SFRP1,CCND1,ADAMTS1,CLMN,LMO4,PTBP1,DAB1,IMPACT,POU3F2,NR2E1,PHACTR1,PAX6,THOC2L,NRN1,STK11,GAS1,CDH4,SEMA6D,ATF4,FGFR1
negative regulation of cell differentiation	GO:0045596	7.66128e-09	8.1157	805	205	29	26944	BTG2,IFRD1,RGS2,HOPX,BAMBI,ZFP36L1,MEIS2,LHX2,HES1,TOB1,DLEU2,FOXG1,ZFP36L2,INSIG1,RORB,SPRY2,PDCD4,ID4,SFRP1,CCND1,PTBP1,CCND2,DAB1,NR2E1,PAX6,RANBP3L,SEMA6D,FGFR1,NRARP
cholesterol metabolic process	GO:0008203	8.29744e-09	8.08106	141	205	14	26944	HMGCR,MSMO1,CYP51,HMGCS1,INSIG1,IDI1,MVK,FDPS,PMVK,HSD17B7,DHCR7,SQLE,POR,FDFT1
alcohol biosynthetic process	GO:0046165	9.14402e-09	8.03886	142	205	14	26944	HMGCR,MSMO1,CYP51,HMGCS1,DKK3,INSIG1,IDI1,MVK,FDPS,PMVK,HSD17B7,DHCR7,POR,FDFT1
cellular process	GO:0009987	9.75282e-09	8.01087	20967	205	195	26944	FOS,PDE10A,JUNB,EMD,ARHGAP31,NR4A2,EPRS,CCN1,DCLK1,SLC25A3,NR4A1,GEM,COQ10B,BTG2,CCNL1,KLF4,CEBPB,GALNT11,SIK1,DIO2,FOSL2,USP2,SLC3A2,NR4A3,IFRD1,MAGEH1,EMX2,HMGCR,RGS2,TCF4,HOPX,PARD6A,FGFR2,PPP1R3G,BAMBI,MFGE8,ZFP36L1,DUSP1,PLK2,RFX4,SLCO1C1,BHLHE40,IRS2,CYP51,NAP1L5,MEIS2,LHX2,IRF2BP2,HES1,ARID5A,SAT1,SYBU,PER1,HMGCS1,TOB1,VPS37B,RASA2,SLC38A2,CDK11B,CBARP,MGLL,GNPDA1,ATP1B1,USP53,DKK3,CLASP2,…
apoptotic process	GO:0006915	1.12665e-08	7.94821	2050	205	47	26944	NR4A2,CCN1,NR4A1,BTG2,CCNL1,CEBPB,SIK1,FOSL2,NR4A3,HMGCR,ZFP36L1,DUSP1,PLK2,IRS2,CDK11B,USP53,PTMA,SOX2,BTG1,HGF,ANKRD13C,SPRY2,PDCD4,DYRK2,TMBIM1,CADM1,SLC7A11,TLE1,SFRP1,ERCC5,PIM3,CCND1,TJP1,EMP2,PPP1R15A,CCND2,IRAK2,SFPQ,DLC1,NR2E1,AKT2,POR,STK11,GAS1,ATF4,TSC22D3,FGFR1
steroid biosynthetic process	GO:0006694	1.19324e-08	7.92327	175	205	15	26944	HMGCR,MSMO1,CYP51,HMGCS1,DKK3,INSIG1,IDI1,MVK,FDPS,PMVK,HSD17B7,DHCR7,SQLE,POR,FDFT1
response to endogenous stimulus	GO:0009719	2.20254e-08	7.65708	1935	205	45	26944	FOS,EMD,NR4A2,EPRS,CCN1,NR4A1,BTG2,KLF4,CEBPB,FOSL2,NR4A3,TCF4,FGFR2,BAMBI,ZFP36L1,IRS2,MEIS2,HES1,ARID5A,PER1,HMGCS1,TOB1,GNAO1,SOX2,EZR,BTG1,SLC30A10,HGF,ZFP36L2,INSIG1,CHRDL1,SPRY2,PDCD4,SFRP1,CCND1,PAK1,CCND3,CRY2,PAX6,AKT2,POR,STK11,GAS1,HIVEP1,FGFR1
regulation of signal transduction	GO:0009966	2.34051e-08	7.63069	3005	205	58	26944	PDE10A,EMD,NR4A2,EPRS,CCN1,KLF4,GALNT11,HMGCR,RGS2,TCF4,FGFR2,BAMBI,DUSP1,PLK2,RFX4,IRS2,HES1,PER1,TOB1,RASA2,CDK11B,MGLL,DKK3,SOX2,EZR,SLC30A10,HGF,INSIG1,CHRDL1,SPRY2,PDCD4,DYRK2,TMBIM1,TNFRSF19,CADM1,TLE1,SFRP1,PAK1,DHRS3,EMP2,PTBP1,DAB1,IRAK2,SFPQ,DLC1,CRY2,AKT2,POR,PDE4B,STK11,GPC6,GAS1,ATXN7,ATF4,DENND1A,FGFR1,CYRIB,NRARP
developmental growth	GO:0048589	2.35322e-08	7.62834	785	205	28	26944	DCLK1,FOSL2,IFRD1,RGS2,HOPX,FGFR2,ZFP36L1,LHX2,MGLL,SOX2,EZR,S1PR1,SPRY2,FDPS,CADM1,SFRP1,DHCR7,CCND2,IMPACT,POU3F2,SGIP1,POR,NRN1,STK11,GAS1,CDH4,SEMA6D,FGFR1
sterol metabolic process	GO:0016125	2.53723e-08	7.59564	153	205	14	26944	HMGCR,MSMO1,CYP51,HMGCS1,INSIG1,IDI1,MVK,FDPS,PMVK,HSD17B7,DHCR7,SQLE,POR,FDFT1
vasculature development	GO:0001944	2.98217e-08	7.52547	793	205	28	26944	JUNB,CCN1,NR4A1,KLF4,TCF4,MFGE8,ZFP36L1,PLK2,HES1,SAT1,BTG1,S1PR1,HGF,TIPARP,SPRY2,PDCD4,TJP1,EMP2,ADAMTS1,DHCR7,PPP1R15A,NR2E1,PAX6,STK11,EPAS1,RIN2,FGFR1,NRARP
regulation of apoptotic process	GO:0042981	3.33589e-08	7.47679	1658	205	41	26944	NR4A2,CCN1,NR4A1,BTG2,CCNL1,CEBPB,SIK1,NR4A3,HMGCR,ZFP36L1,DUSP1,PLK2,IRS2,CDK11B,PTMA,SOX2,BTG1,HGF,ANKRD13C,SPRY2,PDCD4,TMBIM1,SLC7A11,TLE1,SFRP1,ERCC5,PIM3,CCND1,TJP1,PPP1R15A,CCND2,IRAK2,SFPQ,DLC1,NR2E1,AKT2,POR,GAS1,ATF4,TSC22D3,FGFR1
negative regulation of signal transduction	GO:0009968	3.90231e-08	7.40868	1311	205	36	26944	PDE10A,EMD,NR4A2,KLF4,RGS2,BAMBI,DUSP1,RFX4,PER1,TOB1,RASA2,CDK11B,DKK3,SOX2,EZR,HGF,INSIG1,CHRDL1,SPRY2,PDCD4,DYRK2,TMBIM1,CADM1,TLE1,SFRP1,DHRS3,DAB1,DLC1,CRY2,PDE4B,STK11,GAS1,ATXN7,ATF4,CYRIB,NRARP
cell death	GO:0008219	3.9086e-08	7.40798	2125	205	47	26944	NR4A2,CCN1,NR4A1,BTG2,CCNL1,CEBPB,SIK1,FOSL2,NR4A3,HMGCR,ZFP36L1,DUSP1,PLK2,IRS2,CDK11B,USP53,PTMA,SOX2,BTG1,HGF,ANKRD13C,SPRY2,PDCD4,DYRK2,TMBIM1,CADM1,SLC7A11,TLE1,SFRP1,ERCC5,PIM3,CCND1,TJP1,EMP2,PPP1R15A,CCND2,IRAK2,SFPQ,DLC1,NR2E1,AKT2,POR,STK11,GAS1,ATF4,TSC22D3,FGFR1
programmed cell death	GO:0012501	3.9086e-08	7.40798	2125	205	47	26944	NR4A2,CCN1,NR4A1,BTG2,CCNL1,CEBPB,SIK1,FOSL2,NR4A3,HMGCR,ZFP36L1,DUSP1,PLK2,IRS2,CDK11B,USP53,PTMA,SOX2,BTG1,HGF,ANKRD13C,SPRY2,PDCD4,DYRK2,TMBIM1,CADM1,SLC7A11,TLE1,SFRP1,ERCC5,PIM3,CCND1,TJP1,EMP2,PPP1R15A,CCND2,IRAK2,SFPQ,DLC1,NR2E1,AKT2,POR,STK11,GAS1,ATF4,TSC22D3,FGFR1
tube morphogenesis	GO:0035239	4.49104e-08	7.34765	927	205	30	26944	JUNB,CCN1,NR4A1,KLF4,NR4A3,EMX2,TCF4,MFGE8,ZFP36L1,PLK2,LHX2,HES1,SAT1,BTG1,S1PR1,HGF,TIPARP,SPRY2,SFRP1,PAK1,TJP1,EMP2,ADAMTS1,LMO4,PPP1R15A,NR2E1,EPAS1,RIN2,FGFR1,NRARP
neurogenesis	GO:0022008	5.08925e-08	7.29335	1907	205	44	26944	NR4A2,DCLK1,BTG2,KLF4,CEBPB,NR4A3,IFRD1,EMX2,RGS2,TCF4,PLK2,BHLHE40,LHX2,HES1,MGLL,DLEU2,FOXG1,S1PR1,HGF,CHRDL1,RORB,ID4,HAPLN1,SFRP1,CCND1,ADAMTS1,CLMN,LMO4,PTBP1,DAB1,IMPACT,POU3F2,NR2E1,PHACTR1,PAX6,AKT2,THOC2L,NRN1,STK11,GAS1,CDH4,SEMA6D,ATF4,FGFR1
forebrain development	GO:0030900	7.22181e-08	7.14135	447	205	21	26944	NR4A2,DCLK1,BTG2,NR4A3,EMX2,RFX4,LHX2,HES1,SLC38A2,SOX2,FOXG1,ID4,SLC7A11,OTX1,TUBB2A,DAB1,POU3F2,NR2E1,PHACTR1,PAX6,FGFR1
regulation of programmed cell death	GO:0043067	8.20543e-08	7.0859	1707	205	41	26944	NR4A2,CCN1,NR4A1,BTG2,CCNL1,CEBPB,SIK1,NR4A3,HMGCR,ZFP36L1,DUSP1,PLK2,IRS2,CDK11B,PTMA,SOX2,BTG1,HGF,ANKRD13C,SPRY2,PDCD4,TMBIM1,SLC7A11,TLE1,SFRP1,ERCC5,PIM3,CCND1,TJP1,PPP1R15A,CCND2,IRAK2,SFPQ,DLC1,NR2E1,AKT2,POR,GAS1,ATF4,TSC22D3,FGFR1
phosphate-containing compound metabolic process	GO:0006796	9.85595e-08	7.0063	2428	205	50	26944	PDE10A,CCN1,DCLK1,SIK1,HMGCR,RGS2,PARD6A,FGFR2,DUSP1,PLK2,IRS2,HES1,HMGCS1,CDK11B,GNPDA1,ATP1B1,HGF,IDI1,MAP3K19,MVK,SPRY2,PDCD4,DYRK2,FDPS,PMVK,CADM1,BPNT1,SFRP1,PIM3,CCND1,PAK1,EMP2,LMO4,PTBP1,PPP1R15A,CCND2,IRAK2,IMPACT,DLC1,CCND3,PHACTR1,ACSS2,PAX6,AKT2,PDE4B,STK11,ATXN7,FDFT1,FGFR1,PSPH
negative regulation of response to stimulus	GO:0048585	1.09244e-07	6.9616	1723	205	41	26944	PDE10A,EMD,NR4A2,KLF4,HMGCR,RGS2,BAMBI,DUSP1,RFX4,PER1,TOB1,RASA2,CDK11B,DKK3,SOX2,EZR,HGF,INSIG1,CHRDL1,MVK,SPRY2,PDCD4,DYRK2,TMBIM1,CADM1,TLE1,SFRP1,PIM3,DHRS3,PPP1R15A,DAB1,DLC1,CRY2,PDE4B,STK11,GAS1,ATXN7,SEMA6D,ATF4,CYRIB,NRARP
phosphorus metabolic process	GO:0006793	1.35753e-07	6.86725	2450	205	50	26944	PDE10A,CCN1,DCLK1,SIK1,HMGCR,RGS2,PARD6A,FGFR2,DUSP1,PLK2,IRS2,HES1,HMGCS1,CDK11B,GNPDA1,ATP1B1,HGF,IDI1,MAP3K19,MVK,SPRY2,PDCD4,DYRK2,FDPS,PMVK,CADM1,BPNT1,SFRP1,PIM3,CCND1,PAK1,EMP2,LMO4,PTBP1,PPP1R15A,CCND2,IRAK2,IMPACT,DLC1,CCND3,PHACTR1,ACSS2,PAX6,AKT2,PDE4B,STK11,ATXN7,FDFT1,FGFR1,PSPH
central nervous system development	GO:0007417	3.25002e-07	6.48811	1006	205	30	26944	NR4A2,DCLK1,BTG2,NR4A3,EMX2,RFX4,IRS2,MEIS2,LHX2,HES1,SLC38A2,SOX2,FOXG1,S1PR1,ID4,HAPLN1,SLC7A11,SFRP1,HSD17B7,LMO4,OTX1,TUBB2A,DAB1,POU3F2,NR2E1,PHACTR1,PAX6,GAS1,SEMA6D,FGFR1
blood vessel development	GO:0001568	3.43856e-07	6.46362	761	205	26	26944	JUNB,CCN1,NR4A1,KLF4,TCF4,MFGE8,ZFP36L1,PLK2,HES1,SAT1,BTG1,S1PR1,HGF,TIPARP,SPRY2,TJP1,EMP2,ADAMTS1,DHCR7,PPP1R15A,NR2E1,PAX6,EPAS1,RIN2,FGFR1,NRARP
telencephalon development	GO:0021537	4.4633e-07	6.35034	306	205	17	26944	BTG2,NR4A3,EMX2,RFX4,LHX2,HES1,SLC38A2,FOXG1,ID4,SLC7A11,TUBB2A,DAB1,POU3F2,NR2E1,PHACTR1,PAX6,FGFR1
blood vessel morphogenesis	GO:0048514	4.80158e-07	6.31862	657	205	24	26944	JUNB,CCN1,NR4A1,KLF4,TCF4,MFGE8,ZFP36L1,PLK2,HES1,SAT1,BTG1,S1PR1,HGF,TIPARP,SPRY2,TJP1,EMP2,ADAMTS1,PPP1R15A,NR2E1,EPAS1,RIN2,FGFR1,NRARP
embryo development	GO:0009790	7.15944e-07	6.14512	1243	205	33	26944	JUNB,CCN1,KLF4,CEBPB,NR4A3,HOPX,FGFR2,ZFP36L1,DUSP1,MEIS2,LHX2,HES1,CDK11B,SOX2,FOXG1,INSIG1,CHRDL1,MXI1,SPRY2,SFRP1,HSD17B7,TJP1,EMP2,LMO4,OTX1,PAX6,GAS1,EPAS1,MBNL1,ATF4,FGFR1,NRARP,PSPH
cell development	GO:0048468	8.75921e-07	6.05754	3202	205	57	26944	FOS,JUNB,NR4A2,DCLK1,BTG2,KLF4,CEBPB,FOSL2,NR4A3,IFRD1,RGS2,ZFP36L1,PLK2,BHLHE40,CYP51,MEIS2,LHX2,IRF2BP2,HES1,MGLL,DLEU2,EZR,FOXG1,HGF,ZFP36L2,TIPARP,RORB,PDCD4,FDPS,AFF4,ID4,HAPLN1,SFRP1,TJP1,ADAMTS1,CLMN,LMO4,PTBP1,DAB1,IMPACT,POU3F2,NR2E1,PHACTR1,PAX6,AKT2,THOC2L,NRN1,STK11,ZDBF2,GAS1,CDH4,EPAS1,SEMA6D,SFXN1,ATF4,FGFR1,NRARP
phosphorylation	GO:0016310	9.17653e-07	6.03732	1470	205	36	26944	CCN1,DCLK1,SIK1,RGS2,PARD6A,FGFR2,DUSP1,PLK2,IRS2,HES1,CDK11B,HGF,MAP3K19,MVK,SPRY2,PDCD4,DYRK2,PMVK,CADM1,SFRP1,PIM3,CCND1,PAK1,EMP2,LMO4,PPP1R15A,CCND2,IRAK2,IMPACT,CCND3,PHACTR1,PAX6,AKT2,STK11,ATXN7,FGFR1
neuron projection development	GO:0031175	1.21832e-06	5.91424	1131	205	31	26944	NR4A2,DCLK1,BTG2,KLF4,NR4A3,IFRD1,RGS2,PLK2,LHX2,HES1,MGLL,DLEU2,FOXG1,HGF,SFRP1,ADAMTS1,CLMN,LMO4,PTBP1,DAB1,IMPACT,POU3F2,NR2E1,PHACTR1,PAX6,NRN1,STK11,GAS1,CDH4,SEMA6D,FGFR1
organic hydroxy compound metabolic process	GO:1901615	1.4053e-06	5.85223	580	205	22	26944	NR4A2,DIO2,HMGCR,MSMO1,SLCO1C1,CYP51,HMGCS1,DKK3,INSIG1,IDI1,MVK,FDPS,PMVK,SLC7A11,HSD17B7,DHRS3,DHCR7,SQLE,POR,EPAS1,FDFT1,FGFR1
pallium development	GO:0021543	1.53057e-06	5.81515	208	205	14	26944	BTG2,NR4A3,EMX2,LHX2,SLC38A2,FOXG1,ID4,TUBB2A,DAB1,POU3F2,NR2E1,PHACTR1,PAX6,FGFR1
neuron development	GO:0048666	1.72398e-06	5.76347	1287	205	33	26944	NR4A2,DCLK1,BTG2,KLF4,NR4A3,IFRD1,RGS2,PLK2,LHX2,HES1,MGLL,DLEU2,FOXG1,HGF,RORB,SFRP1,ADAMTS1,CLMN,LMO4,PTBP1,DAB1,IMPACT,POU3F2,NR2E1,PHACTR1,PAX6,THOC2L,NRN1,STK11,GAS1,CDH4,SEMA6D,FGFR1
anatomical structure formation involved in morphogenesis	GO:0048646	1.88229e-06	5.72531	1221	205	32	26944	JUNB,CCN1,NR4A1,KLF4,NR4A3,TCF4,HOPX,FGFR2,MFGE8,DUSP1,PLK2,LHX2,HES1,SAT1,SOX2,BTG1,S1PR1,HGF,MXI1,SPRY2,SFRP1,TJP1,EMP2,ADAMTS1,FJX1,LMO4,PPP1R15A,NR2E1,PAX6,EPAS1,FGFR1,NRARP
regulation of protein metabolic process	GO:0051246	2.08883e-06	5.6801	1901	205	41	26944	EPRS,CCN1,BTG2,KLF4,HMGCR,RGS2,PARD6A,ZFP36L1,DUSP1,PLK2,RFX4,CYP51,HES1,ARID5A,PER1,TOB1,EZR,HGF,ZFP36L2,MVK,TIPARP,SPRY2,PDCD4,CADM1,DNAJB2,SFRP1,CCND1,PAK1,IGF2BP3,EMP2,PTBP1,PPP1R15A,CCND2,IMPACT,DLC1,CCND3,PAX6,AKT2,GAS1,EPAS1,FGFR1
steroid metabolic process	GO:0008202	2.23599e-06	5.65053	340	205	17	26944	HMGCR,MSMO1,CYP51,HMGCS1,DKK3,INSIG1,IDI1,MVK,TIPARP,FDPS,PMVK,HSD17B7,DHCR7,SQLE,POR,FDFT1,FGFR1
positive regulation of cell population proliferation	GO:0008284	2.50804e-06	5.60067	1097	205	30	26944	CCN1,NR4A1,FOSL2,NR4A3,HMGCR,FGFR2,BAMBI,IRS2,MEIS2,LHX2,HES1,FOXG1,S1PR1,ID4,HAPLN1,SFRP1,CCND1,PAK1,TJP1,EMP2,ADAMTS1,CCND2,POU3F2,CCND3,NR2E1,PAX6,AKT2,GAS1,FGFR1,NRARP
positive regulation of cell differentiation	GO:0045597	2.89834e-06	5.53785	970	205	28	26944	FOS,JUNB,CCN1,CEBPB,TCF4,HOPX,BAMBI,ZFP36L1,CYP51,HES1,SOX2,BTG1,FOXG1,FDPS,ID4,HAPLN1,SFRP1,EMP2,DAB1,IMPACT,NR2E1,PAX6,POR,RANBP3L,STK11,CDH4,RIN2,FGFR1
small molecule biosynthetic process	GO:0044283	3.06636e-06	5.51338	605	205	22	26944	COQ10B,SIK1,HMGCR,MSMO1,CYP51,HMGCS1,MGLL,GNPDA1,DKK3,INSIG1,IDI1,MVK,FDPS,PMVK,HSD17B7,DHCR7,ACSS2,POR,STK11,ATF4,FDFT1,PSPH
cell migration	GO:0016477	3.08084e-06	5.51133	1538	205	36	26944	NR4A2,CCN1,DCLK1,NR4A1,KLF4,NR4A3,EMX2,BAMBI,DUSP1,PLK2,IRS2,HES1,FOXG1,S1PR1,HGF,SPRY2,CADM1,SFRP1,PAK1,TJP1,EMP2,ADAMTS1,LMO4,DAB1,DLC1,POU3F2,NR2E1,PHACTR1,PAX6,AKT2,PDE4B,GPC6,SEMA6D,RIN2,FGFR1,CYRIB
biosynthetic process	GO:0009058	3.18655e-06	5.49668	10857	205	125	26944	FOS,JUNB,NR4A2,EPRS,CCN1,NR4A1,COQ10B,BTG2,CCNL1,KLF4,CEBPB,GALNT11,SIK1,DIO2,FOSL2,USP2,NR4A3,IFRD1,MAGEH1,EMX2,HMGCR,RGS2,TCF4,HOPX,PPP1R3G,BAMBI,ZFP36L1,DUSP1,RFX4,MSMO1,BHLHE40,IRS2,CYP51,MEIS2,LHX2,IRF2BP2,HES1,ARID5A,SAT1,PER1,HMGCS1,TOB1,SLC38A2,MGLL,GNPDA1,ATP1B1,DKK3,ST6GALNAC5,PTMA,SOX2,TRA2A,PNRC1,GRM3,EZR,FOXG1,SOX21,S1PR1,HGF,ZFP36L2,INSIG1,IDI1,CWC25,MVK,TIPARP,MXI1,RORB,C130071C03R…
growth	GO:0040007	3.42912e-06	5.46482	1044	205	29	26944	DCLK1,FOSL2,IFRD1,RGS2,HOPX,FGFR2,ZFP36L1,LHX2,MGLL,SOX2,EZR,S1PR1,SPRY2,FDPS,CADM1,DNAJB2,SFRP1,DHCR7,CCND2,IMPACT,POU3F2,SGIP1,POR,NRN1,STK11,GAS1,CDH4,SEMA6D,FGFR1
regulation of cell cycle	GO:0051726	3.81963e-06	5.41798	1049	205	29	26944	JUNB,NR4A1,BTG2,CCNL1,KLF4,SIK1,USP2,NR4A3,ZFP36L1,DUSP1,PLK2,MEIS2,HES1,CDK11B,SOX2,BTG1,FOXG1,ZFP36L2,USP51,SFRP1,PIM3,CCND1,ADAMTS1,CCND2,SFPQ,CCND3,NR2E1,GAS1,FGFR1
response to stimulus	GO:0050896	3.92295e-06	5.40639	10506	205	122	26944	FOS,PDE10A,JUNB,EMD,ARHGAP31,NR4A2,EPRS,CCN1,DCLK1,NR4A1,BTG2,KLF4,CEBPB,GALNT11,SIK1,DIO2,FOSL2,USP2,SLC3A2,NR4A3,EMX2,HMGCR,RGS2,TCF4,HOPX,FGFR2,BAMBI,ZFP36L1,DUSP1,PLK2,RFX4,BHLHE40,IRS2,MEIS2,HES1,ARID5A,SYBU,PER1,HMGCS1,TOB1,RASA2,SLC38A2,CDK11B,MGLL,ATP1B1,USP53,DKK3,GNAO1,NEAT1,SOX2,GRM3,EZR,BTG1,SLC30A10,S1PR1,HGF,ZFP36L2,INSIG1,IDI1,CHRDL1,MAP3K19,MVK,TIPARP,RORB,USP51,SPRY2,PDCD4,DYRK2,…
organic substance biosynthetic process	GO:1901576	4.91266e-06	5.30868	10794	205	124	26944	FOS,JUNB,NR4A2,EPRS,CCN1,NR4A1,COQ10B,BTG2,CCNL1,KLF4,CEBPB,GALNT11,SIK1,FOSL2,USP2,NR4A3,IFRD1,MAGEH1,EMX2,HMGCR,RGS2,TCF4,HOPX,PPP1R3G,BAMBI,ZFP36L1,DUSP1,RFX4,MSMO1,BHLHE40,IRS2,CYP51,MEIS2,LHX2,IRF2BP2,HES1,ARID5A,SAT1,PER1,HMGCS1,TOB1,SLC38A2,MGLL,GNPDA1,ATP1B1,DKK3,ST6GALNAC5,PTMA,SOX2,TRA2A,PNRC1,GRM3,EZR,FOXG1,SOX21,S1PR1,HGF,ZFP36L2,INSIG1,IDI1,CWC25,MVK,TIPARP,MXI1,RORB,C130071C03RIK,SP…
negative regulation of programmed cell death	GO:0043069	5.84046e-06	5.23355	1069	205	29	26944	NR4A2,CCN1,BTG2,CEBPB,NR4A3,HMGCR,DUSP1,PLK2,IRS2,CDK11B,PTMA,HGF,SPRY2,PDCD4,TMBIM1,SLC7A11,TLE1,SFRP1,ERCC5,PIM3,CCND1,TJP1,CCND2,NR2E1,AKT2,POR,GAS1,ATF4,TSC22D3
organic substance metabolic process	GO:0071704	7.41962e-06	5.12962	13942	205	147	26944	FOS,PDE10A,JUNB,NR4A2,EPRS,CCN1,DCLK1,NR4A1,COQ10B,BTG2,CCNL1,KLF4,CEBPB,GALNT11,SIK1,DIO2,FOSL2,USP2,SLC3A2,NR4A3,IFRD1,MAGEH1,EMX2,HMGCR,RGS2,TCF4,HOPX,PARD6A,FGFR2,PPP1R3G,BAMBI,ZFP36L1,DUSP1,PLK2,RFX4,MSMO1,SLCO1C1,BHLHE40,IRS2,CYP51,MEIS2,LHX2,IRF2BP2,HES1,ARID5A,SAT1,PER1,HMGCS1,TOB1,VPS37B,SLC38A2,CDK11B,ANKRD9,MGLL,GNPDA1,ATP1B1,USP53,DKK3,ST6GALNAC5,PTMA,SOX2,TRA2A,PNRC1,GRM3,EZR,FOXG1,S…
regulation of transport	GO:0051049	7.83887e-06	5.10575	1749	205	38	26944	EMD,EPRS,GEM,CEBPB,SIK1,USP2,NR4A3,HMGCR,RGS2,PARD6A,PLK2,IRS2,CYP51,HES1,SYBU,PER1,SLC38A2,CBARP,ATP1B1,GNAO1,EZR,INSIG1,MIDN,TSPAN7,SLC7A11,SFRP1,PIM3,FRMD4A,PTBP1,LRRTM2,CRY2,SGIP1,AKT2,PDE4B,STK11,GAS1,ATF4,FGFR1
alcohol metabolic process	GO:0006066	8.30307e-06	5.08076	371	205	17	26944	HMGCR,MSMO1,CYP51,HMGCS1,DKK3,INSIG1,IDI1,MVK,FDPS,PMVK,HSD17B7,DHRS3,DHCR7,SQLE,POR,FDFT1,FGFR1
response to oxygen-containing compound	GO:1901700	8.48252e-06	5.07148	2077	205	42	26944	FOS,JUNB,NR4A2,EPRS,NR4A1,BTG2,KLF4,CEBPB,DIO2,FOSL2,NR4A3,HMGCR,RGS2,FGFR2,ZFP36L1,IRS2,HES1,ARID5A,SYBU,PER1,SLC38A2,GNAO1,EZR,BTG1,SLC30A10,HGF,INSIG1,RORB,PDCD4,PMVK,SFRP1,PIM3,TJP1,IRAK2,CCND3,CRY2,PAX6,AKT2,POR,PDE4B,STK11,PSPH
regulation of localization	GO:0032879	8.60555e-06	5.06522	2161	205	43	26944	EMD,EPRS,DCLK1,GEM,CEBPB,SIK1,USP2,NR4A3,HMGCR,RGS2,PARD6A,ZFP36L1,PLK2,IRS2,CYP51,HES1,SYBU,PER1,SLC38A2,CBARP,ATP1B1,GNAO1,EZR,INSIG1,MIDN,TMBIM1,DNAJB2,TSPAN7,SLC7A11,SFRP1,PIM3,FRMD4A,PTBP1,LRRTM2,CRY2,SGIP1,AKT2,PDE4B,STK11,GPC6,GAS1,ATF4,FGFR1
response to growth factor	GO:0070848	8.73746e-06	5.05861	761	205	24	26944	FOS,EMD,CCN1,NR4A1,KLF4,TCF4,FGFR2,BAMBI,ZFP36L1,MEIS2,HES1,TOB1,SOX2,HGF,ZFP36L2,CHRDL1,SPRY2,PDCD4,SFRP1,PAX6,STK11,GAS1,HIVEP1,FGFR1
primary metabolic process	GO:0044238	8.84445e-06	5.05333	12727	205	138	26944	FOS,PDE10A,JUNB,NR4A2,EPRS,CCN1,DCLK1,NR4A1,BTG2,CCNL1,KLF4,CEBPB,GALNT11,SIK1,FOSL2,USP2,SLC3A2,NR4A3,IFRD1,MAGEH1,EMX2,HMGCR,RGS2,TCF4,HOPX,PARD6A,FGFR2,PPP1R3G,BAMBI,ZFP36L1,DUSP1,PLK2,RFX4,MSMO1,BHLHE40,IRS2,CYP51,MEIS2,LHX2,IRF2BP2,HES1,ARID5A,PER1,HMGCS1,TOB1,VPS37B,SLC38A2,CDK11B,ANKRD9,MGLL,GNPDA1,ATP1B1,USP53,DKK3,ST6GALNAC5,PTMA,SOX2,TRA2A,PNRC1,EZR,FOXG1,SOX21,S1PR1,HGF,ZFP36L2,INSIG1,…
negative regulation of apoptotic process	GO:0043066	1.29826e-05	4.88664	1039	205	28	26944	NR4A2,CCN1,BTG2,CEBPB,NR4A3,HMGCR,DUSP1,PLK2,IRS2,CDK11B,PTMA,HGF,SPRY2,PDCD4,TMBIM1,TLE1,SFRP1,ERCC5,PIM3,CCND1,TJP1,CCND2,NR2E1,AKT2,POR,GAS1,ATF4,TSC22D3
cerebral cortex development	GO:0021987	1.32086e-05	4.87914	134	205	11	26944	EMX2,LHX2,SLC38A2,FOXG1,TUBB2A,DAB1,POU3F2,NR2E1,PHACTR1,PAX6,FGFR1
cell projection organization	GO:0030030	1.36507e-05	4.86484	1706	205	37	26944	NR4A2,DCLK1,BTG2,KLF4,GALNT11,NR4A3,IFRD1,RGS2,PLK2,RFX4,LHX2,HES1,MGLL,DLEU2,EZR,FOXG1,S1PR1,HGF,SPRY2,SFRP1,EMP2,ADAMTS1,CLMN,LMO4,PTBP1,DAB1,IMPACT,POU3F2,NR2E1,PHACTR1,PAX6,NRN1,STK11,GAS1,CDH4,SEMA6D,FGFR1
cellular response to endogenous stimulus	GO:0071495	1.39149e-05	4.85652	1629	205	36	26944	FOS,EMD,NR4A2,EPRS,CCN1,NR4A1,KLF4,CEBPB,NR4A3,TCF4,FGFR2,BAMBI,ZFP36L1,IRS2,HES1,ARID5A,PER1,TOB1,GNAO1,EZR,SLC30A10,HGF,ZFP36L2,INSIG1,CHRDL1,SPRY2,PDCD4,SFRP1,PAK1,CRY2,PAX6,AKT2,STK11,GAS1,HIVEP1,FGFR1
cellular metabolic process	GO:0044237	1.57933e-05	4.80153	12956	205	139	26944	FOS,PDE10A,JUNB,NR4A2,EPRS,CCN1,DCLK1,NR4A1,COQ10B,BTG2,CCNL1,KLF4,CEBPB,GALNT11,SIK1,DIO2,FOSL2,USP2,NR4A3,IFRD1,MAGEH1,EMX2,HMGCR,RGS2,TCF4,HOPX,PARD6A,FGFR2,PPP1R3G,BAMBI,ZFP36L1,DUSP1,PLK2,RFX4,SLCO1C1,BHLHE40,IRS2,MEIS2,LHX2,IRF2BP2,HES1,ARID5A,SAT1,PER1,HMGCS1,TOB1,SLC38A2,CDK11B,MGLL,GNPDA1,ATP1B1,DKK3,ST6GALNAC5,PTMA,SOX2,TRA2A,PNRC1,GRM3,EZR,FOXG1,SOX21,S1PR1,HGF,ZFP36L2,INSIG1,IDI1,CWC2…
localization	GO:0051179	1.59201e-05	4.79806	5364	205	76	26944	EMD,EPRS,DCLK1,SLC25A3,NR4A1,GEM,CEBPB,SIK1,FOSL2,USP2,SLC3A2,NR4A3,HMGCR,RGS2,PARD6A,MFGE8,ZFP36L1,PLK2,SLCO1C1,IRS2,CYP51,HES1,SYBU,PER1,VPS37B,SLC38A2,CBARP,ATP1B1,GNAO1,EZR,SLC30A10,INSIG1,CHRDL1,ANKRD13C,MIDN,SPRY2,TMBIM1,ID4,ARL4D,DNAJB2,TSPAN7,SLC7A11,SFRP1,UNC13C,PIM3,CCND1,PAK1,IGF2BP3,TJP1,PPP1R3C,EMP2,CLMN,FRMD4A,PTBP1,SQLE,PPP1R15A,DAB1,SFPQ,LRRTM2,CRY2,SGIP1,PAX6,AKT2,RANBP3L,PDE4B,T…
mitotic cell cycle	GO:0000278	1.71393e-05	4.76601	852	205	25	26944	GEM,BTG2,KLF4,SIK1,USP2,ZFP36L1,DUSP1,PLK2,MEIS2,HES1,CDK11B,BTG1,FOXG1,ZFP36L2,SPRY2,ID4,PIM3,CCND1,ADAMTS1,CCND2,TUBB2A,CCND3,PAX6,GAS1,FGFR1
metabolic process	GO:0008152	1.74258e-05	4.75881	14364	205	149	26944	FOS,PDE10A,JUNB,NR4A2,EPRS,CCN1,DCLK1,NR4A1,COQ10B,BTG2,CCNL1,KLF4,CEBPB,GALNT11,SIK1,DIO2,FOSL2,USP2,SLC3A2,NR4A3,IFRD1,MAGEH1,EMX2,HMGCR,RGS2,TCF4,HOPX,PARD6A,FGFR2,PPP1R3G,BAMBI,ZFP36L1,DUSP1,PLK2,RFX4,MSMO1,SLCO1C1,BHLHE40,IRS2,CYP51,MEIS2,LHX2,IRF2BP2,HES1,ARID5A,SAT1,PER1,HMGCS1,TOB1,VPS37B,SLC38A2,CDK11B,ANKRD9,MGLL,GNPDA1,ATP1B1,USP53,DKK3,ST6GALNAC5,PTMA,SOX2,TRA2A,PNRC1,GRM3,EZR,FOXG1,S…
positive regulation of multicellular organismal process	GO:0051240	1.80976e-05	4.74238	1804	205	38	26944	FOS,CCN1,KLF4,CEBPB,NR4A3,HMGCR,RGS2,BAMBI,ZFP36L1,IRS2,HES1,ARID5A,MGLL,EZR,BTG1,FOXG1,HGF,FDPS,ID4,CADM1,HAPLN1,CCND1,TJP1,EMP2,CCND2,LRRTM2,POU3F2,SGIP1,NR2E1,PAX6,POR,PDE4B,STK11,CDH4,EPAS1,ATF4,FGFR1,CYRIB
signaling	GO:0023052	1.8111e-05	4.74206	7472	205	95	26944	FOS,PDE10A,EMD,ARHGAP31,NR4A2,EPRS,CCN1,DCLK1,NR4A1,KLF4,CEBPB,GALNT11,SIK1,FOSL2,NR4A3,HMGCR,RGS2,TCF4,FGFR2,BAMBI,ZFP36L1,DUSP1,PLK2,RFX4,IRS2,HES1,SYBU,PER1,TOB1,RASA2,SLC38A2,CDK11B,MGLL,ATP1B1,DKK3,GNAO1,SOX2,GRM3,EZR,SLC30A10,S1PR1,HGF,ZFP36L2,INSIG1,CHRDL1,MAP3K19,TIPARP,RORB,MIDN,SPRY2,PDCD4,DYRK2,TMBIM1,TNFRSF19,CADM1,SLC7A11,TLE1,SFRP1,UNC13C,PIM3,CCND1,PAK1,DHRS3,NCALD,EMP2,FJX1,PTBP1,…
cell cycle	GO:0007049	1.9205e-05	4.71659	1808	205	38	26944	JUNB,NR4A1,GEM,BTG2,CCNL1,KLF4,SIK1,USP2,NR4A3,RGS2,PARD6A,ZFP36L1,DUSP1,PLK2,MEIS2,HES1,CDK11B,SOX2,EZR,BTG1,FOXG1,ZFP36L2,USP51,SPRY2,ID4,SFRP1,PIM3,CCND1,ADAMTS1,CCND2,TUBB2A,SFPQ,CCND3,NR2E1,PAX6,STK11,GAS1,FGFR1
muscle structure development	GO:0061061	2.06062e-05	4.686	733	205	23	26944	FOS,EMD,NR4A1,BTG2,SIK1,USP2,IFRD1,HMGCR,RGS2,HOPX,ZFP36L1,HES1,BTG1,S1PR1,PDCD4,FDPS,PTBP1,CCND2,PLAGL1,RANBP3L,EPAS1,MBNL1,HIVEP3
plasma membrane bounded cell projection organization	GO:0120036	2.48277e-05	4.60506	1666	205	36	26944	NR4A2,DCLK1,BTG2,KLF4,GALNT11,NR4A3,IFRD1,RGS2,PLK2,RFX4,LHX2,HES1,MGLL,DLEU2,EZR,FOXG1,S1PR1,HGF,SFRP1,EMP2,ADAMTS1,CLMN,LMO4,PTBP1,DAB1,IMPACT,POU3F2,NR2E1,PHACTR1,PAX6,NRN1,STK11,GAS1,CDH4,SEMA6D,FGFR1
fat cell differentiation	GO:0045444	2.56999e-05	4.59007	259	205	14	26944	NR4A2,NR4A1,KLF4,CEBPB,FOSL2,NR4A3,RGS2,ZFP36L1,HES1,ZFP36L2,INSIG1,ID4,SFRP1,CCND1
regulation of biological quality	GO:0065008	2.60978e-05	4.5834	3134	205	53	26944	BTG2,DIO2,FOSL2,USP2,SLC3A2,IFRD1,HMGCR,RGS2,BAMBI,ZFP36L1,PLK2,SLCO1C1,IRS2,SYBU,TOB1,MGLL,ATP1B1,USP53,DKK3,GNAO1,EZR,ZFP36L2,CHRDL1,TIPARP,MIDN,TSPAN7,SLC7A11,SFRP1,UNC13C,HSD17B7,PIM3,CCND1,DHRS3,NCALD,IGF2BP3,TJP1,EMP2,DHCR7,PTBP1,PPP1R15A,DLC1,LRRTM2,CRY2,NR2E1,AKT2,POR,GPC6,CDH4,EPAS1,SEMA6D,ATF4,FGFR1,CYRIB
organic cyclic compound metabolic process	GO:1901360	3.09749e-05	4.50899	8721	205	105	26944	FOS,PDE10A,JUNB,NR4A2,EPRS,CCN1,NR4A1,BTG2,CCNL1,KLF4,CEBPB,SIK1,DIO2,FOSL2,USP2,NR4A3,IFRD1,MAGEH1,EMX2,HMGCR,TCF4,HOPX,BAMBI,ZFP36L1,DUSP1,RFX4,MSMO1,SLCO1C1,BHLHE40,CYP51,MEIS2,LHX2,IRF2BP2,HES1,ARID5A,PER1,HMGCS1,TOB1,SLC38A2,GNPDA1,ATP1B1,DKK3,PTMA,SOX2,TRA2A,PNRC1,EZR,FOXG1,SOX21,S1PR1,HGF,ZFP36L2,INSIG1,IDI1,CWC25,MVK,TIPARP,MXI1,RORB,USP51,PDCD4,FDPS,ID4,PMVK,SLC7A11,TLE1,SFRP1,ERCC5,HSD1…
negative regulation of transport	GO:0051051	3.21488e-05	4.49283	459	205	18	26944	GEM,USP2,HMGCR,RGS2,IRS2,CYP51,HES1,CBARP,GNAO1,INSIG1,MIDN,SFRP1,PIM3,FRMD4A,LRRTM2,CRY2,AKT2,ATF4
protein phosphorylation	GO:0006468	3.80328e-05	4.41984	1236	205	30	26944	CCN1,DCLK1,SIK1,RGS2,PARD6A,FGFR2,DUSP1,PLK2,HES1,CDK11B,HGF,MAP3K19,SPRY2,PDCD4,DYRK2,CADM1,SFRP1,PIM3,CCND1,PAK1,EMP2,PPP1R15A,CCND2,IRAK2,IMPACT,CCND3,PAX6,AKT2,STK11,FGFR1
isoprenoid biosynthetic process	GO:0008299	3.85986e-05	4.41343	40	205	7	26944	HMGCR,HMGCS1,IDI1,MVK,FDPS,PMVK,FDFT1
animal organ morphogenesis	GO:0009887	3.9115e-05	4.40766	1094	205	28	26944	CCN1,CEBPB,FOSL2,NR4A3,EMX2,FGFR2,MEIS2,HES1,FOXG1,S1PR1,HGF,INSIG1,TIPARP,RORB,SPRY2,PDCD4,ID4,SFRP1,DHRS3,EMP2,ADAMTS1,FJX1,OTX1,PAX6,POR,GAS1,ATF4,FGFR1
cell communication	GO:0007154	3.98087e-05	4.40002	7582	205	95	26944	FOS,PDE10A,EMD,ARHGAP31,NR4A2,EPRS,CCN1,DCLK1,NR4A1,KLF4,CEBPB,GALNT11,SIK1,FOSL2,NR4A3,HMGCR,RGS2,TCF4,FGFR2,BAMBI,ZFP36L1,DUSP1,PLK2,RFX4,IRS2,HES1,SYBU,PER1,TOB1,RASA2,SLC38A2,CDK11B,MGLL,ATP1B1,DKK3,GNAO1,SOX2,GRM3,EZR,SLC30A10,S1PR1,HGF,ZFP36L2,INSIG1,CHRDL1,MAP3K19,TIPARP,RORB,MIDN,SPRY2,PDCD4,DYRK2,TMBIM1,TNFRSF19,CADM1,SLC7A11,TLE1,SFRP1,UNC13C,PIM3,CCND1,PAK1,DHRS3,NCALD,EMP2,FJX1,PTBP1,…
negative regulation of cell population proliferation	GO:0008285	4.38027e-05	4.3585	701	205	22	26944	EMD,BTG2,KLF4,CEBPB,FGFR2,DUSP1,HES1,TOB1,SOX2,BTG1,SPRY2,PDCD4,DNAJB2,SFRP1,PAK1,CLMN,PPP1R15A,DLC1,NR2E1,PAX6,STK11,GAS1
osteoblast differentiation	GO:0001649	4.57903e-05	4.33923	228	205	13	26944	JUNB,CCN1,CEBPB,FOSL2,BAMBI,TOB1,SOX2,RORB,ID4,SFRP1,RANBP3L,ATF4,FGFR1
cell morphogenesis	GO:0000902	5.91897e-05	4.22775	1045	205	27	26944	NR4A2,DCLK1,FOSL2,NR4A3,IFRD1,BAMBI,LHX2,HES1,MGLL,EZR,FOXG1,HGF,CADM1,LMO4,DAB1,IMPACT,DLC1,POU3F2,NR2E1,PHACTR1,PAX6,NRN1,STK11,GAS1,CDH4,SEMA6D,ATF4
regulation of mitotic cell cycle	GO:0007346	8.40743e-05	4.07534	489	205	18	26944	BTG2,KLF4,SIK1,USP2,ZFP36L1,DUSP1,MEIS2,HES1,CDK11B,BTG1,FOXG1,ZFP36L2,PIM3,CCND1,ADAMTS1,CCND2,GAS1,FGFR1
muscle tissue development	GO:0060537	8.40743e-05	4.07534	489	205	18	26944	FOS,EMD,NR4A1,BTG2,SIK1,FOSL2,USP2,IFRD1,HMGCR,RGS2,S1PR1,TIPARP,FDPS,CCND2,PLAGL1,MBNL1,HIVEP3,FGFR1
response to organic substance	GO:0010033	8.4207e-05	4.07465	3435	205	55	26944	FOS,JUNB,NR4A2,EPRS,NR4A1,BTG2,KLF4,CEBPB,DIO2,FOSL2,SLC3A2,NR4A3,HMGCR,RGS2,FGFR2,ZFP36L1,DUSP1,IRS2,HES1,ARID5A,SYBU,PER1,HMGCS1,GNAO1,EZR,BTG1,SLC30A10,ZFP36L2,INSIG1,IDI1,TIPARP,RORB,SPRY2,PDCD4,PMVK,SLC7A11,SFRP1,PIM3,CCND1,PAK1,TJP1,SQLE,PPP1R15A,IRAK2,POU3F2,CCND3,CRY2,PAX6,AKT2,POR,PDE4B,STK11,ATF4,CYRIB,PSPH
cellular response to growth factor stimulus	GO:0071363	9.37705e-05	4.02793	732	205	22	26944	FOS,EMD,CCN1,NR4A1,KLF4,TCF4,FGFR2,BAMBI,ZFP36L1,HES1,TOB1,HGF,ZFP36L2,CHRDL1,SPRY2,PDCD4,SFRP1,PAX6,STK11,GAS1,HIVEP1,FGFR1
negative regulation of multicellular organismal process	GO:0051241	9.4842e-05	4.023	1214	205	29	26944	BTG2,KLF4,CEBPB,IFRD1,HMGCR,RGS2,TCF4,PLK2,CYP51,LHX2,HES1,EZR,HGF,SPRY2,PDCD4,ID4,SFRP1,ADAMTS1,CCND2,DAB1,CRY2,NR2E1,PAX6,PDE4B,STK11,SEMA6D,ATF4,FGFR1,NRARP
cell motility	GO:0048870	9.96864e-05	4.00136	1760	205	36	26944	NR4A2,CCN1,DCLK1,NR4A1,KLF4,NR4A3,EMX2,BAMBI,DUSP1,PLK2,IRS2,HES1,FOXG1,S1PR1,HGF,SPRY2,CADM1,SFRP1,PAK1,TJP1,EMP2,ADAMTS1,LMO4,DAB1,DLC1,POU3F2,NR2E1,PHACTR1,PAX6,AKT2,PDE4B,GPC6,SEMA6D,RIN2,FGFR1,CYRIB
negative regulation of phosphorylation	GO:0042326	0.000106774	3.97154	245	205	13	26944	RGS2,PARD6A,DUSP1,IRS2,HGF,SPRY2,PDCD4,CADM1,SFRP1,PPP1R15A,IMPACT,PAX6,ATXN7
response to hormone	GO:0009725	0.000112911	3.94727	1008	205	26	26944	FOS,NR4A2,EPRS,NR4A1,BTG2,FOSL2,NR4A3,ZFP36L1,IRS2,HES1,ARID5A,PER1,BTG1,SLC30A10,ZFP36L2,INSIG1,PDCD4,SFRP1,CCND1,PAK1,CCND3,CRY2,PAX6,AKT2,POR,STK11
response to abiotic stimulus	GO:0009628	0.000115887	3.93597	1300	205	30	26944	FOS,NR4A2,NR4A1,BTG2,SIK1,FOSL2,USP2,HMGCR,FGFR2,ZFP36L1,BHLHE40,MEIS2,PER1,SLC38A2,ATP1B1,USP53,SOX2,SLC7A11,SFRP1,ERCC5,CCND1,TJP1,CCND2,CRY2,AKT2,STK11,EPAS1,ATF4,TSC22D3,PSPH
embryo development ending in birth or egg hatching	GO:0009792	0.000121928	3.9139	808	205	23	26944	JUNB,CCN1,KLF4,CEBPB,HOPX,FGFR2,ZFP36L1,LHX2,HES1,CDK11B,MXI1,SFRP1,HSD17B7,TJP1,EMP2,LMO4,PAX6,GAS1,EPAS1,MBNL1,FGFR1,NRARP,PSPH
regulation of phosphorylation	GO:0042325	0.00012859	3.89079	877	205	24	26944	CCN1,RGS2,PARD6A,DUSP1,IRS2,HES1,HGF,SPRY2,PDCD4,CADM1,SFRP1,CCND1,PAK1,EMP2,LMO4,PPP1R15A,CCND2,IMPACT,CCND3,PHACTR1,PAX6,AKT2,ATXN7,FGFR1
angiogenesis	GO:0001525	0.000129447	3.88791	561	205	19	26944	CCN1,NR4A1,KLF4,TCF4,MFGE8,PLK2,SAT1,BTG1,S1PR1,HGF,SPRY2,TJP1,EMP2,ADAMTS1,PPP1R15A,NR2E1,EPAS1,FGFR1,NRARP
response to organonitrogen compound	GO:0010243	0.000135903	3.86677	1161	205	28	26944	FOS,NR4A2,EPRS,NR4A1,BTG2,KLF4,CEBPB,FOSL2,NR4A3,RGS2,ZFP36L1,IRS2,HES1,PER1,HMGCS1,GNAO1,EZR,BTG1,SLC30A10,INSIG1,PDCD4,SFRP1,CCND1,CCND3,CRY2,PAX6,AKT2,STK11
intracellular signaling cassette	GO:0141124	0.000160453	3.79465	1794	205	36	26944	FOS,PDE10A,ARHGAP31,CCN1,KLF4,HMGCR,RGS2,FGFR2,ZFP36L1,DUSP1,PLK2,IRS2,PER1,TOB1,RASA2,ATP1B1,SOX2,EZR,SLC30A10,HGF,ZFP36L2,SPRY2,PDCD4,DYRK2,TNFRSF19,TLE1,NCALD,PTBP1,DAB1,IRAK2,DLC1,AKT2,STK11,DENND1A,FGFR1,CYRIB
cellular biosynthetic process	GO:0044249	0.00016844	3.77355	10717	205	119	26944	FOS,JUNB,NR4A2,EPRS,CCN1,NR4A1,COQ10B,BTG2,CCNL1,KLF4,CEBPB,GALNT11,SIK1,FOSL2,USP2,NR4A3,IFRD1,MAGEH1,EMX2,HMGCR,RGS2,TCF4,HOPX,PPP1R3G,BAMBI,ZFP36L1,DUSP1,RFX4,BHLHE40,IRS2,MEIS2,LHX2,IRF2BP2,HES1,ARID5A,SAT1,PER1,HMGCS1,TOB1,SLC38A2,MGLL,GNPDA1,ATP1B1,DKK3,ST6GALNAC5,PTMA,SOX2,TRA2A,PNRC1,GRM3,EZR,FOXG1,SOX21,S1PR1,HGF,ZFP36L2,INSIG1,IDI1,CWC25,MVK,TIPARP,MXI1,RORB,C130071C03RIK,SPRY2,PDCD4,DY…
cellular response to stimulus	GO:0051716	0.000182606	3.73849	8752	205	103	26944	FOS,PDE10A,JUNB,EMD,ARHGAP31,NR4A2,EPRS,CCN1,DCLK1,NR4A1,BTG2,KLF4,CEBPB,GALNT11,SIK1,FOSL2,NR4A3,HMGCR,RGS2,TCF4,FGFR2,BAMBI,ZFP36L1,DUSP1,PLK2,RFX4,IRS2,HES1,ARID5A,SYBU,PER1,HMGCS1,TOB1,RASA2,SLC38A2,CDK11B,MGLL,ATP1B1,DKK3,GNAO1,SOX2,GRM3,EZR,SLC30A10,S1PR1,HGF,ZFP36L2,INSIG1,CHRDL1,MAP3K19,TIPARP,RORB,USP51,SPRY2,PDCD4,DYRK2,TMBIM1,AFF4,TNFRSF19,CADM1,SLC7A11,TLE1,SFRP1,ERCC5,PIM3,CCND1,PAK1…
regulation of phosphate metabolic process	GO:0019220	0.000212156	3.67334	1041	205	26	26944	CCN1,RGS2,PARD6A,DUSP1,IRS2,HES1,HGF,SPRY2,PDCD4,CADM1,SFRP1,CCND1,PAK1,EMP2,LMO4,PTBP1,PPP1R15A,CCND2,IMPACT,DLC1,CCND3,PHACTR1,PAX6,AKT2,ATXN7,FGFR1
regulation of phosphorus metabolic process	GO:0051174	0.000216158	3.66523	1042	205	26	26944	CCN1,RGS2,PARD6A,DUSP1,IRS2,HES1,HGF,SPRY2,PDCD4,CADM1,SFRP1,CCND1,PAK1,EMP2,LMO4,PTBP1,PPP1R15A,CCND2,IMPACT,DLC1,CCND3,PHACTR1,PAX6,AKT2,ATXN7,FGFR1
cell-cell signaling	GO:0007267	0.0002174	3.66274	1734	205	35	26944	EMD,NR4A1,KLF4,HMGCR,BAMBI,PLK2,IRS2,HES1,SYBU,SLC38A2,MGLL,DKK3,GNAO1,SOX2,GRM3,HGF,CHRDL1,MIDN,CADM1,SLC7A11,TLE1,SFRP1,UNC13C,PIM3,CCND1,FJX1,PTBP1,LRRTM2,CRY2,NR2E1,NRN1,STK11,ATF4,FGFR1,NRARP
regulation of anatomical structure morphogenesis	GO:0022603	0.000224901	3.64801	904	205	24	26944	KLF4,IFRD1,TCF4,BAMBI,PLK2,HES1,EZR,BTG1,HGF,SPRY2,SFRP1,TJP1,EMP2,ADAMTS1,PPP1R15A,DAB1,DLC1,POU3F2,NR2E1,STK11,CDH4,SEMA6D,FGFR1,CYRIB
intracellular signal transduction	GO:0035556	0.000254781	3.59383	2610	205	45	26944	FOS,PDE10A,ARHGAP31,EPRS,CCN1,DCLK1,KLF4,CEBPB,SIK1,NR4A3,HMGCR,RGS2,FGFR2,ZFP36L1,DUSP1,PLK2,IRS2,PER1,TOB1,RASA2,ATP1B1,SOX2,EZR,SLC30A10,HGF,ZFP36L2,SPRY2,PDCD4,DYRK2,TNFRSF19,TLE1,CCND1,NCALD,PTBP1,DAB1,IRAK2,IMPACT,SFPQ,DLC1,AKT2,STK11,ATF4,DENND1A,FGFR1,CYRIB
regulation of glucan biosynthetic process	GO:0010962	0.000266385	3.57449	32	205	6	26944	PPP1R3G,IRS2,DYRK2,PPP1R3C,AKT2,PPP1R3D
regulation of glycogen biosynthetic process	GO:0005979	0.000266385	3.57449	32	205	6	26944	PPP1R3G,IRS2,DYRK2,PPP1R3C,AKT2,PPP1R3D
sensory organ development	GO:0007423	0.000271739	3.56585	650	205	20	26944	DCLK1,KLF4,NR4A3,MEIS2,LHX2,HES1,SOX2,FOXG1,INSIG1,CHRDL1,RORB,SPRY2,SLC7A11,FJX1,OTX1,NR2E1,PAX6,GAS1,ATF4,FGFR1
response to nitrogen compound	GO:1901698	0.000305395	3.51514	1283	205	29	26944	FOS,NR4A2,EPRS,NR4A1,BTG2,KLF4,CEBPB,FOSL2,SLC3A2,NR4A3,RGS2,ZFP36L1,IRS2,HES1,PER1,HMGCS1,GNAO1,EZR,BTG1,SLC30A10,INSIG1,PDCD4,SFRP1,CCND1,CCND3,CRY2,PAX6,AKT2,STK11
developmental growth involved in morphogenesis	GO:0060560	0.000344099	3.46332	271	205	13	26944	DCLK1,IFRD1,LHX2,MGLL,S1PR1,SPRY2,CADM1,SFRP1,IMPACT,NRN1,STK11,CDH4,SEMA6D
chordate embryonic development	GO:0043009	0.000357673	3.44651	791	205	22	26944	JUNB,CCN1,KLF4,CEBPB,HOPX,FGFR2,ZFP36L1,LHX2,HES1,CDK11B,MXI1,SFRP1,HSD17B7,TJP1,LMO4,PAX6,GAS1,EPAS1,MBNL1,FGFR1,NRARP,PSPH
axonogenesis	GO:0007409	0.000359954	3.44375	481	205	17	26944	NR4A2,DCLK1,NR4A3,IFRD1,LHX2,MGLL,FOXG1,LMO4,DAB1,POU3F2,NR2E1,PAX6,NRN1,STK11,GAS1,CDH4,SEMA6D
signal transduction	GO:0007165	0.000424406	3.37222	6895	205	86	26944	FOS,PDE10A,EMD,ARHGAP31,NR4A2,EPRS,CCN1,DCLK1,NR4A1,KLF4,CEBPB,GALNT11,SIK1,FOSL2,NR4A3,HMGCR,RGS2,TCF4,FGFR2,BAMBI,ZFP36L1,DUSP1,PLK2,RFX4,IRS2,HES1,PER1,TOB1,RASA2,CDK11B,MGLL,ATP1B1,DKK3,GNAO1,SOX2,GRM3,EZR,SLC30A10,S1PR1,HGF,ZFP36L2,INSIG1,CHRDL1,MAP3K19,TIPARP,RORB,SPRY2,PDCD4,DYRK2,TMBIM1,TNFRSF19,CADM1,TLE1,SFRP1,CCND1,PAK1,DHRS3,NCALD,EMP2,PTBP1,PPP1R15A,DAB1,IRAK2,IMPACT,SFPQ,DLC1,CCND3,…
epithelial cell proliferation	GO:0050673	0.000453928	3.34301	489	205	17	26944	NR4A1,CEBPB,NR4A3,FGFR2,ZFP36L1,IRS2,HES1,SOX2,HGF,SFRP1,CCND1,CCND2,PAX6,STK11,GAS1,FGFR1,NRARP
axon development	GO:0061564	0.00045694	3.34014	548	205	18	26944	NR4A2,DCLK1,KLF4,NR4A3,IFRD1,LHX2,MGLL,FOXG1,LMO4,DAB1,POU3F2,NR2E1,PAX6,NRN1,STK11,GAS1,CDH4,SEMA6D
epithelium development	GO:0060429	0.000463724	3.33374	1309	205	29	26944	CCN1,KLF4,CEBPB,FOSL2,ZFP36L1,LHX2,HES1,EZR,BTG1,SOX21,S1PR1,HGF,SPRY2,TNFRSF19,ID4,SLC7A11,SFRP1,CCND1,PAK1,TJP1,DHCR7,LMO4,POU3F2,PAX6,GAS1,EPAS1,ATF4,FGFR1,NRARP
cell surface receptor signaling pathway	GO:0007166	0.000508881	3.29338	2766	205	46	26944	FOS,EMD,CCN1,KLF4,GALNT11,FOSL2,NR4A3,TCF4,FGFR2,BAMBI,PLK2,RFX4,IRS2,HES1,TOB1,DKK3,SOX2,GRM3,EZR,SLC30A10,HGF,CHRDL1,TIPARP,SPRY2,PDCD4,DYRK2,TMBIM1,CADM1,TLE1,SFRP1,CCND1,PAK1,EMP2,DAB1,IRAK2,PAX6,AKT2,POR,PDE4B,STK11,GAS1,ATXN7,HIVEP1,SEMA6D,FGFR1,NRARP
regulation of neuron differentiation	GO:0045664	0.000607292	3.2166	238	205	12	26944	TCF4,HES1,DLEU2,FOXG1,ID4,SFRP1,PTBP1,DAB1,IMPACT,NR2E1,PAX6,FGFR1
lipid biosynthetic process	GO:0008610	0.000638834	3.19461	686	205	20	26944	CCN1,SIK1,HMGCR,MSMO1,CYP51,HMGCS1,MGLL,DKK3,INSIG1,IDI1,MVK,FDPS,PMVK,BPNT1,HSD17B7,DHCR7,SQLE,ACSS2,POR,FDFT1
regulation of glycogen metabolic process	GO:0070873	0.000662091	3.17908	37	205	6	26944	PPP1R3G,IRS2,DYRK2,PPP1R3C,AKT2,PPP1R3D
organonitrogen compound metabolic process	GO:1901564	0.000707638	3.15019	5744	205	75	26944	PDE10A,NR4A2,EPRS,CCN1,DCLK1,BTG2,KLF4,GALNT11,SIK1,DIO2,FOSL2,USP2,HMGCR,RGS2,PARD6A,FGFR2,ZFP36L1,DUSP1,PLK2,RFX4,SLCO1C1,CYP51,HES1,ARID5A,SAT1,PER1,HMGCS1,TOB1,VPS37B,CDK11B,ANKRD9,GNPDA1,ATP1B1,USP53,ST6GALNAC5,EZR,HGF,ZFP36L2,MAP3K19,MVK,TIPARP,USP51,SPRY2,PDCD4,DYRK2,PMVK,CADM1,DNAJB2,SLC7A11,SFRP1,PIM3,CCND1,PAK1,IGF2BP3,EMP2,ADAMTS1,PTBP1,EOGT,PPP1R15A,CCND2,CREM,IRAK2,IMPACT,DLC1,CCND3,…
cell fate commitment	GO:0045165	0.000746363	3.12705	290	205	13	26944	HES1,SOX2,FOXG1,CHRDL1,SPRY2,SFRP1,LMO4,POU3F2,NR2E1,PAX6,GAS1,EPAS1,FGFR1
embryonic organ development	GO:0048568	0.000752106	3.12372	507	205	17	26944	JUNB,CCN1,CEBPB,NR4A3,FGFR2,ZFP36L1,HES1,FOXG1,INSIG1,SPRY2,HSD17B7,OTX1,PAX6,GAS1,EPAS1,ATF4,FGFR1
regulation of phosphate transport	GO:0010966	0.000765337	3.11615	9	205	4	26944	CEBPB,CRY2,ATF4,FGFR1
response to peptide	GO:1901652	0.00077038	3.11329	568	205	18	26944	FOS,NR4A2,EPRS,NR4A1,BTG2,KLF4,FOSL2,NR4A3,ZFP36L1,IRS2,BTG1,SLC30A10,INSIG1,CCND3,CRY2,PAX6,AKT2,STK11
small molecule metabolic process	GO:0044281	0.000845157	3.07306	1836	205	35	26944	PDE10A,COQ10B,SIK1,NR4A3,HMGCR,PPP1R3G,MSMO1,IRS2,CYP51,HMGCS1,MGLL,GNPDA1,ATP1B1,DKK3,INSIG1,IDI1,MVK,DYRK2,FDPS,PMVK,SLC7A11,HSD17B7,DHRS3,DHCR7,SQLE,ACSS2,AKT2,POR,PDE4B,STK11,SFXN1,ATF4,FDFT1,FGFR1,PSPH
transport	GO:0006810	0.000905721	3.04301	4397	205	62	26944	EMD,EPRS,SLC25A3,NR4A1,GEM,CEBPB,SIK1,FOSL2,USP2,SLC3A2,NR4A3,HMGCR,RGS2,PARD6A,MFGE8,ZFP36L1,PLK2,SLCO1C1,IRS2,CYP51,HES1,SYBU,PER1,VPS37B,SLC38A2,CBARP,ATP1B1,GNAO1,EZR,SLC30A10,INSIG1,MIDN,ARL4D,TSPAN7,SLC7A11,SFRP1,UNC13C,PIM3,CCND1,IGF2BP3,EMP2,CLMN,FRMD4A,PTBP1,SFPQ,LRRTM2,CRY2,SGIP1,PAX6,AKT2,RANBP3L,PDE4B,THOC2L,STK11,GAS1,SFXN1,ATF4,RIN2,DENND1A,FGFR1,NUP98,SLC13A5
pattern specification process	GO:0007389	0.000920229	3.0361	456	205	16	26944	BTG2,GALNT11,EMX2,RFX4,BHLHE40,MEIS2,LHX2,HES1,FOXG1,CHRDL1,SFRP1,OTX1,PAX6,GAS1,FGFR1,NRARP
regulation of hormone levels	GO:0010817	0.000950197	3.02219	639	205	19	26944	DIO2,SLC3A2,HMGCR,SLCO1C1,IRS2,SYBU,DKK3,GNAO1,TIPARP,MIDN,SFRP1,HSD17B7,PIM3,DHRS3,DHCR7,PTBP1,CRY2,POR,FGFR1
regulation of cell migration	GO:0030334	0.00104033	2.98283	984	205	24	26944	CCN1,KLF4,NR4A3,DUSP1,PLK2,IRS2,S1PR1,HGF,SPRY2,SFRP1,PAK1,TJP1,EMP2,ADAMTS1,LMO4,DLC1,NR2E1,PHACTR1,PAX6,AKT2,SEMA6D,RIN2,FGFR1,CYRIB
regulation of epithelial cell proliferation	GO:0050678	0.00107945	2.9668	405	205	15	26944	NR4A1,NR4A3,FGFR2,ZFP36L1,IRS2,HES1,SOX2,SFRP1,CCND1,CCND2,PAX6,STK11,GAS1,FGFR1,NRARP
cell morphogenesis involved in neuron differentiation	GO:0048667	0.00114513	2.94114	647	205	19	26944	NR4A2,DCLK1,NR4A3,IFRD1,LHX2,HES1,MGLL,FOXG1,LMO4,DAB1,POU3F2,NR2E1,PHACTR1,PAX6,NRN1,STK11,GAS1,CDH4,SEMA6D
embryonic morphogenesis	GO:0048598	0.00117191	2.93111	648	205	19	26944	CCN1,KLF4,NR4A3,FGFR2,ZFP36L1,DUSP1,LHX2,HES1,SOX2,FOXG1,INSIG1,SPRY2,SFRP1,LMO4,OTX1,PAX6,GAS1,MBNL1,FGFR1
regulation of polysaccharide biosynthetic process	GO:0032885	0.00124854	2.9036	41	205	6	26944	PPP1R3G,IRS2,DYRK2,PPP1R3C,AKT2,PPP1R3D
negative regulation of phosphorus metabolic process	GO:0010563	0.00147266	2.8319	308	205	13	26944	RGS2,PARD6A,DUSP1,IRS2,HGF,SPRY2,PDCD4,CADM1,SFRP1,PPP1R15A,IMPACT,PAX6,ATXN7
negative regulation of phosphate metabolic process	GO:0045936	0.00147266	2.8319	308	205	13	26944	RGS2,PARD6A,DUSP1,IRS2,HGF,SPRY2,PDCD4,CADM1,SFRP1,PPP1R15A,IMPACT,PAX6,ATXN7
response to lipid	GO:0033993	0.00153916	2.81272	1155	205	26	26944	FOS,NR4A1,KLF4,CEBPB,DIO2,FOSL2,FGFR2,ZFP36L1,HES1,ARID5A,PER1,ZFP36L2,INSIG1,RORB,PDCD4,PMVK,SFRP1,PAK1,TJP1,IRAK2,CRY2,PAX6,POR,PDE4B,STK11,PSPH
ossification	GO:0001503	0.00157529	2.80264	475	205	16	26944	JUNB,CCN1,CEBPB,FOSL2,BAMBI,TOB1,SOX2,S1PR1,CHRDL1,RORB,ID4,SFRP1,DHRS3,RANBP3L,ATF4,FGFR1
regulation of cell development	GO:0060284	0.00176008	2.75447	941	205	23	26944	FOS,BTG2,CEBPB,IFRD1,ZFP36L1,BHLHE40,CYP51,MEIS2,LHX2,HES1,DLEU2,FOXG1,ZFP36L2,ID4,HAPLN1,SFRP1,DAB1,NR2E1,PAX6,STK11,CDH4,SEMA6D,NRARP
entrainment of circadian clock by photoperiod	GO:0043153	0.00176426	2.75344	24	205	5	26944	SIK1,USP2,BHLHE40,PER1,CRY2
establishment of localization	GO:0051234	0.00184086	2.73498	4696	205	64	26944	EMD,EPRS,SLC25A3,NR4A1,GEM,CEBPB,SIK1,FOSL2,USP2,SLC3A2,NR4A3,HMGCR,RGS2,PARD6A,MFGE8,ZFP36L1,PLK2,SLCO1C1,IRS2,CYP51,HES1,SYBU,PER1,VPS37B,SLC38A2,CBARP,ATP1B1,GNAO1,EZR,SLC30A10,INSIG1,MIDN,SPRY2,ARL4D,TSPAN7,SLC7A11,SFRP1,UNC13C,PIM3,CCND1,IGF2BP3,PPP1R3C,EMP2,CLMN,FRMD4A,PTBP1,SFPQ,LRRTM2,CRY2,SGIP1,PAX6,AKT2,RANBP3L,PDE4B,THOC2L,STK11,GAS1,SFXN1,ATF4,RIN2,DENND1A,FGFR1,NUP98,SLC13A5
regulation of amide metabolic process	GO:0034248	0.00203039	2.69242	426	205	15	26944	EPRS,CCN1,BTG2,RGS2,ZFP36L1,PER1,TOB1,ZFP36L2,MVK,SLC7A11,IGF2BP3,PTBP1,PPP1R15A,IMPACT,AKT2
regulation of protein modification process	GO:0031399	0.0022221	2.65324	1102	205	25	26944	CCN1,RGS2,PARD6A,DUSP1,HES1,ARID5A,HGF,SPRY2,PDCD4,CADM1,DNAJB2,SFRP1,CCND1,PAK1,EMP2,PTBP1,PPP1R15A,CCND2,IMPACT,DLC1,CCND3,PAX6,AKT2,EPAS1,FGFR1
response to peptide hormone	GO:0043434	0.00230135	2.63802	489	205	16	26944	FOS,NR4A2,EPRS,NR4A1,BTG2,NR4A3,ZFP36L1,IRS2,BTG1,SLC30A10,INSIG1,CCND3,CRY2,PAX6,AKT2,STK11
eye development	GO:0001654	0.00234656	2.62957	431	205	15	26944	DCLK1,KLF4,MEIS2,LHX2,HES1,SOX2,CHRDL1,RORB,SPRY2,SLC7A11,FJX1,NR2E1,PAX6,GAS1,ATF4
regulation of system process	GO:0044057	0.00235279	2.62842	614	205	18	26944	NR4A1,KLF4,NR4A3,HMGCR,RGS2,HOPX,PLK2,MGLL,ATP1B1,GNAO1,GRM3,HGF,FDPS,EMP2,CRY2,PDE4B,EPAS1,FGFR1
regulation of cellular component organization	GO:0051128	0.00236821	2.62558	2546	205	42	26944	CCNL1,KLF4,IFRD1,RGS2,HOPX,DUSP1,PLK2,HES1,CDK11B,MGLL,CLASP2,DLEU2,EZR,S1PR1,HGF,SPRY2,FDPS,DNAJB2,TSPAN7,SLC7A11,SFRP1,PAK1,TJP1,ADAMTS1,LMO4,PTBP1,PPP1R15A,DAB1,SFPQ,DLC1,LRRTM2,POU3F2,SGIP1,NR2E1,PAX6,STK11,GAS1,ATXN7,CDH4,SEMA6D,FGFR1,CYRIB
cellular response to fibroblast growth factor stimulus	GO:0044344	0.00241229	2.61757	103	205	8	26944	NR4A1,FGFR2,ZFP36L1,ZFP36L2,SPRY2,SFRP1,PAX6,FGFR1
response to light stimulus	GO:0009416	0.0024191	2.61635	322	205	13	26944	FOS,SIK1,USP2,HMGCR,BHLHE40,MEIS2,PER1,SLC7A11,ERCC5,CCND1,CRY2,AKT2,STK11
regulation of polysaccharide metabolic process	GO:0032881	0.00251993	2.59861	46	205	6	26944	PPP1R3G,IRS2,DYRK2,PPP1R3C,AKT2,PPP1R3D
visual system development	GO:0150063	0.00255686	2.59229	434	205	15	26944	DCLK1,KLF4,MEIS2,LHX2,HES1,SOX2,CHRDL1,RORB,SPRY2,SLC7A11,FJX1,NR2E1,PAX6,GAS1,ATF4
negative regulation of protein phosphorylation	GO:0001933	0.00268955	2.57032	226	205	11	26944	RGS2,PARD6A,DUSP1,HGF,SPRY2,PDCD4,CADM1,SFRP1,PPP1R15A,IMPACT,PAX6
photoperiodism	GO:0009648	0.00269682	2.56915	26	205	5	26944	SIK1,USP2,BHLHE40,PER1,CRY2
entrainment of circadian clock	GO:0009649	0.00269682	2.56915	26	205	5	26944	SIK1,USP2,BHLHE40,PER1,CRY2
negative regulation of protein metabolic process	GO:0051248	0.0027284	2.56409	686	205	19	26944	EPRS,BTG2,HMGCR,RGS2,PARD6A,DUSP1,CYP51,TOB1,HGF,MVK,SPRY2,PDCD4,CADM1,DNAJB2,SFRP1,PPP1R15A,IMPACT,PAX6,GAS1
regulation of neuron projection development	GO:0010975	0.00280223	2.5525	558	205	17	26944	KLF4,IFRD1,RGS2,HES1,DLEU2,HGF,SFRP1,ADAMTS1,PTBP1,DAB1,POU3F2,NR2E1,PAX6,STK11,CDH4,SEMA6D,FGFR1
enzyme-linked receptor protein signaling pathway	GO:0007167	0.00294316	2.53119	970	205	23	26944	FOS,CCN1,NR4A3,TCF4,FGFR2,BAMBI,IRS2,HES1,TOB1,SLC30A10,HGF,CHRDL1,TIPARP,SPRY2,PDCD4,CADM1,SFRP1,PAK1,AKT2,STK11,ATXN7,HIVEP1,FGFR1
response to radiation	GO:0009314	0.00294523	2.53088	439	205	15	26944	FOS,SIK1,USP2,HMGCR,BHLHE40,MEIS2,PER1,SLC7A11,SFRP1,ERCC5,CCND1,CCND2,CRY2,AKT2,STK11
sensory system development	GO:0048880	0.00294523	2.53088	439	205	15	26944	DCLK1,KLF4,MEIS2,LHX2,HES1,SOX2,CHRDL1,RORB,SPRY2,SLC7A11,FJX1,NR2E1,PAX6,GAS1,ATF4
regulation of cell motility	GO:2000145	0.00299224	2.524	1045	205	24	26944	CCN1,KLF4,NR4A3,DUSP1,PLK2,IRS2,S1PR1,HGF,SPRY2,SFRP1,PAK1,TJP1,EMP2,ADAMTS1,LMO4,DLC1,NR2E1,PHACTR1,PAX6,AKT2,SEMA6D,RIN2,FGFR1,CYRIB
glucan biosynthetic process	GO:0009250	0.00325988	2.4868	48	205	6	26944	PPP1R3G,IRS2,DYRK2,PPP1R3C,AKT2,PPP1R3D
glycogen biosynthetic process	GO:0005978	0.00325988	2.4868	48	205	6	26944	PPP1R3G,IRS2,DYRK2,PPP1R3C,AKT2,PPP1R3D
neuron projection morphogenesis	GO:0048812	0.00359197	2.44467	699	205	19	26944	NR4A2,DCLK1,NR4A3,IFRD1,LHX2,MGLL,FOXG1,LMO4,DAB1,IMPACT,POU3F2,NR2E1,PHACTR1,PAX6,NRN1,STK11,GAS1,CDH4,SEMA6D
response to fibroblast growth factor	GO:0071774	0.00425308	2.3713	111	205	8	26944	NR4A1,FGFR2,ZFP36L1,ZFP36L2,SPRY2,SFRP1,PAX6,FGFR1
mesenchymal cell differentiation	GO:0048762	0.00462955	2.33446	239	205	11	26944	FGFR2,BAMBI,HES1,SPRY2,PDCD4,SFRP1,EMP2,PAX6,RANBP3L,SEMA6D,FGFR1
phosphate ion transport	GO:0006817	0.00477916	2.32065	29	205	5	26944	SLC25A3,CEBPB,CRY2,ATF4,FGFR1
plasma membrane bounded cell projection morphogenesis	GO:0120039	0.00489206	2.31051	714	205	19	26944	NR4A2,DCLK1,NR4A3,IFRD1,LHX2,MGLL,FOXG1,LMO4,DAB1,IMPACT,POU3F2,NR2E1,PHACTR1,PAX6,NRN1,STK11,GAS1,CDH4,SEMA6D
negative regulation of protein localization	GO:1903828	0.00543332	2.26493	243	205	11	26944	DCLK1,HMGCR,PLK2,CYP51,GNAO1,INSIG1,MIDN,TMBIM1,SFRP1,PIM3,FRMD4A
regulation of osteoblast differentiation	GO:0045667	0.005632	2.24934	154	205	9	26944	CCN1,CEBPB,BAMBI,TOB1,RORB,SFRP1,RANBP3L,ATF4,FGFR1
cell projection morphogenesis	GO:0048858	0.0056339	2.24919	721	205	19	26944	NR4A2,DCLK1,NR4A3,IFRD1,LHX2,MGLL,FOXG1,LMO4,DAB1,IMPACT,POU3F2,NR2E1,PHACTR1,PAX6,NRN1,STK11,GAS1,CDH4,SEMA6D
regulation of cellular localization	GO:0060341	0.00580213	2.23641	1086	205	24	26944	EMD,DCLK1,HMGCR,PARD6A,ZFP36L1,PLK2,IRS2,CYP51,SYBU,GNAO1,EZR,INSIG1,MIDN,TMBIM1,DNAJB2,SLC7A11,SFRP1,PIM3,FRMD4A,PTBP1,AKT2,STK11,GPC6,GAS1
nitrogen compound metabolic process	GO:0006807	0.00606695	2.21703	12143	205	125	26944	FOS,PDE10A,JUNB,NR4A2,EPRS,CCN1,DCLK1,NR4A1,BTG2,CCNL1,KLF4,CEBPB,GALNT11,SIK1,DIO2,FOSL2,USP2,NR4A3,IFRD1,MAGEH1,EMX2,HMGCR,RGS2,TCF4,HOPX,PARD6A,FGFR2,BAMBI,ZFP36L1,DUSP1,PLK2,RFX4,SLCO1C1,BHLHE40,CYP51,MEIS2,LHX2,IRF2BP2,HES1,ARID5A,SAT1,PER1,HMGCS1,TOB1,VPS37B,SLC38A2,CDK11B,ANKRD9,GNPDA1,ATP1B1,USP53,DKK3,ST6GALNAC5,PTMA,SOX2,TRA2A,PNRC1,EZR,FOXG1,SOX21,S1PR1,HGF,ZFP36L2,CWC25,MAP3K19,MVK,TI…
regulation of locomotion	GO:0040012	0.00608159	2.21598	1089	205	24	26944	CCN1,KLF4,NR4A3,DUSP1,PLK2,IRS2,S1PR1,HGF,SPRY2,SFRP1,PAK1,TJP1,EMP2,ADAMTS1,LMO4,DLC1,NR2E1,PHACTR1,PAX6,AKT2,SEMA6D,RIN2,FGFR1,CYRIB
central nervous system neuron differentiation	GO:0021953	0.00615198	2.21098	199	205	10	26944	NR4A2,DCLK1,BTG2,HES1,FOXG1,ID4,LMO4,NR2E1,PAX6,FGFR1
mesenchyme development	GO:0060485	0.00620284	2.20741	297	205	12	26944	FGFR2,BAMBI,ZFP36L1,HES1,SPRY2,PDCD4,SFRP1,EMP2,PAX6,RANBP3L,SEMA6D,FGFR1
cellular response to oxygen-containing compound	GO:1901701	0.0068686	2.16313	1497	205	29	26944	FOS,NR4A2,EPRS,NR4A1,KLF4,CEBPB,NR4A3,HMGCR,FGFR2,ZFP36L1,IRS2,HES1,ARID5A,SYBU,SLC38A2,GNAO1,EZR,SLC30A10,HGF,INSIG1,RORB,PDCD4,SFRP1,PIM3,TJP1,IRAK2,PAX6,AKT2,PDE4B
regionalization	GO:0003002	0.00706721	2.15075	412	205	14	26944	BTG2,GALNT11,EMX2,RFX4,BHLHE40,LHX2,HES1,FOXG1,SFRP1,OTX1,PAX6,GAS1,FGFR1,NRARP
regulation of carbohydrate biosynthetic process	GO:0043255	0.00812282	2.09029	121	205	8	26944	SIK1,PPP1R3G,IRS2,DYRK2,PPP1R3C,AKT2,PPP1R3D,STK11
response to corticotropin-releasing hormone	GO:0043435	0.00825356	2.08336	5	205	3	26944	NR4A2,NR4A1,NR4A3
cellular response to corticotropin-releasing hormone stimulus	GO:0071376	0.00825356	2.08336	5	205	3	26944	NR4A2,NR4A1,NR4A3
neural precursor cell proliferation	GO:0061351	0.0083682	2.07737	206	205	10	26944	BTG2,EMX2,LHX2,FOXG1,ID4,HAPLN1,POU3F2,NR2E1,PAX6,FGFR1
regulation of translation	GO:0006417	0.00900389	2.04557	363	205	13	26944	EPRS,BTG2,RGS2,ZFP36L1,PER1,TOB1,ZFP36L2,MVK,IGF2BP3,PTBP1,PPP1R15A,IMPACT,AKT2
regulation of protein phosphorylation	GO:0001932	0.00905988	2.04288	816	205	20	26944	CCN1,RGS2,PARD6A,DUSP1,HES1,HGF,SPRY2,PDCD4,CADM1,SFRP1,CCND1,PAK1,EMP2,PPP1R15A,CCND2,IMPACT,CCND3,PAX6,AKT2,FGFR1
locomotion	GO:0040011	0.00909048	2.04141	1273	205	26	26944	CCN1,NR4A1,KLF4,NR4A3,DUSP1,PLK2,IRS2,S1PR1,HGF,SPRY2,SFRP1,PAK1,TJP1,EMP2,ADAMTS1,LMO4,DLC1,NR2E1,PHACTR1,PAX6,AKT2,PDE4B,SEMA6D,RIN2,FGFR1,CYRIB
positive regulation of glycogen biosynthetic process	GO:0045725	0.010602	1.97461	16	205	4	26944	PPP1R3G,IRS2,DYRK2,AKT2
negative regulation of cell development	GO:0010721	0.0109444	1.96081	314	205	12	26944	BTG2,IFRD1,LHX2,HES1,DLEU2,ID4,SFRP1,DAB1,NR2E1,PAX6,SEMA6D,NRARP
regulation of small molecule metabolic process	GO:0062012	0.0110642	1.95608	370	205	13	26944	SIK1,NR4A3,PPP1R3G,IRS2,DKK3,INSIG1,DYRK2,FDPS,SLC7A11,DHCR7,AKT2,POR,STK11
regulation of protein localization	GO:0032880	0.0114832	1.93994	977	205	22	26944	EMD,DCLK1,HMGCR,PARD6A,PLK2,IRS2,CYP51,SYBU,GNAO1,EZR,INSIG1,MIDN,TMBIM1,DNAJB2,SLC7A11,SFRP1,PIM3,FRMD4A,PTBP1,AKT2,STK11,GPC6
regulation of developmental growth	GO:0048638	0.0117248	1.9309	372	205	13	26944	FOSL2,IFRD1,RGS2,HOPX,MGLL,EZR,FDPS,CCND2,POU3F2,SGIP1,CDH4,SEMA6D,FGFR1
neuroblast proliferation	GO:0007405	0.0120755	1.9181	91	205	7	26944	BTG2,FOXG1,ID4,HAPLN1,NR2E1,PAX6,FGFR1
negative regulation of protein secretion	GO:0050709	0.0120755	1.9181	91	205	7	26944	HMGCR,CYP51,GNAO1,MIDN,SFRP1,PIM3,FRMD4A
cellular localization	GO:0051641	0.0123624	1.9079	3502	205	50	26944	EMD,DCLK1,NR4A1,GEM,NR4A3,HMGCR,PARD6A,ZFP36L1,PLK2,IRS2,CYP51,SYBU,VPS37B,SLC38A2,ATP1B1,GNAO1,EZR,INSIG1,CHRDL1,ANKRD13C,MIDN,SPRY2,TMBIM1,ID4,ARL4D,DNAJB2,TSPAN7,SLC7A11,SFRP1,UNC13C,PIM3,PAK1,TJP1,PPP1R3C,EMP2,CLMN,FRMD4A,PTBP1,PPP1R15A,SFPQ,CRY2,PAX6,AKT2,RANBP3L,THOC2L,STK11,GPC6,GAS1,DENND1A,NUP98
response to organic cyclic compound	GO:0014070	0.0125934	1.89986	1137	205	24	26944	FOS,BTG2,KLF4,FOSL2,SLC3A2,NR4A3,ZFP36L1,HES1,PER1,HMGCS1,GNAO1,EZR,ZFP36L2,INSIG1,IDI1,TIPARP,PMVK,SLC7A11,SFRP1,PAK1,CRY2,AKT2,POR,PSPH
regulation of cell projection organization	GO:0031344	0.0131384	1.88146	765	205	19	26944	KLF4,IFRD1,RGS2,HES1,DLEU2,EZR,HGF,SPRY2,SFRP1,ADAMTS1,PTBP1,DAB1,POU3F2,NR2E1,PAX6,STK11,CDH4,SEMA6D,FGFR1
negative regulation of neurogenesis	GO:0050768	0.0132489	1.87782	171	205	9	26944	BTG2,IFRD1,LHX2,HES1,ID4,DAB1,NR2E1,PAX6,SEMA6D
regulation of nervous system development	GO:0051960	0.0135555	1.86788	562	205	16	26944	BTG2,IFRD1,BHLHE40,LHX2,HES1,FOXG1,HGF,ID4,HAPLN1,DAB1,LRRTM2,NR2E1,PAX6,STK11,CDH4,SEMA6D
regulation of neuroblast proliferation	GO:1902692	0.0135866	1.86689	61	205	6	26944	BTG2,FOXG1,ID4,HAPLN1,NR2E1,PAX6
protein modification process	GO:0036211	0.013607	1.86624	2728	205	42	26944	CCN1,DCLK1,GALNT11,SIK1,USP2,RGS2,PARD6A,FGFR2,DUSP1,PLK2,HES1,ARID5A,CDK11B,ANKRD9,USP53,ST6GALNAC5,HGF,MAP3K19,USP51,SPRY2,PDCD4,DYRK2,CADM1,DNAJB2,SFRP1,PIM3,CCND1,PAK1,EMP2,PTBP1,EOGT,PPP1R15A,CCND2,IRAK2,IMPACT,DLC1,CCND3,PAX6,AKT2,STK11,EPAS1,FGFR1
isoprenoid metabolic process	GO:0006720	0.0154803	1.81022	132	205	8	26944	HMGCR,HMGCS1,IDI1,MVK,FDPS,PMVK,DHRS3,FDFT1
isopentenyl diphosphate biosynthetic process	GO:0009240	0.0164144	1.78478	6	205	3	26944	IDI1,MVK,PMVK
regulation of sodium-dependent phosphate transport	GO:2000118	0.0164144	1.78478	6	205	3	26944	CEBPB,CRY2,ATF4
farnesyl diphosphate metabolic process	GO:0045338	0.0164144	1.78478	6	205	3	26944	HMGCS1,FDPS,FDFT1
isopentenyl diphosphate metabolic process	GO:0046490	0.0164144	1.78478	6	205	3	26944	IDI1,MVK,PMVK
carbohydrate biosynthetic process	GO:0016051	0.0168262	1.77401	223	205	10	26944	SIK1,PPP1R3G,IRS2,GNPDA1,DYRK2,PPP1R3C,AKT2,PPP1R3D,STK11,ATF4
developmental cell growth	GO:0048588	0.0170336	1.76869	274	205	11	26944	DCLK1,IFRD1,RGS2,LHX2,MGLL,FDPS,IMPACT,NRN1,STK11,CDH4,SEMA6D
negative regulation of nervous system development	GO:0051961	0.0175053	1.75683	177	205	9	26944	BTG2,IFRD1,LHX2,HES1,ID4,DAB1,NR2E1,PAX6,SEMA6D
positive regulation of glycogen metabolic process	GO:0070875	0.0176137	1.75415	18	205	4	26944	PPP1R3G,IRS2,DYRK2,AKT2
limbic system development	GO:0021761	0.019278	1.71494	136	205	8	26944	BTG2,NR4A3,EMX2,ID4,DAB1,POU3F2,NR2E1,FGFR1
muscle cell proliferation	GO:0033002	0.0195156	1.70962	278	205	11	26944	FOS,KLF4,NR4A3,HMGCR,FGFR2,S1PR1,HGF,PDCD4,ADAMTS1,CCND2,FGFR1
negative regulation of osteoblast differentiation	GO:0045668	0.0197072	1.70537	65	205	6	26944	BAMBI,TOB1,RORB,SFRP1,RANBP3L,FGFR1
cellular response to chemical stimulus	GO:0070887	0.0199662	1.69971	3162	205	46	26944	FOS,JUNB,NR4A2,EPRS,NR4A1,KLF4,CEBPB,NR4A3,HMGCR,FGFR2,ZFP36L1,DUSP1,IRS2,HES1,ARID5A,SYBU,PER1,SLC38A2,GNAO1,EZR,SLC30A10,S1PR1,HGF,ZFP36L2,INSIG1,TIPARP,RORB,SPRY2,PDCD4,SLC7A11,SFRP1,PIM3,CCND1,PAK1,TJP1,PPP1R15A,IRAK2,POU3F2,CRY2,PAX6,AKT2,PDE4B,EPAS1,ATF4,FGFR1,SLC13A5
cellular aromatic compound metabolic process	GO:0006725	0.0205701	1.68676	8480	205	94	26944	FOS,PDE10A,JUNB,NR4A2,EPRS,CCN1,NR4A1,BTG2,CCNL1,KLF4,CEBPB,SIK1,DIO2,FOSL2,USP2,NR4A3,IFRD1,MAGEH1,EMX2,HMGCR,TCF4,HOPX,BAMBI,ZFP36L1,DUSP1,RFX4,SLCO1C1,BHLHE40,MEIS2,LHX2,IRF2BP2,HES1,ARID5A,PER1,HMGCS1,TOB1,SLC38A2,GNPDA1,ATP1B1,DKK3,PTMA,SOX2,TRA2A,PNRC1,EZR,FOXG1,SOX21,S1PR1,HGF,ZFP36L2,CWC25,MVK,MXI1,RORB,USP51,PDCD4,ID4,PMVK,SLC7A11,TLE1,SFRP1,ERCC5,CCND1,IGF2BP3,LMO4,PTBP1,OTX1,PPP1R15A,C…
lipid metabolic process	GO:0006629	0.0207612	1.68275	1417	205	27	26944	CCN1,SIK1,NR4A3,HMGCR,MSMO1,IRS2,CYP51,HMGCS1,MGLL,DKK3,INSIG1,IDI1,MVK,TIPARP,FDPS,PMVK,BPNT1,HSD17B7,DHRS3,DHCR7,SQLE,CREM,ACSS2,AKT2,POR,FDFT1,FGFR1
negative regulation of protein transport	GO:0051224	0.0214538	1.6685	138	205	8	26944	HMGCR,CYP51,GNAO1,INSIG1,MIDN,SFRP1,PIM3,FRMD4A
circadian regulation of gene expression	GO:0032922	0.0215416	1.66672	66	205	6	26944	USP2,BHLHE40,PER1,ID4,CRY2,ATF4
regulation of type B pancreatic cell proliferation	GO:0061469	0.0221779	1.65408	19	205	4	26944	NR4A1,NR4A3,IRS2,SFRP1
negative regulation of protein modification process	GO:0031400	0.0222807	1.65207	337	205	12	26944	RGS2,PARD6A,DUSP1,HGF,SPRY2,PDCD4,CADM1,DNAJB2,SFRP1,PPP1R15A,IMPACT,PAX6
negative regulation of secretion by cell	GO:1903531	0.0239002	1.6216	184	205	9	26944	HMGCR,CYP51,CBARP,GNAO1,MIDN,SFRP1,PIM3,FRMD4A,CRY2
regulation of growth	GO:0040008	0.0246637	1.60794	658	205	17	26944	FOSL2,IFRD1,RGS2,HOPX,MGLL,EZR,FDPS,DNAJB2,SFRP1,CCND2,POU3F2,SGIP1,STK11,GAS1,CDH4,SEMA6D,FGFR1
polysaccharide biosynthetic process	GO:0000271	0.0256246	1.59134	68	205	6	26944	PPP1R3G,IRS2,DYRK2,PPP1R3C,AKT2,PPP1R3D
forebrain cell migration	GO:0021885	0.0256246	1.59134	68	205	6	26944	EMX2,FOXG1,DAB1,POU3F2,NR2E1,FGFR1
gland development	GO:0048732	0.0259042	1.58663	526	205	15	26944	CEBPB,IRS2,HES1,DKK3,SOX2,HGF,ID4,CADM1,SFRP1,CCND1,LMO4,POU3F2,PAX6,STK11,FGFR1
cellular response to organic substance	GO:0071310	0.0262423	1.581	2420	205	38	26944	FOS,NR4A2,EPRS,NR4A1,KLF4,CEBPB,NR4A3,HMGCR,FGFR2,ZFP36L1,DUSP1,IRS2,HES1,ARID5A,SYBU,PER1,GNAO1,EZR,SLC30A10,ZFP36L2,INSIG1,TIPARP,RORB,SPRY2,PDCD4,SFRP1,PIM3,CCND1,PAK1,TJP1,PPP1R15A,IRAK2,POU3F2,CRY2,PAX6,AKT2,PDE4B,ATF4
positive regulation of neuroblast proliferation	GO:0002052	0.0280035	1.55279	41	205	5	26944	FOXG1,ID4,HAPLN1,NR2E1,PAX6
regulation of neurogenesis	GO:0050767	0.029114	1.5359	467	205	14	26944	BTG2,IFRD1,BHLHE40,LHX2,HES1,FOXG1,ID4,HAPLN1,DAB1,NR2E1,PAX6,STK11,CDH4,SEMA6D
skeletal system development	GO:0001501	0.0315795	1.50059	535	205	15	26944	CCN1,FOSL2,FGFR2,ARID5A,INSIG1,TIPARP,CADM1,HAPLN1,SFRP1,HSD17B7,DHRS3,POR,RANBP3L,GAS1,FGFR1
cell growth	GO:0016049	0.0329811	1.48173	537	205	15	26944	DCLK1,IFRD1,RGS2,LHX2,MGLL,FDPS,CADM1,DNAJB2,SFRP1,IMPACT,NRN1,STK11,GAS1,CDH4,SEMA6D
cellular anatomical entity morphogenesis	GO:0032989	0.0369984	1.43182	824	205	19	26944	NR4A2,DCLK1,NR4A3,IFRD1,LHX2,MGLL,FOXG1,LMO4,DAB1,IMPACT,POU3F2,NR2E1,PHACTR1,PAX6,NRN1,STK11,GAS1,CDH4,SEMA6D
regulation of plasma membrane bounded cell projection organization	GO:0120035	0.0371847	1.42964	751	205	18	26944	KLF4,IFRD1,RGS2,HES1,DLEU2,EZR,HGF,SFRP1,ADAMTS1,PTBP1,DAB1,POU3F2,NR2E1,PAX6,STK11,CDH4,SEMA6D,FGFR1
protein metabolic process	GO:0019538	0.0375389	1.42552	4698	205	60	26944	EPRS,CCN1,DCLK1,BTG2,KLF4,GALNT11,SIK1,FOSL2,USP2,HMGCR,RGS2,PARD6A,FGFR2,ZFP36L1,DUSP1,PLK2,RFX4,CYP51,HES1,ARID5A,PER1,TOB1,VPS37B,CDK11B,ANKRD9,USP53,ST6GALNAC5,EZR,HGF,ZFP36L2,MAP3K19,MVK,TIPARP,USP51,SPRY2,PDCD4,DYRK2,CADM1,DNAJB2,SFRP1,PIM3,CCND1,PAK1,IGF2BP3,EMP2,ADAMTS1,PTBP1,EOGT,PPP1R15A,CCND2,IRAK2,IMPACT,DLC1,CCND3,PAX6,AKT2,STK11,GAS1,EPAS1,FGFR1
response to external stimulus	GO:0009605	0.0377459	1.42313	3042	205	44	26944	FOS,NR4A2,EPRS,CCN1,DCLK1,NR4A1,BTG2,KLF4,CEBPB,SIK1,DIO2,FOSL2,USP2,NR4A3,HOPX,FGFR2,DUSP1,BHLHE40,MEIS2,ARID5A,PER1,SLC38A2,MGLL,USP53,SOX2,S1PR1,HGF,MVK,PDCD4,CADM1,SFRP1,TJP1,IRAK2,IMPACT,SFPQ,CRY2,SGIP1,AKT2,PDE4B,SEMA6D,ATF4,FGFR1,CYRIB,PSPH
cellular response to hormone stimulus	GO:0032870	0.0382252	1.41765	681	205	17	26944	FOS,NR4A2,EPRS,NR4A1,NR4A3,ZFP36L1,IRS2,ARID5A,PER1,SLC30A10,ZFP36L2,INSIG1,SFRP1,PAK1,CRY2,PAX6,AKT2
nucleobase-containing compound metabolic process	GO:0006139	0.0407869	1.38948	8250	205	91	26944	FOS,PDE10A,JUNB,NR4A2,EPRS,CCN1,NR4A1,BTG2,CCNL1,KLF4,CEBPB,SIK1,FOSL2,USP2,NR4A3,IFRD1,MAGEH1,EMX2,HMGCR,TCF4,HOPX,BAMBI,ZFP36L1,DUSP1,RFX4,BHLHE40,MEIS2,LHX2,IRF2BP2,HES1,ARID5A,PER1,HMGCS1,TOB1,SLC38A2,GNPDA1,ATP1B1,DKK3,PTMA,SOX2,TRA2A,PNRC1,EZR,FOXG1,SOX21,S1PR1,HGF,ZFP36L2,CWC25,MVK,MXI1,RORB,USP51,PDCD4,ID4,PMVK,TLE1,SFRP1,ERCC5,CCND1,IGF2BP3,LMO4,PTBP1,OTX1,PPP1R15A,CREM,PLAGL1,IMPACT,SFP…
macromolecule metabolic process	GO:0043170	0.0434195	1.36232	12286	205	123	26944	FOS,JUNB,NR4A2,EPRS,CCN1,DCLK1,NR4A1,BTG2,CCNL1,KLF4,CEBPB,GALNT11,SIK1,FOSL2,USP2,NR4A3,IFRD1,MAGEH1,EMX2,HMGCR,RGS2,TCF4,HOPX,PARD6A,FGFR2,PPP1R3G,BAMBI,ZFP36L1,DUSP1,PLK2,RFX4,BHLHE40,IRS2,CYP51,MEIS2,LHX2,IRF2BP2,HES1,ARID5A,PER1,TOB1,VPS37B,SLC38A2,CDK11B,ANKRD9,ATP1B1,USP53,DKK3,ST6GALNAC5,PTMA,SOX2,TRA2A,PNRC1,GRM3,EZR,FOXG1,SOX21,S1PR1,HGF,ZFP36L2,CWC25,MAP3K19,MVK,TIPARP,MXI1,RORB,C13007…
positive regulation of neural precursor cell proliferation	GO:2000179	0.0451048	1.34578	75	205	6	26944	LHX2,FOXG1,ID4,HAPLN1,NR2E1,PAX6
neuron projection extension	GO:1990138	0.0463442	1.334	200	205	9	26944	DCLK1,IFRD1,LHX2,MGLL,IMPACT,NRN1,STK11,CDH4,SEMA6D
regulation of angiogenesis	GO:0045765	0.047508	1.32323	306	205	11	26944	KLF4,TCF4,PLK2,BTG1,HGF,SPRY2,TJP1,EMP2,ADAMTS1,PPP1R15A,NR2E1
negative regulation of establishment of protein localization	GO:1904950	0.0475494	1.32285	154	205	8	26944	HMGCR,CYP51,GNAO1,INSIG1,MIDN,SFRP1,PIM3,FRMD4A
negative regulation of intracellular signal transduction	GO:1902532	0.0493067	1.30709	556	205	15	26944	PDE10A,KLF4,RGS2,DUSP1,PER1,RASA2,EZR,SPRY2,PDCD4,DYRK2,TLE1,DLC1,STK11,ATF4,CYRIB

## Sheet: a7_GO BP
term_name	term_id	adjusted_p_value	negative_log10_of_adjusted_p_value	term_size	query_size	intersection_size	effective_domain_size	intersections
anatomical structure development	GO:0048856	1.86937e-10	9.7283	6269	73	47	26944	MFGE8,HOPX,NR2F2,GPM6A,TUBB2B,DBI,NNAT,NR2F1,PTN,ALDOC,HES5,CSPG5,CAR2,SPARCL1,FJX1,SLC1A2,CLU,FABP7,NRN1,CMTM5,CADM1,IL33,LHX2,CXCL14,TMEM176A,CAV2,PRXL2A,LRP1B,IL17RD,DHRS3,FAM172A,TMEM100,FEZF2,PACRG,APLP1,PLAAT3,GLRB,ALCAM,PDCD4,PHGDH,KALRN,S100A13,HBEGF,HSPA2,GAS6,CTNNBIP1,RPE65
developmental process	GO:0032502	6.10051e-09	8.21463	6854	73	47	26944	MFGE8,HOPX,NR2F2,GPM6A,TUBB2B,DBI,NNAT,NR2F1,PTN,ALDOC,HES5,CSPG5,CAR2,SPARCL1,FJX1,SLC1A2,CLU,FABP7,NRN1,CMTM5,CADM1,IL33,LHX2,CXCL14,TMEM176A,CAV2,PRXL2A,LRP1B,IL17RD,DHRS3,FAM172A,TMEM100,FEZF2,PACRG,APLP1,PLAAT3,GLRB,ALCAM,PDCD4,PHGDH,KALRN,S100A13,HBEGF,HSPA2,GAS6,CTNNBIP1,RPE65
cell differentiation	GO:0030154	1.54742e-06	5.81039	4777	73	36	26944	HOPX,NR2F2,GPM6A,TUBB2B,DBI,NR2F1,PTN,ALDOC,HES5,CSPG5,CAR2,CLU,FABP7,NRN1,CMTM5,CADM1,IL33,LHX2,CXCL14,TMEM176A,CAV2,PRXL2A,IL17RD,FAM172A,TMEM100,FEZF2,PACRG,APLP1,PLAAT3,ALCAM,PDCD4,PHGDH,KALRN,HSPA2,GAS6,CTNNBIP1
cellular developmental process	GO:0048869	1.55667e-06	5.8078	4778	73	36	26944	HOPX,NR2F2,GPM6A,TUBB2B,DBI,NR2F1,PTN,ALDOC,HES5,CSPG5,CAR2,CLU,FABP7,NRN1,CMTM5,CADM1,IL33,LHX2,CXCL14,TMEM176A,CAV2,PRXL2A,IL17RD,FAM172A,TMEM100,FEZF2,PACRG,APLP1,PLAAT3,ALCAM,PDCD4,PHGDH,KALRN,HSPA2,GAS6,CTNNBIP1
system development	GO:0048731	2.6601e-06	5.5751	4117	73	33	26944	MFGE8,HOPX,NR2F2,GPM6A,TUBB2B,DBI,NNAT,NR2F1,PTN,HES5,CSPG5,FJX1,SLC1A2,CLU,FABP7,NRN1,CADM1,IL33,LHX2,DHRS3,TMEM100,FEZF2,APLP1,PLAAT3,GLRB,ALCAM,PDCD4,PHGDH,KALRN,HBEGF,GAS6,CTNNBIP1,RPE65
multicellular organism development	GO:0007275	2.8182e-06	5.55003	4879	73	36	26944	MFGE8,HOPX,NR2F2,GPM6A,TUBB2B,DBI,NNAT,NR2F1,PTN,HES5,CSPG5,CAR2,FJX1,SLC1A2,CLU,FABP7,NRN1,CADM1,IL33,LHX2,TMEM176A,PRXL2A,DHRS3,TMEM100,FEZF2,APLP1,PLAAT3,GLRB,ALCAM,PDCD4,PHGDH,KALRN,HBEGF,GAS6,CTNNBIP1,RPE65
animal organ development	GO:0048513	2.07679e-05	4.68261	3260	73	28	26944	HOPX,NR2F2,GPM6A,TUBB2B,DBI,NNAT,PTN,HES5,FJX1,SLC1A2,CLU,FABP7,CADM1,LHX2,CXCL14,CAV2,IL17RD,DHRS3,FAM172A,TMEM100,FEZF2,APLP1,PLAAT3,PDCD4,KALRN,GAS6,CTNNBIP1,RPE65
response to stimulus	GO:0050896	0.000199554	3.69994	10506	73	51	26944	HOPX,NR2F2,GPM6A,TUBB2B,DBI,NNAT,PTN,PRELP,GSTM1,HES5,CSPG5,CAR2,SPARCL1,SLC1A2,PLA2G7,CLU,FABP7,CMTM5,CADM1,CALM1,IL33,CXCL14,FABP5,CAV2,MTARC2,PRXL2A,IL17RD,TIMP4,DHRS3,SYT11,TMEM100,FEZF2,PACRG,APLP1,PLAAT3,GLRB,GLDC,EPHX2,LCAT,ALCAM,PDCD4,KALRN,PON2,KCNJ16,S100A13,HBEGF,CHST1,HSPA2,GAS6,CTNNBIP1,RPE65
regulation of multicellular organismal process	GO:0051239	0.000221393	3.65484	3165	73	26	26944	HOPX,NR2F2,PTN,HES5,CAR2,LMO1,CLU,CADM1,CALM1,IL33,LHX2,FABP5,TMEM176A,PRXL2A,IL17RD,DHRS3,SYT11,TMEM100,FEZF2,LCAT,PDCD4,KALRN,S100A13,HBEGF,GAS6,CTNNBIP1
multicellular organismal process	GO:0032501	0.00022396	3.64983	9132	73	47	26944	MFGE8,HOPX,NR2F2,GPM6A,TUBB2B,DBI,NNAT,NR2F1,PTN,HES5,CSPG5,CAR2,FJX1,LMO1,SLC1A2,PLA2G7,CLU,FABP7,NRN1,CADM1,CALM1,IL33,LHX2,FABP5,TMEM176A,PRXL2A,IL17RD,DHRS3,SYT11,TMEM100,FEZF2,PACRG,APLP1,PLAAT3,GLRB,EPHX2,LCAT,ALCAM,PDCD4,PHGDH,KALRN,S100A13,HBEGF,HSPA2,GAS6,CTNNBIP1,RPE65
nervous system development	GO:0007399	0.000261909	3.58185	2529	73	23	26944	NR2F2,GPM6A,TUBB2B,DBI,NNAT,NR2F1,PTN,HES5,CSPG5,SLC1A2,CLU,FABP7,NRN1,CADM1,IL33,LHX2,FEZF2,APLP1,GLRB,ALCAM,PHGDH,KALRN,GAS6
anatomical structure morphogenesis	GO:0009653	0.000294349	3.53114	2761	73	24	26944	MFGE8,HOPX,NR2F2,GPM6A,TUBB2B,PTN,HES5,CSPG5,CAR2,FJX1,CLU,NRN1,CADM1,LHX2,DHRS3,TMEM100,FEZF2,APLP1,ALCAM,PDCD4,KALRN,S100A13,HBEGF,CTNNBIP1
central nervous system development	GO:0007417	0.00100817	2.99647	1006	73	14	26944	NR2F2,TUBB2B,DBI,NNAT,PTN,HES5,SLC1A2,CLU,FABP7,IL33,LHX2,FEZF2,APLP1,PHGDH
neurogenesis	GO:0022008	0.00114989	2.93934	1907	73	19	26944	NR2F2,GPM6A,TUBB2B,DBI,NR2F1,PTN,HES5,CSPG5,CLU,FABP7,NRN1,IL33,LHX2,FEZF2,APLP1,ALCAM,PHGDH,KALRN,GAS6
cell development	GO:0048468	0.00115051	2.93911	3202	73	25	26944	GPM6A,TUBB2B,NR2F1,PTN,HES5,CSPG5,CAR2,CLU,NRN1,IL33,LHX2,TMEM176A,CAV2,PRXL2A,FAM172A,FEZF2,PACRG,APLP1,ALCAM,PDCD4,PHGDH,KALRN,HSPA2,GAS6,CTNNBIP1
regulation of cell differentiation	GO:0045595	0.00170684	2.76781	1761	73	18	26944	HOPX,PTN,HES5,CAR2,CLU,CMTM5,IL33,LHX2,CXCL14,TMEM176A,PRXL2A,IL17RD,TMEM100,FEZF2,PDCD4,KALRN,GAS6,CTNNBIP1
neuron projection development	GO:0031175	0.00403657	2.39399	1131	73	14	26944	GPM6A,TUBB2B,NR2F1,PTN,HES5,CSPG5,CLU,NRN1,LHX2,FEZF2,APLP1,ALCAM,PHGDH,KALRN
forebrain development	GO:0030900	0.007577	2.1205	447	73	9	26944	NR2F2,TUBB2B,DBI,HES5,SLC1A2,FABP7,LHX2,FEZF2,APLP1
cell projection morphogenesis	GO:0048858	0.00835667	2.07797	721	73	11	26944	GPM6A,TUBB2B,PTN,CSPG5,CLU,NRN1,LHX2,FEZF2,APLP1,ALCAM,KALRN
cell morphogenesis	GO:0000902	0.00942762	2.0256	1045	73	13	26944	GPM6A,TUBB2B,PTN,CSPG5,CLU,NRN1,CADM1,LHX2,FEZF2,APLP1,ALCAM,KALRN,S100A13
trans-synaptic signaling	GO:0099537	0.0094748	2.02343	883	73	12	26944	TUBB2B,DBI,PTN,CSPG5,CAR2,NRN1,CADM1,FABP5,CAV2,FBXO2,SYT11,GLRB
positive regulation of cellular process	GO:0048522	0.0115091	1.93896	6078	73	34	26944	HOPX,NR2F2,GPM6A,TUBB2B,DBI,NNAT,NR2F1,PTN,HES5,CSPG5,CAR2,LMO1,SLC1A2,PLA2G7,CLU,CADM1,CALM1,IL33,LMAN1,LHX2,CXCL14,FABP5,CAV2,SYT11,TMEM100,FEZF2,EPHX2,PDCD4,KALRN,S100A13,HBEGF,HSPA2,GAS6,CTNNBIP1
synaptic signaling	GO:0099536	0.0148548	1.82813	923	73	12	26944	TUBB2B,DBI,PTN,CSPG5,CAR2,NRN1,CADM1,FABP5,CAV2,FBXO2,SYT11,GLRB
generation of neurons	GO:0048699	0.0157455	1.80284	1651	73	16	26944	NR2F2,GPM6A,TUBB2B,NR2F1,PTN,HES5,CSPG5,CLU,NRN1,LHX2,FEZF2,APLP1,ALCAM,PHGDH,KALRN,GAS6
negative regulation of cellular process	GO:0048523	0.0170599	1.76802	5599	73	32	26944	HOPX,NR2F2,DBI,NR2F1,PTN,HES5,LMO1,CLU,CMTM5,CADM1,CALM1,IL33,LHX2,CXCL14,FABP5,TMEM176A,CAV2,IL17RD,TIMP4,DHRS3,FBXO2,FAM172A,SYT11,FEZF2,APLP1,PLAAT3,PDCD4,KALRN,HBEGF,HSPA2,GAS6,CTNNBIP1
neuron development	GO:0048666	0.0179135	1.74682	1287	73	14	26944	GPM6A,TUBB2B,NR2F1,PTN,HES5,CSPG5,CLU,NRN1,LHX2,FEZF2,APLP1,ALCAM,PHGDH,KALRN
negative regulation of biological process	GO:0048519	0.0228841	1.64047	5966	73	33	26944	HOPX,NR2F2,DBI,NR2F1,PTN,HES5,LMO1,CLU,FABP7,CMTM5,CADM1,CALM1,IL33,LHX2,CXCL14,FABP5,TMEM176A,CAV2,IL17RD,TIMP4,DHRS3,FBXO2,FAM172A,SYT11,FEZF2,APLP1,PLAAT3,PDCD4,KALRN,HBEGF,HSPA2,GAS6,CTNNBIP1
cell-cell signaling	GO:0007267	0.0291288	1.53568	1734	73	16	26944	TUBB2B,DBI,NNAT,PTN,CSPG5,CAR2,FJX1,NRN1,CADM1,FABP5,CAV2,FBXO2,SYT11,GLRB,KALRN,CTNNBIP1
cellular anatomical entity morphogenesis	GO:0032989	0.029402	1.53162	824	73	11	26944	GPM6A,TUBB2B,PTN,CSPG5,CLU,NRN1,LHX2,FEZF2,APLP1,ALCAM,KALRN
cell population proliferation	GO:0008283	0.0317983	1.4976	2168	73	18	26944	NR2F2,SCRG1,DBI,PTN,HES5,LMO1,CLU,FABP7,IL33,LHX2,CAV2,FBXO2,FEZF2,PDCD4,S100A13,HBEGF,GAS6,CTNNBIP1
regulation of signaling	GO:0023051	0.0370807	1.43085	3616	73	24	26944	TUBB2B,DBI,NNAT,PTN,HES5,CSPG5,CAR2,CLU,NRN1,CADM1,CALM1,FABP5,CAV2,IL17RD,DHRS3,FBXO2,TMEM100,APLP1,PDCD4,KALRN,S100A13,HBEGF,GAS6,CTNNBIP1
regulation of cell communication	GO:0010646	0.0370807	1.43085	3616	73	24	26944	TUBB2B,DBI,NNAT,PTN,HES5,CSPG5,CAR2,CLU,NRN1,CADM1,CALM1,FABP5,CAV2,IL17RD,DHRS3,FBXO2,TMEM100,APLP1,PDCD4,KALRN,S100A13,HBEGF,GAS6,CTNNBIP1
axon development	GO:0061564	0.0387191	1.41207	548	73	9	26944	TUBB2B,PTN,CSPG5,NRN1,LHX2,FEZF2,APLP1,ALCAM,KALRN
neuron projection morphogenesis	GO:0048812	0.0419256	1.37752	699	73	10	26944	GPM6A,TUBB2B,PTN,CLU,NRN1,LHX2,FEZF2,APLP1,ALCAM,KALRN
regulation of developmental process	GO:0050793	0.0499314	1.30163	2698	73	20	26944	HOPX,PTN,HES5,CAR2,CLU,CMTM5,IL33,LHX2,CXCL14,TMEM176A,PRXL2A,IL17RD,TMEM100,FEZF2,PLAAT3,PDCD4,KALRN,S100A13,GAS6,CTNNBIP1

## Sheet: a8_GO BP
term_name	term_id	adjusted_p_value	negative_log10_of_adjusted_p_value	term_size	query_size	intersection_size	effective_domain_size	intersections
regulation of cell population proliferation	GO:0042127	1.36577e-11	10.8646	1799	153	41	26944	PTN,LMO1,ID4,HES5,DDAH1,SIX3,APOE,FZD5,EFNB2,CD9,SLC16A2,CST3,ID1,PAK1,ID2,S100A13,MIF,MEIS2,CRIP2,BMYC,ENPP2,BCAN,BTG1,CYBA,TIMP3,FOXG1,VCAM1,IL18,EFEMP1,GPAM,IFITM3,CNTFR,RTN4,CTHRC1,HMGB2,ROBO1,NRARP,ZFP703,NR2E1,IGFBP5,KDM5B
cell population proliferation	GO:0008283	3.12598e-10	9.50501	2168	153	43	26944	PTN,LMO1,ID4,HES5,DDAH1,PRDX1,SIX3,APOE,FZD5,EFNB2,CD9,SLC16A2,CST3,ID1,PAK1,ID2,S100A13,MIF,MEIS2,CRIP2,BMYC,ENPP2,BCAN,BTG1,CYBA,TIMP3,FOXG1,VCAM1,IL18,EFEMP1,GPAM,IFITM3,CNTFR,SERPINB1A,RTN4,CTHRC1,HMGB2,ROBO1,NRARP,ZFP703,NR2E1,IGFBP5,KDM5B
anatomical structure morphogenesis	GO:0009653	1.04717e-09	8.97998	2761	153	48	26944	FJX1,PTN,CSPG5,ID4,HES5,DDAH1,SIX3,FZD2,APOE,ID3,GFRA1,FZD5,BSG,ADD1,EFNB2,CD9,CST3,ID1,PAK1,ID2,S100A13,MT3,WLS,MEIS2,TMEM100,ENPP2,BCAN,BTG1,SEMA6A,FOXG1,TSPAN12,VCAM1,IL18,EFEMP1,EZR,S100A1,STMN1,RTN4,CTHRC1,MXI1,ROBO1,NRARP,NR2E1,IGFBP5,NAT8F1,GAMT,SIK3,KDM5B
positive regulation of cell population proliferation	GO:0008284	1.16947e-09	8.93201	1097	153	30	26944	PTN,ID4,HES5,EFNB2,CST3,ID1,PAK1,ID2,S100A13,MIF,MEIS2,CRIP2,BMYC,ENPP2,BCAN,CYBA,FOXG1,VCAM1,IL18,EFEMP1,GPAM,CNTFR,RTN4,CTHRC1,HMGB2,NRARP,ZFP703,NR2E1,IGFBP5,KDM5B
regulation of multicellular organismal process	GO:0051239	2.76259e-09	8.55868	3165	153	51	26944	RBP1,PTN,LMO1,ATP1B1,ID4,HES5,DDAH1,APOE,FZD5,BSG,ADD1,EFNB2,CD9,CST3,ID1,ID2,S100A13,MT3,WLS,MIF,GRM3,MEIS2,ABCA1,BMYC,TMEM100,ENPP2,CNR1,BCAN,BTG1,CYBA,SEMA6A,FOXG1,TSPAN12,LMCD1,VCAM1,IL18,EFEMP1,EZR,PFN2,GPAM,S100A1,SERPINB1A,RTN4,HMGB2,ROBO1,NRARP,ZFP703,NR2E1,IGFBP5,GAMT,KDM5B
regulation of developmental process	GO:0050793	2.94e-08	7.53165	2698	153	45	26944	RBP1,PTN,ID4,HES5,DDAH1,SIX3,FZD2,APOE,ID3,ABCA5,ADD1,EFNB2,CST3,ID1,ID2,S100A13,MT3,WLS,MEIS2,PLAAT3,BMYC,TMEM100,ENPP2,BCAN,BTG1,SEMA6A,FOXG1,TSPAN12,IL18,EFEMP1,EZR,GPAM,S100A1,RTN4,CTHRC1,HMGB2,CLIC1,ROBO1,NRARP,ZFP703,NR2E1,CEBPD,IGFBP5,GAMT,KDM5B
system development	GO:0048731	3.96568e-08	7.40168	4117	153	57	26944	DKK3,FJX1,PTN,CSPG5,ID4,HES5,DDAH1,C1QL3,SIX3,FZD2,APOE,LHCGR,ID3,GFRA1,FZD5,BSG,ADD1,EFNB2,CD9,ID1,ID2,NAV1,IGSF21,PHGDH,MT3,WLS,MEIS2,RPE65,PLAAT3,TMEM100,ENPP2,CNR1,BCAN,BTG1,UGP2,TIMP3,SEMA6A,FOXG1,TSPAN12,VCAM1,IL18,EFEMP1,PAPSS2,DEGS1,S100A1,STMN1,RTN4,CTHRC1,HMGB2,GLRB,ROBO1,NRARP,NR2E1,IGFBP5,SIK3,KDM5B,SWAP70
anatomical structure development	GO:0048856	5.1435e-08	7.28874	6269	153	73	26944	RBP1,DKK3,FJX1,PTN,CSPG5,ID4,HES5,DDAH1,C1QL3,SIX3,FZD2,APOE,LHCGR,ID3,GFRA1,FZD5,BSG,ADD1,EFNB2,CD9,CST3,ID1,PAK1,ID2,S100A13,NAV1,IGSF21,PHGDH,MT3,WLS,MEIS2,CRIP2,RPE65,PLAAT3,BMYC,TMEM100,HLF,ENPP2,CDO1,CNR1,BCAN,BTG1,UGP2,TIMP3,SEMA6A,FOXG1,TSPAN12,VCAM1,IL18,EFEMP1,EZR,AGPAT5,CNTFR,PAPSS2,DEGS1,S100A1,STMN1,RTN4,CTHRC1,HMGB2,MXI1,GLRB,ROBO1,NRARP,ZFP703,NR2E1,CEBPD,IGFBP5,NAT8F1,GAMT,SIK3,KD…
developmental process	GO:0032502	5.57684e-08	7.25361	6854	153	77	26944	RBP1,DKK3,FJX1,PTN,CSPG5,ID4,HES5,DDAH1,C1QL3,SIX3,FZD2,APOE,LHCGR,ID3,GFRA1,FZD5,ABCA5,BSG,ADD1,EFNB2,CD9,RETREG1,CST3,ID1,PAK1,ID2,S100A13,NAV1,IGSF21,PHGDH,MT3,WLS,MEIS2,CRIP2,RPE65,PLAAT3,BMYC,TMEM100,HLF,ENPP2,CDO1,CNR1,BCAN,BTG1,UGP2,TIMP3,SEMA6A,FOXG1,TSPAN12,VCAM1,IL18,EFEMP1,EZR,GPAM,AGPAT5,CNTFR,PAPSS2,DEGS1,S100A1,STMN1,RTN4,CTHRC1,HMGB2,CLIC1,MXI1,GLRB,ROBO1,NRARP,ZFP703,NR2E1,CEBPD,I…
negative regulation of cellular process	GO:0048523	6.29119e-08	7.20127	5599	153	68	26944	CRYM,DKK3,PTN,LMO1,ID4,HES5,ITM2B,DDAH1,SIX3,APOE,LHCGR,ID3,FZD5,ABCA5,PMEPA1,ADD1,EFNB2,CD9,RETREG1,SLC16A2,CST3,ID1,PAK1,ID2,FMO1,MT3,MIF,MEIS2,IFI27,PLAAT3,MAGEH1,BMYC,ENPP2,CNR1,RASA2,BTG1,CYBA,TIMP3,SEMA6A,FOXG1,LMCD1,IL18,EFEMP1,EZR,PFN2,GPAM,IFITM3,CNTFR,SERPINB1A,GCLM,STMN1,RTN4,CTHRC1,HMGB2,MXI1,ROBO1,ACAA2,NRARP,ACOT1,GM266,ZFP703,TLE1,NR2E1,CEBPD,IGFBP5,NAT8F1,KDM5B,SWAP70
multicellular organism development	GO:0007275	1.27053e-07	6.89602	4879	153	62	26944	RBP1,DKK3,FJX1,PTN,CSPG5,ID4,HES5,DDAH1,C1QL3,SIX3,FZD2,APOE,LHCGR,ID3,GFRA1,FZD5,BSG,ADD1,EFNB2,CD9,ID1,PAK1,ID2,NAV1,IGSF21,PHGDH,MT3,WLS,MEIS2,RPE65,PLAAT3,BMYC,TMEM100,ENPP2,CNR1,BCAN,BTG1,UGP2,TIMP3,SEMA6A,FOXG1,TSPAN12,VCAM1,IL18,EFEMP1,PAPSS2,DEGS1,S100A1,STMN1,RTN4,CTHRC1,HMGB2,MXI1,GLRB,ROBO1,NRARP,NR2E1,IGFBP5,NAT8F1,SIK3,KDM5B,SWAP70
multicellular organismal process	GO:0032501	1.35172e-07	6.86911	9132	153	91	26944	CRYM,RBP1,DKK3,FJX1,PTN,LMO1,CSPG5,ATP1B1,ID4,HES5,DDAH1,PRDX1,C1QL3,SIX3,FZD2,APOE,LHCGR,ID3,GFRA1,FZD5,ABCA5,BSG,ADD1,EFNB2,CD9,RETREG1,SLC16A2,CST3,ID1,PAK1,ID2,FMO1,S100A13,NAV1,IGSF21,PHGDH,MT3,WLS,MIF,GRM3,MEIS2,LXN,RPE65,EPHX2,PLAAT3,ABCA1,BMYC,TMEM100,ENPP2,CNR1,BCAN,BTG1,UGP2,CYBA,TIMP3,SEMA6A,FOXG1,TSPAN12,LMCD1,VCAM1,IL18,EFEMP1,EZR,PFN2,GPAM,CHMP4B,CNTFR,PAPSS2,DEGS1,S100A1,SERPINB1A,…
regulation of cell differentiation	GO:0045595	3.90193e-07	6.40872	1761	153	34	26944	RBP1,PTN,ID4,HES5,SIX3,APOE,ID3,ABCA5,ADD1,EFNB2,ID1,ID2,MT3,WLS,MEIS2,BMYC,TMEM100,ENPP2,BCAN,BTG1,SEMA6A,FOXG1,IL18,EFEMP1,RTN4,CTHRC1,HMGB2,CLIC1,ROBO1,NRARP,ZFP703,NR2E1,CEBPD,IGFBP5
negative regulation of biological process	GO:0048519	3.94245e-07	6.40423	5966	153	69	26944	CRYM,DKK3,PTN,LMO1,ID4,HES5,ITM2B,DDAH1,SIX3,APOE,LHCGR,ID3,FZD5,ABCA5,PMEPA1,ADD1,EFNB2,CD9,RETREG1,SLC16A2,CST3,ID1,PAK1,ID2,FMO1,MT3,MIF,MEIS2,IFI27,PLAAT3,MAGEH1,BMYC,ENPP2,CNR1,MT2,RASA2,BTG1,CYBA,TIMP3,SEMA6A,FOXG1,LMCD1,IL18,EFEMP1,EZR,PFN2,GPAM,IFITM3,CNTFR,SERPINB1A,GCLM,STMN1,RTN4,CTHRC1,HMGB2,MXI1,ROBO1,ACAA2,NRARP,ACOT1,GM266,ZFP703,TLE1,NR2E1,CEBPD,IGFBP5,NAT8F1,KDM5B,SWAP70
tube morphogenesis	GO:0035239	9.36431e-07	6.02852	927	153	24	26944	PTN,HES5,DDAH1,FZD2,APOE,FZD5,BSG,ADD1,EFNB2,ID1,PAK1,ID2,TMEM100,BTG1,SEMA6A,TSPAN12,IL18,S100A1,RTN4,CTHRC1,ROBO1,NRARP,NR2E1,KDM5B
tube development	GO:0035295	1.05768e-06	5.97565	1181	153	27	26944	PTN,HES5,DDAH1,FZD2,APOE,LHCGR,FZD5,BSG,ADD1,EFNB2,ID1,PAK1,ID2,PHGDH,TMEM100,BTG1,SEMA6A,TSPAN12,IL18,S100A1,RTN4,CTHRC1,ROBO1,NRARP,NR2E1,IGFBP5,KDM5B
biological regulation	GO:0065007	1.07629e-06	5.96807	13527	153	114	26944	CRYM,RBP1,DKK3,FJX1,PTN,LMO1,CSPG5,ATP1B1,ID4,HES5,ITM2B,DDAH1,DHRS7,LMAN1,PRDX1,SIX3OS1,SCRN1,C1QL3,SIX3,FZD2,APOE,LHCGR,ID3,GFRA1,FZD5,ABCA5,PMEPA1,BSG,ADD1,EFNB2,CD9,RETREG1,TSPAN7,SLC16A2,CST3,ID1,PAK1,ID2,FMO1,S100A13,KCNK1,C4B,PHGDH,MT3,WLS,MIF,SLCO1C1,GRM3,MGAT5,MEIS2,CRIP2,RPE65,IFI27,EPHX2,PLAAT3,MAGEH1,ABCA1,BMYC,TMEM100,HLF,ENPP2,CDO1,CNR1,BCAN,MT2,RASA2,BTG1,CYBA,TIMP3,SEMA6A,FOXG1,TS…
animal organ morphogenesis	GO:0009887	5.02374e-06	5.29897	1094	153	25	26944	FJX1,PTN,ID4,HES5,SIX3,FZD2,ID3,FZD5,BSG,EFNB2,ID1,ID2,WLS,MEIS2,TMEM100,FOXG1,TSPAN12,IL18,EFEMP1,RTN4,CTHRC1,IGFBP5,GAMT,SIK3,KDM5B
epithelial cell proliferation	GO:0050673	5.25293e-06	5.2796	489	153	17	26944	PTN,HES5,APOE,EFNB2,ID1,ID2,BMYC,CYBA,IL18,SERPINB1A,RTN4,HMGB2,ROBO1,NRARP,ZFP703,IGFBP5,KDM5B
epithelium development	GO:0060429	9.62159e-06	5.01675	1309	153	27	26944	ID4,HES5,SIX3,FZD2,ID3,FZD5,BSG,ADD1,EFNB2,ID1,PAK1,ID2,PHGDH,PLAAT3,TMEM100,BTG1,VCAM1,IL18,EZR,STMN1,RTN4,CTHRC1,ROBO1,NRARP,ZFP703,IGFBP5,KDM5B
animal organ development	GO:0048513	1.34366e-05	4.87171	3260	153	45	26944	DKK3,FJX1,PTN,ID4,HES5,SIX3,FZD2,LHCGR,ID3,GFRA1,FZD5,BSG,EFNB2,ID1,ID2,WLS,MEIS2,RPE65,PLAAT3,TMEM100,HLF,CDO1,BCAN,UGP2,TIMP3,SEMA6A,FOXG1,TSPAN12,VCAM1,IL18,EFEMP1,CNTFR,PAPSS2,STMN1,RTN4,CTHRC1,HMGB2,ROBO1,ZFP703,NR2E1,CEBPD,IGFBP5,GAMT,SIK3,KDM5B
homeostatic process	GO:0042592	1.74186e-05	4.75899	1835	153	32	26944	RBP1,LMO1,ATP1B1,PRDX1,APOE,LHCGR,ABCA5,BSG,ADD1,ID1,ID2,FMO1,MT3,MIF,RPE65,EPHX2,ABCA1,BMYC,CNR1,MT2,CYBA,TSPAN12,VCAM1,FTL1,IL18,GPAM,CHMP4B,SERPINB1A,GCLM,RTN4,HMGB2,IGFBP5
small molecule metabolic process	GO:0044281	1.76458e-05	4.75336	1836	153	32	26944	RBP1,DKK3,ATP1B1,DDAH1,DHRS7,APOE,LHCGR,CROT,ABCA5,FMO1,PHGDH,MIF,NME7,RPE65,EPHX2,PLAAT3,SMPDL3A,ABCA1,CDO1,CNR1,PSAT1,UGP2,OAT,GPAM,PAPSS2,DEGS1,GCLM,NUDT3,ACAA2,ACOT1,CYB5A,GAMT
cell migration	GO:0016477	1.78151e-05	4.74921	1538	153	29	26944	PTN,SIX3,APOE,GFRA1,BSG,EFNB2,CD9,PAK1,NAV1,MIF,MGAT5,ENPP2,SEMA6A,FOXG1,VCAM1,IL18,EFEMP1,PFN2,STMN1,RTN4,CTHRC1,HMGB2,ROBO1,GM266,ZFP703,GPC6,NR2E1,IGFBP5,SWAP70
regulation of neurogenesis	GO:0050767	1.92892e-05	4.71469	467	153	16	26944	PTN,ID4,HES5,APOE,ID1,ID2,MT3,WLS,ENPP2,BCAN,SEMA6A,FOXG1,RTN4,HMGB2,ROBO1,NR2E1
positive regulation of cellular process	GO:0048522	1.97116e-05	4.70528	6078	153	66	26944	PTN,LMO1,CSPG5,ATP1B1,ID4,HES5,DDAH1,LMAN1,SIX3,FZD2,APOE,LHCGR,ID3,GFRA1,FZD5,BSG,ADD1,EFNB2,CST3,ID1,PAK1,ID2,S100A13,MT3,WLS,MIF,SLCO1C1,MGAT5,MEIS2,CRIP2,EPHX2,ABCA1,BMYC,TMEM100,HLF,ENPP2,CNR1,BCAN,BTG1,CYBA,TIMP3,SEMA6A,FOXG1,LMCD1,VCAM1,IL18,EFEMP1,EZR,PFN2,GPAM,CNTFR,DEGS1,RTN4,CTHRC1,HMGB2,CLIC1,ROBO1,NRARP,ZFP703,TLE1,NR2E1,CEBPD,IGFBP5,SIK3,KDM5B,SWAP70
regulation of biological process	GO:0050789	2.26591e-05	4.64476	13144	153	109	26944	CRYM,RBP1,DKK3,FJX1,PTN,LMO1,CSPG5,ATP1B1,ID4,HES5,ITM2B,DDAH1,LMAN1,PRDX1,SIX3OS1,SCRN1,C1QL3,SIX3,FZD2,APOE,LHCGR,ID3,GFRA1,FZD5,ABCA5,PMEPA1,BSG,ADD1,EFNB2,CD9,RETREG1,TSPAN7,SLC16A2,CST3,ID1,PAK1,ID2,FMO1,S100A13,C4B,PHGDH,MT3,WLS,MIF,SLCO1C1,GRM3,MGAT5,MEIS2,CRIP2,IFI27,EPHX2,PLAAT3,MAGEH1,ABCA1,BMYC,TMEM100,HLF,ENPP2,CNR1,BCAN,MT2,RASA2,BTG1,CYBA,TIMP3,SEMA6A,FOXG1,TSPAN12,LMCD1,VCAM1,IL18,…
nervous system development	GO:0007399	3.0873e-05	4.51042	2529	153	38	26944	PTN,CSPG5,ID4,HES5,C1QL3,SIX3,FZD2,APOE,ID3,GFRA1,FZD5,BSG,EFNB2,CD9,ID1,ID2,NAV1,IGSF21,PHGDH,MT3,WLS,MEIS2,ENPP2,CNR1,BCAN,UGP2,SEMA6A,FOXG1,VCAM1,EFEMP1,DEGS1,STMN1,RTN4,CTHRC1,HMGB2,GLRB,ROBO1,NR2E1
positive regulation of biological process	GO:0048518	3.29057e-05	4.48273	6589	153	69	26944	PTN,LMO1,CSPG5,ATP1B1,ID4,HES5,DDAH1,LMAN1,SIX3,FZD2,APOE,LHCGR,ID3,GFRA1,FZD5,ABCA5,BSG,ADD1,EFNB2,CST3,ID1,PAK1,ID2,S100A13,C4B,MT3,WLS,MIF,SLCO1C1,MGAT5,MEIS2,CRIP2,EPHX2,ABCA1,BMYC,TMEM100,HLF,ENPP2,CNR1,BCAN,BTG1,CYBA,TIMP3,SEMA6A,FOXG1,LMCD1,VCAM1,IL18,EFEMP1,EZR,PFN2,GPAM,CNTFR,DEGS1,S100A1,RTN4,CTHRC1,HMGB2,CLIC1,ROBO1,NRARP,ZFP703,TLE1,NR2E1,CEBPD,IGFBP5,SIK3,KDM5B,SWAP70
regulation of cell development	GO:0060284	3.32139e-05	4.47868	941	153	22	26944	RBP1,PTN,ID4,HES5,APOE,ADD1,ID1,ID2,MT3,WLS,MEIS2,BMYC,ENPP2,BCAN,SEMA6A,FOXG1,IL18,RTN4,HMGB2,ROBO1,NRARP,NR2E1
angiogenesis	GO:0001525	3.97612e-05	4.40054	561	153	17	26944	PTN,DDAH1,FZD5,BSG,ADD1,EFNB2,ID1,TMEM100,BTG1,SEMA6A,TSPAN12,IL18,S100A1,RTN4,ROBO1,NRARP,NR2E1
tissue development	GO:0009888	4.47561e-05	4.34915	2122	153	34	26944	PTN,ID4,HES5,SIX3,FZD2,ID3,FZD5,BSG,ADD1,EFNB2,ID1,PAK1,ID2,PHGDH,WLS,PLAAT3,TMEM100,HLF,BTG1,TIMP3,SEMA6A,VCAM1,IL18,EFEMP1,EZR,STMN1,RTN4,CTHRC1,ROBO1,NRARP,ZFP703,IGFBP5,SIK3,KDM5B
blood vessel morphogenesis	GO:0048514	6.936e-05	4.15889	657	153	18	26944	PTN,DDAH1,APOE,FZD5,BSG,ADD1,EFNB2,ID1,TMEM100,BTG1,SEMA6A,TSPAN12,IL18,S100A1,RTN4,ROBO1,NRARP,NR2E1
regulation of anatomical structure morphogenesis	GO:0022603	8.0383e-05	4.09484	904	153	21	26944	PTN,DDAH1,FZD2,APOE,ADD1,EFNB2,CST3,ID1,S100A13,MT3,WLS,ENPP2,BTG1,SEMA6A,TSPAN12,IL18,EZR,S100A1,RTN4,ROBO1,NR2E1
regulation of multicellular organismal development	GO:2000026	8.25955e-05	4.08304	1550	153	28	26944	RBP1,PTN,ID4,HES5,DDAH1,APOE,ADD1,ID1,ID2,MT3,WLS,MEIS2,BMYC,TMEM100,ENPP2,BCAN,BTG1,SEMA6A,FOXG1,TSPAN12,IL18,EFEMP1,S100A1,RTN4,HMGB2,ROBO1,NRARP,NR2E1
cell surface receptor signaling pathway	GO:0007166	0.000106347	3.97327	2766	153	39	26944	DKK3,PTN,HES5,SIX3,FZD2,APOE,GFRA1,FZD5,PMEPA1,EFNB2,ID1,PAK1,MT3,WLS,MIF,GRM3,MGAT5,ABCA1,TMEM100,CYBA,TIMP3,SEMA6A,TSPAN12,IL18,EFEMP1,EZR,IFITM3,CNTFR,GCLM,STMN1,RTN4,CTHRC1,HMGB2,GLRB,ROBO1,NRARP,ZFP703,TLE1,IGFBP5
regulation of biological quality	GO:0065008	0.000118094	3.92777	3134	153	42	26944	CRYM,RBP1,DKK3,PTN,ATP1B1,DDAH1,DHRS7,C1QL3,FZD2,APOE,LHCGR,ADD1,EFNB2,CD9,TSPAN7,SLC16A2,ID1,ID2,S100A13,KCNK1,MT3,SLCO1C1,RPE65,EPHX2,ABCA1,CDO1,CNR1,CYBA,SEMA6A,IL18,EZR,PFN2,PAPSS2,GCLM,RTN4,CLIC1,GLRB,ACAA2,GPC6,NR2E1,KDM5B,SWAP70
regulation of epithelial cell proliferation	GO:0050678	0.00014943	3.82556	405	153	14	26944	PTN,HES5,APOE,EFNB2,ID1,BMYC,CYBA,IL18,RTN4,HMGB2,ROBO1,NRARP,ZFP703,KDM5B
neurogenesis	GO:0022008	0.000152787	3.81591	1907	153	31	26944	PTN,CSPG5,ID4,HES5,SIX3,FZD2,APOE,ID3,GFRA1,BSG,EFNB2,CD9,ID1,ID2,NAV1,PHGDH,MT3,WLS,ENPP2,CNR1,BCAN,SEMA6A,FOXG1,VCAM1,EFEMP1,STMN1,RTN4,CTHRC1,HMGB2,ROBO1,NR2E1
positive regulation of multicellular organismal process	GO:0051240	0.000156985	3.80414	1804	153	30	26944	PTN,ID4,DDAH1,APOE,FZD5,BSG,ADD1,EFNB2,ID2,S100A13,WLS,MIF,ABCA1,ENPP2,CNR1,BCAN,BTG1,CYBA,FOXG1,VCAM1,IL18,EZR,GPAM,S100A1,RTN4,HMGB2,ROBO1,ZFP703,NR2E1,KDM5B
anatomical structure formation involved in morphogenesis	GO:0048646	0.000185714	3.73116	1221	153	24	26944	FJX1,PTN,HES5,DDAH1,FZD2,FZD5,BSG,ADD1,EFNB2,CD9,ID1,WLS,TMEM100,BTG1,SEMA6A,TSPAN12,IL18,S100A1,RTN4,CTHRC1,MXI1,ROBO1,NRARP,NR2E1
regulation of nervous system development	GO:0051960	0.000246427	3.60831	562	153	16	26944	PTN,ID4,HES5,APOE,ID1,ID2,MT3,WLS,ENPP2,BCAN,SEMA6A,FOXG1,RTN4,HMGB2,ROBO1,NR2E1
positive regulation of cell differentiation	GO:0045597	0.00026146	3.5826	970	153	21	26944	PTN,ID4,APOE,ADD1,EFNB2,ID2,WLS,TMEM100,ENPP2,BCAN,BTG1,FOXG1,IL18,RTN4,CTHRC1,HMGB2,CLIC1,ROBO1,ZFP703,NR2E1,CEBPD
negative regulation of cell differentiation	GO:0045596	0.000290954	3.53618	805	153	19	26944	PTN,ID4,HES5,SIX3,ID3,ABCA5,ID1,ID2,MT3,MEIS2,BMYC,SEMA6A,FOXG1,IL18,EFEMP1,RTN4,NRARP,NR2E1,IGFBP5
generation of neurons	GO:0048699	0.000305312	3.51526	1651	153	28	26944	PTN,CSPG5,ID4,HES5,SIX3,FZD2,APOE,ID3,GFRA1,BSG,EFNB2,ID1,ID2,NAV1,PHGDH,MT3,WLS,CNR1,BCAN,SEMA6A,FOXG1,VCAM1,EFEMP1,STMN1,RTN4,CTHRC1,ROBO1,NR2E1
cell motility	GO:0048870	0.000325006	3.48811	1760	153	29	26944	PTN,SIX3,APOE,GFRA1,BSG,EFNB2,CD9,PAK1,NAV1,MIF,MGAT5,ENPP2,SEMA6A,FOXG1,VCAM1,IL18,EFEMP1,PFN2,STMN1,RTN4,CTHRC1,HMGB2,ROBO1,GM266,ZFP703,GPC6,NR2E1,IGFBP5,SWAP70
regulation of cellular process	GO:0050794	0.000359897	3.44382	12593	153	103	26944	CRYM,RBP1,DKK3,PTN,LMO1,CSPG5,ATP1B1,ID4,HES5,ITM2B,DDAH1,LMAN1,PRDX1,SIX3OS1,SCRN1,C1QL3,SIX3,FZD2,APOE,LHCGR,ID3,GFRA1,FZD5,ABCA5,PMEPA1,BSG,ADD1,EFNB2,CD9,RETREG1,TSPAN7,SLC16A2,CST3,ID1,PAK1,ID2,FMO1,S100A13,PHGDH,MT3,WLS,MIF,SLCO1C1,GRM3,MGAT5,MEIS2,CRIP2,IFI27,EPHX2,PLAAT3,MAGEH1,ABCA1,BMYC,TMEM100,HLF,ENPP2,CNR1,BCAN,MT2,RASA2,BTG1,CYBA,TIMP3,SEMA6A,FOXG1,TSPAN12,LMCD1,VCAM1,IL18,EFEMP1,EZ…
neuron differentiation	GO:0030182	0.000393779	3.40475	1569	153	27	26944	PTN,CSPG5,ID4,HES5,SIX3,FZD2,APOE,ID3,GFRA1,BSG,EFNB2,ID1,ID2,PHGDH,MT3,WLS,CNR1,BCAN,SEMA6A,FOXG1,VCAM1,EFEMP1,STMN1,RTN4,CTHRC1,ROBO1,NR2E1
positive regulation of developmental process	GO:0051094	0.000459784	3.33745	1480	153	26	26944	PTN,ID4,DDAH1,APOE,ADD1,EFNB2,ID2,WLS,TMEM100,ENPP2,BCAN,BTG1,FOXG1,IL18,EZR,GPAM,S100A1,RTN4,CTHRC1,HMGB2,CLIC1,ROBO1,ZFP703,NR2E1,CEBPD,KDM5B
gliogenesis	GO:0042063	0.000610277	3.21447	387	153	13	26944	PTN,CSPG5,ID4,HES5,CD9,ID2,PHGDH,ENPP2,BCAN,FOXG1,EFEMP1,RTN4,NR2E1
blood vessel development	GO:0001568	0.000610899	3.21403	761	153	18	26944	PTN,DDAH1,APOE,FZD5,BSG,ADD1,EFNB2,ID1,TMEM100,BTG1,SEMA6A,TSPAN12,IL18,S100A1,RTN4,ROBO1,NRARP,NR2E1
cell differentiation	GO:0030154	0.000664617	3.17743	4777	153	53	26944	RBP1,PTN,CSPG5,ID4,HES5,SIX3,FZD2,APOE,ID3,GFRA1,FZD5,ABCA5,BSG,ADD1,EFNB2,CD9,RETREG1,ID1,ID2,NAV1,PHGDH,MT3,WLS,MEIS2,CRIP2,PLAAT3,BMYC,TMEM100,HLF,ENPP2,CNR1,BCAN,BTG1,TIMP3,SEMA6A,FOXG1,VCAM1,IL18,EFEMP1,EZR,AGPAT5,STMN1,RTN4,CTHRC1,HMGB2,CLIC1,ROBO1,NRARP,ZFP703,NR2E1,CEBPD,IGFBP5,KDM5B
cellular developmental process	GO:0048869	0.000669147	3.17448	4778	153	53	26944	RBP1,PTN,CSPG5,ID4,HES5,SIX3,FZD2,APOE,ID3,GFRA1,FZD5,ABCA5,BSG,ADD1,EFNB2,CD9,RETREG1,ID1,ID2,NAV1,PHGDH,MT3,WLS,MEIS2,CRIP2,PLAAT3,BMYC,TMEM100,HLF,ENPP2,CNR1,BCAN,BTG1,TIMP3,SEMA6A,FOXG1,VCAM1,IL18,EFEMP1,EZR,AGPAT5,STMN1,RTN4,CTHRC1,HMGB2,CLIC1,ROBO1,NRARP,ZFP703,NR2E1,CEBPD,IGFBP5,KDM5B
regulation of response to stimulus	GO:0048583	0.000726817	3.13857	3987	153	47	26944	DKK3,PTN,HES5,DDAH1,PRDX1,SIX3,APOE,LHCGR,FZD5,PMEPA1,EFNB2,CD9,ID1,PAK1,S100A13,C4B,MT3,WLS,MIF,MGAT5,ABCA1,BMYC,TMEM100,CNR1,RASA2,CYBA,TIMP3,SEMA6A,LMCD1,IL18,EZR,SERPINB1A,GCLM,STMN1,RTN4,CTHRC1,HMGB2,ROBO1,ACAA2,NRARP,ZFP703,TLE1,GPC6,ABHD12,IGFBP5,SIK3,SWAP70
lipid metabolic process	GO:0006629	0.000745637	3.12747	1417	153	25	26944	RBP1,DKK3,DHRS7,PRDX6,APOE,LHCGR,CROT,ABCA5,ID2,FMO1,MIF,RPE65,EPHX2,PLAAT3,SMPDL3A,ABCA1,ENPP2,CNR1,GPAM,AGPAT5,DEGS1,ACAA2,ACOT1,CYB5A,ABHD12
negative regulation of neuron differentiation	GO:0045665	0.000761101	3.11856	82	153	7	26944	ID4,HES5,SIX3,ID2,FOXG1,RTN4,NR2E1
regulation of signaling	GO:0023051	0.000825828	3.08311	3616	153	44	26944	DKK3,PTN,CSPG5,HES5,PRDX1,SIX3,APOE,LHCGR,PMEPA1,ID1,PAK1,S100A13,MT3,WLS,MIF,GRM3,MGAT5,ABCA1,BMYC,TMEM100,CNR1,RASA2,CYBA,TIMP3,SEMA6A,LMCD1,IL18,EZR,PFN2,GCLM,STMN1,RTN4,CTHRC1,HMGB2,ROBO1,ACAA2,NRARP,ZFP703,TLE1,GPC6,NR2E1,IGFBP5,SIK3,KDM5B
regulation of cell communication	GO:0010646	0.000825828	3.08311	3616	153	44	26944	DKK3,PTN,CSPG5,HES5,PRDX1,SIX3,APOE,LHCGR,PMEPA1,ID1,PAK1,S100A13,MT3,WLS,MIF,GRM3,MGAT5,ABCA1,BMYC,TMEM100,CNR1,RASA2,CYBA,TIMP3,SEMA6A,LMCD1,IL18,EZR,PFN2,GCLM,STMN1,RTN4,CTHRC1,HMGB2,ROBO1,ACAA2,NRARP,ZFP703,TLE1,GPC6,NR2E1,IGFBP5,SIK3,KDM5B
response to stimulus	GO:0050896	0.000896504	3.04745	10506	153	90	26944	RBP1,DKK3,PTN,CSPG5,ATP1B1,HES5,DDAH1,PRDX1,SIX3,PRDX6,FZD2,APOE,LHCGR,ID3,GFRA1,CROT,FZD5,S100A16,PMEPA1,BSG,ADD1,EFNB2,CD9,CST3,ID1,PAK1,ID2,FMO1,S100A13,KCNK1,C4B,MT3,WLS,MIF,GRM3,MGAT5,MEIS2,LXN,RPE65,IFI27,EPHX2,PLAAT3,ABCA1,BMYC,TMEM100,ENPP2,CDO1,CNR1,MT2,RASA2,BTG1,CYBA,TIMP3,SEMA6A,TSPAN12,LMCD1,VCAM1,IL18,ADAM23,EFEMP1,EZR,GPAM,CRIP1,CHMP4B,IFITM3,CNTFR,PAPSS2,SERPINB1A,GCLM,STMN1,RTN4,…
negative regulation of neurogenesis	GO:0050768	0.00106277	2.97356	171	153	9	26944	PTN,ID4,HES5,ID1,ID2,MT3,SEMA6A,RTN4,NR2E1
regulation of neural precursor cell proliferation	GO:2000177	0.00110566	2.95638	126	153	8	26944	PTN,ID4,SIX3,SLC16A2,ID2,BCAN,FOXG1,NR2E1
vasculature development	GO:0001944	0.00110767	2.95559	793	153	18	26944	PTN,DDAH1,APOE,FZD5,BSG,ADD1,EFNB2,ID1,TMEM100,BTG1,SEMA6A,TSPAN12,IL18,S100A1,RTN4,ROBO1,NRARP,NR2E1
negative regulation of nitrogen compound metabolic process	GO:0051172	0.00133871	2.87331	2219	153	32	26944	CRYM,DKK3,LMO1,ID4,HES5,ITM2B,SIX3,APOE,ID3,CST3,ID1,ID2,MIF,IFI27,MAGEH1,BMYC,TIMP3,FOXG1,LMCD1,IL18,EZR,RTN4,HMGB2,MXI1,NRARP,ZFP703,TLE1,NR2E1,CEBPD,IGFBP5,KDM5B,SWAP70
negative regulation of nervous system development	GO:0051961	0.00141876	2.84809	177	153	9	26944	PTN,ID4,HES5,ID1,ID2,MT3,SEMA6A,RTN4,NR2E1
regulation of cell migration	GO:0030334	0.00142393	2.84651	984	153	20	26944	PTN,APOE,BSG,CD9,PAK1,MIF,MGAT5,ENPP2,SEMA6A,IL18,EFEMP1,PFN2,STMN1,RTN4,ROBO1,GM266,ZFP703,NR2E1,IGFBP5,SWAP70
mammary gland epithelial cell proliferation	GO:0033598	0.00143775	2.84232	31	153	5	26944	ID2,RTN4,ROBO1,ZFP703,KDM5B
positive regulation of epithelial cell proliferation	GO:0050679	0.00144097	2.84134	230	153	10	26944	PTN,ID1,BMYC,CYBA,IL18,RTN4,HMGB2,NRARP,ZFP703,KDM5B
negative regulation of developmental process	GO:0051093	0.00146054	2.83549	1078	153	21	26944	PTN,ID4,HES5,SIX3,APOE,ID3,ABCA5,CST3,ID1,ID2,MT3,MEIS2,BMYC,SEMA6A,FOXG1,IL18,EFEMP1,RTN4,NRARP,NR2E1,IGFBP5
locomotion	GO:0040011	0.00152684	2.81621	1273	153	23	26944	PTN,APOE,BSG,EFNB2,CD9,PAK1,MIF,MGAT5,ENPP2,SEMA6A,VCAM1,IL18,EFEMP1,PFN2,STMN1,RTN4,HMGB2,ROBO1,GM266,ZFP703,NR2E1,IGFBP5,SWAP70
sensory organ development	GO:0007423	0.00169905	2.76979	650	153	16	26944	FJX1,PTN,HES5,SIX3,FZD2,FZD5,MEIS2,RPE65,PLAAT3,FOXG1,TSPAN12,EFEMP1,CTHRC1,NR2E1,CEBPD,KDM5B
regulation of locomotion	GO:0040012	0.00171792	2.765	1089	153	21	26944	PTN,APOE,BSG,EFNB2,CD9,PAK1,MIF,MGAT5,ENPP2,SEMA6A,IL18,EFEMP1,PFN2,STMN1,RTN4,ROBO1,GM266,ZFP703,NR2E1,IGFBP5,SWAP70
neuron development	GO:0048666	0.0018403	2.73511	1287	153	23	26944	PTN,CSPG5,HES5,FZD2,APOE,GFRA1,BSG,EFNB2,ID1,ID2,PHGDH,MT3,WLS,CNR1,BCAN,SEMA6A,FOXG1,EFEMP1,STMN1,RTN4,CTHRC1,ROBO1,NR2E1
regulation of glial cell differentiation	GO:0045685	0.0020801	2.68192	95	153	7	26944	PTN,ID4,HES5,ID2,ENPP2,RTN4,NR2E1
regulation of neuroblast proliferation	GO:1902692	0.00224802	2.6482	61	153	6	26944	PTN,ID4,SIX3,BCAN,FOXG1,NR2E1
negative regulation of multicellular organismal process	GO:0051241	0.00258147	2.58813	1214	153	22	26944	PTN,ID4,HES5,APOE,CD9,CST3,ID1,ID2,MT3,BMYC,CNR1,CYBA,SEMA6A,EFEMP1,EZR,PFN2,SERPINB1A,RTN4,ROBO1,NRARP,NR2E1,IGFBP5
circulatory system development	GO:0072359	0.00265193	2.57644	1216	153	22	26944	PTN,DDAH1,FZD2,APOE,ID3,FZD5,BSG,ADD1,EFNB2,ID1,ID2,TMEM100,BTG1,SEMA6A,TSPAN12,VCAM1,IL18,S100A1,RTN4,ROBO1,NRARP,NR2E1
positive regulation of neurogenesis	GO:0050769	0.0029592	2.52883	310	153	11	26944	PTN,ID4,APOE,ID2,WLS,ENPP2,BCAN,FOXG1,RTN4,ROBO1,NR2E1
neuron projection development	GO:0031175	0.00313001	2.50445	1131	153	21	26944	PTN,CSPG5,HES5,APOE,GFRA1,BSG,EFNB2,ID1,PHGDH,MT3,WLS,CNR1,BCAN,SEMA6A,FOXG1,EFEMP1,STMN1,RTN4,CTHRC1,ROBO1,NR2E1
cellular response to chemical stimulus	GO:0070887	0.00332579	2.47811	3162	153	39	26944	PTN,DDAH1,PRDX1,PRDX6,APOE,LHCGR,ID3,BSG,ADD1,CST3,PAK1,ID2,FMO1,MT3,MIF,ABCA1,BMYC,ENPP2,MT2,CYBA,TIMP3,VCAM1,IL18,ADAM23,EZR,GPAM,CRIP1,IFITM3,CNTFR,GCLM,RTN4,HMGB2,MGST1,ROBO1,ACAA2,ZFP703,IGFBP5,KDM5B,SWAP70
negative regulation of cell development	GO:0010721	0.00334981	2.47498	314	153	11	26944	PTN,ID4,HES5,ID1,ID2,MT3,BMYC,SEMA6A,RTN4,NRARP,NR2E1
response to external stimulus	GO:0009605	0.00345837	2.46113	3042	153	38	26944	RBP1,PTN,PRDX1,APOE,FZD5,BSG,EFNB2,CD9,ID2,FMO1,C4B,MT3,MIF,MEIS2,LXN,RPE65,PLAAT3,ABCA1,ENPP2,CNR1,MT2,CYBA,SEMA6A,VCAM1,IL18,GPAM,IFITM3,SERPINB1A,GCLM,STMN1,RTN4,HMGB2,GLRB,MGST1,ROBO1,ABHD12,POLR3H,SWAP70
regulation of cell motility	GO:2000145	0.00357445	2.44679	1045	153	20	26944	PTN,APOE,BSG,CD9,PAK1,MIF,MGAT5,ENPP2,SEMA6A,IL18,EFEMP1,PFN2,STMN1,RTN4,ROBO1,GM266,ZFP703,NR2E1,IGFBP5,SWAP70
cell morphogenesis	GO:0000902	0.00357445	2.44679	1045	153	20	26944	PTN,CSPG5,APOE,BSG,ADD1,EFNB2,ID1,ID2,S100A13,MT3,WLS,ENPP2,BCAN,SEMA6A,FOXG1,EZR,STMN1,RTN4,ROBO1,NR2E1
oxoacid metabolic process	GO:0043436	0.00436541	2.35998	965	153	19	26944	RBP1,DDAH1,CROT,FMO1,PHGDH,MIF,EPHX2,CDO1,CNR1,PSAT1,OAT,GPAM,PAPSS2,DEGS1,GCLM,ACAA2,ACOT1,CYB5A,GAMT
localization	GO:0051179	0.00467882	2.32986	5364	153	55	26944	CRYM,RBP1,PTN,CSPG5,ATP1B1,ID4,LMAN1,SCRN1,C1QL3,SIX3,COX4I2,APOE,LHCGR,SCG3,CROT,ABCA5,BSG,ADD1,EFNB2,CD9,TSPAN7,SLC16A2,PAK1,S100A13,KCNK1,MT3,WLS,MIF,SLCO1C1,S100A6,IFI27,PLAAT3,ABCA1,ENPP2,CDO1,CNR1,CYBA,SEMA6A,AP3S1,FTL1,EZR,PFN2,CHMP4B,IFITM3,RTN4,TTYH3,CLIC1,GLRB,MGST1,ACAA2,GPC6,SYN3,SIK3,KDM5B,SWAP70
organic acid metabolic process	GO:0006082	0.00477601	2.32093	971	153	19	26944	RBP1,DDAH1,CROT,FMO1,PHGDH,MIF,EPHX2,CDO1,CNR1,PSAT1,OAT,GPAM,PAPSS2,DEGS1,GCLM,ACAA2,ACOT1,CYB5A,GAMT
regulation of mammary gland epithelial cell proliferation	GO:0033599	0.00625102	2.20405	19	153	4	26944	RTN4,ROBO1,ZFP703,KDM5B
cell projection morphogenesis	GO:0048858	0.00644335	2.19089	721	153	16	26944	PTN,CSPG5,APOE,BSG,EFNB2,ID1,MT3,WLS,ENPP2,BCAN,SEMA6A,FOXG1,STMN1,RTN4,ROBO1,NR2E1
regulation of signal transduction	GO:0009966	0.00688827	2.16189	3005	153	37	26944	DKK3,HES5,PRDX1,SIX3,APOE,LHCGR,PMEPA1,ID1,PAK1,S100A13,MT3,WLS,MIF,MGAT5,ABCA1,BMYC,TMEM100,RASA2,CYBA,TIMP3,SEMA6A,LMCD1,IL18,EZR,GCLM,STMN1,RTN4,CTHRC1,HMGB2,ROBO1,ACAA2,NRARP,ZFP703,TLE1,GPC6,IGFBP5,SIK3
cellular anatomical entity morphogenesis	GO:0032989	0.00830822	2.08049	824	153	17	26944	PTN,CSPG5,APOE,BSG,EFNB2,CD9,ID1,MT3,WLS,ENPP2,BCAN,SEMA6A,FOXG1,STMN1,RTN4,ROBO1,NR2E1
negative regulation of DNA-templated transcription	GO:0045892	0.00837475	2.07703	1409	153	23	26944	CRYM,DKK3,LMO1,ID4,HES5,SIX3,ID3,ID1,ID2,IFI27,MAGEH1,BMYC,FOXG1,LMCD1,EZR,HMGB2,MXI1,NRARP,ZFP703,TLE1,NR2E1,CEBPD,KDM5B
glial cell differentiation	GO:0010001	0.0089323	2.04904	282	153	10	26944	PTN,CSPG5,ID4,HES5,ID2,PHGDH,ENPP2,BCAN,RTN4,NR2E1
negative regulation of RNA biosynthetic process	GO:1902679	0.00918945	2.03671	1417	153	23	26944	CRYM,DKK3,LMO1,ID4,HES5,SIX3,ID3,ID1,ID2,IFI27,MAGEH1,BMYC,FOXG1,LMCD1,EZR,HMGB2,MXI1,NRARP,ZFP703,TLE1,NR2E1,CEBPD,KDM5B
rhythmic process	GO:0048511	0.00998411	2.00069	352	153	11	26944	PTN,ID4,SIX3,LHCGR,ID3,ID1,ID2,RPE65,HLF,ENPP2,KDM5B
cell development	GO:0048468	0.0117098	1.93145	3202	153	38	26944	RBP1,PTN,CSPG5,ID4,HES5,SIX3,FZD2,APOE,GFRA1,FZD5,BSG,ADD1,EFNB2,ID1,ID2,PHGDH,MT3,WLS,MEIS2,CRIP2,BMYC,ENPP2,CNR1,BCAN,SEMA6A,FOXG1,IL18,EFEMP1,EZR,AGPAT5,STMN1,RTN4,CTHRC1,HMGB2,ROBO1,NRARP,NR2E1,CEBPD
lipid homeostasis	GO:0055088	0.0118768	1.9253	173	153	8	26944	RBP1,APOE,ABCA5,EPHX2,ABCA1,IL18,GPAM,RTN4
eye development	GO:0001654	0.0120358	1.91953	431	153	12	26944	FJX1,PTN,HES5,SIX3,FZD5,MEIS2,RPE65,PLAAT3,TSPAN12,EFEMP1,NR2E1,KDM5B
carboxylic acid metabolic process	GO:0019752	0.0128714	1.89037	945	153	18	26944	RBP1,DDAH1,CROT,FMO1,PHGDH,MIF,EPHX2,CDO1,CNR1,PSAT1,OAT,GPAM,DEGS1,GCLM,ACAA2,ACOT1,CYB5A,GAMT
visual system development	GO:0150063	0.0129056	1.88922	434	153	12	26944	FJX1,PTN,HES5,SIX3,FZD5,MEIS2,RPE65,PLAAT3,TSPAN12,EFEMP1,NR2E1,KDM5B
cellular lipid metabolic process	GO:0044255	0.0129339	1.88827	1041	153	19	26944	RBP1,DHRS7,APOE,CROT,FMO1,MIF,RPE65,EPHX2,PLAAT3,SMPDL3A,ENPP2,CNR1,GPAM,AGPAT5,DEGS1,ACAA2,ACOT1,CYB5A,ABHD12
sensory system development	GO:0048880	0.0144784	1.83928	439	153	12	26944	FJX1,PTN,HES5,SIX3,FZD5,MEIS2,RPE65,PLAAT3,TSPAN12,EFEMP1,NR2E1,KDM5B
positive regulation of nervous system development	GO:0051962	0.0151728	1.81893	368	153	11	26944	PTN,ID4,APOE,ID2,WLS,ENPP2,BCAN,FOXG1,RTN4,ROBO1,NR2E1
cell adhesion	GO:0007155	0.0157933	1.80153	1465	153	23	26944	PTN,CSPG5,ATP1B1,HES5,BSG,EFNB2,CD9,IGSF21,ENPP2,BCAN,SEMA6A,VCAM1,PCDH10,IL18,ADAM23,EZR,GPAM,RTN4,ROBO1,NRARP,ZFP703,NAT8F1,SWAP70
intracellular signaling cassette	GO:0141124	0.0159545	1.79712	1794	153	26	26944	ATP1B1,PRDX1,APOE,LHCGR,PMEPA1,ID1,S100A13,MT3,MIF,ABCA1,BMYC,TMEM100,MT2,RASA2,TIMP3,SEMA6A,LMCD1,VCAM1,IL18,EZR,STMN1,RTN4,ROBO1,GM266,TLE1,IGFBP5
cellular modified amino acid metabolic process	GO:0006575	0.0165341	1.78162	181	153	8	26944	CRYM,CROT,SLC16A2,SLCO1C1,GCLM,MGST1,ABHD12,GAMT
positive regulation of mammary gland epithelial cell proliferation	GO:0033601	0.0169767	1.77015	8	153	3	26944	RTN4,ZFP703,KDM5B
[truncated: 31 more rows]

[truncated: 3 more sheets: a9_GO BP, a10_GO BP, a11_GO BP]
