# Supplementary material for: APOE from astrocytes restores Alzheimer’s Aβ-pathology and DAM-like responses in APOE deficient microglia
Source: EMBO Mol Med. 2024 Nov 11;16(12):3113–41. doi: 10.1038/s44321-024-00162-7 (PMC11628604; doi:10.1038/s44321-024-00162-7)
Supplement: Supplementary file 5 — Dataset EV3 [file 44321_2024_162_MOESM5_ESM.xlsx]

## Sheet: Description
Dataset EV3. List of differentially expressed genes (DEGs) (against APOE3) in telencephalon astrocytes from each experimental group, with details of statistical test of overlap of DEGs between different groups.
Tab "astrocytes_APOEKOvsAPOE3": Differential expression for APOEKO group vs APOE3
Tab "astrocytes_APOE2vsAPOE3": Differential expression for APOE2 group vs APOE3
Tab "astrocytes_APOE4vsAPOE3": Differential expression for APOE4 group vs APOE3
Column names	Description
gene	Name of the gene differentially upregulated in group of interest compared against APOE3 group
p_val	p-value (unadjusted)
avg_log2FC	Log fold-chage of the average expression of the gene between group of interest and APOE3 group
pct.1	The percentage of cells where the gene is detected in group of interest
pct.2	The percentage of cells where the gene is detected in APOE3 group
p_val_adj	Adjusted p-value, based on bonferroni correction using all genes in the dataset.
diffexpressed	Direction of differential expression (UP or DOWN)
Tab "astrocytes_DEG_SuperExactTest": Details of statistical significance using SuperExactTest for overlap of genes in above-mentioned Differential Expression annalyses
Column names	Description
Intersections	Genesets present in the interesection (APOEKO/APOE2/APOE4 and UP/DOWN)
Degree	Degree indicating number of genesets in the intersection
Observed.Overlap	Observed intersection size between any combination of genesets
Expected.Overlap	Expected intersection size between any combination of sets based on background gene population size (n) specified. n for astrocytes library= 25321
FE	Fold enrichment of the observed overlap over the expected overlap
P.value	p-value significance
Elements	Overlapping genes present in the intersection

## Sheet: astrocytes_APOEKOvsAPOE3
gene	p_val	avg_log2FC	pct.1	pct.2	p_val_adj	diffexpressed
Dclk1	0	-1.10678	0.951	0.991	0	DOWN
Rn18s-rs5	0	-1.18373	1	1	0	DOWN
Ubb	0	1.23632	0.975	0.824	0	UP
Utp14b	0	-1.24224	0.477	0.833	9.49332e-307	DOWN
Pde10a	1.46393e-291	-1.7207	0.091	0.538	3.70682e-287	DOWN
mt-Nd3	1.56526e-289	1.09519	0.815	0.458	3.9634e-285	UP
Eno1	1.11485e-216	0.706516	0.981	0.938	2.82292e-212	UP
Prex2	3.74488e-214	-0.757247	0.858	0.965	9.48242e-210	DOWN
Lars2	3.36764e-195	-0.876839	0.691	0.902	8.52721e-191	DOWN
Ckb	6.47619e-189	0.555344	0.999	1	1.63984e-184	UP
Hes5	1.39573e-174	0.945998	0.851	0.625	3.53412e-170	UP
Hspa5	2.59986e-161	-0.664008	0.875	0.96	6.58311e-157	DOWN
Gpx4	5.61335e-158	0.734473	0.771	0.507	1.42136e-153	UP
Ndrg2	9.66844e-150	0.567542	0.989	0.968	2.44815e-145	UP
Hspa8	1.09991e-140	-0.54216	0.903	0.961	2.78507e-136	DOWN
Rpl38	2.79425e-126	0.702871	0.778	0.535	7.07532e-122	UP
Gstp1	1.23782e-125	0.44936	0.291	0.046	3.13427e-121	UP
Sesn3	6.49284e-125	-0.674761	0.506	0.757	1.64405e-120	DOWN
Gm10076	1.61189e-123	0.521957	0.315	0.063	4.08147e-119	UP
Tra2a	2.91464e-123	-0.584958	0.685	0.865	7.38016e-119	DOWN
mt-Rnr2	8.74112e-123	-0.465787	1	1	2.21334e-118	DOWN
Ramp1	4.15402e-119	0.591177	0.902	0.798	1.05184e-114	UP
Erh	2.30967e-117	0.620117	0.526	0.234	5.84831e-113	UP
Dst	3.39407e-114	-0.612974	0.72	0.875	8.59413e-110	DOWN
Gm3764	3.7819e-112	0.516858	0.915	0.901	9.57614e-108	UP
Hmgb1	9.63676e-112	0.611245	0.872	0.749	2.44012e-107	UP
Ubc	3.61996e-109	0.580997	0.979	0.941	9.1661e-105	UP
Sec61g	4.92888e-108	0.482888	0.35	0.099	1.24804e-103	UP
Ccn1	4.55295e-107	-0.905125	0.277	0.494	1.15285e-102	DOWN
Tsc22d3	7.24246e-107	-0.586808	0.548	0.732	1.83386e-102	DOWN
Dio2	7.53042e-106	-0.701024	0.537	0.74	1.90678e-101	DOWN
Rpl26	3.28404e-104	0.639048	0.741	0.497	8.31553e-100	UP
mt-Cytb	8.19911e-104	0.493175	1	1	2.0761e-99	UP
Ddx5	3.48164e-103	-0.406892	0.974	0.997	8.81585e-99	DOWN
Slc7a11	3.11135e-102	-0.783693	0.724	0.869	7.87826e-98	DOWN
Etnppl	5.95557e-100	-0.773805	0.333	0.538	1.50801e-95	DOWN
Ifi27	1.74261e-99	-0.781275	0.535	0.722	4.41247e-95	DOWN
Ttyh1	2.15499e-98	0.421888	0.993	0.982	5.45666e-94	UP
Rps28	7.80647e-96	0.609047	0.637	0.393	1.97668e-91	UP
Uqcrb	2.46463e-95	0.590978	0.797	0.629	6.24069e-91	UP
Snrnp70	4.24587e-93	-0.412362	0.919	0.978	1.0751e-88	DOWN
Ogt	1.98524e-92	-0.431466	0.813	0.935	5.02682e-88	DOWN
Tmem176b	3.04049e-91	0.509662	0.899	0.842	7.69884e-87	UP
Camk2n1	7.3443e-91	0.554612	0.854	0.737	1.85965e-86	UP
Usp2	3.83652e-90	-0.640802	0.391	0.618	9.71444e-86	DOWN
Sfpq	9.53178e-90	-0.558705	0.504	0.729	2.41354e-85	DOWN
Fam184a	3.35613e-88	-0.573661	0.524	0.713	8.49806e-84	DOWN
Sik1	1.32221e-87	-0.361026	0.015	0.172	3.34796e-83	DOWN
AW047730	1.80195e-86	0.530208	0.908	0.835	4.56271e-82	UP
Slc25a5	4.58465e-86	0.498237	0.885	0.806	1.16088e-81	UP
Clu	5.85733e-86	0.434508	0.995	0.997	1.48313e-81	UP
Spag9	6.41067e-86	-0.411704	0.919	0.976	1.62324e-81	DOWN
Rpl35	1.10061e-85	0.573949	0.713	0.486	2.78686e-81	UP
Atp5k	1.74929e-85	0.552625	0.83	0.667	4.42938e-81	UP
Fam107a	2.26889e-85	-0.410675	0.902	0.955	5.74506e-81	DOWN
Bambi	2.64943e-85	-0.581034	0.072	0.259	6.70862e-81	DOWN
Arhgap31	5.72534e-84	-0.780329	0.21	0.397	1.44971e-79	DOWN
Vcl	9.22213e-84	-0.504575	0.616	0.777	2.33514e-79	DOWN
Rps23	5.31704e-80	0.52312	0.772	0.602	1.34633e-75	UP
Cox7c	8.8329e-80	0.423197	0.969	0.944	2.23658e-75	UP
Ctsl	8.71983e-78	0.458145	0.926	0.853	2.20795e-73	UP
Sat1	9.4528e-78	-0.481019	0.935	0.98	2.39354e-73	DOWN
Macf1	1.78719e-77	-0.428238	0.955	0.987	4.52533e-73	DOWN
Ddit4	2.08523e-76	-0.479414	0.373	0.57	5.28001e-72	DOWN
Sox9	3.47792e-76	0.412249	0.949	0.92	8.80644e-72	UP
Tprkb	3.86028e-76	-0.476655	0.738	0.867	9.77462e-72	DOWN
Grm3	5.09642e-76	-0.456544	0.818	0.904	1.29046e-71	DOWN
Slc43a2	6.90108e-76	-0.354967	0.08	0.254	1.74742e-71	DOWN
Nupr1	9.33084e-74	0.594643	0.32	0.155	2.36266e-69	UP
Zbtb20	1.49794e-73	-0.383606	0.943	0.98	3.79295e-69	DOWN
Atp2a2	1.3777e-72	-0.433903	0.809	0.915	3.48848e-68	DOWN
Gm47423	1.7282e-72	-0.493589	0.131	0.336	4.37598e-68	DOWN
Txnip	1.23522e-71	-0.450025	0.093	0.256	3.1277e-67	DOWN
Plcd4	1.59281e-70	-0.42858	0.582	0.757	4.03314e-66	DOWN
Jun	7.91376e-69	0.543339	0.568	0.361	2.00384e-64	UP
Mxi1	1.32743e-68	-0.494137	0.457	0.663	3.36119e-64	DOWN
Rps6	1.48867e-68	0.43034	0.429	0.208	3.76945e-64	UP
Cox4i1	2.67049e-68	0.402204	0.983	0.956	6.76195e-64	UP
Ndfip1	7.31034e-68	0.46601	0.859	0.769	1.85105e-63	UP
Slc3a2	2.40397e-67	-0.443463	0.893	0.954	6.08708e-63	DOWN
Mfge8	9.2668e-67	0.377254	0.983	0.98	2.34645e-62	UP
9330159F19Rik	2.92047e-66	-0.453916	0.384	0.565	7.39492e-62	DOWN
Tmem254	6.59993e-66	0.524491	0.583	0.401	1.67117e-61	UP
mt-Nd4l	6.49926e-65	0.368762	0.315	0.12	1.64568e-60	UP
Fam13c	8.23691e-65	-0.630143	0.631	0.775	2.08567e-60	DOWN
Gja1	1.05077e-64	-0.358661	0.996	0.996	2.66066e-60	DOWN
Gapdh	1.88083e-64	0.319062	0.998	0.997	4.76244e-60	UP
Arid5a	2.11439e-64	-0.405088	0.125	0.31	5.35384e-60	DOWN
Cd63	2.82e-64	0.310054	0.992	0.993	7.14053e-60	UP
Tmed5	4.4641e-64	0.412919	0.856	0.807	1.13036e-59	UP
Rpl13	9.84475e-64	0.481762	0.913	0.827	2.49279e-59	UP
Nrcam	3.22567e-63	-0.390899	0.85	0.938	8.16772e-59	DOWN
Eva1a	1.34185e-62	0.463913	0.875	0.794	3.39769e-58	UP
Per1	3.80965e-62	-0.360246	0.087	0.253	9.64641e-58	DOWN
Atp5md	1.06583e-61	0.450163	0.829	0.732	2.6988e-57	UP
Arrdc3	2.33568e-61	-0.35618	0.082	0.248	5.91417e-57	DOWN
Emd	2.59173e-61	-0.739685	0.295	0.45	6.56253e-57	DOWN
Gm4951	3.12401e-61	-0.539999	0.013	0.123	7.91029e-57	DOWN
Cirbp	3.19243e-61	0.416917	0.568	0.373	8.08356e-57	UP
Kcnn2	3.37418e-61	-0.457791	0.55	0.725	8.54377e-57	DOWN
Ntrk2	1.37457e-60	-0.296781	0.986	0.996	3.48054e-56	DOWN
mt-Nd2	1.51229e-60	0.433334	0.997	0.996	3.82926e-56	UP
Srsf3	1.29801e-59	-0.418051	0.587	0.744	3.28668e-55	DOWN
Dlgap1	1.58924e-59	-0.389878	0.69	0.824	4.02411e-55	DOWN
Aldoc	1.82258e-59	0.305661	0.999	0.998	4.61496e-55	UP
Ptgds	1.948e-59	0.790367	0.364	0.168	4.93254e-55	UP
Nr4a2	2.1704e-59	-0.485316	0.015	0.125	5.49566e-55	DOWN
Id4	2.77455e-59	-0.407513	0.925	0.961	7.02543e-55	DOWN
Sec62	8.80592e-59	0.444881	0.892	0.833	2.22975e-54	UP
Rmst	1.3603e-58	-0.498871	0.564	0.734	3.44441e-54	DOWN
Cpeb4	1.23427e-57	0.429418	0.835	0.771	3.1253e-53	UP
Hnrnpdl	1.76784e-57	0.435142	0.834	0.749	4.47634e-53	UP
Dbi	2.02902e-57	0.374356	0.997	0.992	5.13767e-53	UP
Rpl7	3.22148e-57	0.457388	0.693	0.538	8.1571e-53	UP
Coq10b	3.23353e-57	-0.452166	0.251	0.43	8.18763e-53	DOWN
Lgals3bp	1.34825e-56	-0.462342	0.263	0.439	3.4139e-52	DOWN
Syne1	6.81458e-56	-0.461824	0.741	0.848	1.72552e-51	DOWN
Tmem47	1.64746e-55	-0.378873	0.954	0.984	4.17154e-51	DOWN
Arhgap5	2.32457e-55	-0.275325	0.981	0.992	5.88604e-51	DOWN
Mir9-3hg	4.59331e-55	0.412002	0.465	0.289	1.16307e-50	UP
Slc25a18	6.21516e-55	0.417625	0.799	0.675	1.57374e-50	UP
Slc1a3	1.22583e-54	-0.260862	1	0.999	3.10393e-50	DOWN
Nr4a1	1.37984e-54	-0.337081	0.02	0.133	3.49389e-50	DOWN
Csrp1	4.12592e-54	0.389206	0.863	0.789	1.04472e-49	UP
Oasl2	1.90393e-53	-0.411004	0.017	0.121	4.82095e-49	DOWN
Pon2	3.26658e-53	0.368989	0.895	0.821	8.2713e-49	UP
Rps8	4.12516e-53	0.431216	0.925	0.88	1.04453e-48	UP
Sorbs1	8.66661e-53	-0.423119	0.322	0.496	2.19447e-48	DOWN
Hes1	1.12677e-52	0.526123	0.595	0.405	2.85309e-48	UP
Selenop	1.53138e-52	0.43956	0.943	0.902	3.8776e-48	UP
Jag1	3.18453e-51	0.340008	0.258	0.097	8.06354e-47	UP
Fut8	3.95633e-51	-0.367047	0.658	0.792	1.00178e-46	DOWN
Ccnl1	4.90355e-51	-0.495952	0.41	0.574	1.24163e-46	DOWN
Tet2	3.08846e-50	-0.388626	0.405	0.59	7.82029e-46	DOWN
Scp2	6.73143e-50	0.419743	0.732	0.584	1.70447e-45	UP
Hmgn3	1.15369e-49	0.41179	0.887	0.849	2.92125e-45	UP
Tmem59	2.7696e-49	0.315702	0.981	0.977	7.01291e-45	UP
Rasa2	3.5303e-49	-0.405584	0.736	0.841	8.93906e-45	DOWN
Morf4l1	4.53343e-49	0.382145	0.864	0.788	1.14791e-44	UP
Arglu1	4.71517e-49	0.315235	0.909	0.913	1.19393e-44	UP
Ppia	1.05826e-48	0.289667	0.994	0.994	2.67963e-44	UP
Mfsd2a	2.48369e-48	0.482762	0.65	0.484	6.28894e-44	UP
Gpr37l1	2.57127e-48	0.317186	0.985	0.993	6.51071e-44	UP
Ndufb1	8.34729e-48	0.426663	0.666	0.485	2.11362e-43	UP
Samd9l	1.15153e-47	-0.345741	0.044	0.15	2.91579e-43	DOWN
Adrb1	1.25323e-47	0.331366	0.301	0.135	3.1733e-43	UP
Selenof	3.14596e-47	0.376825	0.903	0.846	7.96589e-43	UP
Ddx17	3.23643e-47	-0.348517	0.727	0.845	8.19496e-43	DOWN
Rplp0	3.9233e-47	0.432712	0.657	0.496	9.93418e-43	UP
H4c4	1.40809e-46	-0.427265	0.238	0.433	3.56541e-42	DOWN
Prelp	1.61789e-46	-0.379981	0.43	0.595	4.09665e-42	DOWN
Apoe	1.81817e-46	0.172289	1	0.999	4.60378e-42	NS
Eif2s3y	2.04595e-46	-0.480824	0	0.187	5.18055e-42	DOWN
Cd302	2.20677e-46	0.428824	0.669	0.503	5.58776e-42	UP
Aqp4	3.07846e-46	-0.388154	0.954	0.982	7.79496e-42	DOWN
Dynll1	3.16164e-46	-0.373378	0.776	0.884	8.0056e-42	DOWN
Arl4d	5.07675e-46	-0.171078	0.01	0.08	1.28548e-41	NS
Hapln1	6.73571e-46	-0.388674	0.629	0.765	1.70555e-41	DOWN
Entpd2	9.11516e-46	0.400374	0.654	0.51	2.30805e-41	UP
Hacd2	1.77995e-45	0.384536	0.89	0.877	4.50701e-41	UP
Ctnnd2	2.1582e-45	-0.336099	0.679	0.802	5.46477e-41	DOWN
Cd63-ps	3.57251e-45	0.214859	0.147	0.029	9.04594e-41	UP
Grcc10	4.71268e-45	0.271889	0.254	0.1	1.1933e-40	UP
Map3k19	5.05903e-45	-0.312834	0.088	0.236	1.281e-40	DOWN
Kif1b	8.04642e-45	-0.378492	0.878	0.944	2.03743e-40	DOWN
Atp5g3	2.00535e-44	0.36227	0.818	0.742	5.07776e-40	UP
Ndufs3	2.22216e-44	0.386259	0.623	0.48	5.62674e-40	UP
Hmgcr	3.0038e-44	-0.471523	0.73	0.846	7.60593e-40	DOWN
Cst3	5.87876e-44	0.400811	1	0.999	1.48856e-39	UP
Tmem176a	6.1792e-44	0.382958	0.797	0.702	1.56464e-39	UP
Tcf4	1.35634e-43	-0.317873	0.966	0.985	3.43438e-39	DOWN
Dtna	6.2365e-43	-0.258554	0.884	0.943	1.57914e-38	DOWN
Rpl6	6.59456e-43	0.377481	0.851	0.772	1.66981e-38	UP
Tjp1	1.69707e-42	-0.36302	0.538	0.699	4.29714e-38	DOWN
Ifit3	2.23185e-42	-0.705875	0.13	0.276	5.65128e-38	DOWN
ENSMUSG00002075338	2.80852e-42	0.348121	0.362	0.181	7.11144e-38	UP
Son	4.90953e-42	-0.174066	0.967	0.993	1.24314e-37	NS
Actb	6.27906e-42	0.254475	0.999	0.997	1.58992e-37	UP
Atp5j	1.39177e-41	0.353075	0.922	0.88	3.52411e-37	UP
P4ha1	2.29224e-41	-0.335374	0.734	0.833	5.80419e-37	DOWN
Tecr	3.07663e-41	0.275682	0.963	0.963	7.79034e-37	UP
Sema6d	3.46993e-41	-0.37876	0.552	0.715	8.78621e-37	DOWN
S1pr1	5.37713e-41	-0.237867	0.986	0.997	1.36154e-36	DOWN
Crlf3	1.08335e-40	-0.35318	0.467	0.625	2.74314e-36	DOWN
Scrg1	1.14706e-40	0.379594	0.809	0.776	2.90446e-36	UP
Kmt2a	7.42136e-40	-0.350158	0.505	0.669	1.87916e-35	DOWN
Gm42899	2.07314e-39	-0.215084	0.043	0.144	5.24939e-35	DOWN
Fos	2.20535e-39	-0.67323	0.19	0.283	5.58418e-35	DOWN
Paqr8	2.81634e-39	-0.312616	0.711	0.811	7.13127e-35	DOWN
Iigp1	3.00925e-39	-0.445663	0.007	0.075	7.61972e-35	DOWN
Eif4g2	3.36569e-39	-0.333544	0.769	0.872	8.52226e-35	DOWN
Magef1	3.79934e-39	0.34832	0.385	0.229	9.62031e-35	UP
Rorb	4.74459e-39	-0.246051	0.962	0.983	1.20138e-34	DOWN
Gm49708	6.41359e-39	0.40842	0.506	0.34	1.62398e-34	UP
Mt2	1.28065e-38	-0.244835	0.935	0.952	3.24273e-34	DOWN
Prpf4b	1.4406e-38	0.389304	0.847	0.808	3.64774e-34	UP
H4c9	1.67585e-38	-0.283977	0.101	0.221	4.24342e-34	DOWN
Daam2	4.43997e-38	-0.363082	0.547	0.696	1.12425e-33	DOWN
Adgrg1	6.83419e-38	0.337728	0.674	0.537	1.73048e-33	UP
Xpo1	1.26538e-37	-0.30078	0.251	0.399	3.20406e-33	DOWN
Irs2	1.38044e-37	-0.263036	0.074	0.17	3.49542e-33	DOWN
Washc2	1.45548e-37	-0.328528	0.579	0.71	3.68543e-33	DOWN
Itm2b	1.7393e-37	0.288883	0.997	0.997	4.40409e-33	UP
Uqcrfs1	1.80433e-37	0.362975	0.829	0.745	4.56875e-33	UP
Olfm2	1.97619e-37	0.209982	0.115	0.044	5.00392e-33	UP
Mgat5	2.31409e-37	-0.37291	0.385	0.537	5.8595e-33	DOWN
Rpl15	2.45324e-37	0.369844	0.583	0.408	6.21185e-33	UP
Slc4a4	2.66567e-37	-0.248131	0.988	0.994	6.74975e-33	DOWN
Pfn1	3.9959e-37	0.341092	0.77	0.656	1.0118e-32	UP
Nt5c2	5.29716e-37	-0.291181	0.432	0.574	1.34129e-32	DOWN
Pnisr	5.49593e-37	-0.0171936	0.91	0.962	1.39162e-32	NS
Zkscan3	6.57054e-37	-0.32186	0.444	0.593	1.66373e-32	DOWN
Rpl30	8.46891e-37	0.335528	0.829	0.741	2.14441e-32	UP
Selenow	1.56204e-36	0.327148	0.87	0.802	3.95525e-32	UP
Agmo	2.45043e-36	0.344216	0.409	0.239	6.20472e-32	UP
Fgd6	2.92236e-36	-0.349793	0.532	0.682	7.39971e-32	DOWN
Auts2	3.38736e-36	-0.332192	0.706	0.827	8.57714e-32	DOWN
Kif21a	4.66581e-36	-0.336337	0.387	0.563	1.18143e-31	DOWN
Trib2	4.86236e-36	0.315748	0.55	0.416	1.2312e-31	UP
Gon4l	5.30289e-36	-0.26319	0.137	0.274	1.34274e-31	DOWN
Gm42826	5.61343e-36	-0.239733	0.077	0.198	1.42138e-31	DOWN
Cyp4f15	5.94868e-36	0.335227	0.573	0.437	1.50626e-31	UP
Gsk3b	1.4007e-35	-0.318979	0.747	0.85	3.54671e-31	DOWN
Ankrd28	1.44509e-35	-0.318783	0.263	0.403	3.65912e-31	DOWN
Tlcd1	2.82692e-35	0.342836	0.883	0.836	7.15804e-31	UP
Mpv17l2	3.46611e-35	0.346728	0.505	0.342	8.77655e-31	UP
Akap9	4.40231e-35	-0.342808	0.655	0.782	1.11471e-30	DOWN
Nap1l5	4.99706e-35	-0.353078	0.561	0.663	1.26531e-30	DOWN
Unc50	6.22228e-35	0.356843	0.572	0.412	1.57554e-30	UP
Spry2	6.68483e-35	0.364738	0.644	0.516	1.69267e-30	UP
Gtpbp2	9.56734e-35	-0.292199	0.317	0.473	2.42255e-30	DOWN
Arhgef12	9.65663e-35	-0.261377	0.695	0.822	2.44515e-30	DOWN
Lncpint	9.9431e-35	-0.299077	0.199	0.342	2.51769e-30	DOWN
Glud1	1.17294e-34	0.208271	0.981	0.984	2.97e-30	UP
Sparc	1.19483e-34	0.533873	0.694	0.528	3.02542e-30	UP
Fgfr2	1.43946e-34	-0.3686	0.399	0.547	3.64486e-30	DOWN
Ccnt2	1.60445e-34	-0.264501	0.507	0.65	4.06262e-30	DOWN
Slc25a4	1.70621e-34	0.292745	0.987	0.979	4.32029e-30	UP
S100a1	1.86215e-34	0.325571	0.912	0.863	4.71515e-30	UP
Mycbp2	2.63771e-34	-0.325759	0.604	0.738	6.67895e-30	DOWN
Manf	4.32547e-34	-0.313148	0.6	0.74	1.09525e-29	DOWN
Uba52	5.1179e-34	0.24124	0.272	0.133	1.2959e-29	UP
Mdh1	5.27775e-34	0.332248	0.871	0.794	1.33638e-29	UP
Sptbn1	5.9151e-34	-0.367183	0.754	0.848	1.49776e-29	DOWN
Parg	7.62792e-34	-0.275704	0.197	0.336	1.93147e-29	DOWN
Soga3	9.53056e-34	-0.301656	0.535	0.66	2.41323e-29	DOWN
Rsrp1	1.08014e-33	-0.104821	0.922	0.974	2.73502e-29	NS
Rps29	1.48595e-33	0.350765	0.866	0.788	3.76258e-29	UP
Slc38a2	2.04346e-33	0.261921	0.298	0.165	5.17425e-29	UP
H3f3b	5.57805e-33	0.334016	0.905	0.87	1.41242e-28	UP
Galnt11	5.93884e-33	-0.361212	0.369	0.48	1.50377e-28	DOWN
Eprs	7.03178e-33	-0.608302	0.514	0.609	1.78052e-28	DOWN
Usp18	7.60587e-33	-0.245532	0.015	0.085	1.92588e-28	DOWN
Pmp22	1.04799e-32	0.380003	0.757	0.694	2.65362e-28	UP
Arhgef26	1.33413e-32	-0.348294	0.63	0.76	3.37815e-28	DOWN
Gldc	1.45638e-32	-0.326145	0.537	0.66	3.6877e-28	DOWN
Slc6a1	3.09882e-32	0.309747	0.905	0.869	7.84653e-28	UP
Ifitm3	3.22783e-32	-0.578452	0.149	0.292	8.17319e-28	DOWN
Nebl	4.00978e-32	-0.338583	0.497	0.631	1.01532e-27	DOWN
Stx16	4.35979e-32	-0.275023	0.466	0.604	1.10394e-27	DOWN
Rpl27a	2.78926e-31	0.321054	0.535	0.371	7.06269e-27	UP
Zfp397	3.00163e-31	-0.301201	0.404	0.558	7.60042e-27	DOWN
Trps1	4.36958e-31	-0.318139	0.676	0.781	1.10642e-26	DOWN
Pbx1	4.66319e-31	-0.26989	0.771	0.852	1.18077e-26	DOWN
Acyp2	4.84224e-31	0.349644	0.469	0.329	1.2261e-26	UP
Cdc37l1	5.4701e-31	-0.281045	0.617	0.74	1.38508e-26	DOWN
Ndufa5	9.12577e-31	0.328525	0.813	0.732	2.31074e-26	UP
Hmgcs1	9.20787e-31	-0.433792	0.761	0.854	2.33152e-26	DOWN
Plk2	1.09582e-30	-0.296171	0.07	0.169	2.77472e-26	DOWN
Olig2	1.40669e-30	0.374086	0.293	0.164	3.56188e-26	UP
Fosl2	1.90763e-30	-0.14207	0.003	0.052	4.8303e-26	NS
Abhd12	1.9211e-30	-0.239661	0.501	0.635	4.86441e-26	DOWN
Srsf2	2.23945e-30	0.315201	0.854	0.805	5.67052e-26	UP
Daam1	2.2826e-30	-0.327528	0.439	0.58	5.77978e-26	DOWN
Sult1a1	2.55414e-30	0.306715	0.308	0.163	6.46734e-26	UP
Spen	2.92146e-30	-0.281944	0.197	0.336	7.39742e-26	DOWN
Gnpda1	2.93351e-30	-0.274914	0.174	0.276	7.42794e-26	DOWN
Frmd4a	3.53494e-30	-0.284992	0.687	0.787	8.95081e-26	DOWN
Fat3	3.72338e-30	-0.306099	0.219	0.362	9.42797e-26	DOWN
Tmcc1	4.77963e-30	-0.263018	0.656	0.762	1.21025e-25	DOWN
Ndp	4.7966e-30	0.329128	0.509	0.403	1.21455e-25	UP
Cfl1	5.07526e-30	0.256429	0.956	0.932	1.28511e-25	UP
Mapk4	6.25321e-30	-0.287484	0.507	0.614	1.58337e-25	DOWN
Actg1	7.89758e-30	0.262277	0.976	0.956	1.99975e-25	UP
Atp9b	1.50976e-29	-0.271266	0.219	0.363	3.82286e-25	DOWN
Ier5	1.61154e-29	0.202918	0.222	0.116	4.08057e-25	UP
Rrbp1	2.07061e-29	-0.297939	0.765	0.858	5.243e-25	DOWN
Ptchd4	2.35092e-29	0.222987	0.271	0.157	5.95276e-25	UP
Foxg1	2.67408e-29	-0.268391	0.514	0.63	6.77103e-25	DOWN
Cebpb	3.32352e-29	-0.263198	0.068	0.151	8.41549e-25	DOWN
Pafah1b1	4.80378e-29	-0.255703	0.834	0.905	1.21637e-24	DOWN
Bdnf	5.80274e-29	0.138412	0.066	0.014	1.46931e-24	NS
Cthrc1	5.96016e-29	-0.188298	0.165	0.281	1.50917e-24	NS
Ift27	6.39925e-29	0.318	0.634	0.54	1.62035e-24	UP
Junb	6.71865e-29	-0.430905	0.05	0.117	1.70123e-24	DOWN
R3hdm2	6.79776e-29	-0.256545	0.446	0.595	1.72126e-24	DOWN
Ralbp1	7.02527e-29	-0.276281	0.401	0.542	1.77887e-24	DOWN
Stk11	7.71522e-29	-0.25919	0.189	0.322	1.95357e-24	DOWN
Rpl35a	1.07152e-28	0.336633	0.714	0.606	2.71319e-24	UP
Pfkfb4	1.80258e-28	-0.271463	0.225	0.357	4.56432e-24	DOWN
Wdr47	2.47748e-28	-0.260249	0.202	0.313	6.27324e-24	DOWN
Cd9	3.45497e-28	0.385496	0.638	0.542	8.74832e-24	UP
Grin2b	3.56972e-28	-0.270058	0.285	0.414	9.0389e-24	DOWN
Rbm26	3.62982e-28	-0.263309	0.562	0.677	9.19107e-24	DOWN
Mapre2	3.84824e-28	-0.299286	0.411	0.541	9.74413e-24	DOWN
Ercc5	4.29371e-28	-0.262774	0.182	0.309	1.08721e-23	DOWN
Gm39469	4.95871e-28	0.202068	0.19	0.076	1.2556e-23	UP
Arhgap21	7.76201e-28	-0.27753	0.386	0.522	1.96542e-23	DOWN
Abhd3	8.10387e-28	0.266393	0.886	0.866	2.05198e-23	UP
Emc4	8.94417e-28	0.301046	0.516	0.396	2.26475e-23	UP
Notch2	9.35722e-28	0.3037	0.474	0.351	2.36934e-23	UP
Mrps33	9.94904e-28	0.284175	0.67	0.607	2.5192e-23	UP
Fam20a	1.06971e-27	-0.26187	0.432	0.566	2.7086e-23	DOWN
Ifit1	1.4557e-27	-0.258101	0.022	0.09	3.68597e-23	DOWN
Hint1	1.53171e-27	0.300391	0.809	0.76	3.87844e-23	UP
Btg2	2.02918e-27	-0.368383	0.228	0.353	5.13809e-23	DOWN
Eif1	2.20689e-27	0.234267	0.992	0.989	5.58808e-23	UP
Ddx60	2.24025e-27	-0.224916	0.019	0.079	5.67254e-23	DOWN
Slc30a10	2.34399e-27	-0.380797	0.624	0.742	5.93521e-23	DOWN
Rin2	2.56192e-27	-0.252077	0.238	0.346	6.48703e-23	DOWN
Dennd1a	2.98355e-27	-0.288851	0.43	0.569	7.55466e-23	DOWN
Usp53	4.27976e-27	-0.313178	0.528	0.611	1.08368e-22	DOWN
Xaf1	6.59258e-27	-0.200826	0.042	0.121	1.66931e-22	DOWN
Rb1	6.62412e-27	-0.286881	0.618	0.739	1.67729e-22	DOWN
Zcchc18	7.61521e-27	-0.292896	0.511	0.645	1.92825e-22	DOWN
H4c14	1.03798e-26	-0.130057	0.034	0.105	2.62827e-22	NS
Nr3c2	1.23902e-26	-0.269051	0.278	0.417	3.13733e-22	DOWN
Tulp4	1.36859e-26	-0.306251	0.472	0.594	3.4654e-22	DOWN
Zfp638	1.4202e-26	-0.251801	0.541	0.67	3.59608e-22	DOWN
Psd3	1.66071e-26	-0.263491	0.249	0.381	4.20507e-22	DOWN
Nrxn1	2.03996e-26	-0.199624	0.984	0.991	5.16539e-22	NS
Rpl17	2.13884e-26	0.310911	0.75	0.647	5.41576e-22	UP
Pik3ip1	2.37873e-26	-0.209704	0.665	0.762	6.02317e-22	DOWN
Acot13	2.86256e-26	0.319487	0.516	0.403	7.24829e-22	UP
Hsp90ab1	2.95721e-26	0.292408	0.948	0.912	7.48795e-22	UP
Lrrc8a	4.428e-26	0.273393	0.312	0.182	1.12121e-21	UP
Foxo1	5.12026e-26	-0.26978	0.291	0.421	1.2965e-21	DOWN
Ccnq	5.796e-26	0.2392	0.278	0.145	1.46761e-21	UP
Asap1	5.82906e-26	-0.258524	0.33	0.444	1.47598e-21	DOWN
Zhx3	6.04378e-26	-0.246083	0.426	0.539	1.53034e-21	DOWN
Mark3	8.26477e-26	-0.284542	0.495	0.61	2.09272e-21	DOWN
Nsd1	9.55833e-26	-0.267897	0.533	0.662	2.42027e-21	DOWN
Ntsr2	9.93874e-26	0.209986	0.981	0.99	2.51659e-21	UP
Slc13a5	1.18769e-25	0.263844	0.659	0.588	3.00736e-21	UP
Dgkb	1.20845e-25	-0.278021	0.594	0.71	3.05992e-21	DOWN
mt-Nd1	1.44895e-25	0.287827	0.998	0.998	3.66889e-21	UP
Ppp1r3g	1.56639e-25	-0.290981	0.483	0.609	3.96626e-21	DOWN
Chka	1.68876e-25	-0.285159	0.449	0.589	4.2761e-21	DOWN
Nnat	2.40352e-25	-0.522187	0.466	0.578	6.08595e-21	DOWN
Rpl22l1	4.23421e-25	0.313281	0.586	0.455	1.07214e-20	UP
Chchd10	4.44009e-25	0.25424	0.95	0.931	1.12428e-20	UP
Trim8	4.85238e-25	0.274826	0.473	0.358	1.22867e-20	UP
Eif3j1	5.64105e-25	0.284408	0.44	0.306	1.42837e-20	UP
C130073E24Rik	5.94907e-25	0.14526	0.075	0.013	1.50636e-20	NS
Ndufa12-ps	6.28657e-25	0.156272	0.139	0.052	1.59182e-20	NS
Sned1	7.30938e-25	-0.20992	0.11	0.227	1.85081e-20	DOWN
Selenok	8.59322e-25	0.253967	0.929	0.925	2.17589e-20	UP
Tubb4b	9.28736e-25	0.309992	0.799	0.703	2.35165e-20	UP
R3hdm1	1.01922e-24	-0.241451	0.532	0.655	2.58077e-20	DOWN
Rbm39	1.02807e-24	0.2064	0.927	0.936	2.60317e-20	UP
Apc	1.02943e-24	-0.278643	0.737	0.81	2.60661e-20	DOWN
Rpl21	1.2492e-24	0.274797	0.922	0.887	3.16311e-20	UP
Irf9	2.10069e-24	-0.214921	0.1	0.2	5.31916e-20	DOWN
Sap18	2.2015e-24	0.297873	0.491	0.369	5.57442e-20	UP
Stag1	2.46174e-24	-0.28536	0.367	0.509	6.23337e-20	DOWN
Msi2	2.51635e-24	-0.207249	0.904	0.948	6.37165e-20	DOWN
Rgs2	2.55553e-24	-0.169979	0.02	0.079	6.47085e-20	NS
Add3	2.56272e-24	-0.270528	0.776	0.853	6.48907e-20	DOWN
Gpcpd1	3.09678e-24	-0.233775	0.359	0.48	7.84135e-20	DOWN
Top2b	3.34319e-24	-0.254567	0.524	0.642	8.46529e-20	DOWN
Zfp36l1	4.63159e-24	-0.34648	0.707	0.788	1.17277e-19	DOWN
Cebpd	4.78394e-24	-0.219267	0.202	0.304	1.21134e-19	DOWN
Hnrnpa2b1	5.07659e-24	-0.189775	0.963	0.985	1.28544e-19	NS
Abhd14b	5.30002e-24	0.289785	0.457	0.327	1.34202e-19	UP
Bcan	7.6356e-24	0.181729	0.988	0.988	1.93341e-19	NS
Yipf4	8.22958e-24	0.276189	0.656	0.553	2.08381e-19	UP
Gm46218	9.10663e-24	-0.22899	0.217	0.338	2.30589e-19	DOWN
Cdh10	9.20468e-24	-0.263634	0.634	0.731	2.33072e-19	DOWN
Vit	1.07334e-23	-0.157164	0.041	0.11	2.7178e-19	NS
Mkln1	1.4353e-23	-0.225302	0.577	0.687	3.63433e-19	DOWN
Lsamp	1.56916e-23	0.215427	0.977	0.98	3.97328e-19	UP
Ndufv2	1.58514e-23	0.278155	0.772	0.714	4.01375e-19	UP
Tjp2	1.61789e-23	-0.276022	0.299	0.434	4.09665e-19	DOWN
Xist	1.87462e-23	0.203791	0.937	0.709	4.74673e-19	UP
Trip11	2.68624e-23	-0.237296	0.492	0.617	6.80184e-19	DOWN
Fzd3	2.69878e-23	-0.253311	0.228	0.359	6.83359e-19	DOWN
Emc2	2.86922e-23	0.328671	0.62	0.528	7.26515e-19	UP
Cbs	3.71773e-23	0.2404	0.686	0.61	9.41365e-19	UP
Srgap3	4.65288e-23	-0.2764	0.515	0.651	1.17816e-18	DOWN
Mapk8ip1	4.762e-23	-0.205087	0.21	0.317	1.20579e-18	DOWN
H3f3a	4.85473e-23	0.231122	0.945	0.925	1.22927e-18	UP
Rps27a	4.88399e-23	0.274273	0.873	0.807	1.23667e-18	UP
Ntm	5.01201e-23	-0.21992	0.94	0.966	1.26909e-18	DOWN
Prrc2c	5.04653e-23	-0.247242	0.688	0.778	1.27783e-18	DOWN
Rhob	5.09861e-23	-0.19338	0.556	0.634	1.29102e-18	NS
Ndufv3	5.33404e-23	0.276001	0.686	0.601	1.35063e-18	UP
Skp1	5.49862e-23	0.304828	0.797	0.723	1.3923e-18	UP
Trim34a	5.5117e-23	-0.186431	0.07	0.136	1.39562e-18	NS
Ddhd1	5.90781e-23	-0.208669	0.768	0.85	1.49592e-18	DOWN
Ndufb6	5.93432e-23	0.271362	0.675	0.602	1.50263e-18	UP
Mpdu1	6.66981e-23	0.257482	0.479	0.353	1.68886e-18	UP
Gria2	7.83136e-23	0.0252755	0.908	0.953	1.98298e-18	NS
Nacc2	8.20723e-23	-0.241055	0.299	0.435	2.07815e-18	DOWN
Aff4	8.39995e-23	-0.263099	0.477	0.582	2.12695e-18	DOWN
Ankrd11	8.63475e-23	-0.262941	0.467	0.588	2.18641e-18	DOWN
Gm45022	9.25095e-23	0.124442	0.088	0.025	2.34243e-18	NS
Rgl1	1.01902e-22	-0.238096	0.198	0.312	2.58026e-18	DOWN
Them4	1.02298e-22	-0.356995	0.322	0.46	2.59029e-18	DOWN
Kdm3a	1.2971e-22	-0.197045	0.16	0.255	3.28439e-18	NS
Map2	1.40299e-22	-0.235555	0.707	0.781	3.55252e-18	DOWN
B230354K17Rik	1.53366e-22	-0.21236	0.119	0.208	3.88338e-18	DOWN
Phactr1	1.78251e-22	-0.277005	0.461	0.578	4.51348e-18	DOWN
Tsc22d1	1.81199e-22	-0.237781	0.444	0.549	4.58814e-18	DOWN
Hagh	1.8715e-22	0.251152	0.426	0.302	4.73882e-18	UP
Cbx3	1.9738e-22	0.27569	0.731	0.649	4.99785e-18	UP
Nedd4	2.00602e-22	-0.279156	0.782	0.853	5.07944e-18	DOWN
Ncoa1	2.25466e-22	-0.281594	0.471	0.6	5.70903e-18	DOWN
Igf2bp3	2.2614e-22	-0.225436	0.187	0.294	5.72608e-18	DOWN
Rbp1	2.3806e-22	-0.250682	0.518	0.648	6.02792e-18	DOWN
C130075A20Rik	2.75412e-22	-0.142249	0.034	0.103	6.97372e-18	NS
Apln	3.08056e-22	-0.311516	0.353	0.472	7.80029e-18	DOWN
Gm2115	3.36197e-22	-0.201559	0.178	0.279	8.51285e-18	DOWN
Selenos	3.37598e-22	0.223796	0.934	0.938	8.54831e-18	UP
Chd9	3.61116e-22	-0.195292	0.757	0.836	9.14383e-18	NS
Ndufa3	3.77625e-22	0.271478	0.793	0.715	9.56184e-18	UP
Hnrnph1	3.81544e-22	-0.249686	0.493	0.631	9.66109e-18	DOWN
Rpl10	4.15072e-22	0.289591	0.688	0.605	1.051e-17	UP
Hnrnpa0	4.66863e-22	0.261953	0.576	0.465	1.18214e-17	UP
Ston2	5.12256e-22	-0.238442	0.27	0.405	1.29708e-17	DOWN
Rpl27	6.29189e-22	0.280582	0.649	0.531	1.59317e-17	UP
Gm12350	7.6679e-22	0.110653	0.073	0.015	1.94159e-17	NS
Serf2	7.78769e-22	0.248019	0.805	0.741	1.97192e-17	UP
Lypla2	7.81518e-22	-0.198246	0.165	0.268	1.97888e-17	NS
Slc15a2	8.1766e-22	0.241741	0.831	0.798	2.0704e-17	UP
Cox5b	9.36895e-22	0.26293	0.914	0.876	2.37231e-17	UP
Herc6	9.78825e-22	-0.272231	0.135	0.231	2.47848e-17	DOWN
Gm38031	1.05087e-21	-0.163361	0.06	0.139	2.66091e-17	NS
Gnas	1.19746e-21	0.240578	0.889	0.857	3.03209e-17	UP
Tmbim4	1.24008e-21	0.25848	0.781	0.723	3.14001e-17	UP
Csgalnact1	1.29953e-21	-0.232651	0.462	0.591	3.29054e-17	DOWN
Igfbp2	1.62174e-21	0.464784	0.609	0.487	4.1064e-17	UP
mt-Atp8	1.6325e-21	0.24367	0.464	0.347	4.13365e-17	UP
Oga	1.70032e-21	-0.220698	0.232	0.346	4.30539e-17	DOWN
Ak4	1.90963e-21	-0.185728	0.171	0.282	4.83537e-17	NS
Gpm6a	1.99548e-21	-0.215408	0.987	0.996	5.05275e-17	DOWN
Rpl39	1.99656e-21	0.274353	0.768	0.705	5.05549e-17	UP
Sh3pxd2b	2.50416e-21	-0.245707	0.242	0.362	6.34078e-17	DOWN
Zfyve21	2.82972e-21	0.266791	0.628	0.55	7.16513e-17	UP
C920021L13Rik	2.92371e-21	0.14644	0.139	0.055	7.40312e-17	NS
Galnt1	2.98612e-21	-0.230023	0.526	0.629	7.56117e-17	DOWN
Npas3	3.16466e-21	-0.212879	0.76	0.835	8.01323e-17	DOWN
Rps3	3.23073e-21	0.280355	0.734	0.645	8.18053e-17	UP
Nfkbia	4.26274e-21	-0.236042	0.372	0.487	1.07937e-16	DOWN
Selenom	4.55739e-21	0.262349	0.459	0.359	1.15398e-16	UP
Cand1	4.71275e-21	-0.228836	0.226	0.337	1.19332e-16	DOWN
Rpl19	4.7941e-21	0.255149	0.891	0.865	1.21391e-16	UP
Abcc5	4.90328e-21	-0.221771	0.545	0.651	1.24156e-16	DOWN
C030005K06Rik	5.10662e-21	0.309909	0.537	0.429	1.29305e-16	UP
Ddx50	5.11899e-21	-0.229308	0.502	0.628	1.29618e-16	DOWN
Csnk1a1	5.34559e-21	-0.191048	0.758	0.842	1.35356e-16	NS
Pygb	6.17455e-21	-0.265186	0.615	0.728	1.56346e-16	DOWN
Hsd17b10	6.88026e-21	0.272717	0.475	0.396	1.74215e-16	UP
Tob1	6.94393e-21	-0.278493	0.515	0.633	1.75827e-16	DOWN
Mpc2	7.38793e-21	0.254511	0.822	0.767	1.8707e-16	UP
Rpl34	7.99817e-21	0.27243	0.817	0.735	2.02522e-16	UP
Gstm1	8.17222e-21	0.241771	0.982	0.972	2.06929e-16	UP
Tspan3	8.73079e-21	0.189797	0.975	0.973	2.21072e-16	NS
Chuk	9.40628e-21	-0.235228	0.326	0.45	2.38176e-16	DOWN
Smchd1	1.01655e-20	-0.23429	0.346	0.453	2.57401e-16	DOWN
Sox6	1.15223e-20	-0.235895	0.42	0.523	2.91755e-16	DOWN
6430590A07Rik	1.24456e-20	0.271384	0.446	0.323	3.15135e-16	UP
Zfp950	1.31113e-20	-0.239823	0.429	0.545	3.31992e-16	DOWN
Rpsa	1.43608e-20	0.284287	0.737	0.655	3.6363e-16	UP
Hmg20a	1.47161e-20	-0.216877	0.289	0.394	3.72626e-16	DOWN
Polr2l	1.48671e-20	0.197584	0.203	0.101	3.7645e-16	NS
Srrt	1.50028e-20	-0.19682	0.167	0.261	3.79885e-16	NS
Apc2	1.66791e-20	-0.179493	0.163	0.268	4.22331e-16	NS
Slc7a10	1.8712e-20	0.254887	0.938	0.941	4.73807e-16	UP
Slc39a1	1.93526e-20	0.222405	0.289	0.179	4.90028e-16	UP
Kmt2c	2.11253e-20	-0.227939	0.598	0.713	5.34913e-16	DOWN
Gabarapl2	2.12457e-20	0.254157	0.693	0.637	5.37962e-16	UP
Atraid	2.12459e-20	0.23607	0.839	0.799	5.37967e-16	UP
Slc6a11	2.19033e-20	-0.20744	0.845	0.897	5.54613e-16	DOWN
Kmt5b	2.23532e-20	-0.261268	0.36	0.48	5.66006e-16	DOWN
Stat1	2.43062e-20	-0.196297	0.059	0.125	6.15458e-16	NS
Hacd3	2.64735e-20	-0.169782	0.887	0.919	6.70335e-16	NS
Dock4	2.9444e-20	-0.199587	0.52	0.629	7.45551e-16	NS
Itih3	3.01078e-20	0.282293	0.535	0.411	7.62359e-16	UP
Hadhb	3.4516e-20	0.254674	0.844	0.78	8.7398e-16	UP
Cdk5rap2	4.37154e-20	-0.193144	0.145	0.246	1.10692e-15	NS
Calr	4.92607e-20	-0.22521	0.731	0.798	1.24733e-15	DOWN
Phf3	5.04082e-20	-0.218835	0.476	0.606	1.27639e-15	DOWN
Atp6v0b	5.10635e-20	-0.104792	0.925	0.954	1.29298e-15	NS
Pgk1	5.51559e-20	0.263911	0.721	0.638	1.3966e-15	UP
Dag1	5.65006e-20	-0.246533	0.665	0.763	1.43065e-15	DOWN
Ndel1	5.80604e-20	-0.226975	0.197	0.304	1.47015e-15	DOWN
Rpp14	6.06799e-20	0.205136	0.31	0.228	1.53647e-15	UP
Bst2	8.02927e-20	-0.306878	0.052	0.124	2.03309e-15	DOWN
Pik3c2a	8.28274e-20	-0.237708	0.348	0.456	2.09727e-15	DOWN
Prdm16os	8.37752e-20	-0.215959	0.426	0.538	2.12127e-15	DOWN
Trp53inp1	8.63798e-20	-0.18714	0.118	0.207	2.18722e-15	NS
Rps25	8.71723e-20	0.269876	0.707	0.632	2.20729e-15	UP
Zbtb38	9.50199e-20	-0.242571	0.37	0.483	2.406e-15	DOWN
Malat1	9.61764e-20	0.126692	1	1	2.43528e-15	NS
Dlc1	1.0377e-19	-0.233908	0.252	0.362	2.62756e-15	DOWN
Taok2	1.1111e-19	-0.183612	0.12	0.22	2.81341e-15	NS
Zfhx2	1.16622e-19	-0.203827	0.163	0.263	2.95298e-15	DOWN
Gm10250	1.30672e-19	0.0874438	0.057	0.012	3.30875e-15	NS
Tmco1	1.33963e-19	0.268168	0.847	0.83	3.39207e-15	UP
Aplp1	1.39855e-19	0.182281	0.902	0.907	3.54127e-15	NS
Copa	1.44453e-19	-0.187236	0.362	0.488	3.65769e-15	NS
Tmem86a	1.65218e-19	0.1434	0.137	0.055	4.18348e-15	NS
Gpx4-ps2	1.79094e-19	0.12427	0.114	0.043	4.53485e-15	NS
Zfp516	1.94822e-19	-0.212239	0.151	0.247	4.93309e-15	DOWN
Pak1	2.2233e-19	-0.245992	0.276	0.378	5.62962e-15	DOWN
Irf2bp2	2.23128e-19	-0.233761	0.401	0.482	5.64982e-15	DOWN
Akap11	2.35293e-19	-0.237546	0.347	0.466	5.95784e-15	DOWN
Dusp11	2.48267e-19	-0.207707	0.618	0.716	6.28636e-15	DOWN
Phkg1	2.78571e-19	-0.20636	0.709	0.794	7.05369e-15	DOWN
Trpm3	2.83928e-19	-0.209588	0.622	0.685	7.18935e-15	DOWN
Pcdh9	3.00348e-19	-0.216501	0.724	0.812	7.60512e-15	DOWN
Slc16a6	3.2177e-19	-0.0952983	0.019	0.063	8.14755e-15	NS
Ago2	3.34223e-19	-0.221863	0.244	0.355	8.46285e-15	DOWN
Noct	3.38039e-19	-0.142735	0.074	0.151	8.55949e-15	NS
Pcm1	3.46741e-19	-0.245887	0.592	0.703	8.77983e-15	DOWN
4732440D04Rik	4.61613e-19	-0.18655	0.255	0.365	1.16885e-14	NS
Lix1	5.1907e-19	0.24042	0.835	0.788	1.31434e-14	UP
Ddah2	5.23986e-19	0.210317	0.311	0.215	1.32678e-14	UP
Adh5	5.27641e-19	0.270732	0.589	0.502	1.33604e-14	UP
Msmo1	5.30645e-19	-0.27197	0.95	0.972	1.34365e-14	DOWN
Nktr	5.42614e-19	-0.225795	0.671	0.762	1.37395e-14	DOWN
Cyp2j9	5.85004e-19	-0.218358	0.615	0.707	1.48129e-14	DOWN
Htt	6.07213e-19	-0.211229	0.253	0.357	1.53752e-14	DOWN
Stox2	6.28377e-19	-0.248882	0.433	0.556	1.59111e-14	DOWN
Cox5a	6.36705e-19	0.223694	0.931	0.927	1.6122e-14	UP
Xbp1	6.79822e-19	-0.231781	0.349	0.477	1.72138e-14	DOWN
Tob2	7.24792e-19	-0.216388	0.352	0.449	1.83525e-14	DOWN
Gm6222	8.58226e-19	0.0718883	0.056	0.012	2.17311e-14	NS
Ramp2	9.01171e-19	0.243835	0.454	0.41	2.28186e-14	UP
Kif13b	9.13372e-19	-0.168539	0.145	0.239	2.31275e-14	NS
2900052L18Rik	9.7894e-19	0.285156	0.443	0.353	2.47877e-14	UP
Bmpr1b	1.0334e-18	-0.276081	0.64	0.744	2.61667e-14	DOWN
Top1	1.1265e-18	-0.145876	0.629	0.744	2.85241e-14	NS
Sox2	1.2282e-18	0.134835	0.944	0.953	3.10992e-14	NS
Tubb2a	1.42139e-18	0.265218	0.888	0.861	3.59911e-14	UP
Vtn	1.59717e-18	0.221857	0.072	0.02	4.0442e-14	UP
Fam181a	1.739e-18	0.228128	0.308	0.204	4.40333e-14	UP
Rps10-ps2	1.78282e-18	0.0802112	0.059	0.013	4.51427e-14	NS
Gstp-ps	1.8227e-18	0.122546	0.102	0.037	4.61527e-14	NS
Ndufs5-ps	1.8332e-18	0.12275	0.101	0.036	4.64184e-14	NS
Psmb5	1.92374e-18	0.247265	0.662	0.559	4.87111e-14	UP
Gjb2	2.04101e-18	-0.161834	0.086	0.159	5.16804e-14	NS
Gng11	2.16082e-18	-0.125536	0.119	0.195	5.47141e-14	NS
Agl	2.25682e-18	-0.220179	0.604	0.701	5.71449e-14	DOWN
Gpc5	2.28085e-18	-0.200138	0.874	0.92	5.77534e-14	DOWN
C630044B11Rik	2.66896e-18	-0.126597	0.038	0.102	6.75807e-14	NS
Slc41a1	3.55895e-18	-0.17628	0.668	0.759	9.01162e-14	NS
Clptm1l	3.67502e-18	-0.173674	0.223	0.323	9.30551e-14	NS
Cep85l	3.7241e-18	-0.211837	0.585	0.679	9.42979e-14	DOWN
Tcf25	3.95581e-18	0.200486	0.811	0.777	1.00165e-13	UP
Hspe1-rs1	4.22941e-18	0.0636498	0.05	0.009	1.07093e-13	NS
Dlst	4.36854e-18	-0.200407	0.291	0.413	1.10616e-13	DOWN
Ccdc88a	4.49956e-18	-0.197836	0.909	0.947	1.13933e-13	NS
Ankrd13c	4.60018e-18	-0.24978	0.255	0.355	1.16481e-13	DOWN
Ndufc2	5.04906e-18	0.248714	0.971	0.973	1.27847e-13	UP
Mga	5.34393e-18	-0.202806	0.328	0.449	1.35314e-13	DOWN
Prdx2	5.43261e-18	0.224596	0.908	0.88	1.37559e-13	UP
Xrn1	5.51687e-18	-0.209808	0.401	0.508	1.39693e-13	DOWN
Phip	5.63402e-18	-0.241423	0.393	0.511	1.42659e-13	DOWN
Rnf213	5.78948e-18	-0.215593	0.086	0.157	1.46595e-13	DOWN
Gm20559	5.97046e-18	-0.143723	0.016	0.061	1.51178e-13	NS
Klf15	6.04142e-18	-0.169647	0.276	0.367	1.52975e-13	NS
Klf4	6.41481e-18	-0.198864	0.024	0.067	1.62429e-13	NS
Olfml1	6.81189e-18	-0.205969	0.263	0.377	1.72484e-13	DOWN
Ubr2	6.86698e-18	-0.223568	0.426	0.54	1.73879e-13	DOWN
Fndc5	7.06788e-18	-0.184369	0.148	0.231	1.78966e-13	NS
Atxn2	7.07035e-18	-0.232373	0.427	0.544	1.79028e-13	DOWN
Mlec	7.75091e-18	-0.194512	0.225	0.337	1.96261e-13	NS
Hmgn5	8.02875e-18	0.172557	0.139	0.075	2.03296e-13	NS
Adamts9	8.26887e-18	-0.1684	0.081	0.166	2.09376e-13	NS
Trp53bp2	8.92419e-18	-0.21476	0.426	0.528	2.2597e-13	DOWN
Ppp1r9a	9.81199e-18	-0.230853	0.379	0.487	2.48449e-13	DOWN
Cycs	9.90675e-18	0.254518	0.732	0.657	2.50849e-13	UP
Tsc22d4	9.92615e-18	0.202729	0.971	0.961	2.5134e-13	UP
Slc9a3r1	1.04392e-17	0.232139	0.853	0.827	2.64332e-13	UP
Trim30a	1.07697e-17	-0.175069	0.021	0.069	2.72699e-13	NS
Kidins220	1.11837e-17	-0.219784	0.712	0.8	2.83181e-13	DOWN
Mrps28	1.1286e-17	0.170935	0.207	0.114	2.85774e-13	NS
Dmd	1.29389e-17	-0.210662	0.75	0.825	3.27625e-13	DOWN
Trip12	1.53184e-17	-0.205708	0.329	0.439	3.87878e-13	DOWN
Ahcyl1	1.56068e-17	-0.159039	0.878	0.917	3.9518e-13	NS
Tm2d1	1.57445e-17	0.268498	0.599	0.486	3.98666e-13	UP
Zmym4	1.59393e-17	-0.196452	0.333	0.455	4.03599e-13	NS
Ndufa13	1.64007e-17	0.215144	0.935	0.927	4.15281e-13	UP
Atp5l	1.71518e-17	0.2278	0.518	0.41	4.343e-13	UP
Shisa2	1.73204e-17	0.195386	0.165	0.091	4.3857e-13	NS
Adcy2	2.04476e-17	-0.226218	0.263	0.382	5.17754e-13	DOWN
Appl2	2.0541e-17	-0.168511	0.909	0.95	5.20118e-13	NS
Reep5	2.09442e-17	0.221861	0.834	0.801	5.30329e-13	UP
Ivd	2.12026e-17	-0.196808	0.58	0.676	5.3687e-13	NS
Gli1	2.14758e-17	0.150897	0.118	0.048	5.43789e-13	NS
Gstm5	2.22213e-17	0.190887	0.988	0.988	5.62665e-13	NS
Sdhb	2.24146e-17	0.230378	0.72	0.654	5.67559e-13	UP
Akt2	2.34868e-17	-0.20809	0.472	0.582	5.94709e-13	DOWN
Mpst	2.50528e-17	0.212256	0.408	0.289	6.34362e-13	UP
Psenen	2.54842e-17	0.206038	0.723	0.691	6.45286e-13	UP
Spire1	2.59368e-17	-0.203338	0.723	0.8	6.56747e-13	DOWN
Magi3	2.59757e-17	-0.209568	0.254	0.362	6.5773e-13	DOWN
Ubr5	2.61287e-17	-0.224769	0.394	0.518	6.61605e-13	DOWN
Gtf2i	2.91515e-17	-0.238644	0.501	0.624	7.38145e-13	DOWN
Plcb1	3.30334e-17	-0.216024	0.509	0.599	8.36438e-13	DOWN
Lyst	3.35938e-17	-0.201708	0.202	0.299	8.50628e-13	DOWN
Cnbp	3.36328e-17	0.237147	0.853	0.818	8.51617e-13	UP
Ypel3	3.48633e-17	-0.167575	0.379	0.491	8.82772e-13	NS
Lman1	3.69177e-17	-0.209698	0.684	0.754	9.34793e-13	DOWN
B930095G15Rik	3.80354e-17	-0.180387	0.4	0.505	9.63094e-13	NS
Eps15	4.05714e-17	-0.21497	0.664	0.758	1.02731e-12	DOWN
Emc7	4.12045e-17	0.232958	0.905	0.882	1.04334e-12	UP
Mpc1	4.26769e-17	0.185214	0.917	0.928	1.08062e-12	NS
Atad2b	4.51476e-17	-0.21015	0.322	0.431	1.14318e-12	DOWN
Paqr7	4.69843e-17	0.226289	0.661	0.584	1.18969e-12	UP
Golgb1	5.79949e-17	-0.210712	0.403	0.497	1.46849e-12	DOWN
Dhcr24	5.8794e-17	-0.23509	0.357	0.481	1.48872e-12	DOWN
Smpd2	6.12717e-17	0.232199	0.588	0.505	1.55146e-12	UP
Rtl8a	6.71277e-17	0.215983	0.368	0.253	1.69974e-12	UP
Olig1	6.74545e-17	0.304844	0.409	0.323	1.70802e-12	UP
Rpl36	6.79405e-17	0.229027	0.741	0.677	1.72032e-12	UP
Tle1	6.87717e-17	-0.239485	0.312	0.421	1.74137e-12	DOWN
Sik3	6.92701e-17	-0.200168	0.395	0.503	1.75399e-12	DOWN
Negr1	7.13777e-17	-0.238635	0.399	0.497	1.80735e-12	DOWN
Nrxn2	7.314e-17	-0.230376	0.62	0.723	1.85198e-12	DOWN
Vegfb	7.45373e-17	0.216348	0.684	0.647	1.88736e-12	UP
Edf1	7.56931e-17	0.245964	0.813	0.745	1.91662e-12	UP
Gm42607	7.81927e-17	-0.106982	0.038	0.096	1.97992e-12	NS
AI849053	8.37282e-17	0.178072	0.172	0.098	2.12008e-12	NS
Mxd4	8.46417e-17	-0.1868	0.365	0.453	2.14321e-12	NS
Uqcrq	8.81768e-17	0.24269	0.836	0.79	2.23273e-12	UP
Ube3a	9.18483e-17	-0.193435	0.614	0.707	2.32569e-12	NS
Ppp1r3c	1.1234e-16	-0.223573	0.325	0.431	2.84457e-12	DOWN
Map1lc3a	1.14875e-16	0.208988	0.596	0.551	2.90876e-12	UP
Gm15542	1.22909e-16	0.114625	0.102	0.036	3.11219e-12	NS
Jak1	1.34134e-16	-0.190216	0.545	0.645	3.3964e-12	NS
Atp2c1	1.38288e-16	-0.211404	0.483	0.584	3.50159e-12	DOWN
Arhgap35	1.39725e-16	-0.19179	0.223	0.312	3.53799e-12	NS
Pde4b	1.58892e-16	-0.229445	0.397	0.514	4.02331e-12	DOWN
Ednrb	1.62434e-16	-0.209444	0.892	0.936	4.11299e-12	DOWN
Aprt	1.65425e-16	0.172294	0.247	0.187	4.18872e-12	NS
Gm6225	1.68365e-16	-0.119508	0.022	0.064	4.26317e-12	NS
Pip4p2	1.68432e-16	0.232285	0.398	0.301	4.26487e-12	UP
Gnao1	1.71454e-16	-0.154463	0.955	0.972	4.34138e-12	NS
Gm2a	2.01195e-16	0.210785	0.716	0.666	5.09445e-12	UP
Gdpd2	2.0401e-16	-0.148654	0.141	0.233	5.16573e-12	NS
Klf3	2.05285e-16	-0.171801	0.376	0.486	5.19801e-12	NS
Ash1l	2.11321e-16	-0.244618	0.603	0.705	5.35085e-12	DOWN
Dlg1	2.38051e-16	-0.183046	0.163	0.256	6.02769e-12	NS
BC031181	2.38064e-16	0.232606	0.669	0.581	6.02802e-12	UP
Igtp	2.68895e-16	-0.151281	0.056	0.113	6.8087e-12	NS
Pkn2	2.75059e-16	-0.209383	0.6	0.682	6.96476e-12	DOWN
Zbtb37	2.85886e-16	-0.182656	0.21	0.309	7.23893e-12	NS
Luc7l2	2.96278e-16	-0.17349	0.846	0.899	7.50206e-12	NS
Glmp	3.12866e-16	0.24339	0.617	0.531	7.92208e-12	UP
Rab5if	3.64029e-16	0.230353	0.592	0.515	9.21758e-12	UP
Cltc	3.85308e-16	-0.225633	0.69	0.774	9.75638e-12	DOWN
Add1	3.8586e-16	-0.190582	0.683	0.765	9.77037e-12	NS
Rpl9	3.93972e-16	0.236695	0.886	0.845	9.97575e-12	UP
Kcnk2	4.79002e-16	0.232006	0.529	0.445	1.21288e-11	UP
Fam13b	4.79487e-16	-0.185612	0.149	0.247	1.21411e-11	NS
Farp1	5.19012e-16	-0.187055	0.545	0.638	1.31419e-11	NS
Fnbp1	5.24352e-16	-0.220333	0.65	0.739	1.32771e-11	DOWN
Ssx2ip	5.29735e-16	-0.16949	0.184	0.269	1.34134e-11	NS
Acss1	5.41027e-16	-0.207561	0.375	0.46	1.36994e-11	DOWN
Dpy19l4	5.98588e-16	-0.214475	0.349	0.457	1.51569e-11	DOWN
Hsd17b7	5.99854e-16	-0.186497	0.188	0.293	1.51889e-11	NS
Maob	6.00602e-16	-0.190684	0.437	0.549	1.52078e-11	NS
Acadl	6.1984e-16	0.215542	0.802	0.755	1.5695e-11	UP
Ddx39b	6.32588e-16	-0.187949	0.482	0.593	1.60178e-11	NS
Spred1	6.42526e-16	-0.22127	0.551	0.664	1.62694e-11	DOWN
Metrn	7.31438e-16	0.233076	0.811	0.763	1.85207e-11	UP
Gclm	7.49709e-16	-0.194716	0.642	0.723	1.89834e-11	NS
Epb41l2	7.59532e-16	-0.228241	0.511	0.613	1.92321e-11	DOWN
Mrfap1	7.8542e-16	0.231383	0.582	0.508	1.98876e-11	UP
2610005L07Rik	7.96427e-16	0.246206	0.429	0.304	2.01663e-11	UP
Nwd1	8.001e-16	-0.178106	0.562	0.673	2.02593e-11	NS
Calm2	8.01496e-16	0.262658	0.668	0.6	2.02947e-11	UP
Oaf	8.11548e-16	0.238518	0.661	0.591	2.05492e-11	UP
Snx29	8.1965e-16	-0.0974845	0.049	0.109	2.07543e-11	NS
Uty	8.66439e-16	-0.150877	0	0.071	2.19391e-11	NS
Gm11713	8.97355e-16	-0.173451	0.138	0.218	2.27219e-11	NS
Atf7ip	9.18606e-16	-0.222941	0.388	0.508	2.326e-11	DOWN
Isg15	9.24223e-16	-0.294154	0.019	0.061	2.34022e-11	DOWN
Shisa4	9.34118e-16	0.238826	0.771	0.718	2.36528e-11	UP
Gm11578	9.35836e-16	0.173642	0.293	0.191	2.36963e-11	NS
Exoc6b	9.95605e-16	-0.190648	0.208	0.302	2.52097e-11	NS
Nup98	1.17971e-15	-0.188643	0.252	0.342	2.98715e-11	NS
Rnpc3	1.17978e-15	-0.179225	0.673	0.761	2.98733e-11	NS
Kat6b	1.26056e-15	-0.224406	0.293	0.405	3.19186e-11	DOWN
Gm37466	1.34601e-15	-0.126088	0.041	0.108	3.40824e-11	NS
Herc2	1.39576e-15	-0.218886	0.355	0.451	3.5342e-11	DOWN
Thy1	1.41236e-15	-0.178319	0.153	0.24	3.57625e-11	NS
7SK.158	1.46887e-15	-0.135365	0.052	0.118	3.71933e-11	NS
Numa1	1.47735e-15	-0.19371	0.281	0.383	3.7408e-11	NS
Pdia6	1.49725e-15	-0.135968	0.72	0.803	3.7912e-11	NS
Etnk1	1.56828e-15	-0.243416	0.551	0.659	3.97104e-11	DOWN
Rnf5	1.63895e-15	0.22728	0.464	0.368	4.14999e-11	UP
Mir124-2hg	1.74619e-15	0.226309	0.616	0.556	4.42154e-11	UP
Glo1	1.78891e-15	0.235104	0.609	0.523	4.52971e-11	UP
Dapp1	1.82694e-15	-0.19189	0.19	0.29	4.62599e-11	NS
Myo6	1.83625e-15	-0.17077	0.889	0.937	4.64956e-11	NS
Pbxip1	1.84265e-15	-0.20139	0.695	0.78	4.66577e-11	DOWN
Cnot4	1.93003e-15	-0.14309	0.515	0.622	4.88703e-11	NS
Btf3l4	1.93044e-15	0.140781	0.174	0.091	4.88806e-11	NS
Krit1	1.95271e-15	-0.174882	0.603	0.697	4.94447e-11	NS
Tnrc6b	1.97513e-15	-0.208037	0.675	0.751	5.00124e-11	DOWN
Dhrs11	2.06743e-15	0.116577	0.118	0.053	5.23493e-11	NS
Epm2aip1	2.08998e-15	-0.204562	0.307	0.416	5.29205e-11	DOWN
Hook3	2.35487e-15	-0.198926	0.739	0.799	5.96277e-11	NS
Mir670hg	2.50885e-15	0.0730766	0.076	0.032	6.35266e-11	NS
Fam53b	2.58336e-15	-0.191151	0.13	0.22	6.54132e-11	NS
Pcbp2	2.62858e-15	-0.196938	0.659	0.74	6.65583e-11	NS
Khdrbs1	2.6618e-15	-0.16814	0.376	0.486	6.73993e-11	NS
Klhl11	2.73493e-15	-0.138802	0.134	0.21	6.92513e-11	NS
Kdm5d	2.78057e-15	-0.156214	0	0.065	7.04068e-11	NS
Tead1	2.86486e-15	-0.190954	0.45	0.555	7.25411e-11	NS
Plce1	3.06052e-15	-0.145437	0.112	0.187	7.74953e-11	NS
Fmn2	3.32867e-15	-0.219213	0.499	0.585	8.42854e-11	DOWN
Mrps34	3.6544e-15	0.212958	0.456	0.379	9.25331e-11	UP
Dnaaf9	3.72612e-15	-0.204789	0.661	0.751	9.43491e-11	DOWN
Mapkap1	3.78839e-15	-0.166471	0.311	0.414	9.59258e-11	NS
Tap2	3.98497e-15	-0.171334	0.229	0.31	1.00903e-10	NS
Serpinh1	4.07865e-15	-0.173912	0.614	0.703	1.03275e-10	NS
Atp5mpl	4.22322e-15	0.219494	0.86	0.817	1.06936e-10	UP
Ppp1r3d	4.25994e-15	-0.167958	0.123	0.207	1.07866e-10	NS
Kdm5c	4.4689e-15	-0.156476	0.184	0.262	1.13157e-10	NS
Rpl18	4.52777e-15	0.211805	0.857	0.803	1.14648e-10	UP
Laptm4a	4.73113e-15	0.178228	0.981	0.979	1.19797e-10	NS
Fau	4.88568e-15	0.215401	0.917	0.886	1.2371e-10	UP
Cdc42bpa	5.03105e-15	-0.166853	0.469	0.56	1.27391e-10	NS
Pdlim4	5.25597e-15	0.227531	0.64	0.57	1.33086e-10	UP
Fry	5.42828e-15	-0.208312	0.261	0.34	1.37449e-10	DOWN
Ttc19	5.46714e-15	-0.174984	0.432	0.528	1.38433e-10	NS
Gas1	5.56397e-15	0.198841	0.671	0.612	1.40885e-10	NS
Hectd1	5.56559e-15	-0.204142	0.421	0.528	1.40926e-10	DOWN
Snrpd1	5.58238e-15	0.18661	0.523	0.497	1.41352e-10	NS
Ahnak	5.59221e-15	-0.108125	0.024	0.072	1.416e-10	NS
Crot	6.03245e-15	-0.201567	0.832	0.868	1.52748e-10	DOWN
Setd2	6.1686e-15	-0.220298	0.324	0.433	1.56195e-10	DOWN
Creld2	6.31973e-15	-0.150753	0.175	0.264	1.60022e-10	NS
Gm50321	6.53946e-15	0.13317	0.144	0.068	1.65586e-10	NS
Trappc10	6.80264e-15	-0.174887	0.464	0.563	1.7225e-10	NS
Myorg	6.89983e-15	-0.208928	0.564	0.655	1.7471e-10	DOWN
Grina	7.34552e-15	0.20382	0.904	0.889	1.85996e-10	UP
Gpank1	7.37504e-15	0.113257	0.099	0.042	1.86743e-10	NS
Coro2b	7.6485e-15	-0.170347	0.245	0.346	1.93668e-10	NS
Enah	7.75879e-15	-0.208083	0.66	0.745	1.9646e-10	DOWN
Ascc3	7.79415e-15	-0.196679	0.279	0.372	1.97356e-10	NS
Pcdh1	8.15598e-15	-0.223321	0.323	0.417	2.06518e-10	DOWN
Adprh	8.45555e-15	0.183507	0.591	0.575	2.14103e-10	NS
Pdcd4	8.69848e-15	-0.230446	0.629	0.702	2.20254e-10	DOWN
Gcsh	9.16545e-15	0.22889	0.538	0.481	2.32078e-10	UP
Tnfrsf19	9.65009e-15	-0.269874	0.431	0.536	2.4435e-10	DOWN
Sort1	1.02336e-14	-0.221201	0.37	0.469	2.59124e-10	DOWN
Fam214a	1.08698e-14	-0.14901	0.202	0.279	2.75235e-10	NS
Dynlrb1	1.16761e-14	0.176048	0.657	0.669	2.9565e-10	NS
Scara3	1.19704e-14	-0.221023	0.574	0.669	3.03103e-10	DOWN
Nudt3	1.2519e-14	0.180539	0.601	0.525	3.16993e-10	NS
Eif3j2	1.2692e-14	0.0955534	0.084	0.029	3.21374e-10	NS
Apba2	1.27581e-14	-0.218881	0.392	0.506	3.23049e-10	DOWN
Idi1	1.32632e-14	-0.262387	0.617	0.716	3.35839e-10	DOWN
Map3k2	1.36676e-14	-0.1939	0.281	0.382	3.46076e-10	NS
Ifit3b	1.38642e-14	-0.274335	0.108	0.167	3.51056e-10	DOWN
Trim25	1.39279e-14	-0.111473	0.056	0.113	3.52669e-10	NS
Irf2	1.47853e-14	-0.189865	0.422	0.497	3.74378e-10	NS
Zc3hav1	1.48861e-14	-0.12112	0.061	0.117	3.7693e-10	NS
Nedd9	1.54755e-14	-0.170104	0.201	0.3	3.91856e-10	NS
Lrrc58	1.57304e-14	-0.184947	0.707	0.783	3.98309e-10	NS
Parp14	1.58859e-14	-0.121361	0.018	0.059	4.02248e-10	NS
Hsp90aa1	1.6421e-14	0.23624	0.633	0.567	4.15797e-10	UP
Sptan1	1.64755e-14	-0.210039	0.313	0.427	4.17175e-10	DOWN
Cisd1	1.77187e-14	0.216627	0.818	0.797	4.48655e-10	UP
Mbd5	1.82583e-14	-0.169408	0.219	0.312	4.62319e-10	NS
Clmn	1.88367e-14	-0.152067	0.76	0.81	4.76965e-10	NS
3222401L13Rik	1.8933e-14	-0.179003	0.306	0.39	4.79403e-10	NS
Klf9	1.89872e-14	-0.129517	0.784	0.821	4.80775e-10	NS
Actr3b	2.10727e-14	0.157747	0.199	0.11	5.33582e-10	NS
Eif5	2.15774e-14	0.139934	0.804	0.78	5.4636e-10	NS
Fkbp3	2.17303e-14	0.232351	0.657	0.624	5.50233e-10	UP
Slc48a1	2.22067e-14	0.201761	0.649	0.599	5.62295e-10	UP
Smdt1	2.36743e-14	0.202739	0.827	0.81	5.99458e-10	UP
Fdx1	2.374e-14	0.216748	0.428	0.353	6.01119e-10	UP
Sema4b	2.38917e-14	0.203585	0.535	0.467	6.04962e-10	UP
Unc13c	2.42971e-14	-0.33332	0.192	0.263	6.15227e-10	DOWN
Phyhipl	2.43301e-14	-0.176256	0.912	0.944	6.16063e-10	NS
Gm973	2.45102e-14	-0.156243	0.262	0.354	6.20623e-10	NS
Crem	2.62278e-14	-0.133743	0.064	0.124	6.64115e-10	NS
Opa1	2.73454e-14	-0.179925	0.258	0.358	6.92413e-10	NS
Gm31614	2.7446e-14	-0.151271	0.1	0.169	6.94961e-10	NS
Fxyd1	2.77041e-14	-0.139197	0.916	0.953	7.01496e-10	NS
Gem	3.11908e-14	-0.223396	0.155	0.211	7.89782e-10	DOWN
Cstf3	3.15101e-14	-0.139543	0.196	0.286	7.97867e-10	NS
Rsbn1	3.24734e-14	-0.180502	0.27	0.371	8.22258e-10	NS
Wsb1	3.27349e-14	0.185441	0.57	0.497	8.2888e-10	NS
Btaf1	3.36221e-14	-0.162879	0.192	0.286	8.51345e-10	NS
Lxn	3.42447e-14	0.190004	0.75	0.714	8.67109e-10	NS
Rab9	3.43448e-14	0.208689	0.67	0.627	8.69646e-10	UP
Cep350	3.48794e-14	-0.180278	0.325	0.432	8.83182e-10	NS
Cbl	3.5572e-14	-0.180799	0.229	0.323	9.00719e-10	NS
Dmxl1	3.56653e-14	-0.17723	0.359	0.451	9.03081e-10	NS
Amotl1	3.65319e-14	-0.167458	0.154	0.239	9.25024e-10	NS
Zmynd8	4.11335e-14	-0.164289	0.3	0.392	1.04154e-09	NS
Glrx3	4.31173e-14	0.216651	0.452	0.379	1.09177e-09	UP
Rps20	4.34237e-14	0.203771	0.792	0.743	1.09953e-09	UP
Bicd1	4.44545e-14	-0.164128	0.589	0.665	1.12563e-09	NS
Zfp467	4.79224e-14	0.150039	0.369	0.323	1.21344e-09	NS
Caprin1	4.93861e-14	-0.176209	0.472	0.573	1.2505e-09	NS
Ywhae	5.14465e-14	0.191073	0.935	0.919	1.30268e-09	NS
Nav2	5.57509e-14	-0.193689	0.396	0.491	1.41167e-09	NS
Trpc4ap	5.68541e-14	-0.192126	0.355	0.445	1.4396e-09	NS
Ddx6	5.87406e-14	-0.230848	0.446	0.553	1.48737e-09	DOWN
Kcnk1	6.09187e-14	0.181314	0.923	0.931	1.54252e-09	NS
Ddr1	6.18497e-14	-0.166069	0.172	0.263	1.5661e-09	NS
Ndufb11	6.82943e-14	0.204628	0.846	0.816	1.72928e-09	UP
Atp5d	6.86956e-14	0.209977	0.891	0.868	1.73944e-09	UP
Mrps6	7.0626e-14	0.197193	0.397	0.321	1.78832e-09	NS
Uqcc2	7.12237e-14	0.212971	0.563	0.496	1.80346e-09	UP
Aarsd1	7.40428e-14	0.0881088	0.079	0.028	1.87484e-09	NS
Tm2d2	7.71171e-14	0.211562	0.648	0.574	1.95268e-09	UP
Glg1	7.82431e-14	-0.23767	0.438	0.535	1.98119e-09	DOWN
Ass1	7.82678e-14	0.18463	0.284	0.198	1.98182e-09	NS
Abca1	7.85765e-14	-0.224951	0.675	0.759	1.98964e-09	DOWN
Nat8f4	7.93208e-14	-0.155168	0.128	0.202	2.00848e-09	NS
Lats1	7.95458e-14	-0.175383	0.207	0.307	2.01418e-09	NS
Ndufaf4	8.0317e-14	-0.15886	0.628	0.714	2.03371e-09	NS
Rps15	8.04127e-14	-0.182303	0.733	0.792	2.03613e-09	NS
Gbp3	8.2217e-14	-0.143303	0.035	0.082	2.08182e-09	NS
Spata5	9.53265e-14	-0.141303	0.107	0.182	2.41376e-09	NS
Utrn	9.62794e-14	-0.209832	0.296	0.392	2.43789e-09	DOWN
Pnpla8	1.04248e-13	-0.168362	0.537	0.627	2.63966e-09	NS
Dynll2	1.07604e-13	-0.158675	0.285	0.385	2.72464e-09	NS
Rnf20	1.08678e-13	-0.192089	0.397	0.496	2.75183e-09	NS
Tlr3	1.08889e-13	-0.199049	0.806	0.855	2.75717e-09	NS
Drp2	1.11099e-13	-0.145585	0.152	0.228	2.81313e-09	NS
4931406C07Rik	1.16222e-13	0.201834	0.551	0.497	2.94286e-09	UP
Ntmt1	1.18476e-13	0.146136	0.185	0.109	2.99993e-09	NS
Ggta1	1.20816e-13	-0.137282	0.071	0.13	3.05917e-09	NS
Fra10ac1	1.2082e-13	-0.111403	0.246	0.328	3.05929e-09	NS
Bnip3l	1.41158e-13	0.212396	0.57	0.488	3.57426e-09	UP
Zer1	1.43418e-13	-0.172885	0.198	0.281	3.63149e-09	NS
Rps10-ps1	1.53898e-13	0.0904671	0.093	0.039	3.89685e-09	NS
Sfxn1	1.55427e-13	-0.17228	0.616	0.694	3.93556e-09	NS
Amz2	1.56133e-13	-0.145932	0.142	0.221	3.95345e-09	NS
Diaph2	1.61374e-13	-0.149135	0.246	0.338	4.08614e-09	NS
Trim35	1.63789e-13	-0.159822	0.311	0.401	4.1473e-09	NS
Cyhr1	1.64745e-13	0.214025	0.622	0.536	4.17151e-09	UP
Nrg1	1.70494e-13	0.0792374	0.068	0.026	4.31709e-09	NS
Zfp407	1.71845e-13	-0.147458	0.165	0.246	4.35129e-09	NS
Pax6	1.75982e-13	0.205821	0.581	0.487	4.45603e-09	UP
Mir99ahg	1.7989e-13	-0.13652	0.873	0.914	4.55501e-09	NS
Gm45168	1.79909e-13	0.150223	0.122	0.062	4.55548e-09	NS
Ppp3ca	1.81302e-13	-0.171574	0.721	0.794	4.59076e-09	NS
Aff1	1.85588e-13	-0.156628	0.164	0.252	4.69927e-09	NS
Ccdc138	1.8834e-13	-0.141583	0.085	0.15	4.76895e-09	NS
Pabpn1	1.88697e-13	0.203015	0.592	0.502	4.778e-09	UP
Rnf216	1.89426e-13	-0.197374	0.231	0.313	4.79645e-09	NS
Zfpm2	1.98403e-13	-0.160785	0.208	0.29	5.02375e-09	NS
Bcl2	2.04123e-13	-0.208238	0.542	0.634	5.1686e-09	DOWN
Spock2	2.10377e-13	-0.105264	0.093	0.156	5.32696e-09	NS
Itsn1	2.15784e-13	-0.184307	0.268	0.358	5.46387e-09	NS
Rock1	2.16892e-13	-0.187287	0.437	0.541	5.49191e-09	NS
Zfp706	2.20796e-13	0.205731	0.597	0.53	5.59077e-09	UP
Gstk1	2.21383e-13	0.214189	0.418	0.329	5.60564e-09	UP
Acaa2	2.30528e-13	0.200991	0.635	0.58	5.8372e-09	UP
Sumo2	2.43017e-13	0.196429	0.862	0.846	6.15344e-09	NS
Smg1	2.48833e-13	-0.159682	0.223	0.317	6.3007e-09	NS
Rps12	2.54173e-13	-0.179703	0.76	0.828	6.4359e-09	NS
Araf	2.60971e-13	0.217647	0.44	0.355	6.60805e-09	UP
Rps3a1	2.70824e-13	0.21678	0.829	0.786	6.85753e-09	UP
Nrarp	2.92747e-13	0.239619	0.556	0.483	7.41264e-09	UP
Hdac4	3.09994e-13	-0.15699	0.166	0.242	7.84937e-09	NS
Suclg1	3.11761e-13	0.21034	0.816	0.775	7.8941e-09	UP
Ndufb8	3.25111e-13	0.196212	0.802	0.773	8.23214e-09	NS
Rbl2	3.26267e-13	-0.162257	0.229	0.328	8.2614e-09	NS
Stip1	3.38121e-13	-0.166516	0.308	0.396	8.56157e-09	NS
Idh2	3.47583e-13	0.159549	0.71	0.694	8.80115e-09	NS
Ndufb10	3.58967e-13	0.19387	0.857	0.845	9.0894e-09	NS
Sema4d	3.63934e-13	-0.129208	0.178	0.264	9.21518e-09	NS
Zhx1	3.72755e-13	-0.20676	0.321	0.419	9.43852e-09	DOWN
Nfib	3.93312e-13	-0.156588	0.866	0.924	9.95905e-09	NS
Sod2	3.99837e-13	0.1811	0.762	0.732	1.01243e-08	NS
Dnajb2	4.00905e-13	-0.186991	0.275	0.352	1.01513e-08	NS
Ap1g1	4.05971e-13	-0.160974	0.196	0.29	1.02796e-08	NS
Nufip2	4.09587e-13	-0.158081	0.52	0.621	1.03712e-08	NS
Gm37310	4.31832e-13	-0.16877	0.154	0.221	1.09344e-08	NS
Cdkn1b	4.35889e-13	-0.179434	0.552	0.645	1.10371e-08	NS
Atp5e	4.37718e-13	0.216393	0.837	0.798	1.10834e-08	UP
Ncoa2	4.40234e-13	-0.168908	0.169	0.249	1.11472e-08	NS
Pcmtd2	4.48631e-13	-0.194539	0.467	0.556	1.13598e-08	NS
Ndufa8	4.5361e-13	0.113567	0.733	0.764	1.14858e-08	NS
Tom1l1	4.62001e-13	0.200213	0.45	0.357	1.16983e-08	UP
Gm15417	4.79993e-13	0.160132	0.251	0.175	1.21539e-08	NS
Cspp1	4.92402e-13	-0.199528	0.564	0.643	1.24681e-08	NS
Rtl8b	5.0305e-13	0.136687	0.226	0.173	1.27377e-08	NS
Rgma	5.05377e-13	-0.221696	0.62	0.722	1.27967e-08	DOWN
AI413582	5.09016e-13	0.153037	0.481	0.449	1.28888e-08	NS
Zfp612	5.29279e-13	-0.132555	0.121	0.192	1.34019e-08	NS
Vps28	5.37919e-13	0.204487	0.517	0.46	1.36206e-08	UP
Flrt1	5.60646e-13	-0.203868	0.281	0.372	1.41961e-08	DOWN
Arhgap12	5.72084e-13	-0.198449	0.325	0.427	1.44857e-08	NS
Neo1	5.73595e-13	-0.185981	0.358	0.463	1.4524e-08	NS
Mapk8ip3	6.18168e-13	-0.190478	0.481	0.555	1.56526e-08	NS
Bcar1	6.18243e-13	-0.102114	0.075	0.134	1.56545e-08	NS
Asah1	6.20358e-13	0.164013	0.801	0.782	1.57081e-08	NS
Dkk3	6.55031e-13	-0.197997	0.601	0.694	1.6586e-08	NS
Ppp2r5a	6.74452e-13	-0.177631	0.651	0.734	1.70778e-08	NS
Dynlt2a2	7.06326e-13	-0.135827	0.12	0.192	1.78849e-08	NS
Cox6c	7.4159e-13	0.193151	0.93	0.908	1.87778e-08	NS
Hyou1	7.58073e-13	-0.128807	0.11	0.185	1.91952e-08	NS
Ralgps1	7.6726e-13	-0.118088	0.116	0.185	1.94278e-08	NS
Dner	7.89544e-13	-0.23018	0.471	0.558	1.9992e-08	DOWN
Neat1	8.02826e-13	0.269337	0.572	0.502	2.03284e-08	UP
Gm5089	8.25228e-13	-0.150738	0.255	0.353	2.08956e-08	NS
Fbxo2	8.51427e-13	0.180553	0.765	0.708	2.1559e-08	NS
Ptpn13	8.60412e-13	-0.155393	0.224	0.315	2.17865e-08	NS
Fam50a	8.71228e-13	0.176267	0.25	0.18	2.20604e-08	NS
Clasp2	8.71901e-13	-0.190853	0.696	0.767	2.20774e-08	NS
Fgfr1	9.07417e-13	-0.19001	0.689	0.761	2.29767e-08	NS
Tmbim1	9.29633e-13	-0.198578	0.329	0.414	2.35392e-08	NS
9430092D12Rik	9.30823e-13	-0.103417	0.036	0.092	2.35694e-08	NS
Kat6a	9.34899e-13	-0.190728	0.266	0.357	2.36726e-08	NS
Smim4	9.42545e-13	0.191868	0.424	0.362	2.38662e-08	NS
Sirt7	1.01714e-12	-0.140879	0.258	0.34	2.57549e-08	NS
Sacm1l	1.02254e-12	-0.171954	0.323	0.412	2.58918e-08	NS
Dido1	1.03042e-12	-0.181175	0.426	0.51	2.60913e-08	NS
Atp6v1g1	1.05954e-12	0.181795	0.736	0.716	2.68285e-08	NS
Pja2	1.06148e-12	-0.177371	0.391	0.497	2.68778e-08	NS
Hsd17b12	1.0621e-12	0.170307	0.784	0.765	2.68933e-08	NS
Sdf2l1	1.06599e-12	-0.102199	0.07	0.126	2.69919e-08	NS
Hlf	1.08096e-12	-0.170014	0.603	0.682	2.7371e-08	NS
Oip5os1	1.08862e-12	-0.15995	0.523	0.619	2.75648e-08	NS
Prdx1	1.0891e-12	0.181836	0.984	0.987	2.7577e-08	NS
Xpr1	1.09682e-12	-0.188208	0.588	0.67	2.77726e-08	NS
Fam234a	1.11118e-12	-0.115272	0.191	0.268	2.81362e-08	NS
Zdbf2	1.18948e-12	-0.146947	0.027	0.063	3.01187e-08	NS
Cdc42bpb	1.19021e-12	-0.148339	0.105	0.187	3.01373e-08	NS
Ppm1b	1.28787e-12	-0.177526	0.256	0.352	3.26103e-08	NS
Kcnq3	1.30241e-12	-0.184973	0.125	0.198	3.29783e-08	NS
Fubp1	1.3055e-12	-0.141515	0.615	0.691	3.30565e-08	NS
Dicer1	1.36216e-12	-0.146319	0.185	0.27	3.44912e-08	NS
Chd7	1.36422e-12	-0.16768	0.223	0.319	3.45434e-08	NS
Atp6v0a1	1.40519e-12	-0.188263	0.517	0.597	3.55809e-08	NS
Slc25a33	1.42064e-12	-0.149172	0.493	0.578	3.59721e-08	NS
Scaf8	1.47221e-12	-0.181053	0.205	0.295	3.72778e-08	NS
Cdk13	1.48828e-12	-0.162159	0.247	0.334	3.76848e-08	NS
Acsl3	1.49106e-12	-0.0908863	0.995	0.998	3.7755e-08	NS
Pdpk1	1.50022e-12	-0.177826	0.222	0.312	3.7987e-08	NS
Ccdc39	1.54969e-12	-0.134088	0.131	0.191	3.92397e-08	NS
Pmepa1	1.5868e-12	0.205626	0.168	0.122	4.01793e-08	UP
Lfng	1.60131e-12	0.249872	0.683	0.602	4.05467e-08	UP
Skap2	1.62504e-12	-0.169919	0.219	0.311	4.11476e-08	NS
Pim1	1.64652e-12	0.100005	0.091	0.042	4.16915e-08	NS
Phka1	1.68707e-12	-0.151019	0.267	0.352	4.27184e-08	NS
Lmo4	1.8076e-12	0.189725	0.815	0.768	4.57702e-08	NS
Ddx55	1.9045e-12	-0.154523	0.205	0.289	4.82238e-08	NS
Gna13	1.9909e-12	-0.179302	0.572	0.677	5.04116e-08	NS
Ndufs7	2.00827e-12	0.187274	0.804	0.781	5.08515e-08	NS
Mrps14	2.03575e-12	0.205536	0.654	0.624	5.15471e-08	UP
B3galt2	2.08069e-12	0.234084	0.449	0.34	5.26853e-08	UP
Itgb8	2.08323e-12	-0.211373	0.633	0.728	5.27495e-08	DOWN
Pou3f3	2.0946e-12	-0.169809	0.842	0.895	5.30374e-08	NS
Pfn2	2.10339e-12	0.163001	0.85	0.81	5.32599e-08	NS
Dab2ip	2.19875e-12	-0.128837	0.223	0.312	5.56746e-08	NS
Kcnc3	2.22445e-12	-0.077554	0.035	0.075	5.63252e-08	NS
Pcdhb14	2.39251e-12	-0.163209	0.167	0.238	6.05806e-08	NS
Gm38071	2.54121e-12	-0.151243	0.108	0.178	6.4346e-08	NS
Dynlt3	2.64921e-12	0.215892	0.496	0.43	6.70806e-08	UP
Park7	2.72049e-12	0.184534	0.694	0.653	6.88855e-08	NS
Atp5c1	2.72288e-12	0.184168	0.879	0.854	6.8946e-08	NS
Tenm3	2.74889e-12	-0.219266	0.346	0.448	6.96046e-08	DOWN
Tmem223	2.92062e-12	0.174824	0.532	0.505	7.3953e-08	NS
Eif5a	2.95987e-12	0.197793	0.532	0.461	7.49469e-08	NS
Mecp2	2.96539e-12	-0.174709	0.266	0.354	7.50866e-08	NS
Fastk	3.13955e-12	-0.0976415	0.305	0.388	7.94965e-08	NS
Sqle	3.24859e-12	-0.246129	0.605	0.698	8.22575e-08	DOWN
Tia1	3.2868e-12	-0.114154	0.679	0.75	8.32251e-08	NS
Clcn3	3.40087e-12	-0.147388	0.724	0.802	8.61135e-08	NS
Safb	3.45566e-12	-0.173952	0.343	0.438	8.75007e-08	NS
Hddc3	3.46566e-12	0.141479	0.154	0.087	8.77539e-08	NS
Zcchc24	3.47638e-12	-0.167123	0.355	0.443	8.80254e-08	NS
Tmem201	3.53518e-12	-0.144134	0.179	0.267	8.95144e-08	NS
Spcs1	3.53645e-12	0.210014	0.761	0.732	8.95463e-08	UP
Strn3	3.62213e-12	-0.17822	0.435	0.528	9.17158e-08	NS
Srgap2	3.76989e-12	-0.201832	0.358	0.455	9.54573e-08	DOWN
Pnn	3.78242e-12	-0.109758	0.741	0.806	9.57745e-08	NS
C4b	3.95236e-12	-0.234634	0.211	0.294	1.00078e-07	DOWN
Lrrfip2	3.97114e-12	-0.167622	0.219	0.298	1.00553e-07	NS
Fcho2	4.22946e-12	-0.197213	0.431	0.528	1.07094e-07	NS
Rnf182	4.23613e-12	-0.177066	0.365	0.458	1.07263e-07	NS
Mthfd2l	4.25847e-12	0.188759	0.418	0.364	1.07829e-07	NS
Gm9843	4.3562e-12	0.0904656	0.079	0.029	1.10303e-07	NS
Bbs10	4.48926e-12	-0.122078	0.091	0.15	1.13673e-07	NS
Rims2	4.57507e-12	-0.158545	0.294	0.371	1.15845e-07	NS
Ptgs1	4.66443e-12	0.110696	0.137	0.085	1.18108e-07	NS
Dpp8	4.734e-12	-0.17733	0.377	0.47	1.1987e-07	NS
Enho	4.85072e-12	0.19012	0.957	0.939	1.22825e-07	NS
Eif4h	4.89212e-12	-0.165149	0.382	0.471	1.23873e-07	NS
Cops6	5.77397e-12	0.161554	0.453	0.406	1.46203e-07	NS
Ocrl	5.80707e-12	-0.163129	0.273	0.351	1.47041e-07	NS
Aldoa	5.83496e-12	0.177591	0.964	0.947	1.47747e-07	NS
Hsph1	6.18678e-12	-0.116005	0.116	0.18	1.56655e-07	NS
Foxp1	6.27419e-12	-0.148054	0.137	0.196	1.58869e-07	NS
Pigg	6.28878e-12	-0.132717	0.119	0.195	1.59238e-07	NS
Prrc2b	6.29883e-12	-0.160569	0.28	0.369	1.59493e-07	NS
Gtf2h5	6.59996e-12	0.218385	0.538	0.491	1.67118e-07	UP
Smad4	6.80139e-12	-0.182299	0.323	0.414	1.72218e-07	NS
Vldlr	6.98853e-12	0.130223	0.143	0.094	1.76957e-07	NS
Ep300	7.36149e-12	-0.162786	0.301	0.398	1.864e-07	NS
Etv4	7.4189e-12	0.142972	0.208	0.137	1.87854e-07	NS
Rida	7.58971e-12	0.245178	0.697	0.629	1.92179e-07	UP
Zfp532	7.83594e-12	-0.148652	0.281	0.359	1.98414e-07	NS
Gm48204	7.98681e-12	-0.0859416	0.025	0.067	2.02234e-07	NS
Cadm2	8.14717e-12	-0.163414	0.899	0.934	2.06294e-07	NS
Atrn	8.19484e-12	-0.159751	0.215	0.304	2.07502e-07	NS
Mink1	8.35574e-12	-0.157917	0.235	0.317	2.11576e-07	NS
Nfat5	8.3936e-12	-0.179956	0.567	0.662	2.12534e-07	NS
Gramd3	8.40131e-12	-0.151322	0.551	0.634	2.1273e-07	NS
Dcaf8	8.73941e-12	-0.120409	0.49	0.576	2.21291e-07	NS
Derl1	9.11081e-12	0.212274	0.517	0.425	2.30695e-07	UP
Angptl4	9.43681e-12	0.15533	0.157	0.091	2.38949e-07	NS
Gm1604a	9.45116e-12	-0.0882833	0.069	0.122	2.39313e-07	NS
Sft2d3	9.55101e-12	-0.138653	0.254	0.334	2.41841e-07	NS
Agpat5	9.61452e-12	0.191584	0.95	0.955	2.43449e-07	NS
Fam193a	9.79831e-12	-0.154442	0.187	0.26	2.48103e-07	NS
Nim1k	9.84461e-12	0.162061	0.759	0.729	2.49275e-07	NS
Ltbr	9.84962e-12	0.110925	0.105	0.051	2.49402e-07	NS
Tiparp	9.87881e-12	-0.16144	0.591	0.649	2.50141e-07	NS
Sar1b	9.90242e-12	0.195373	0.803	0.78	2.50739e-07	NS
Paxbp1	1.00359e-11	-0.170501	0.499	0.572	2.5412e-07	NS
Srrm2	1.03832e-11	-0.097886	0.935	0.963	2.62913e-07	NS
Tomm6	1.0463e-11	0.102863	0.112	0.054	2.64933e-07	NS
BC005537	1.06914e-11	-0.175167	0.31	0.408	2.70716e-07	NS
Ildr2	1.11022e-11	-0.163486	0.173	0.262	2.81119e-07	NS
Smpdl3a	1.13605e-11	0.164043	0.923	0.927	2.87658e-07	NS
Rpl12	1.14502e-11	-0.185239	0.652	0.732	2.89929e-07	NS
Pitpnc1	1.15508e-11	-0.0591047	0.799	0.854	2.92479e-07	NS
Nkain4	1.15698e-11	0.218748	0.972	0.97	2.9296e-07	UP
Polr2c	1.18968e-11	-0.0354769	0.357	0.431	3.01238e-07	NS
Ost4	1.19677e-11	0.209684	0.567	0.492	3.03033e-07	UP
Cox8a	1.22622e-11	0.17192	0.99	0.987	3.10491e-07	NS
Fam228b	1.30041e-11	-0.156902	0.617	0.692	3.29276e-07	NS
Camk2d	1.35402e-11	-0.140417	0.395	0.475	3.42852e-07	NS
Rpl4	1.39258e-11	0.203765	0.503	0.424	3.52616e-07	UP
Ints6	1.39611e-11	-0.152374	0.137	0.213	3.5351e-07	NS
Atp5g1	1.40892e-11	0.193407	0.768	0.715	3.56752e-07	NS
Bcar3	1.44207e-11	-0.13566	0.241	0.322	3.65145e-07	NS
Mrpl27	1.46954e-11	0.181093	0.392	0.332	3.72102e-07	NS
Rere	1.4744e-11	-0.179558	0.321	0.414	3.73332e-07	NS
Zmym2	1.47727e-11	-0.161903	0.293	0.375	3.7406e-07	NS
Usp34	1.47961e-11	-0.182496	0.497	0.589	3.74653e-07	NS
H2aw	1.49941e-11	-0.150292	0.232	0.32	3.79665e-07	NS
Rrp8	1.51221e-11	-0.155591	0.247	0.312	3.82907e-07	NS
Dpy19l3	1.61945e-11	-0.142811	0.244	0.336	4.1006e-07	NS
Scd2	1.63353e-11	-0.156353	0.984	0.995	4.13625e-07	NS
Tmem256	1.64022e-11	0.190707	0.759	0.706	4.15319e-07	NS
Phf14	1.67086e-11	-0.183845	0.404	0.489	4.23078e-07	NS
Txlna	1.68823e-11	-0.118727	0.297	0.374	4.27477e-07	NS
Gm14305	1.69963e-11	0.118242	0.236	0.168	4.30364e-07	NS
Cd38	1.78824e-11	-0.151106	0.244	0.304	4.528e-07	NS
Gna12	1.80031e-11	-0.150295	0.247	0.333	4.55856e-07	NS
Stk40	1.84731e-11	-0.11941	0.109	0.165	4.67758e-07	NS
Adgrl3	1.85067e-11	-0.171947	0.511	0.588	4.68607e-07	NS
Ldlr	1.90665e-11	-0.203125	0.215	0.3	4.82782e-07	DOWN
Icosl	1.98814e-11	-0.11954	0.064	0.115	5.03418e-07	NS
Hspa4	2.10932e-11	-0.178705	0.358	0.455	5.34102e-07	NS
Ncald	2.1929e-11	-0.0842959	0.06	0.117	5.55263e-07	NS
Lrrc49	2.23233e-11	-0.132608	0.165	0.241	5.65248e-07	NS
Med20	2.2364e-11	-0.13858	0.092	0.154	5.6628e-07	NS
Mtg2	2.24704e-11	-0.137345	0.146	0.219	5.68974e-07	NS
Lama2	2.25111e-11	-0.167541	0.233	0.322	5.70004e-07	NS
Ctsc	2.36555e-11	0.129217	0.105	0.055	5.9898e-07	NS
Cd82	2.41874e-11	0.0691208	0.069	0.035	6.1245e-07	NS
Chd2	2.49889e-11	-0.161529	0.223	0.303	6.32745e-07	NS
AA387883	2.55476e-11	-0.15082	0.169	0.242	6.4689e-07	NS
Srsf6	2.63969e-11	-0.144403	0.28	0.37	6.68396e-07	NS
Sf3b1	2.66047e-11	-0.127397	0.757	0.818	6.73659e-07	NS
Rtn1	2.66821e-11	-0.118846	0.198	0.273	6.75618e-07	NS
Rasgrf1	2.6891e-11	-0.0719768	0.029	0.068	6.80908e-07	NS
Gm28119	2.88409e-11	0.0678672	0.076	0.032	7.30282e-07	NS
Btbd8	2.90063e-11	-0.124974	0.091	0.151	7.3447e-07	NS
Manea	2.93512e-11	-0.109229	0.431	0.518	7.43203e-07	NS
Cryab	2.94171e-11	0.176407	0.503	0.468	7.4487e-07	NS
Cit	2.96555e-11	-0.174506	0.125	0.176	7.50907e-07	NS
Mien1	3.18081e-11	0.174732	0.475	0.438	8.05414e-07	NS
Adrm1	3.19746e-11	0.153161	0.295	0.207	8.0963e-07	NS
Ndufb9	3.23243e-11	0.148269	0.918	0.916	8.18483e-07	NS
1810030O07Rik	3.27955e-11	-0.107802	0.132	0.203	8.30414e-07	NS
Kcnn3	3.33474e-11	-0.178052	0.229	0.317	8.4439e-07	NS
Supt6	3.35342e-11	-0.189433	0.321	0.408	8.4912e-07	NS
Mib1	3.36187e-11	-0.161516	0.279	0.369	8.5126e-07	NS
Abhd6	3.56251e-11	0.158844	0.557	0.525	9.02063e-07	NS
Gm16499.1	3.62312e-11	0.127805	0.209	0.132	9.17411e-07	NS
Marcks	3.6277e-11	0.205351	0.4	0.335	9.18569e-07	UP
Ttc4	3.70837e-11	-0.130014	0.396	0.465	9.38996e-07	NS
Ammecr1l	3.78897e-11	-0.149759	0.154	0.234	9.59406e-07	NS
Zdhhc5	3.82618e-11	-0.127241	0.166	0.24	9.68827e-07	NS
Clasp1	3.89457e-11	-0.14758	0.343	0.431	9.86145e-07	NS
Dleu2	3.96144e-11	-0.191038	0.332	0.4	1.00308e-06	NS
Rpl23a	4.12796e-11	-0.169688	0.609	0.668	1.04524e-06	NS
Rab11fip4	4.24386e-11	-0.153621	0.201	0.278	1.07459e-06	NS
Chac2	4.29667e-11	0.164363	0.213	0.153	1.08796e-06	NS
Hnrnpa1	4.32608e-11	0.175915	0.369	0.288	1.09541e-06	NS
Helz	4.38769e-11	-0.170838	0.25	0.327	1.11101e-06	NS
Mif4gd	4.47097e-11	0.156214	0.33	0.278	1.13209e-06	NS
Psip1	4.60544e-11	0.195156	0.55	0.514	1.16614e-06	NS
Cox6a1	4.65565e-11	0.181246	0.74	0.705	1.17886e-06	NS
Cops7a	4.67015e-11	0.147312	0.323	0.247	1.18253e-06	NS
Fam76a	4.69775e-11	-0.136516	0.225	0.308	1.18952e-06	NS
Rpl7a	4.76422e-11	0.185552	0.787	0.754	1.20635e-06	NS
Tnks	4.85044e-11	-0.139328	0.179	0.257	1.22818e-06	NS
Zwint	4.93947e-11	0.179664	0.342	0.257	1.25072e-06	NS
Csnk2a2	4.96965e-11	-0.14951	0.29	0.378	1.25836e-06	NS
Ankib1	5.01469e-11	-0.140112	0.24	0.327	1.26977e-06	NS
Atp5pb	5.10478e-11	0.16634	0.898	0.887	1.29258e-06	NS
Trim30d	5.16039e-11	-0.100723	0.032	0.071	1.30666e-06	NS
Tagln3	5.34972e-11	0.191987	0.817	0.822	1.3546e-06	NS
Rnd2	5.49664e-11	0.165395	0.363	0.312	1.3918e-06	NS
Stag2	5.50415e-11	-0.179878	0.419	0.508	1.39371e-06	NS
Tmco6	5.57341e-11	-0.135262	0.116	0.181	1.41124e-06	NS
Ugp2	5.62546e-11	-0.176116	0.937	0.955	1.42442e-06	NS
Gm35552	5.77453e-11	0.0911785	0.101	0.046	1.46217e-06	NS
Hsbp1	5.79329e-11	0.168039	0.684	0.649	1.46692e-06	NS
Gsto1	5.80165e-11	0.109907	0.128	0.076	1.46904e-06	NS
Wwc2	5.89188e-11	-0.157456	0.309	0.401	1.49188e-06	NS
Brd4	6.11778e-11	-0.15182	0.208	0.287	1.54908e-06	NS
Mat2a	6.25465e-11	-0.106111	0.848	0.883	1.58374e-06	NS
Klhl5	6.47563e-11	-0.15527	0.447	0.535	1.6397e-06	NS
Aco2	6.69023e-11	-0.129395	0.735	0.794	1.69403e-06	NS
Camsap2	6.7672e-11	-0.137934	0.166	0.25	1.71352e-06	NS
Rasl11b	6.93748e-11	0.119852	0.123	0.065	1.75664e-06	NS
Rnf24	7.39703e-11	0.154028	0.482	0.413	1.873e-06	NS
Txndc11	7.47539e-11	-0.172845	0.126	0.169	1.89284e-06	NS
Bdh2	7.74537e-11	-0.074326	0.047	0.088	1.96121e-06	NS
Atp6ap2	7.76953e-11	0.177472	0.726	0.675	1.96732e-06	NS
Sh3d21	8.04566e-11	-0.0783948	0.021	0.054	2.03724e-06	NS
Rnft1	8.12945e-11	0.173029	0.313	0.232	2.05846e-06	NS
Ttc14	8.29221e-11	-0.0975348	0.812	0.863	2.09967e-06	NS
Sc5d	8.3218e-11	0.15343	0.729	0.724	2.10716e-06	NS
Hey1	8.54112e-11	0.178519	0.383	0.315	2.1627e-06	NS
Mir6236	8.80635e-11	-0.260536	0.695	0.749	2.22986e-06	DOWN
Nr1d1	8.84249e-11	0.185035	0.54	0.461	2.23901e-06	NS
Pcsk6	9.07399e-11	-0.177875	0.204	0.274	2.29763e-06	NS
Gm5165	9.17717e-11	0.116652	0.13	0.072	2.32375e-06	NS
Itih5	9.46879e-11	-0.161362	0.258	0.35	2.39759e-06	NS
H2aj	9.48006e-11	0.182964	0.603	0.547	2.40045e-06	NS
Ormdl2	9.76165e-11	-0.118476	0.318	0.403	2.47175e-06	NS
Txndc5	9.86402e-11	-0.154319	0.224	0.313	2.49767e-06	NS
Ywhab	9.87703e-11	-0.166378	0.572	0.648	2.50096e-06	NS
Igfbp5	9.95082e-11	-0.299815	0.335	0.446	2.51965e-06	DOWN
Fgfr1op2	1.00487e-10	-0.161565	0.342	0.423	2.54444e-06	NS
Otud5	1.01268e-10	-0.136303	0.141	0.214	2.5642e-06	NS
Snx13	1.03236e-10	-0.135577	0.194	0.266	2.61404e-06	NS
Hnrnpm	1.04184e-10	-0.178926	0.475	0.557	2.63804e-06	NS
Cdk11b	1.05624e-10	-0.245912	0.39	0.46	2.67451e-06	DOWN
Tmem234	1.07704e-10	-0.100046	0.572	0.652	2.72716e-06	NS
Carmil1	1.07762e-10	-0.152065	0.226	0.306	2.72863e-06	NS
Gm43322	1.08892e-10	0.234442	0.382	0.278	2.75725e-06	UP
Slc16a9	1.09027e-10	-0.0819254	0.042	0.084	2.76066e-06	NS
Gab1	1.10287e-10	-0.0545417	0.176	0.239	2.79257e-06	NS
Brd1	1.10697e-10	-0.152975	0.49	0.582	2.80295e-06	NS
Stk24	1.12496e-10	-0.103573	0.123	0.189	2.8485e-06	NS
Ndufa2	1.13488e-10	0.183226	0.833	0.802	2.87364e-06	NS
Stxbp3	1.16174e-10	0.194977	0.57	0.491	2.94164e-06	NS
Vps13d	1.19062e-10	-0.129913	0.167	0.247	3.01478e-06	NS
Gbp7	1.19691e-10	-0.162438	0.131	0.184	3.03069e-06	NS
Scfd1	1.20415e-10	-0.105215	0.32	0.401	3.04904e-06	NS
H1f4	1.24319e-10	-0.228975	0.315	0.422	3.14788e-06	DOWN
Esco1	1.25386e-10	-0.163674	0.44	0.528	3.17489e-06	NS
Acap2	1.26593e-10	-0.147078	0.433	0.521	3.20547e-06	NS
Snx6	1.27673e-10	-0.153913	0.492	0.58	3.23282e-06	NS
S100b	1.29878e-10	0.197439	0.835	0.802	3.28864e-06	NS
Specc1l	1.31077e-10	-0.134043	0.175	0.249	3.31901e-06	NS
Ubr1	1.32356e-10	-0.161701	0.281	0.369	3.35139e-06	NS
Fbxl12	1.3283e-10	-0.122733	0.277	0.353	3.36339e-06	NS
Gm37628	1.39077e-10	-0.145161	0.14	0.208	3.52157e-06	NS
Atp6v0c	1.43244e-10	0.163978	0.971	0.971	3.62708e-06	NS
Myo1e	1.45167e-10	-0.13955	0.168	0.242	3.67577e-06	NS
Phc3	1.49995e-10	-0.116688	0.273	0.356	3.79803e-06	NS
Arxes1	1.50754e-10	-0.123393	0.228	0.301	3.81724e-06	NS
Plin3	1.53067e-10	-0.0923814	0.371	0.448	3.87582e-06	NS
Ssr3	1.54908e-10	-0.12682	0.753	0.817	3.92243e-06	NS
Zfp266	1.58099e-10	-0.140903	0.525	0.605	4.00321e-06	NS
Tspan9	1.60688e-10	-0.137303	0.257	0.34	4.06877e-06	NS
Tmbim6	1.63949e-10	0.170609	0.904	0.895	4.15135e-06	NS
Cmip	1.77459e-10	-0.136826	0.222	0.288	4.49343e-06	NS
Zfp106	1.81849e-10	-0.12324	0.389	0.474	4.60461e-06	NS
Hs3st3a1	1.82844e-10	0.124799	0.127	0.072	4.62978e-06	NS
Cdk5	1.90931e-10	0.148182	0.24	0.169	4.83456e-06	NS
Ifnar2	1.93887e-10	0.204328	0.407	0.336	4.90941e-06	UP
Snrk	1.94596e-10	-0.167465	0.227	0.3	4.92736e-06	NS
Polg	1.95958e-10	-0.134737	0.186	0.266	4.96184e-06	NS
Gm37524	1.96033e-10	-0.111144	0.103	0.164	4.96375e-06	NS
Nedd4l	1.97395e-10	-0.152414	0.173	0.251	4.99823e-06	NS
Igsf8	1.98484e-10	-0.155646	0.344	0.439	5.02583e-06	NS
Trim47	1.98737e-10	0.0834999	0.058	0.025	5.03221e-06	NS
Ric3	1.99965e-10	-0.106885	0.322	0.398	5.06332e-06	NS
2610507B11Rik	2.00144e-10	-0.166578	0.327	0.417	5.06784e-06	NS
Gm1673	2.02241e-10	-0.121482	0.322	0.406	5.12094e-06	NS
Thoc7	2.11436e-10	0.156823	0.503	0.482	5.35378e-06	NS
Atp5o.1	2.14036e-10	0.172523	0.887	0.868	5.4196e-06	NS
Gucy1a1	2.18821e-10	-0.180509	0.295	0.38	5.54078e-06	NS
Prkar1a	2.21899e-10	-0.139319	0.675	0.748	5.6187e-06	NS
Eif2ak2	2.23069e-10	-0.147487	0.164	0.212	5.64832e-06	NS
Mrpl30	2.29297e-10	0.199775	0.529	0.466	5.80602e-06	NS
Med19	2.33504e-10	-0.0980977	0.275	0.354	5.91256e-06	NS
Jund	2.42116e-10	0.179632	0.684	0.624	6.13062e-06	NS
Ldha	2.4552e-10	0.175838	0.577	0.523	6.21682e-06	NS
Rab36	2.47589e-10	-0.0733995	0.149	0.212	6.26921e-06	NS
Ddx3y	2.49523e-10	-0.485321	0	0.181	6.31816e-06	DOWN
Ppp1r16b	2.54714e-10	0.117959	0.136	0.075	6.44961e-06	NS
Tmem128	2.56723e-10	0.198839	0.553	0.486	6.5005e-06	NS
Inhbb	2.57752e-10	-0.148826	0.095	0.171	6.52655e-06	NS
Map4k4	2.61372e-10	-0.175653	0.632	0.703	6.6182e-06	NS
Tmem109	2.64853e-10	0.182778	0.399	0.317	6.70634e-06	NS
Tap1	2.73104e-10	-0.112963	0.05	0.092	6.91527e-06	NS
Dnajc19	2.734e-10	0.167422	0.465	0.418	6.92276e-06	NS
Rapgef6	2.79476e-10	-0.11846	0.128	0.192	7.07662e-06	NS
Palld	2.79529e-10	-0.137121	0.15	0.225	7.07795e-06	NS
Ppfia1	2.80048e-10	-0.143933	0.205	0.286	7.0911e-06	NS
Dusp6	2.85364e-10	0.2085	0.285	0.216	7.2257e-06	UP
Ralgds	2.85819e-10	0.183278	0.364	0.286	7.23722e-06	NS
2210016F16Rik	2.86006e-10	-0.0872749	0.119	0.176	7.24196e-06	NS
Epas1	2.88408e-10	-0.144625	0.422	0.49	7.30278e-06	NS
Rpl10a-ps1	3.00279e-10	0.0664167	0.067	0.029	7.60337e-06	NS
Pts	3.10403e-10	0.193889	0.664	0.598	7.8597e-06	NS
Gng5	3.23234e-10	0.202081	0.886	0.869	8.18461e-06	UP
H2az1	3.35031e-10	0.139958	0.687	0.687	8.48331e-06	NS
Plpp4	3.45698e-10	0.0995182	0.103	0.053	8.75342e-06	NS
Gstt1	3.51859e-10	-0.122771	0.237	0.308	8.90942e-06	NS
0610010K14Rik	3.52928e-10	0.115934	0.146	0.084	8.9365e-06	NS
Fyco1	3.54191e-10	-0.130745	0.213	0.284	8.96847e-06	NS
Laptm4b	3.55668e-10	0.182139	0.44	0.375	9.00588e-06	NS
Sdhd	3.61746e-10	0.183753	0.379	0.286	9.15977e-06	NS
Nadk	3.62222e-10	-0.164248	0.304	0.394	9.17183e-06	NS
Kcnq1ot1	3.62857e-10	-0.14445	0.367	0.439	9.1879e-06	NS
Taf1	3.6615e-10	-0.179289	0.22	0.299	9.27129e-06	NS
Csf1	3.71797e-10	-0.140295	0.178	0.251	9.41426e-06	NS
Nfasc	3.78252e-10	-0.100385	0.114	0.174	9.57772e-06	NS
Ftx	4.07151e-10	-0.104704	0.092	0.143	1.03095e-05	NS
Atxn7	4.12888e-10	-0.164484	0.19	0.264	1.04547e-05	NS
Fam102a	4.15033e-10	-0.111015	0.191	0.264	1.0509e-05	NS
Atp8a1	4.21132e-10	-0.157731	0.322	0.417	1.06635e-05	NS
Sdc3	4.31752e-10	0.145512	0.208	0.156	1.09324e-05	NS
Higd1a	4.34169e-10	0.186995	0.608	0.549	1.09936e-05	NS
Abr	4.34542e-10	-0.137347	0.469	0.541	1.1003e-05	NS
Isca2	4.35233e-10	0.181796	0.557	0.494	1.10205e-05	NS
Trib1	4.42094e-10	0.155672	0.184	0.112	1.11943e-05	NS
Ankrd9	4.44942e-10	-0.136243	0.149	0.217	1.12664e-05	NS
Ddx24	4.45175e-10	-0.132206	0.599	0.665	1.12723e-05	NS
4930488L21Rik	4.56345e-10	-0.113117	0.233	0.303	1.15551e-05	NS
Sec31a	4.57073e-10	-0.140243	0.219	0.291	1.15735e-05	NS
Vps13b	4.59135e-10	-0.124227	0.166	0.237	1.16257e-05	NS
Churc1	4.6161e-10	0.183073	0.329	0.244	1.16884e-05	NS
Myo9a	4.65736e-10	-0.162498	0.245	0.324	1.17929e-05	NS
Gls	4.72627e-10	-0.169228	0.233	0.307	1.19674e-05	NS
Efcab14	4.75824e-10	-0.182955	0.496	0.581	1.20483e-05	NS
Rbm3	4.79103e-10	0.138712	0.466	0.438	1.21314e-05	NS
Mrps24	4.92588e-10	0.106335	0.524	0.553	1.24728e-05	NS
Ptpmt1	4.94542e-10	0.170834	0.578	0.539	1.25223e-05	NS
Ptprf	4.96021e-10	-0.163187	0.224	0.311	1.25598e-05	NS
Xylt1	4.9826e-10	-0.126664	0.475	0.56	1.26164e-05	NS
Lifr	5.02992e-10	-0.158166	0.307	0.393	1.27363e-05	NS
Gbf1	5.10107e-10	-0.136705	0.255	0.33	1.29164e-05	NS
Rps21	5.1273e-10	0.181394	0.952	0.918	1.29828e-05	NS
Dstyk	5.21594e-10	-0.146509	0.255	0.338	1.32073e-05	NS
Cbr3	5.21862e-10	0.157158	0.613	0.595	1.32141e-05	NS
Sel1l	5.27313e-10	-0.163374	0.38	0.46	1.33521e-05	NS
Ehmt1	5.30391e-10	-0.116136	0.269	0.35	1.343e-05	NS
Parp9	5.36513e-10	-0.105337	0.045	0.09	1.3585e-05	NS
Rnf13	5.38335e-10	0.141995	0.83	0.806	1.36312e-05	NS
Tnks2	5.42869e-10	-0.170647	0.483	0.571	1.3746e-05	NS
Rps27	5.50334e-10	0.179097	0.809	0.772	1.3935e-05	NS
Sap30l	5.54491e-10	0.179596	0.408	0.342	1.40403e-05	NS
Kdm5b	5.62092e-10	-0.16709	0.462	0.54	1.42327e-05	NS
Hnrnpk	5.6517e-10	0.164398	0.916	0.891	1.43107e-05	NS
Mmd2	5.71565e-10	0.145203	0.964	0.958	1.44726e-05	NS
Rgs7	5.79405e-10	-0.145265	0.344	0.411	1.46711e-05	NS
Tmem9b	5.8056e-10	0.175728	0.507	0.44	1.47003e-05	NS
Rpl10a	5.91127e-10	0.182386	0.698	0.652	1.49679e-05	NS
Sox11	6.06547e-10	0.141075	0.236	0.17	1.53584e-05	NS
Lnpep	6.22668e-10	-0.165834	0.45	0.542	1.57666e-05	NS
Exoc3l4	6.33775e-10	-0.0797045	0.032	0.069	1.60478e-05	NS
Pnpla7	6.58682e-10	-0.119634	0.251	0.308	1.66785e-05	NS
Hivep3	6.63437e-10	-0.138941	0.568	0.645	1.67989e-05	NS
Tom1l2	6.65216e-10	-0.137515	0.225	0.306	1.68439e-05	NS
Dync1i2	6.85842e-10	0.184685	0.672	0.632	1.73662e-05	NS
Golga1	6.8973e-10	-0.128609	0.329	0.403	1.74646e-05	NS
Dpysl2	6.97681e-10	0.189558	0.736	0.683	1.7666e-05	NS
Arxes2	7.25571e-10	-0.140029	0.601	0.669	1.83722e-05	NS
Vezt	7.31994e-10	-0.133711	0.291	0.355	1.85348e-05	NS
Atp6v0e	7.50458e-10	-0.058927	0.898	0.926	1.90023e-05	NS
Nsd3	7.58806e-10	-0.149252	0.408	0.482	1.92137e-05	NS
Igsf11	7.59788e-10	-0.133225	0.469	0.537	1.92386e-05	NS
Rnf181	7.6852e-10	0.163751	0.289	0.224	1.94597e-05	NS
Uhrf2	7.85544e-10	-0.136516	0.26	0.333	1.98907e-05	NS
Atp6v1e1	8.02898e-10	0.198442	0.73	0.686	2.03302e-05	NS
4932438A13Rik	8.1415e-10	-0.147366	0.373	0.458	2.06151e-05	NS
Erbin	8.20014e-10	-0.168733	0.247	0.334	2.07636e-05	NS
Nudt9	8.35814e-10	0.189667	0.453	0.374	2.11636e-05	NS
Gm37079	8.63558e-10	-0.105957	0.065	0.126	2.18661e-05	NS
Rpl24	8.75614e-10	0.170803	0.528	0.446	2.21714e-05	NS
Wnk2	8.93431e-10	-0.152138	0.252	0.331	2.26226e-05	NS
Ints8	8.97558e-10	-0.124487	0.138	0.203	2.27271e-05	NS
Myl6	9.20601e-10	0.177319	0.703	0.691	2.33105e-05	NS
Hnrnpd	9.38795e-10	0.172761	0.484	0.423	2.37712e-05	NS
Anapc5	9.64883e-10	-0.135181	0.206	0.286	2.44318e-05	NS
Lrpprc	9.74761e-10	-0.114094	0.113	0.179	2.46819e-05	NS
Pfdn1	1.00061e-09	0.204086	0.535	0.476	2.53366e-05	UP
Frem2	1.0075e-09	-0.0995554	0.07	0.125	2.5511e-05	NS
Aimp1	1.01391e-09	0.174948	0.493	0.455	2.56731e-05	NS
Cpt1a	1.03031e-09	-0.139081	0.372	0.455	2.60886e-05	NS
Rplp1	1.03346e-09	-0.151797	0.873	0.896	2.61683e-05	NS
Osbpl8	1.06316e-09	-0.138673	0.142	0.207	2.69203e-05	NS
Srgap1	1.06675e-09	-0.122568	0.155	0.215	2.70111e-05	NS
Homer1	1.07577e-09	-0.0957633	0.09	0.138	2.72396e-05	NS
AU040320	1.08709e-09	-0.119032	0.136	0.205	2.75263e-05	NS
Gm9794	1.13314e-09	0.0580567	0.055	0.02	2.86922e-05	NS
Trio	1.14114e-09	-0.140437	0.192	0.262	2.88947e-05	NS
Tspan13	1.16756e-09	0.123863	0.129	0.079	2.95638e-05	NS
4930581F22Rik	1.16941e-09	-0.147263	0.465	0.535	2.96105e-05	NS
Lactb	1.17307e-09	0.169374	0.305	0.239	2.97033e-05	NS
Traf4	1.18831e-09	0.114214	0.141	0.085	3.00893e-05	NS
Cpq	1.24077e-09	0.169262	0.698	0.657	3.14176e-05	NS
Sox5	1.28681e-09	-0.14678	0.366	0.444	3.25832e-05	NS
Atp5a1	1.29141e-09	0.152061	0.88	0.861	3.26997e-05	NS
Ddo	1.29651e-09	-0.121725	0.394	0.45	3.28288e-05	NS
Tram1l1	1.30608e-09	-0.0775619	0.203	0.265	3.30713e-05	NS
Zbtb26	1.34858e-09	-0.151423	0.194	0.261	3.41475e-05	NS
Nat8f6	1.35373e-09	-0.0892518	0.074	0.113	3.42779e-05	NS
Zeb1	1.36224e-09	-0.0846546	0.601	0.674	3.44934e-05	NS
Ly6e	1.38735e-09	-0.152496	0.021	0.051	3.51291e-05	NS
Mgll	1.42173e-09	0.0727399	0.931	0.917	3.59995e-05	NS
Ralgps2	1.44943e-09	-0.129811	0.222	0.294	3.67009e-05	NS
Ywhaz	1.47183e-09	0.163204	0.685	0.656	3.72682e-05	NS
Fbrsl1	1.47931e-09	0.107766	0.623	0.594	3.74576e-05	NS
Kdm4a	1.48959e-09	-0.100428	0.077	0.121	3.77179e-05	NS
Hmbox1	1.49209e-09	-0.12948	0.167	0.242	3.77811e-05	NS
Cachd1	1.50183e-09	-0.145442	0.23	0.301	3.80278e-05	NS
Ppp2r2b	1.50612e-09	-0.13224	0.588	0.674	3.81366e-05	NS
Gm42067	1.50804e-09	-0.125853	0.218	0.282	3.81851e-05	NS
Ndufs5	1.58939e-09	0.170112	0.792	0.733	4.02449e-05	NS
Slc25a37	1.60237e-09	-0.115007	0.129	0.188	4.05735e-05	NS
Man2a2	1.63505e-09	-0.14532	0.207	0.271	4.1401e-05	NS
Fuz	1.64567e-09	-0.115084	0.188	0.251	4.16701e-05	NS
Rab34	1.65242e-09	0.187494	0.556	0.477	4.1841e-05	NS
Gcnt4	1.70575e-09	-0.110314	0.153	0.216	4.31914e-05	NS
Bzw1	1.73785e-09	0.173798	0.595	0.539	4.40041e-05	NS
Marchf6	1.74782e-09	-0.144385	0.385	0.479	4.42566e-05	NS
Trim37	1.79773e-09	-0.129976	0.208	0.287	4.55204e-05	NS
Agfg1	1.80403e-09	-0.154028	0.255	0.343	4.56798e-05	NS
Pdk1	1.8597e-09	-0.115944	0.095	0.152	4.70893e-05	NS
Gm45537	1.86581e-09	-0.0770998	0.035	0.078	4.72442e-05	NS
Arhgef18	1.87337e-09	-0.123427	0.13	0.188	4.74355e-05	NS
Il33	1.88596e-09	-0.171091	0.45	0.536	4.77544e-05	NS
Ap5m1	1.8997e-09	-0.0846846	0.153	0.215	4.81022e-05	NS
Pantr1	1.92059e-09	-0.149639	0.871	0.917	4.86312e-05	NS
Klhl9	1.96448e-09	-0.120253	0.515	0.589	4.97427e-05	NS
Zbed6	1.9981e-09	-0.15142	0.306	0.384	5.05938e-05	NS
Esd	1.99991e-09	0.156014	0.415	0.354	5.06398e-05	NS
Mrps17	2.09541e-09	-0.0992477	0.436	0.518	5.30579e-05	NS
Tcn2	2.09582e-09	-0.111643	0.38	0.445	5.30683e-05	NS
Wbp2	2.10421e-09	0.15756	0.491	0.44	5.32807e-05	NS
Myh9	2.10976e-09	-0.0952937	0.09	0.142	5.34212e-05	NS
Ctsz	2.12985e-09	0.187736	0.641	0.591	5.39299e-05	NS
Map4	2.13376e-09	-0.18147	0.452	0.536	5.40289e-05	NS
Fam107b	2.16281e-09	-0.0900327	0.081	0.136	5.47646e-05	NS
Tsga10	2.16306e-09	-0.116019	0.159	0.211	5.47709e-05	NS
Anapc1	2.18487e-09	-0.118431	0.19	0.264	5.5323e-05	NS
Bcor	2.28181e-09	-0.0905869	0.061	0.107	5.77777e-05	NS
Smarcad1	2.29549e-09	-0.146335	0.298	0.374	5.81242e-05	NS
Atp6v0d1	2.37047e-09	0.15001	0.439	0.383	6.00227e-05	NS
Mon2	2.45796e-09	-0.132593	0.208	0.277	6.2238e-05	NS
Hnmt	2.46738e-09	0.169857	0.287	0.225	6.24766e-05	NS
Pantr2	2.47371e-09	0.116208	0.189	0.119	6.26369e-05	NS
Ranbp2	2.54203e-09	-0.17018	0.402	0.484	6.43667e-05	NS
Gm17750	2.62455e-09	0.127804	0.252	0.199	6.64561e-05	NS
Pdia3	2.6298e-09	-0.0838328	0.921	0.936	6.65891e-05	NS
Bmpr1a	2.681e-09	-0.171643	0.33	0.416	6.78856e-05	NS
Pxmp2	2.68441e-09	0.197803	0.472	0.39	6.7972e-05	NS
Gm21816	2.78553e-09	-0.0936737	0.036	0.08	7.05323e-05	NS
Shd	2.79075e-09	0.114974	0.145	0.09	7.06645e-05	NS
Tmcc3	2.82574e-09	-0.12984	0.26	0.325	7.15507e-05	NS
Hmgb2	2.85284e-09	-0.0891795	0.294	0.353	7.22368e-05	NS
Cmya5	2.88388e-09	-0.14332	0.07	0.117	7.30227e-05	NS
Ccdc107	2.90592e-09	0.169239	0.443	0.395	7.35809e-05	NS
Cnot6	2.91288e-09	-0.147773	0.196	0.275	7.3757e-05	NS
Eya1	2.93352e-09	-0.138514	0.248	0.319	7.42797e-05	NS
Ppp4r3b	2.93967e-09	-0.0924713	0.334	0.415	7.44354e-05	NS
Ext2	3.01546e-09	-0.100849	0.2	0.275	7.63545e-05	NS
Ubxn1	3.04332e-09	0.173935	0.547	0.489	7.706e-05	NS
Srebf2	3.05087e-09	-0.170331	0.477	0.551	7.72511e-05	NS
Ptbp1	3.05148e-09	-0.140408	0.12	0.179	7.72665e-05	NS
Afg3l2	3.09562e-09	-0.129529	0.193	0.27	7.83841e-05	NS
Chst10	3.10041e-09	-0.163854	0.361	0.457	7.85056e-05	NS
Gm37814	3.1294e-09	-0.0640802	0.024	0.055	7.92395e-05	NS
Tet3	3.13853e-09	-0.121084	0.202	0.279	7.94708e-05	NS
Vps13c	3.14615e-09	-0.156222	0.394	0.449	7.96636e-05	NS
Bhlhe41	3.32045e-09	0.182729	0.482	0.411	8.40771e-05	NS
Pcdhga7	3.32054e-09	-0.130113	0.112	0.173	8.40795e-05	NS
Celf1	3.32514e-09	-0.127851	0.344	0.426	8.41959e-05	NS
Fzd6	3.36084e-09	-0.0956207	0.064	0.113	8.50999e-05	NS
Bscl2	3.40888e-09	-0.103945	0.263	0.339	8.63162e-05	NS
Septin8	3.48211e-09	-0.141651	0.26	0.34	8.81704e-05	NS
Hcfc1r1	3.48661e-09	0.132712	0.574	0.57	8.82845e-05	NS
Coa3	3.5202e-09	0.0464701	0.474	0.517	8.9135e-05	NS
Atp13a4	3.61614e-09	-0.140392	0.503	0.545	9.15644e-05	NS
Tmem100	3.67491e-09	-0.152568	0.666	0.735	9.30525e-05	NS
Gm10033	3.68828e-09	0.180905	0.429	0.343	9.33909e-05	NS
Jtb	3.69414e-09	0.139195	0.56	0.537	9.35394e-05	NS
Fasn	3.7281e-09	-0.163127	0.376	0.468	9.43992e-05	NS
Ugdh	3.73127e-09	-0.110716	0.176	0.237	9.44796e-05	NS
Csad	3.83883e-09	0.152425	0.316	0.247	9.7203e-05	NS
Rpl37	3.87556e-09	0.174997	0.853	0.815	9.81331e-05	NS
4932438H23Rik	3.92083e-09	0.155327	0.171	0.102	9.92793e-05	NS
Serpinb9	3.9353e-09	-0.0705855	0.045	0.083	9.96457e-05	NS
Tmed2	3.9534e-09	0.166653	0.749	0.718	0.000100104	NS
Gask1a	3.95937e-09	-0.0924467	0.135	0.188	0.000100255	NS
Tril	3.97022e-09	0.0858713	0.894	0.911	0.00010053	NS
Nckap5	3.99274e-09	-0.171195	0.382	0.471	0.0001011	NS
Sybu	4.00161e-09	-0.184583	0.55	0.622	0.000101325	NS
Mlf2	4.01005e-09	0.152727	0.75	0.697	0.000101538	NS
Dstn	4.04052e-09	0.192694	0.681	0.616	0.00010231	NS
Acsbg1	4.04319e-09	0.152305	0.932	0.915	0.000102378	NS
Gm37376	4.23781e-09	0.285158	0.577	0.508	0.000107306	UP
Arid4b	4.24416e-09	-0.117161	0.34	0.417	0.000107466	NS
Ythdf3	4.38277e-09	-0.126115	0.258	0.336	0.000110976	NS
Zbtb41	4.40486e-09	-0.169357	0.24	0.324	0.000111535	NS
Cibar1	4.44925e-09	-0.067668	0.3	0.368	0.00011266	NS
Pttg1	4.51289e-09	-0.0237351	0.547	0.61	0.000114271	NS
Eif4g1	4.54801e-09	-0.149354	0.47	0.538	0.00011516	NS
Akr1a1	4.57141e-09	0.165787	0.455	0.4	0.000115753	NS
Slc4a7	4.5926e-09	0.114756	0.196	0.141	0.000116289	NS
Unc45a	4.66966e-09	-0.101768	0.077	0.126	0.00011824	NS
Prr7	4.69814e-09	0.11594	0.153	0.098	0.000118962	NS
Ezh1	4.70111e-09	-0.149443	0.182	0.242	0.000119037	NS
B4galt6	4.72677e-09	-0.0845413	0.121	0.175	0.000119687	NS
Dalrd3	4.73927e-09	0.181478	0.306	0.214	0.000120003	NS
Anapc2	4.7623e-09	-0.126587	0.179	0.246	0.000120586	NS
Dync1h1	4.78305e-09	-0.160365	0.279	0.355	0.000121112	NS
Ndufb3	5.01758e-09	0.200105	0.678	0.612	0.00012705	UP
Fam168b	5.03105e-09	-0.15012	0.328	0.404	0.000127391	NS
Erp44	5.08418e-09	-0.144935	0.508	0.589	0.000128736	NS
Ate1	5.1375e-09	-0.112131	0.68	0.742	0.000130087	NS
Gm38381	5.14008e-09	-0.064943	0.038	0.077	0.000130152	NS
Hivep1	5.15679e-09	-0.175601	0.302	0.384	0.000130575	NS
Pde7b	5.23196e-09	-0.103691	0.125	0.177	0.000132478	NS
Gm9801	5.39839e-09	-0.091546	0.076	0.127	0.000136693	NS
Gm17922	5.46348e-09	0.108159	0.152	0.091	0.000138341	NS
Ndufb2	5.49237e-09	0.165261	0.704	0.647	0.000139072	NS
Mbnl1	5.52759e-09	-0.169133	0.553	0.628	0.000139964	NS
Tbc1d1	5.57662e-09	-0.0939792	0.052	0.097	0.000141206	NS
Golga2	5.6053e-09	-0.118764	0.137	0.201	0.000141932	NS
Ndufv1	5.63377e-09	0.152293	0.479	0.428	0.000142653	NS
Gm13889	5.70483e-09	0.144396	0.162	0.11	0.000144452	NS
Pnrc2	5.82439e-09	-0.0899504	0.442	0.507	0.000147479	NS
Spaca6	5.91062e-09	0.110458	0.241	0.182	0.000149663	NS
Glis3	5.9355e-09	-0.125042	0.143	0.203	0.000150293	NS
Kifap3	6.053e-09	-0.125328	0.512	0.584	0.000153268	NS
Eid1	6.10231e-09	0.200773	0.451	0.39	0.000154517	UP
Tmem94	6.21365e-09	-0.122805	0.238	0.299	0.000157336	NS
Slc1a2	6.22642e-09	-0.1512	0.998	0.999	0.000157659	NS
Ccnd2	6.25604e-09	-0.13636	0.419	0.509	0.000158409	NS
Sec11a	6.45652e-09	0.146692	0.541	0.523	0.000163485	NS
Mta1	6.48474e-09	-0.0724434	0.158	0.217	0.0001642	NS
Hnrnpf	6.55866e-09	0.169563	0.61	0.559	0.000166072	NS
Timm17a	6.57886e-09	0.156234	0.524	0.488	0.000166583	NS
Gm11627	6.58443e-09	0.185003	0.396	0.349	0.000166724	NS
Stat2	6.62512e-09	-0.125691	0.103	0.154	0.000167755	NS
Nbeal1	6.63553e-09	-0.163115	0.459	0.509	0.000168018	NS
Etfb	6.65454e-09	0.140064	0.714	0.684	0.0001685	NS
Foxn2	6.67157e-09	0.1528	0.395	0.331	0.000168931	NS
Ivns1abp	6.68458e-09	-0.131192	0.269	0.346	0.00016926	NS
Ylpm1	6.77273e-09	-0.129505	0.208	0.275	0.000171492	NS
Amd1	6.8536e-09	-0.159816	0.335	0.415	0.00017354	NS
Atp5h	7.0001e-09	0.155907	0.937	0.914	0.00017725	NS
Sesn2	7.1271e-09	-0.0594562	0.035	0.066	0.000180465	NS
Qk	7.29563e-09	-0.105984	0.995	0.997	0.000184733	NS
Gm48225	7.3143e-09	-0.110139	0.077	0.131	0.000185205	NS
Itgav	7.31609e-09	-0.147786	0.489	0.569	0.000185251	NS
Stambp	7.33334e-09	0.155962	0.268	0.214	0.000185687	NS
Ifih1	7.64035e-09	-0.0944901	0.049	0.088	0.000193461	NS
Stmn1	7.71054e-09	0.20796	0.341	0.291	0.000195239	UP
Ubxn2b	7.78535e-09	-0.0219136	0.108	0.149	0.000197133	NS
Metap1d	7.78617e-09	-0.129818	0.358	0.423	0.000197154	NS
Plekhg1	7.89705e-09	-0.134326	0.326	0.389	0.000199961	NS
Snhg3	8.06277e-09	0.153371	0.445	0.378	0.000204157	NS
Prpsap1	8.35719e-09	0.151711	0.305	0.259	0.000211612	NS
Nxn	8.38e-09	0.149866	0.28	0.204	0.00021219	NS
Ormdl3	8.52828e-09	0.15188	0.269	0.196	0.000215944	NS
Pou2f1	8.54478e-09	-0.178917	0.399	0.493	0.000216362	NS
Zcrb1	8.57656e-09	0.110974	0.33	0.333	0.000217167	NS
Slc25a25	8.65078e-09	-0.0922147	0.095	0.143	0.000219046	NS
Mia3	8.69972e-09	-0.163257	0.444	0.523	0.000220286	NS
Tm2d3	8.79453e-09	0.156934	0.639	0.617	0.000222686	NS
Gm26724	8.87696e-09	-0.108853	0.122	0.178	0.000224773	NS
Nfix	9.00855e-09	-0.164687	0.644	0.697	0.000228106	NS
Vdac3	9.03449e-09	0.159902	0.681	0.673	0.000228762	NS
H3c15	9.03484e-09	-0.0606657	0.025	0.058	0.000228771	NS
Exoc4	9.15518e-09	-0.10325	0.244	0.313	0.000231818	NS
Zmym6	9.15603e-09	-0.0993702	0.166	0.225	0.00023184	NS
2510009E07Rik	9.29967e-09	-0.082263	0.162	0.224	0.000235477	NS
Slc20a1	9.3382e-09	0.113417	0.583	0.568	0.000236452	NS
Rab6a	9.36847e-09	-0.154698	0.499	0.583	0.000237219	NS
Akap6	9.43977e-09	-0.136927	0.25	0.318	0.000239024	NS
Arfgef1	9.52563e-09	-0.150364	0.263	0.337	0.000241199	NS
Ralgapa1	9.57944e-09	-0.159477	0.334	0.399	0.000242561	NS
3110056K07Rik	9.65552e-09	-0.137518	0.377	0.454	0.000244487	NS
Jmjd1c	9.8211e-09	-0.145049	0.506	0.573	0.00024868	NS
Gcc2	1.00962e-08	-0.0828281	0.437	0.515	0.000255646	NS
Rbm5	1.0109e-08	-0.117189	0.665	0.728	0.000255969	NS
Fdps	1.01182e-08	0.0964116	0.444	0.372	0.000256204	NS
Prpf8	1.02662e-08	-0.135841	0.316	0.394	0.000259951	NS
5730408A14Rik	1.02712e-08	-0.0715249	0.037	0.071	0.000260078	NS
Cwc25	1.05989e-08	-0.168452	0.191	0.249	0.000268374	NS
Dnm2	1.07311e-08	-0.139503	0.395	0.454	0.000271722	NS
Psmb4	1.0858e-08	0.134944	0.604	0.587	0.000274934	NS
Smox	1.09215e-08	0.158545	0.563	0.539	0.000276544	NS
Kdelr2	1.1273e-08	0.156336	0.51	0.464	0.000285444	NS
Syf2	1.13108e-08	0.1588	0.553	0.509	0.000286402	NS
G3bp1	1.13981e-08	-0.0926844	0.339	0.414	0.00028861	NS
Hnrnpul1	1.15144e-08	-0.139742	0.277	0.356	0.000291556	NS
Ccp110	1.1549e-08	-0.0921339	0.086	0.136	0.000292432	NS
Nipbl	1.155e-08	-0.131329	0.536	0.592	0.000292457	NS
Asph	1.15678e-08	-0.15273	0.501	0.572	0.000292907	NS
Ptprd	1.16662e-08	-0.144021	0.428	0.503	0.0002954	NS
Gm38085	1.17166e-08	-0.0527896	0.028	0.058	0.000296677	NS
Zfp36l2	1.18065e-08	0.148616	0.799	0.757	0.000298953	NS
Ndufaf2	1.19978e-08	0.170336	0.267	0.214	0.000303797	NS
Fyn	1.21017e-08	-0.150059	0.352	0.423	0.000306427	NS
Hspa4l	1.22087e-08	-0.148026	0.445	0.519	0.000309137	NS
Zfyve16	1.22594e-08	-0.150764	0.317	0.4	0.00031042	NS
Rapgef3	1.24082e-08	-0.127029	0.419	0.474	0.000314189	NS
Mtmr3	1.24128e-08	-0.130071	0.153	0.224	0.000314305	NS
Tspan33	1.25063e-08	-0.0992601	0.108	0.149	0.000316672	NS
Sdc2	1.26939e-08	-0.116025	0.749	0.808	0.000321421	NS
Sgip1	1.286e-08	-0.141035	0.641	0.678	0.000325629	NS
H2-T22	1.28942e-08	-0.0880737	0.055	0.096	0.000326495	NS
Eloc	1.30311e-08	0.16292	0.584	0.556	0.000329961	NS
Zbtb4	1.30831e-08	-0.130066	0.162	0.221	0.000331278	NS
Ift122	1.36065e-08	-0.111484	0.134	0.189	0.000344531	NS
Dnajc8	1.3808e-08	0.160609	0.496	0.479	0.000349634	NS
Ino80	1.39382e-08	-0.116484	0.144	0.209	0.000352928	NS
Eif3k	1.4254e-08	0.171437	0.511	0.462	0.000360926	NS
Arih1	1.43341e-08	-0.127078	0.216	0.288	0.000362955	NS
D030055H07Rik	1.45048e-08	0.0917407	0.086	0.052	0.000367275	NS
Rarb	1.45634e-08	-0.0797391	0.043	0.083	0.000368761	NS
Slc38a1	1.4704e-08	-0.28021	0.142	0.189	0.000372321	DOWN
Srsf11	1.47274e-08	0.030654	0.723	0.764	0.000372911	NS
Shisa5	1.51185e-08	-0.0980753	0.305	0.378	0.000382815	NS
Rtp4	1.52224e-08	-0.118648	0.056	0.092	0.000385446	NS
Afg1l	1.53459e-08	-0.111342	0.146	0.199	0.000388574	NS
Fibp	1.56896e-08	0.159267	0.597	0.564	0.000397275	NS
Chd6	1.57339e-08	-0.144523	0.516	0.589	0.000398399	NS
Tm7sf3	1.58791e-08	-0.135542	0.39	0.467	0.000402075	NS
Eif3m	1.61365e-08	0.154162	0.377	0.326	0.000408592	NS
Pank1	1.61639e-08	-0.11154	0.252	0.323	0.000409287	NS
Eif2s2	1.64504e-08	0.171783	0.748	0.724	0.000416541	NS
Nudt19	1.67465e-08	0.148019	0.424	0.385	0.000424039	NS
Plcl1	1.67592e-08	-0.120516	0.201	0.263	0.000424361	NS
Spcs2	1.70147e-08	0.172834	0.886	0.871	0.000430829	NS
Txndc15	1.71075e-08	0.131486	0.642	0.627	0.000433179	NS
Cnot10	1.71279e-08	-0.127879	0.184	0.254	0.000433696	NS
Psmb6	1.73363e-08	0.130419	0.702	0.686	0.000438973	NS
Gm47863	1.7646e-08	-0.0799432	0.053	0.093	0.000446814	NS
Pcdhga6	1.76485e-08	-0.100299	0.089	0.143	0.000446878	NS
Armc1	1.76823e-08	-0.0935991	0.366	0.438	0.000447734	NS
Exoc2	1.78219e-08	-0.117721	0.15	0.214	0.000451269	NS
Api5	1.81935e-08	-0.145128	0.285	0.357	0.000460679	NS
Ppp1r15b	1.81936e-08	-0.135327	0.208	0.282	0.00046068	NS
Cct6a	1.8206e-08	-0.133407	0.588	0.648	0.000460993	NS
Castor2	1.86215e-08	-0.0715825	0.064	0.104	0.000471515	NS
Gtf3c1	1.87344e-08	-0.112989	0.164	0.233	0.000474375	NS
Tle4	1.87683e-08	0.0904613	0.844	0.855	0.000475231	NS
Wdr13	1.90081e-08	-0.112859	0.156	0.213	0.000481304	NS
Zfp523	1.91945e-08	-0.0815423	0.09	0.139	0.000486024	NS
Rpl32	1.93861e-08	0.179151	0.772	0.721	0.000490874	NS
Runx1t1	1.96583e-08	-0.0665442	0.023	0.054	0.000497768	NS
Dctn4	1.96771e-08	-0.0880865	0.756	0.79	0.000498245	NS
Lgr6	1.98494e-08	0.130828	0.159	0.102	0.000502607	NS
Casd1	1.99356e-08	-0.13455	0.233	0.314	0.000504788	NS
Mfap3l	2.01679e-08	-0.184148	0.53	0.622	0.000510672	NS
Rimklb	2.0474e-08	-0.11833	0.222	0.285	0.000518423	NS
Fmo1	2.05105e-08	-0.126489	0.133	0.195	0.000519347	NS
Ell2	2.14279e-08	-0.0864093	0.036	0.07	0.000542575	NS
Ctcf	2.17621e-08	-0.129691	0.337	0.414	0.000551038	NS
Itpr2	2.19324e-08	-0.148717	0.503	0.575	0.000555351	NS
mt-Nd5	2.20407e-08	0.206447	0.978	0.979	0.000558092	UP
Ubr4	2.23849e-08	-0.137916	0.199	0.268	0.000566807	NS
Psmb8	2.24251e-08	-0.114246	0.047	0.091	0.000567827	NS
Trip4	2.26436e-08	-0.10921	0.21	0.273	0.00057336	NS
Wls	2.28644e-08	0.186788	0.789	0.756	0.000578949	NS
Yaf2	2.29404e-08	0.168354	0.415	0.357	0.000580874	NS
Creb1	2.30087e-08	-0.117399	0.173	0.236	0.000582602	NS
Rfx7	2.30684e-08	-0.117313	0.235	0.309	0.000584116	NS
Mir100hg	2.31102e-08	-0.0941977	0.835	0.864	0.000585172	NS
Trim56	2.34658e-08	-0.0743716	0.034	0.065	0.000594178	NS
Fryl	2.34812e-08	-0.134096	0.221	0.29	0.000594568	NS
Tmem229a	2.3496e-08	-0.14581	0.581	0.662	0.000594942	NS
Pcgf5	2.40604e-08	-0.151885	0.32	0.396	0.000609232	NS
Wac	2.44852e-08	-0.114897	0.467	0.543	0.000619991	NS
Rpgrip1l	2.47033e-08	-0.110296	0.091	0.142	0.000625512	NS
Degs1	2.51941e-08	0.130067	0.629	0.624	0.000637941	NS
Ckap5	2.52071e-08	-0.132023	0.649	0.717	0.000638269	NS
Galnt16	2.5402e-08	-0.115467	0.191	0.261	0.000643204	NS
Sf3b6	2.56046e-08	0.169493	0.67	0.659	0.000648335	NS
Las1l	2.6416e-08	0.145877	0.336	0.264	0.000668879	NS
Cdk2ap2	2.66837e-08	-0.0416409	0.258	0.315	0.000675658	NS
Dyrk2	2.68806e-08	-0.119209	0.104	0.165	0.000680645	NS
Rpa1	2.71754e-08	-0.103678	0.11	0.171	0.000688107	NS
Paxx	2.73012e-08	0.146678	0.4	0.357	0.000691293	NS
Zfp346	2.73896e-08	-0.102274	0.093	0.147	0.000693533	NS
Tbc1d10a	2.7694e-08	-0.0990288	0.308	0.379	0.000701239	NS
Rhot2	2.78744e-08	-0.0808559	0.059	0.096	0.000705807	NS
Pim3	2.78918e-08	-0.0808519	0.207	0.245	0.000706248	NS
Tln1	2.79466e-08	-0.124262	0.309	0.387	0.000707636	NS
Elovl6	2.80191e-08	-0.126839	0.186	0.246	0.000709471	NS
Pet100	2.80199e-08	0.17665	0.37	0.288	0.000709492	NS
Ctdsp2	2.84043e-08	-0.111253	0.248	0.317	0.000719226	NS
Wdr12	2.86682e-08	0.152069	0.268	0.188	0.000725908	NS
Slc25a27	2.86851e-08	-0.123702	0.132	0.19	0.000726336	NS
Proca1	2.88554e-08	0.140395	0.162	0.127	0.000730647	NS
Mcc	2.8919e-08	-0.143953	0.29	0.37	0.000732258	NS
Puf60	2.8943e-08	-0.0500523	0.395	0.461	0.000732866	NS
Rgs3	2.94472e-08	-0.116242	0.122	0.173	0.000745632	NS
Ifit2	2.97016e-08	-0.0811652	0.024	0.054	0.000752073	NS
Plpp3	2.98086e-08	-0.0839659	0.996	0.999	0.000754785	NS
Timm17b	2.99373e-08	-0.01998	0.27	0.318	0.000758042	NS
Cables1	2.99441e-08	-0.109105	0.232	0.286	0.000758215	NS
Dhx32	3.00178e-08	-0.131053	0.224	0.301	0.00076008	NS
Psmd13	3.01228e-08	0.16291	0.458	0.378	0.000762739	NS
Mboat2	3.04102e-08	-0.144098	0.507	0.586	0.000770017	NS
Prdx6	3.04561e-08	-0.0974018	0.998	0.998	0.000771179	NS
Phf21a	3.06521e-08	-0.144739	0.227	0.296	0.000776142	NS
Cntfr	3.10272e-08	-0.08093	0.751	0.799	0.000785639	NS
Safb2	3.19917e-08	-0.151288	0.26	0.335	0.000810062	NS
Ccdc152	3.20421e-08	0.128582	0.153	0.101	0.000811338	NS
Ppp6r3	3.22986e-08	-0.131011	0.313	0.382	0.000817833	NS
Cdk12	3.23956e-08	-0.116883	0.477	0.543	0.000820289	NS
Poldip3	3.25854e-08	-0.119027	0.206	0.277	0.000825096	NS
Timm13	3.27992e-08	0.153654	0.624	0.569	0.000830507	NS
Trmt10a	3.28818e-08	0.0831211	0.113	0.065	0.0008326	NS
Zup1	3.29425e-08	-0.109616	0.356	0.43	0.000834138	NS
Trmt13	3.31152e-08	-0.096178	0.211	0.271	0.00083851	NS
Prpf6	3.33599e-08	-0.116684	0.247	0.31	0.000844706	NS
Fzd5	3.38486e-08	-0.0643859	0.064	0.103	0.00085708	NS
Poglut1	3.40568e-08	-0.102413	0.167	0.228	0.000862352	NS
Nr2f1	3.41465e-08	-0.214842	0.39	0.478	0.000864623	DOWN
Prkar2a	3.43848e-08	-0.148856	0.241	0.318	0.000870658	NS
Aggf1	3.483e-08	-0.108574	0.197	0.264	0.000881931	NS
Psma2	3.54474e-08	0.110642	0.707	0.723	0.000897563	NS
Nsun7	3.54606e-08	-0.0856159	0.093	0.135	0.000897898	NS
Usp54	3.56172e-08	-0.109477	0.337	0.401	0.000901863	NS
Ccdc190	3.56637e-08	-0.158703	0.306	0.379	0.000903039	NS
Snu13	3.59863e-08	0.184559	0.535	0.467	0.000911208	NS
Lpar6	3.61366e-08	-0.0943326	0.134	0.179	0.000915015	NS
Emx2os	3.6529e-08	-0.147542	0.266	0.334	0.000924951	NS
Pot1b	3.65673e-08	-0.092793	0.115	0.173	0.00092592	NS
Pop1	3.66508e-08	-0.100758	0.059	0.103	0.000928035	NS
Scoc	3.66686e-08	0.181884	0.514	0.487	0.000928487	NS
Sparcl1	3.67787e-08	0.106986	0.993	0.995	0.000931272	NS
St3gal4	3.71683e-08	-0.105938	0.483	0.551	0.000941138	NS
Pef1	3.7243e-08	-0.0235029	0.119	0.163	0.000943031	NS
Cetn2	3.79325e-08	0.166878	0.259	0.209	0.000960489	NS
Pou3f4	3.79732e-08	-0.145047	0.362	0.442	0.00096152	NS
Smim11	3.80623e-08	-0.0354742	0.316	0.373	0.000963775	NS
Gsta4	3.83533e-08	0.205742	0.484	0.438	0.000971143	UP
Soat1	3.86204e-08	-0.124838	0.849	0.884	0.000977907	NS
Abca8a	3.8921e-08	-0.052367	0.021	0.054	0.000985518	NS
A330023F24Rik	3.97601e-08	-0.13775	0.193	0.252	0.00100677	NS
Asb8	4.00212e-08	-0.0368315	0.296	0.35	0.00101338	NS
Ap3b1	4.03988e-08	-0.104034	0.167	0.233	0.00102294	NS
Gm10862	4.04366e-08	-0.0738493	0.058	0.096	0.0010239	NS
Arhgap32	4.05072e-08	-0.100815	0.16	0.222	0.00102568	NS
Srsf7	4.08786e-08	-0.0138866	0.806	0.851	0.00103509	NS
Nicn1	4.11893e-08	-0.0781059	0.206	0.264	0.00104295	NS
Chil1	4.16681e-08	0.127492	0.341	0.287	0.00105508	NS
Rer1	4.17105e-08	0.161909	0.627	0.598	0.00105615	NS
Tvp23b	4.18875e-08	0.142554	0.43	0.385	0.00106063	NS
Fis1	4.19531e-08	0.146554	0.576	0.549	0.0010623	NS
Per3	4.20525e-08	0.215418	0.64	0.568	0.00106481	UP
Tmem106b	4.28032e-08	-0.14323	0.607	0.677	0.00108382	NS
Xrcc4	4.28364e-08	-0.108744	0.327	0.4	0.00108466	NS
Ilvbl	4.28979e-08	0.140124	0.395	0.323	0.00108622	NS
Rnf111	4.30083e-08	-0.150816	0.349	0.423	0.00108901	NS
Prkcd	4.30575e-08	0.0926827	0.152	0.094	0.00109026	NS
Ubtf	4.30712e-08	-0.146247	0.255	0.336	0.00109061	NS
Cggbp1	4.31227e-08	-0.140302	0.505	0.575	0.00109191	NS
Usp19	4.35664e-08	-0.148157	0.338	0.411	0.00110314	NS
Zeb2	4.39771e-08	-0.177734	0.483	0.575	0.00111354	NS
H2ac6	4.39899e-08	-0.0708684	0.044	0.085	0.00111387	NS
Aldh2	4.43567e-08	0.165841	0.712	0.666	0.00112316	NS
Borcs7	4.46259e-08	0.139055	0.263	0.223	0.00112997	NS
Uggt1	4.49002e-08	-0.0888536	0.127	0.181	0.00113692	NS
Nde1	4.54972e-08	-0.129502	0.263	0.322	0.00115204	NS
Cfl2	4.554e-08	0.143783	0.579	0.543	0.00115312	NS
Pcdhga11	4.6015e-08	-0.100138	0.063	0.112	0.00116515	NS
Nsmf	4.69121e-08	-0.125797	0.281	0.347	0.00118786	NS
Vkorc1	4.87796e-08	0.117353	0.39	0.371	0.00123515	NS
Inpp5f	4.91476e-08	-0.0716533	0.258	0.322	0.00124447	NS
Tmem50b	4.92587e-08	-0.0808437	0.32	0.393	0.00124728	NS
Krtcap2	5.01301e-08	0.0674221	0.689	0.727	0.00126934	NS
Gmpr	5.02159e-08	-0.0662843	0.065	0.102	0.00127152	NS
Snapc2	5.02568e-08	0.106667	0.148	0.097	0.00127255	NS
Psma5	5.16675e-08	0.147688	0.468	0.397	0.00130827	NS
Zfp507	5.38774e-08	-0.121816	0.123	0.187	0.00136423	NS
Ptges	5.44169e-08	0.112759	0.148	0.104	0.00137789	NS
Gca	5.57096e-08	-0.104682	0.19	0.25	0.00141062	NS
Nop56	5.57324e-08	0.142778	0.322	0.248	0.0014112	NS
Flcn	5.60646e-08	0.11071	0.164	0.117	0.00141961	NS
Ebpl	5.62621e-08	-0.00691471	0.397	0.454	0.00142461	NS
6330403K07Rik	5.68709e-08	-0.299701	0.175	0.227	0.00144003	DOWN
Slc14a1	5.7e-08	-0.168548	0.271	0.357	0.0014433	NS
Pde4dip	5.8242e-08	-0.138653	0.127	0.196	0.00147475	NS
Trmt112	5.84884e-08	0.130432	0.437	0.427	0.00148098	NS
Apod	5.86168e-08	1.16442	0.066	0.034	0.00148424	UP
Stard3nl	5.93481e-08	0.147756	0.307	0.261	0.00150275	NS
Sf3b3	5.95419e-08	-0.0991906	0.319	0.383	0.00150766	NS
Tmem135	5.96427e-08	-0.106502	0.312	0.38	0.00151021	NS
BC034090	5.99597e-08	-0.0898439	0.087	0.131	0.00151824	NS
H1f2	6.07613e-08	-0.0860927	0.376	0.429	0.00153854	NS
Rbm45	6.1297e-08	-0.0652504	0.063	0.109	0.0015521	NS
Extl2	6.1833e-08	-0.119906	0.246	0.312	0.00156567	NS
Eef2	6.20209e-08	-0.120533	0.543	0.617	0.00157043	NS
Pbrm1	6.20983e-08	-0.110447	0.33	0.401	0.00157239	NS
Tmem64	6.31859e-08	0.0955174	0.119	0.072	0.00159993	NS
Adora2b	6.46701e-08	0.161235	0.488	0.447	0.00163751	NS
Tpt1	6.53425e-08	-0.12641	0.918	0.95	0.00165454	NS
Vapa	6.59643e-08	0.165255	0.825	0.814	0.00167028	NS
Npm1	6.59657e-08	0.190623	0.719	0.686	0.00167032	NS
Pcdhgc3	6.75329e-08	-0.136557	0.253	0.328	0.00171	NS
2310039H08Rik	7.22124e-08	0.0180861	0.132	0.153	0.00182849	NS
Lrba	7.22661e-08	-0.111868	0.175	0.235	0.00182985	NS
Bod1l	7.3029e-08	-0.118493	0.313	0.385	0.00184917	NS
Gm15666	7.3321e-08	-0.0589044	0.031	0.064	0.00185656	NS
Pum1	7.38216e-08	-0.145299	0.364	0.435	0.00186924	NS
Smim14	7.4796e-08	0.126875	0.496	0.48	0.00189391	NS
Anxa5	7.48103e-08	0.143107	0.736	0.713	0.00189427	NS
Trappc11	7.48962e-08	-0.118634	0.157	0.219	0.00189645	NS
Pla2g12a	7.59615e-08	0.1266	0.269	0.238	0.00192342	NS
Gm45200	7.6744e-08	-0.140464	0.203	0.267	0.00194324	NS
Drap1	7.69018e-08	0.170455	0.628	0.575	0.00194723	NS
Src	7.71256e-08	-0.129808	0.191	0.25	0.0019529	NS
Gas6	7.76701e-08	-0.0679418	0.344	0.413	0.00196668	NS
Ift81	7.77055e-08	-0.0981871	0.198	0.258	0.00196758	NS
Ctnnd1	7.82364e-08	-0.102858	0.135	0.191	0.00198102	NS
Csnk2a1	7.82773e-08	-0.12483	0.443	0.507	0.00198206	NS
1110065P20Rik	7.85023e-08	0.137558	0.328	0.279	0.00198776	NS
Stxbp4	7.89455e-08	-0.102519	0.156	0.21	0.00199898	NS
Btbd7	8.00584e-08	-0.105531	0.418	0.495	0.00202716	NS
Far1	8.19744e-08	-0.118291	0.255	0.318	0.00207567	NS
Pld2	8.28417e-08	-0.134707	0.189	0.254	0.00209764	NS
Pde8b	8.33281e-08	-0.108971	0.396	0.45	0.00210995	NS
Atp2b2	8.35128e-08	-0.0962368	0.339	0.397	0.00211463	NS
Zfp446	8.53035e-08	-0.0631414	0.081	0.124	0.00215997	NS
Atp6v1f	8.54491e-08	0.15163	0.643	0.604	0.00216366	NS
Leng8	8.61583e-08	-0.0953677	0.716	0.77	0.00218161	NS
Rps4x	8.90266e-08	0.177615	0.821	0.776	0.00225424	NS
Gm45153	9.035e-08	0.13061	0.278	0.209	0.00228775	NS
Tpmt	9.07812e-08	0.14212	0.323	0.265	0.00229867	NS
Gnptg	9.1286e-08	0.142406	0.414	0.355	0.00231145	NS
Herc1	9.33849e-08	-0.127143	0.39	0.455	0.0023646	NS
Tmod3	9.3725e-08	-0.0703443	0.189	0.246	0.00237321	NS
Slk	9.4114e-08	-0.123138	0.198	0.261	0.00238306	NS
Pard3b	9.73544e-08	-0.111677	0.122	0.176	0.00246511	NS
Gm5914	9.81872e-08	0.0620791	0.081	0.044	0.0024862	NS
Gm12216	9.96315e-08	-0.0897649	0.09	0.132	0.00252277	NS
Gm6145	1.0013e-07	0.0794627	0.797	0.82	0.00253539	NS
Ndufa1	1.00829e-07	0.158318	0.501	0.431	0.0025531	NS
Dcp2	1.01853e-07	-0.0904875	0.085	0.137	0.00257903	NS
Kansl1l	1.0394e-07	-0.124769	0.241	0.314	0.00263187	NS
Gm7967	1.04357e-07	-0.165863	0.178	0.231	0.00264243	NS
Phlpp1	1.04722e-07	-0.118845	0.548	0.62	0.00265166	NS
Rtn3	1.05873e-07	-0.0900905	0.934	0.958	0.00268082	NS
9630050E16Rik	1.06517e-07	0.107812	0.161	0.108	0.00269713	NS
Wdr35	1.07735e-07	-0.110573	0.114	0.167	0.00272797	NS
Tex9	1.07891e-07	-0.10163	0.226	0.287	0.0027319	NS
Tnrc6c	1.08646e-07	-0.145566	0.429	0.486	0.00275103	NS
Polr2a	1.10292e-07	-0.0856314	0.144	0.202	0.00279272	NS
Polr3h	1.11509e-07	-0.0898364	0.589	0.66	0.00282351	NS
Pex16	1.116e-07	0.132102	0.247	0.182	0.00282582	NS
Smyd1	1.11904e-07	-0.047325	0.032	0.063	0.00283351	NS
Psmb1	1.12164e-07	0.1595	0.723	0.695	0.0028401	NS
Rbm28	1.1225e-07	-0.0915819	0.473	0.541	0.00284229	NS
Wdr75	1.13882e-07	-0.0743771	0.14	0.198	0.00288361	NS
Tlk2	1.14107e-07	-0.122124	0.229	0.295	0.00288929	NS
Gabarap	1.22317e-07	0.137626	0.852	0.845	0.00309718	NS
Tmem19	1.2272e-07	-0.044896	0.331	0.39	0.0031074	NS
Ndufc1	1.23406e-07	0.137893	0.768	0.768	0.00312477	NS
Slc39a10	1.23556e-07	-0.179194	0.356	0.429	0.00312857	NS
Gm8451	1.23605e-07	-0.0696006	0.026	0.063	0.00312981	NS
Gm7435	1.27512e-07	-0.0745684	0.059	0.096	0.00322872	NS
Chchd1	1.30491e-07	0.191158	0.506	0.448	0.00330416	NS
Yme1l1	1.32856e-07	-0.126666	0.465	0.535	0.00336405	NS
Ncor1	1.34643e-07	-0.122812	0.714	0.77	0.0034093	NS
Timm23	1.34896e-07	0.140129	0.548	0.517	0.00341571	NS
Snapc5	1.36546e-07	0.118793	0.304	0.284	0.00345747	NS
Creb3l2	1.4038e-07	-0.118582	0.142	0.197	0.00355457	NS
Capn15	1.40734e-07	-0.111315	0.135	0.192	0.00356353	NS
Dcc	1.41507e-07	-0.0878598	0.039	0.082	0.00358309	NS
Pdk4	1.41833e-07	-0.106331	0.145	0.203	0.00359136	NS
Ppp2r1a	1.42093e-07	-0.0804913	0.382	0.449	0.00359793	NS
Kif1a	1.42763e-07	-0.178403	0.591	0.673	0.00361491	NS
Ank2	1.43174e-07	-0.0626454	0.916	0.945	0.00362531	NS
Gjb6	1.43446e-07	-0.0683861	0.931	0.95	0.00363219	NS
Srp19	1.44345e-07	0.163981	0.431	0.384	0.00365496	NS
Dexi	1.44711e-07	0.134944	0.265	0.19	0.00366422	NS
Uap1l1	1.45276e-07	0.0626853	0.074	0.055	0.00367852	NS
Pacrg	1.45751e-07	-0.0858612	0.349	0.418	0.00369057	NS
Snx3	1.46226e-07	0.15755	0.792	0.742	0.00370259	NS
Timm44	1.47589e-07	0.164717	0.458	0.381	0.00373709	NS
Adamts1	1.48883e-07	0.101804	0.144	0.091	0.00376986	NS
Palm	1.50103e-07	-0.103806	0.14	0.194	0.00380077	NS
Lars	1.5017e-07	-0.109684	0.232	0.3	0.00380245	NS
Rgs6	1.52068e-07	-0.109175	0.254	0.308	0.00385053	NS
Nisch	1.53624e-07	-0.115074	0.581	0.632	0.00388992	NS
Pou3f2	1.5402e-07	-0.163225	0.705	0.761	0.00389994	NS
Zbtb16	1.55097e-07	-0.043764	0.027	0.056	0.00392722	NS
Crkl	1.55135e-07	-0.126345	0.163	0.226	0.00392818	NS
Arf5	1.56904e-07	0.153395	0.576	0.513	0.00397297	NS
Ndufb5	1.5829e-07	0.158129	0.773	0.747	0.00400807	NS
Gm21596	1.58343e-07	0.0620171	0.056	0.024	0.00400941	NS
Foxn3	1.61014e-07	-0.11305	0.383	0.426	0.00407702	NS
Ddhd2	1.61139e-07	-0.118245	0.39	0.444	0.00408021	NS
Lhfp	1.61541e-07	-0.0975309	0.252	0.309	0.00409038	NS
Polr1h	1.63482e-07	0.0789302	0.268	0.277	0.00413952	NS
Tmem131	1.63909e-07	-0.141427	0.226	0.29	0.00415035	NS
Adgrb3	1.6411e-07	-0.156307	0.503	0.564	0.00415543	NS
Lhx2	1.67474e-07	0.10538	0.826	0.818	0.00424062	NS
Baz1b	1.69894e-07	-0.146342	0.304	0.382	0.00430188	NS
Banf1	1.71831e-07	0.118585	0.339	0.317	0.00435094	NS
Trappc4	1.72777e-07	0.103743	0.528	0.524	0.0043749	NS
Dock1	1.75534e-07	-0.15645	0.448	0.523	0.0044447	NS
Oxct1	1.78986e-07	-0.0647827	0.725	0.793	0.00453211	NS
Cyc1	1.80384e-07	0.167913	0.759	0.71	0.00456751	NS
Hcfc1	1.81033e-07	-0.0521786	0.225	0.283	0.00458393	NS
Sirt3	1.85926e-07	-0.11968	0.334	0.408	0.00470782	NS
Efr3a	1.87057e-07	-0.07308	0.229	0.287	0.00473646	NS
Rps6kc1	1.87173e-07	-0.0525721	0.025	0.05	0.00473942	NS
Huwe1	1.87405e-07	-0.126447	0.468	0.537	0.00474527	NS
Fscn1	1.9013e-07	-0.0672217	0.03	0.062	0.00481428	NS
Rpl13a	1.92543e-07	0.119703	0.243	0.171	0.00487539	NS
Septin7	1.94001e-07	0.167574	0.971	0.968	0.00491231	NS
Dhx57	1.96118e-07	-0.0962983	0.079	0.12	0.00496591	NS
Ctnnbip1	1.98513e-07	0.0958935	0.453	0.454	0.00502656	NS
Mtcp1	1.98987e-07	-0.0881254	0.145	0.198	0.00503854	NS
Aak1	1.99251e-07	-0.126633	0.272	0.338	0.00504522	NS
Bpnt2	2.00427e-07	-0.125756	0.436	0.513	0.00507501	NS
Zfyve9	2.06751e-07	-0.103963	0.211	0.268	0.00523514	NS
Ccnk	2.07376e-07	-0.0900976	0.134	0.187	0.00525096	NS
Banp	2.17256e-07	-0.0712891	0.055	0.098	0.00550115	NS
Aamdc	2.19858e-07	0.134055	0.456	0.43	0.00556703	NS
Psmd2	2.22441e-07	-0.113235	0.406	0.483	0.00563243	NS
Nfyb	2.29625e-07	-0.103358	0.149	0.204	0.00581432	NS
Trim12a	2.30834e-07	-0.141301	0.22	0.27	0.00584495	NS
Rasa1	2.32118e-07	-0.111489	0.207	0.28	0.00587747	NS
Gabpb2	2.34844e-07	-0.0972001	0.125	0.172	0.00594649	NS
Nckap1	2.38659e-07	-0.143312	0.548	0.615	0.00604307	NS
Prrx1	2.42762e-07	-0.154468	0.401	0.48	0.00614697	NS
Polr2m	2.49585e-07	-0.0535215	0.302	0.362	0.00631974	NS
Tpr	2.51471e-07	-0.100321	0.588	0.648	0.00636751	NS
Pfkp	2.51631e-07	-0.160472	0.553	0.615	0.00637155	NS
Kcnk10	2.56771e-07	-0.0909487	0.11	0.146	0.0065017	NS
Scmh1	2.58006e-07	-0.120918	0.351	0.418	0.00653298	NS
Mtss2	2.59665e-07	-0.138827	0.764	0.816	0.00657498	NS
Dnm1l	2.61355e-07	-0.116805	0.511	0.57	0.00661776	NS
Mysm1	2.63069e-07	-0.135987	0.357	0.42	0.00666117	NS
Tmem161b	2.64846e-07	0.149946	0.448	0.373	0.00670616	NS
Ssbp2	2.66128e-07	-0.137242	0.58	0.658	0.00673863	NS
Gm47283	2.69131e-07	-0.011562	0.429	0.402	0.00681466	NS
Gm11266	2.72551e-07	0.144873	0.327	0.252	0.00690126	NS
Vdac2	2.73952e-07	0.146236	0.883	0.873	0.00693674	NS
Wasf2	2.75086e-07	-0.092148	0.242	0.306	0.00696546	NS
Trp53bp1	2.77619e-07	-0.0977928	0.13	0.18	0.0070296	NS
Bmi1	2.78134e-07	-0.0521362	0.123	0.168	0.00704262	NS
Usp45	2.7883e-07	-0.073082	0.111	0.161	0.00706025	NS
S100a16	2.79801e-07	0.129985	0.911	0.907	0.00708483	NS
Ndufa12	2.82141e-07	0.145219	0.805	0.772	0.00714409	NS
Ssb	2.83995e-07	0.123915	0.669	0.67	0.00719103	NS
AW011738	2.8479e-07	-0.141496	0.216	0.254	0.00721116	NS
Uso1	2.85207e-07	-0.109848	0.212	0.276	0.00722174	NS
Lman2l	2.85982e-07	-0.0828338	0.16	0.218	0.00724134	NS
Nrn1	2.87455e-07	0.146971	0.186	0.139	0.00727864	NS
Fbln5	2.87727e-07	0.133692	0.093	0.051	0.00728555	NS
5330438D12Rik	2.93007e-07	0.114993	0.141	0.09	0.00741924	NS
Pard6a	2.95331e-07	-0.130515	0.196	0.236	0.00747808	NS
Gm38255	2.95647e-07	-0.0738837	0.11	0.155	0.00748607	NS
Repin1	2.97516e-07	0.108066	0.175	0.125	0.00753341	NS
Slitrk5	3.06357e-07	0.0948471	0.116	0.077	0.00775726	NS
Tmod2	3.06692e-07	-0.0767151	0.648	0.714	0.00776576	NS
Smndc1	3.13389e-07	0.0840086	0.38	0.385	0.00793531	NS
Mras	3.1878e-07	0.129084	0.846	0.845	0.00807182	NS
Tmem240	3.26538e-07	0.0976744	0.154	0.096	0.00826827	NS
Upp2	3.28175e-07	-0.05838	0.084	0.123	0.00830972	NS
Plxnc1	3.31313e-07	-0.107986	0.104	0.156	0.00838917	NS
Setd7	3.31781e-07	-0.114393	0.16	0.223	0.00840103	NS
Rcan1	3.34279e-07	-0.0483093	0.077	0.115	0.00846427	NS
Map4k3	3.34858e-07	-0.0504268	0.182	0.234	0.00847894	NS
Ap3s1	3.36173e-07	0.115826	0.411	0.394	0.00851224	NS
Dync1li2	3.37447e-07	-0.100583	0.249	0.31	0.00854451	NS
Il6st	3.38095e-07	-0.127539	0.202	0.265	0.0085609	NS
Ddx58	3.39606e-07	-0.110277	0.087	0.124	0.00859916	NS
Arhgef10	3.45001e-07	-0.0497766	0.093	0.131	0.00873578	NS
Glyr1	3.45683e-07	-0.122462	0.323	0.392	0.00875304	NS
Pno1	3.49305e-07	0.119232	0.267	0.228	0.00884476	NS
Gba	3.53987e-07	0.0856655	0.134	0.084	0.00896331	NS
Cdc14a	3.54483e-07	-0.13653	0.203	0.276	0.00897587	NS
Gpd1	3.55852e-07	0.0763301	0.096	0.06	0.00901052	NS
Rpl22	3.5682e-07	0.109554	0.635	0.633	0.00903503	NS
Zfhx4	3.59171e-07	-0.135484	0.122	0.174	0.00909458	NS
Rnf10	3.6263e-07	-0.139396	0.388	0.457	0.00918216	NS
Tor1aip2	3.63715e-07	-0.0681392	0.262	0.323	0.00920963	NS
Dek	3.65405e-07	0.129666	0.352	0.326	0.00925242	NS
Ube2h	3.77613e-07	-0.0800411	0.342	0.41	0.00956153	NS
Vgll4	3.78114e-07	-0.116572	0.44	0.514	0.00957424	NS
Plod1	3.78762e-07	-0.0969256	0.254	0.32	0.00959062	NS
Gpr89	3.79121e-07	-0.0585875	0.166	0.219	0.00959973	NS
Cct3	3.80256e-07	-0.0806665	0.517	0.586	0.00962845	NS
9430041J12Rik	3.81595e-07	-0.112972	0.316	0.35	0.00966235	NS
Magi2	3.82273e-07	-0.123542	0.378	0.435	0.00967953	NS
Tmem70	3.83273e-07	0.171644	0.409	0.35	0.00970486	NS
Adcy9	3.8567e-07	-0.0742812	0.057	0.097	0.00976554	NS
Dynlt1f	3.90271e-07	0.0589901	0.073	0.035	0.00988205	NS
Cep120	3.95941e-07	-0.0560096	0.069	0.11	0.0100256	NS
Rab2a	3.98127e-07	0.142024	0.826	0.815	0.010081	NS
Naa30	4.03077e-07	-0.0629085	0.081	0.127	0.0102063	NS
Cbarp	4.03418e-07	-0.127171	0.141	0.195	0.0102149	NS
Nfkb1	4.12809e-07	-0.0914281	0.134	0.19	0.0104527	NS
Gapvd1	4.13109e-07	-0.144393	0.329	0.406	0.0104603	NS
Gm36944	4.13185e-07	-0.088634	0.154	0.207	0.0104623	NS
Tex264	4.16585e-07	0.0868695	0.541	0.542	0.0105483	NS
Nat8f5	4.1863e-07	-0.0975284	0.225	0.27	0.0106001	NS
Vim	4.32714e-07	0.178754	0.353	0.309	0.0109567	NS
Pex11a	4.45647e-07	0.131687	0.274	0.236	0.0112842	NS
Tceal9	4.46006e-07	0.146618	0.282	0.234	0.0112933	NS
Gm49066	4.4673e-07	-0.00424843	0.078	0.101	0.0113117	NS
Arap2	4.48411e-07	-0.17801	0.589	0.656	0.0113542	NS
0610009B22Rik	4.50483e-07	0.153686	0.384	0.309	0.0114067	NS
Pyurf	4.51666e-07	0.155239	0.413	0.344	0.0114366	NS
Nsa2	4.53825e-07	0.151205	0.492	0.465	0.0114913	NS
Ppp4r3a	4.54453e-07	-0.124042	0.323	0.382	0.0115072	NS
Katnal1	4.57165e-07	-0.0999038	0.071	0.118	0.0115759	NS
Rcan2	4.7058e-07	-0.107682	0.18	0.238	0.0119156	NS
Slc39a9	4.70675e-07	-0.061922	0.129	0.177	0.011918	NS
Hnrnpl	4.76415e-07	-0.119979	0.612	0.676	0.0120633	NS
Pigx	4.78019e-07	0.0715961	0.466	0.482	0.0121039	NS
Cnnm3	4.86841e-07	-0.124833	0.244	0.313	0.0123273	NS
Shroom2	4.92279e-07	-0.114555	0.11	0.167	0.012465	NS
Arhgef25	4.92509e-07	-0.0929257	0.101	0.146	0.0124708	NS
Slc2a1	4.95001e-07	0.121532	0.57	0.552	0.0125339	NS
Reps1	4.95524e-07	-0.0861601	0.128	0.182	0.0125472	NS
Mzt2	5.01066e-07	0.116211	0.225	0.163	0.0126875	NS
Fabp7	5.13319e-07	0.317498	0.721	0.728	0.0129978	UP
B3galt1	5.15292e-07	-0.120322	0.479	0.546	0.0130477	NS
Psen1	5.16923e-07	-0.0952465	0.178	0.231	0.013089	NS
Clptm1	5.17903e-07	-0.109474	0.397	0.464	0.0131138	NS
Dab1	5.23219e-07	-0.134655	0.536	0.593	0.0132484	NS
Hddc2	5.23465e-07	0.137468	0.286	0.24	0.0132547	NS
Rasal2	5.2514e-07	-0.109973	0.217	0.286	0.0132971	NS
Akr1e1	5.27901e-07	0.135827	0.271	0.22	0.013367	NS
Prr5	5.28117e-07	0.156093	0.291	0.213	0.0133725	NS
Ilkap	5.34037e-07	-0.0705991	0.198	0.253	0.0135224	NS
Bcr	5.40605e-07	-0.106418	0.105	0.155	0.0136887	NS
Vav3	5.42479e-07	-0.102295	0.226	0.295	0.0137361	NS
Fuom	5.47307e-07	0.1245	0.421	0.399	0.0138584	NS
Invs	5.48654e-07	-0.0757995	0.103	0.149	0.0138925	NS
Pisd	5.50432e-07	0.174461	0.411	0.318	0.0139375	NS
Rabgap1l	5.5104e-07	-0.0982315	0.185	0.24	0.0139529	NS
Pid1	5.53032e-07	-0.129055	0.512	0.566	0.0140033	NS
Ddi2	5.57019e-07	-0.0783337	0.103	0.151	0.0141043	NS
Ablim1	5.60657e-07	-0.103243	0.166	0.225	0.0141964	NS
Adk	5.65522e-07	0.113389	0.871	0.875	0.0143196	NS
Imp3	5.66269e-07	0.107751	0.381	0.378	0.0143385	NS
Ino80d	5.68745e-07	-0.11594	0.3	0.369	0.0144012	NS
Fxr2	5.7191e-07	-0.0949042	0.114	0.17	0.0144813	NS
Fuca2	5.75712e-07	0.153448	0.361	0.295	0.0145776	NS
Npc2	5.80129e-07	0.101562	0.789	0.805	0.0146894	NS
Clpp	5.84896e-07	0.110973	0.536	0.523	0.0148102	NS
Gcat	5.87395e-07	0.105053	0.206	0.158	0.0148734	NS
Sorcs2	6.00808e-07	-0.13121	0.459	0.54	0.0152131	NS
Arl2	6.04028e-07	0.143217	0.393	0.357	0.0152946	NS
Elavl1	6.08291e-07	-0.0333929	0.422	0.479	0.0154025	NS
Chd4	6.20104e-07	-0.11924	0.676	0.724	0.0157016	NS
Cnnm2	6.2093e-07	-0.0843767	0.149	0.202	0.0157226	NS
Osbpl11	6.3828e-07	-0.0916236	0.165	0.22	0.0161619	NS
Adipor2	6.53634e-07	-0.109175	0.203	0.26	0.0165507	NS
Ttf1	6.5397e-07	-0.0699638	0.131	0.178	0.0165592	NS
Rnf217	6.56162e-07	-0.0995264	0.101	0.146	0.0166147	NS
Arrb1	6.64181e-07	-0.139358	0.281	0.344	0.0168177	NS
Wwtr1	6.70573e-07	-0.134261	0.217	0.28	0.0169796	NS
Clstn1	6.72319e-07	-0.127634	0.359	0.425	0.0170238	NS
Cry2	6.76148e-07	-0.143079	0.497	0.567	0.0171207	NS
Cystm1	6.96078e-07	0.140537	0.722	0.708	0.0176254	NS
[truncated: 8,106 more rows]

## Sheet: astrocytes_APOE2vsAPOE3
gene	p_val	avg_log2FC	pct.1	pct.2	p_val_adj	diffexpressed
mt-Nd3	0	1.40015	0.787	0.458	0	UP
Gm10076	1.18015e-224	0.765564	0.313	0.063	2.98826e-220	UP
Ubb	1.88858e-203	0.613488	0.854	0.824	4.78207e-199	UP
Rpl38	2.4378e-161	0.590491	0.619	0.535	6.17276e-157	UP
Atp5k	1.12453e-144	0.456314	0.686	0.667	2.84743e-140	UP
Tmem47	1.15352e-129	-0.453331	0.909	0.984	2.92082e-125	DOWN
Rps29	1.41099e-125	0.463689	0.797	0.788	3.57277e-121	UP
Hmgn3	1.55594e-124	0.501212	0.858	0.849	3.9398e-120	UP
Rps10	4.88302e-123	-0.410415	0.239	0.508	1.23643e-118	DOWN
Atp5l	1.86284e-118	0.426254	0.463	0.41	4.7169e-114	UP
Rps28	1.28461e-113	0.491019	0.463	0.393	3.25277e-109	UP
Erh	1.62352e-111	0.403242	0.309	0.234	4.11091e-107	UP
Rnf24	8.53565e-111	0.437241	0.469	0.413	2.16131e-106	UP
Tuba1b	1.04727e-108	-0.286763	0.229	0.456	2.65179e-104	DOWN
Rpl24	1.83138e-103	-0.311682	0.216	0.446	4.63724e-99	DOWN
Rpl23a	3.67391e-102	-0.318187	0.407	0.668	9.3027e-98	DOWN
AW047730	1.65751e-101	0.463161	0.845	0.835	4.19697e-97	UP
Sec61g	8.68865e-101	0.41962	0.227	0.099	2.20005e-96	UP
Hspa8	6.83723e-100	-0.44764	0.845	0.961	1.73126e-95	DOWN
Adprh	8.673e-98	0.186568	0.5	0.575	2.19609e-93	NS
Cdk2ap1	1.09821e-97	-0.216002	0.193	0.387	2.78077e-93	DOWN
Lars2	1.64858e-96	-0.37171	0.71	0.902	4.17436e-92	DOWN
Yme1l1	1.49616e-94	-0.102967	0.354	0.535	3.78843e-90	NS
Acp1	4.77174e-94	0.20919	0.468	0.529	1.20825e-89	UP
Ifi27	1.41486e-92	-0.578767	0.452	0.722	3.58258e-88	DOWN
Sparcl1	1.50861e-92	-0.347641	0.996	0.995	3.81996e-88	DOWN
Pla2g7	2.40065e-92	-0.450416	0.982	0.991	6.07868e-88	DOWN
Ndufb1	2.82641e-92	0.259802	0.466	0.485	7.15676e-88	UP
Gm47283	4.36524e-92	-0.18476	0.233	0.402	1.10532e-87	NS
Prex2	4.87822e-92	-0.383527	0.869	0.965	1.23521e-87	DOWN
Gde1	1.79191e-91	-0.110952	0.371	0.549	4.53729e-87	NS
Phpt1	4.50369e-91	-0.228956	0.192	0.384	1.14038e-86	DOWN
Sec11a	1.14252e-89	0.199941	0.46	0.523	2.89298e-85	NS
Rps27	1.14623e-89	0.304516	0.73	0.772	2.90238e-85	UP
Rpl27a	6.37562e-89	0.311611	0.39	0.371	1.61437e-84	UP
Rnf5	6.55464e-89	-0.0819904	0.223	0.368	1.6597e-84	NS
Tmem128	1.08867e-88	-0.0930234	0.317	0.486	2.75662e-84	NS
Acaa1a	1.47318e-88	-0.185525	0.274	0.471	3.73025e-84	NS
Rpl5	3.04074e-88	-0.177711	0.361	0.561	7.69946e-84	NS
Polr2c	3.06374e-88	0.105854	0.343	0.431	7.7577e-84	NS
Erp29	3.08077e-88	0.0948216	0.553	0.67	7.80082e-84	NS
Ssr4	5.66553e-88	0.150935	0.496	0.579	1.43457e-83	NS
Rpl35	1.5093e-87	0.349905	0.505	0.486	3.82171e-83	UP
Rps19	4.25659e-87	-0.262123	0.385	0.606	1.07781e-82	DOWN
Plcd4	6.07213e-87	-0.296565	0.522	0.757	1.53752e-82	DOWN
Puf60	1.03259e-86	0.0152174	0.336	0.461	2.61462e-82	NS
Pdgfrb	1.4681e-86	0.184511	0.413	0.474	3.71737e-82	NS
Tjp1	1.54884e-86	-0.272846	0.471	0.699	3.92182e-82	DOWN
Stx16	2.47778e-86	-0.100403	0.422	0.604	6.27399e-82	NS
Dpm3	3.90664e-86	0.234106	0.541	0.59	9.89201e-82	UP
Rab5if	4.10518e-86	0.00330986	0.376	0.515	1.03947e-81	NS
Idi1	9.73824e-86	-0.331573	0.484	0.716	2.46582e-81	DOWN
Ndufab1	1.55823e-85	-0.266574	0.449	0.676	3.9456e-81	DOWN
Eno1	2.52422e-85	0.378401	0.929	0.938	6.39159e-81	UP
Papss1	2.70831e-85	-0.00811689	0.331	0.466	6.8577e-81	NS
Bbip1	3.33108e-85	-0.0612262	0.426	0.603	8.43463e-81	NS
Epdr1	4.4068e-85	-0.120865	0.33	0.508	1.11584e-80	NS
Ndfip2	5.55565e-85	-0.0528657	0.357	0.51	1.40675e-80	NS
Ptpmt1	5.66061e-85	-0.00884675	0.394	0.539	1.43332e-80	NS
Pik3ip1	6.23048e-85	-0.222734	0.535	0.762	1.57762e-80	DOWN
Nipa1	9.66705e-85	-0.206056	0.23	0.418	2.44779e-80	DOWN
Psat1	1.84904e-84	0.11176	0.499	0.605	4.68195e-80	NS
Rab9	1.95488e-84	-0.0725089	0.453	0.627	4.94995e-80	NS
Tpp1	2.47723e-84	0.226399	0.694	0.764	6.27258e-80	UP
H13	4.13178e-84	0.124401	0.454	0.547	1.04621e-79	NS
Chtop	4.78568e-84	-0.0380449	0.248	0.38	1.21178e-79	NS
Pabpn1	5.39621e-84	0.0314488	0.375	0.502	1.36637e-79	NS
Lonp2	6.41491e-84	-0.172135	0.323	0.517	1.62432e-79	NS
Galnt1	7.409e-84	-0.288963	0.392	0.629	1.87603e-79	DOWN
Rps7	1.06593e-83	-0.271869	0.427	0.647	2.69905e-79	DOWN
Yipf5	1.59902e-83	0.017485	0.472	0.61	4.04888e-79	NS
Ndufa3	1.8401e-83	0.206683	0.649	0.715	4.65931e-79	UP
Nudcd3	1.86788e-83	0.249307	0.427	0.444	4.72967e-79	UP
Cox14	2.17713e-83	0.202114	0.582	0.649	5.5127e-79	UP
Fibp	3.03151e-83	0.169028	0.481	0.564	7.67607e-79	NS
Snrpb	3.37771e-83	0.128065	0.445	0.533	8.5527e-79	NS
Pdhb	3.71972e-83	0.00676167	0.445	0.585	9.4187e-79	NS
Por	5.58366e-83	0.293374	0.647	0.683	1.41384e-78	UP
Rnf7	8.12827e-83	0.0328555	0.414	0.538	2.05816e-78	NS
Rpn1	1.20798e-82	0.143743	0.598	0.692	3.05872e-78	NS
Tuba1a	2.02072e-82	-0.405481	0.519	0.748	5.11666e-78	DOWN
Copa	2.42968e-82	-0.0550011	0.337	0.488	6.15218e-78	NS
Pigyl	2.61444e-82	0.0989451	0.33	0.408	6.62003e-78	NS
Cotl1	3.11865e-82	0.129049	0.333	0.408	7.89672e-78	NS
Arf5	3.51602e-82	-0.0575463	0.354	0.513	8.90291e-78	NS
Kdelr2	3.86293e-82	0.086875	0.366	0.464	9.78132e-78	NS
Dtx3	4.2408e-82	-0.174308	0.324	0.517	1.07381e-77	NS
Med31	6.76398e-82	0.0165617	0.287	0.404	1.71271e-77	NS
Yif1a	1.22731e-81	0.0495762	0.337	0.447	3.10768e-77	NS
Csnk2a1	2.30474e-81	-0.17882	0.313	0.507	5.83584e-77	NS
Mocs2	3.01724e-81	0.0312957	0.503	0.642	7.63996e-77	NS
Ociad1	3.59267e-81	-0.0587983	0.536	0.706	9.097e-77	NS
Clk4	4.58724e-81	0.18842	0.519	0.588	1.16154e-76	NS
Bax	4.9702e-81	0.14662	0.429	0.504	1.2585e-76	NS
Igsf11	5.22754e-81	-0.0713518	0.374	0.537	1.32367e-76	NS
Vcl	6.67991e-81	-0.349168	0.549	0.777	1.69142e-76	DOWN
Pcsk1n	9.3173e-81	-0.173559	0.411	0.615	2.35923e-76	NS
Nop10	1.12502e-80	0.154774	0.404	0.47	2.84866e-76	NS
Jtb	1.52414e-80	0.0300673	0.406	0.537	3.85927e-76	NS
Gm21860	1.61929e-80	-0.167977	0.179	0.313	4.10021e-76	NS
Snhg20	1.93531e-80	0.19048	0.435	0.488	4.9004e-76	NS
Tmx2	2.02944e-80	-0.0690216	0.409	0.574	5.13873e-76	NS
Arl8b	2.06745e-80	-0.034153	0.365	0.517	5.235e-76	NS
Cops6	2.2161e-80	0.0447853	0.304	0.406	5.61139e-76	NS
Map1lc3a	2.69792e-80	0.219993	0.503	0.551	6.8314e-76	UP
Pam16	3.1187e-80	0.0222178	0.361	0.487	7.89687e-76	NS
Trappc5	5.97527e-80	0.107965	0.282	0.349	1.513e-75	NS
Mrps17	6.66818e-80	0.0348361	0.401	0.518	1.68845e-75	NS
Wbp2	6.94352e-80	0.158329	0.386	0.44	1.75817e-75	NS
Eif4g1	8.82511e-80	-0.1579	0.345	0.538	2.23461e-75	NS
Coa3	9.73681e-80	0.133303	0.433	0.517	2.46546e-75	NS
Polr1d	9.85885e-80	0.131301	0.363	0.443	2.49636e-75	NS
Clptm1	1.00775e-79	-0.0700886	0.312	0.464	2.55172e-75	NS
Psma1	1.09035e-79	-0.0170178	0.366	0.501	2.76089e-75	NS
Fbxo44	1.19109e-79	0.0128868	0.377	0.502	3.01597e-75	NS
2610507B11Rik	1.24724e-79	-0.146819	0.251	0.417	3.15815e-75	NS
Mbnl2	1.83332e-79	0.19812	0.536	0.608	4.64214e-75	NS
Nim1k	2.22299e-79	0.31036	0.698	0.729	5.62884e-75	UP
Pdlim4	2.29616e-79	0.00728395	0.433	0.57	5.81411e-75	NS
Cirbp	2.40782e-79	0.155034	0.318	0.373	6.09685e-75	NS
Kdm1a	3.14362e-79	-0.151235	0.291	0.47	7.95996e-75	NS
Ankle2	3.71413e-79	-0.151037	0.26	0.431	9.40455e-75	NS
Srsf1	3.85089e-79	0.024629	0.449	0.582	9.75083e-75	NS
Pin1	4.5451e-79	0.0649696	0.271	0.357	1.15086e-74	NS
Zfp467	4.78466e-79	0.283512	0.336	0.323	1.21152e-74	UP
Cope	4.8506e-79	-0.0405011	0.35	0.492	1.22822e-74	NS
Tbcb	5.38458e-79	-0.0428632	0.31	0.447	1.36343e-74	NS
Dctn3	5.71214e-79	0.0113681	0.364	0.491	1.44637e-74	NS
Vamp2	6.50533e-79	-0.078769	0.376	0.544	1.64721e-74	NS
Ppt1	7.97104e-79	-0.131608	0.311	0.492	2.01835e-74	NS
Arpp19	8.19372e-79	0.0714516	0.439	0.541	2.07473e-74	NS
Yipf3	8.49647e-79	-0.00937492	0.352	0.483	2.15139e-74	NS
Fgfrl1	1.02967e-78	-0.130312	0.355	0.537	2.60722e-74	NS
Cers2	1.1028e-78	0.011646	0.247	0.35	2.79241e-74	NS
Ostc	1.31842e-78	0.117824	0.581	0.679	3.33837e-74	NS
Zkscan3	1.34497e-78	-0.156043	0.4	0.593	3.40561e-74	NS
Sema4b	1.35912e-78	0.0882241	0.376	0.467	3.44144e-74	NS
U2af1	1.49557e-78	0.0883271	0.354	0.444	3.78692e-74	NS
Tmco3	1.64804e-78	-0.061824	0.271	0.408	4.17301e-74	NS
Aldh7a1	1.82845e-78	-0.18373	0.384	0.588	4.62982e-74	NS
Yipf4	1.98354e-78	0.0434234	0.429	0.553	5.02253e-74	NS
Mrps33	2.60554e-78	-0.000662677	0.46	0.607	6.59749e-74	NS
Derl2	2.71688e-78	-0.0771974	0.309	0.46	6.8794e-74	NS
Tmx3	2.7768e-78	-0.0452396	0.512	0.676	7.03113e-74	NS
Eif3f	2.87848e-78	-0.0237945	0.367	0.506	7.28861e-74	NS
Rpl29	2.96723e-78	-0.230066	0.495	0.704	7.51332e-74	DOWN
Ube2d2a	2.986e-78	0.0453716	0.435	0.556	7.56084e-74	NS
Paxx	3.86981e-78	0.0243897	0.255	0.357	9.79874e-74	NS
Brd9	4.03568e-78	0.209842	0.489	0.532	1.02187e-73	UP
Rorb	4.74463e-78	0.358983	0.985	0.983	1.20139e-73	UP
AW549877	4.92864e-78	-0.0764164	0.298	0.45	1.24798e-73	NS
Eef1g	5.18141e-78	-0.0735023	0.349	0.503	1.31198e-73	NS
Dido1	5.35029e-78	-0.0548745	0.362	0.51	1.35475e-73	NS
Mrps24	5.67294e-78	0.116712	0.465	0.553	1.43644e-73	NS
Dlat	5.89134e-78	-0.00633258	0.307	0.432	1.49175e-73	NS
Tcp1	7.82371e-78	-0.0408576	0.315	0.458	1.98104e-73	NS
Csnk2b	8.21874e-78	0.11008	0.451	0.547	2.08107e-73	NS
Clcc1	8.38812e-78	0.101099	0.4	0.491	2.12396e-73	NS
Tor1a	8.66616e-78	0.162207	0.386	0.44	2.19436e-73	NS
Nufip2	8.9749e-78	-0.0697275	0.459	0.621	2.27254e-73	NS
Stk38	9.19792e-78	0.009841	0.37	0.493	2.32901e-73	NS
Nisch	1.06375e-77	-0.0944337	0.453	0.632	2.69353e-73	NS
Pou2f1	1.07383e-77	0.0382955	0.377	0.493	2.71905e-73	NS
Dnajb11	1.10136e-77	0.00149704	0.355	0.48	2.78875e-73	NS
Chordc1	1.12599e-77	-0.121266	0.275	0.44	2.85113e-73	NS
Itfg1	1.35523e-77	-0.102009	0.259	0.411	3.43159e-73	NS
Rnps1	1.38703e-77	0.0479577	0.335	0.435	3.5121e-73	NS
Tspan15	1.41665e-77	0.10885	0.451	0.544	3.58711e-73	NS
Macroh2a1	1.43478e-77	0.0357295	0.44	0.571	3.63301e-73	NS
Rer1	1.52303e-77	0.0375803	0.47	0.598	3.85647e-73	NS
Zfr	1.55868e-77	-0.133259	0.319	0.491	3.94674e-73	NS
Nap1l4	1.60407e-77	-0.0890607	0.373	0.54	4.06167e-73	NS
Lfng	1.82744e-77	0.329572	0.602	0.602	4.62727e-73	UP
3830406C13Rik	2.12724e-77	0.0372403	0.438	0.563	5.38638e-73	NS
Rpl4	2.2613e-77	-0.148501	0.257	0.424	5.72584e-73	NS
Sesn3	2.27692e-77	-0.329155	0.532	0.757	5.7654e-73	DOWN
Ewsr1	2.74782e-77	0.0022242	0.416	0.548	6.95775e-73	NS
Vgll4	3.13688e-77	0.0418344	0.398	0.514	7.9429e-73	NS
Ddost	3.28795e-77	0.108763	0.566	0.669	8.32542e-73	NS
Tmx4	3.55783e-77	0.0676647	0.411	0.519	9.00877e-73	NS
Tm2d2	3.8324e-77	0.0251145	0.444	0.574	9.70401e-73	NS
Cyhr1	3.98955e-77	-0.109988	0.362	0.536	1.01019e-72	NS
Enpp5	4.16315e-77	-0.0684591	0.325	0.479	1.05415e-72	NS
Comt	4.73788e-77	-0.0399735	0.441	0.594	1.19968e-72	NS
Rap1a	4.80599e-77	-0.0277398	0.298	0.428	1.21693e-72	NS
Sft2d1	4.8539e-77	-0.145103	0.212	0.373	1.22906e-72	NS
Zfp266	4.88193e-77	0.00457478	0.466	0.605	1.23615e-72	NS
Ubr1	5.2973e-77	-0.108317	0.222	0.369	1.34133e-72	NS
N4bp2l2	5.44265e-77	-0.0420533	0.469	0.625	1.37813e-72	NS
Cr1l	6.7071e-77	-0.0286462	0.297	0.427	1.69831e-72	NS
Idh3a	6.76037e-77	-0.0795597	0.338	0.496	1.71179e-72	NS
Mrpl51	7.0384e-77	-0.107497	0.35	0.524	1.78219e-72	NS
Serf2	7.38715e-77	0.212509	0.675	0.741	1.8705e-72	UP
Tmem14c	7.82721e-77	-0.0483085	0.337	0.485	1.98193e-72	NS
Dcaf8	9.27628e-77	-0.0197248	0.431	0.576	2.34885e-72	NS
Gtf2i	1.03958e-76	-0.0453309	0.467	0.624	2.63232e-72	NS
Sptan1	1.2975e-76	-0.0733758	0.285	0.427	3.2854e-72	NS
Pnrc2	1.34237e-76	-0.194798	0.308	0.507	3.39902e-72	NS
Paics	1.71197e-76	-0.132334	0.433	0.618	4.33489e-72	NS
Sri	1.75284e-76	0.11569	0.333	0.4	4.43838e-72	NS
Tmem41b	1.88334e-76	0.0646652	0.336	0.425	4.76881e-72	NS
Ppp1ca	2.16595e-76	0.0993441	0.372	0.46	5.4844e-72	NS
Fubp1	2.27455e-76	-0.0751943	0.515	0.691	5.75939e-72	NS
Tet2	2.47897e-76	-0.182501	0.388	0.59	6.27701e-72	NS
Hikeshi	2.82986e-76	-0.0871747	0.232	0.373	7.16549e-72	NS
Vps37a	2.98206e-76	-0.0671555	0.27	0.411	7.55087e-72	NS
Mrpl17	3.21934e-76	0.0112403	0.343	0.467	8.1517e-72	NS
Eci2	3.3764e-76	-0.100481	0.464	0.642	8.54938e-72	NS
Cox17	3.51678e-76	-0.0477891	0.215	0.338	8.90484e-72	NS
Smim14	4.12052e-76	0.117403	0.402	0.48	1.04336e-71	NS
Hnrnpf	4.39366e-76	0.0502518	0.445	0.559	1.11252e-71	NS
Senp7	4.82567e-76	0.0293086	0.251	0.346	1.22191e-71	NS
Mob4	5.16092e-76	-0.130072	0.367	0.544	1.3068e-71	NS
Srsf7	5.21524e-76	0.187003	0.767	0.851	1.32055e-71	NS
Rraga	5.35987e-76	-0.134	0.304	0.473	1.35717e-71	NS
Emc6	5.39953e-76	0.103697	0.414	0.5	1.36722e-71	NS
Park7	5.77356e-76	0.0842645	0.541	0.653	1.46192e-71	NS
Vamp4	6.21247e-76	-0.061041	0.279	0.415	1.57306e-71	NS
Mkln1	6.33622e-76	-0.0789663	0.521	0.687	1.60439e-71	NS
Dpm1	6.56036e-76	0.0566848	0.368	0.475	1.66115e-71	NS
Trappc6b	6.58549e-76	0.0437762	0.297	0.395	1.66751e-71	NS
Rpl7a	6.77319e-76	-0.177886	0.561	0.754	1.71504e-71	NS
Tmem19	7.35815e-76	0.0401177	0.29	0.39	1.86316e-71	NS
Atp5md	7.74529e-76	0.151186	0.646	0.732	1.96118e-71	NS
Mrps12	8.20397e-76	0.0201858	0.293	0.403	2.07733e-71	NS
Sin3b	8.85614e-76	0.109376	0.384	0.466	2.24246e-71	NS
Osgep	9.4896e-76	0.077532	0.272	0.349	2.40286e-71	NS
Tm2d3	1.02931e-75	0.096814	0.514	0.617	2.60632e-71	NS
Lsm6	1.09612e-75	0.195265	0.405	0.449	2.77549e-71	NS
Pdk2	1.16283e-75	0.0619191	0.258	0.343	2.9444e-71	NS
Map4	1.34577e-75	-0.0640879	0.383	0.536	3.40762e-71	NS
Mtch1	1.40905e-75	0.0223515	0.366	0.483	3.56787e-71	NS
Atad1	1.57513e-75	-0.0628085	0.385	0.542	3.98839e-71	NS
Taf15	1.63407e-75	-0.0957237	0.329	0.486	4.13763e-71	NS
Snrnp48	1.75449e-75	0.0968708	0.419	0.512	4.44255e-71	NS
Timm23	2.05151e-75	0.00447873	0.387	0.517	5.19464e-71	NS
Marchf6	2.07818e-75	-0.00782384	0.35	0.479	5.26215e-71	NS
Usp34	2.09741e-75	-0.0645908	0.426	0.589	5.31085e-71	NS
Zcchc7	2.12614e-75	0.144168	0.621	0.719	5.38359e-71	NS
Scamp2	2.48874e-75	0.0487065	0.451	0.565	6.30173e-71	NS
Ndufv3	2.53959e-75	0.0498024	0.478	0.601	6.4305e-71	NS
Brd8	2.55666e-75	-0.0275204	0.368	0.504	6.47372e-71	NS
Chka	2.55956e-75	-0.0205213	0.443	0.589	6.48105e-71	NS
Rbbp4	2.66619e-75	-0.00160101	0.398	0.527	6.75105e-71	NS
Sik3	2.87288e-75	-0.0844916	0.347	0.503	7.27442e-71	NS
Dhx30	2.96507e-75	-0.0521859	0.302	0.446	7.50784e-71	NS
Arl1	3.05876e-75	-0.0649869	0.271	0.41	7.7451e-71	NS
Cops9	3.19142e-75	0.149262	0.633	0.716	8.08099e-71	NS
mt-Atp8	3.25972e-75	0.252651	0.35	0.347	8.25394e-71	UP
Ctsa	3.50367e-75	0.0147429	0.347	0.463	8.87164e-71	NS
Gspt1	3.73863e-75	-0.0147926	0.338	0.467	9.46658e-71	NS
Ech1	4.39601e-75	0.0226791	0.452	0.585	1.11311e-70	NS
Ift27	4.40501e-75	0.0986286	0.441	0.54	1.11539e-70	NS
Xpo1	4.6572e-75	-0.175365	0.227	0.399	1.17925e-70	NS
Cdh11	4.69037e-75	-0.0381258	0.373	0.518	1.18765e-70	NS
Timm10b	5.03886e-75	-0.0711825	0.244	0.385	1.27589e-70	NS
Spred1	6.20092e-75	-0.113842	0.486	0.664	1.57013e-70	NS
Aamdc	6.28646e-75	-0.0550629	0.291	0.43	1.5918e-70	NS
Mff	6.78243e-75	-0.0619811	0.519	0.685	1.71738e-70	NS
Slc49a4	7.05827e-75	-0.0598713	0.254	0.39	1.78723e-70	NS
Mrpl24	7.44786e-75	-0.0178618	0.295	0.421	1.88587e-70	NS
Smpd1	9.31947e-75	-0.00538124	0.43	0.573	2.35978e-70	NS
Srpk2	9.67736e-75	0.0608632	0.528	0.642	2.4504e-70	NS
Pmpcb	1.01963e-74	-0.123143	0.186	0.334	2.58179e-70	NS
Lnpep	1.1257e-74	-0.147334	0.363	0.542	2.85039e-70	NS
Cnih1	1.15279e-74	-0.0496619	0.481	0.649	2.91898e-70	NS
Tm7sf3	1.30285e-74	-0.09561	0.309	0.467	3.29893e-70	NS
Fkbp8	1.36181e-74	0.0103455	0.304	0.419	3.44824e-70	NS
Mapkap1	1.3754e-74	-0.111818	0.261	0.414	3.48265e-70	NS
Caprin1	1.42243e-74	-0.0803465	0.41	0.573	3.60172e-70	NS
Wac	1.46453e-74	-0.063044	0.385	0.543	3.70834e-70	NS
Psmd7	1.51846e-74	-0.00219778	0.454	0.595	3.8449e-70	NS
R3hdm2	1.53208e-74	-0.177536	0.396	0.595	3.87937e-70	NS
Tef	1.53406e-74	0.00132004	0.372	0.503	3.88439e-70	NS
Gpx4	1.53439e-74	0.130959	0.43	0.507	3.88522e-70	NS
Tmem256	1.69083e-74	0.197316	0.641	0.706	4.28134e-70	NS
Sys1	1.79883e-74	-0.134852	0.354	0.535	4.55482e-70	NS
Mrpl12	1.82392e-74	0.01248	0.304	0.418	4.61834e-70	NS
Tmem243	2.10416e-74	-0.00260875	0.364	0.493	5.32794e-70	NS
Cdkn1b	2.57367e-74	-0.0571983	0.486	0.645	6.51679e-70	NS
Pdcd6	2.72337e-74	0.0115127	0.413	0.538	6.89584e-70	NS
Dhrs1	2.77513e-74	0.0697895	0.421	0.526	7.0269e-70	NS
Nae1	3.01282e-74	-0.00231894	0.333	0.456	7.62876e-70	NS
Naxe	3.05277e-74	0.0538709	0.402	0.51	7.72992e-70	NS
Bola3	3.14513e-74	0.00607525	0.331	0.455	7.96379e-70	NS
Rgma	3.23664e-74	0.181121	0.642	0.722	8.1955e-70	NS
Med21	3.27875e-74	0.116386	0.361	0.431	8.30212e-70	NS
Cav2	3.33632e-74	-0.194835	0.127	0.275	8.44789e-70	NS
Kdelr1	3.3845e-74	0.0353686	0.64	0.774	8.56989e-70	NS
Nt5c2	3.58028e-74	-0.129433	0.391	0.574	9.06562e-70	NS
Snu13	3.58692e-74	-0.035843	0.33	0.467	9.08244e-70	NS
Cnot4	3.64365e-74	0.0163271	0.483	0.622	9.22609e-70	NS
Pdlim5	3.98939e-74	0.00688206	0.38	0.501	1.01015e-69	NS
Psmd11	4.11851e-74	-0.068896	0.449	0.612	1.04285e-69	NS
Dnm2	4.33689e-74	-0.105641	0.296	0.454	1.09814e-69	NS
Smim20	4.51551e-74	0.0472434	0.31	0.409	1.14337e-69	NS
Mrpl52	4.56259e-74	0.13482	0.473	0.554	1.15529e-69	NS
Cept1	4.59728e-74	0.0279058	0.309	0.416	1.16408e-69	NS
Dnajb4	4.63846e-74	-0.034042	0.376	0.524	1.1745e-69	NS
Tmem208	4.99386e-74	-0.0237721	0.419	0.568	1.2645e-69	NS
Eif1b	5.07263e-74	0.258871	0.754	0.801	1.28444e-69	UP
Rbm3	5.25344e-74	0.145779	0.378	0.438	1.33022e-69	NS
Vdac3	5.62759e-74	0.0888603	0.56	0.673	1.42496e-69	NS
Ptov1	5.67249e-74	-0.0753854	0.421	0.584	1.43633e-69	NS
Cpt1a	5.68262e-74	-0.0379252	0.321	0.455	1.4389e-69	NS
Trip12	5.68612e-74	-0.0977029	0.284	0.439	1.43978e-69	NS
Tsen34	5.70076e-74	0.0605573	0.432	0.545	1.44349e-69	NS
Stt3b	6.13077e-74	-0.060992	0.381	0.537	1.55237e-69	NS
Tmem205	6.13885e-74	-0.0141858	0.433	0.578	1.55442e-69	NS
Arl6ip5	6.20948e-74	-0.142073	0.325	0.502	1.5723e-69	NS
Larp4	6.25358e-74	-0.0735401	0.349	0.504	1.58347e-69	NS
Ube2b	6.29302e-74	0.0566385	0.539	0.663	1.59346e-69	NS
Glt8d1	6.31514e-74	0.0560762	0.33	0.422	1.59906e-69	NS
Lin7c	6.43208e-74	-0.0164061	0.315	0.436	1.62867e-69	NS
Selenop	6.99152e-74	-0.337398	0.74	0.902	1.77032e-69	DOWN
Snhg3	6.99817e-74	0.210106	0.349	0.378	1.77201e-69	UP
Kif21a	7.20952e-74	-0.14178	0.383	0.563	1.82552e-69	NS
Aurkaip1	7.38306e-74	-0.0992347	0.305	0.465	1.86946e-69	NS
Huwe1	7.55146e-74	-0.0567134	0.383	0.537	1.91211e-69	NS
Lpcat3	8.25972e-74	0.0629662	0.401	0.506	2.09144e-69	NS
Sf3b2	8.29365e-74	-0.0865742	0.483	0.652	2.10003e-69	NS
Papola	8.33785e-74	-0.0213824	0.283	0.398	2.11123e-69	NS
Otub1	8.97152e-74	0.0416261	0.299	0.392	2.27168e-69	NS
Phlpp1	9.77273e-74	-0.0878882	0.449	0.62	2.47455e-69	NS
Cyp2j9	1.00319e-73	-0.195183	0.507	0.707	2.54019e-69	NS
Acox1	1.08271e-73	-0.0626062	0.309	0.45	2.74153e-69	NS
Pdzd11	1.13578e-73	-0.090824	0.236	0.376	2.87592e-69	NS
Dcun1d5	1.19838e-73	0.124446	0.376	0.449	3.03442e-69	NS
Tvp23b	1.32067e-73	-0.0121473	0.268	0.385	3.34407e-69	NS
Strbp	1.48928e-73	-0.0150975	0.413	0.555	3.77099e-69	NS
Crtc3	1.50396e-73	0.0416455	0.471	0.593	3.80818e-69	NS
Psmb2	1.53103e-73	0.175007	0.594	0.664	3.87672e-69	NS
Ube2e1	1.57972e-73	-0.0934953	0.276	0.428	4e-69	NS
Ctso	1.58337e-73	0.00747587	0.558	0.702	4.00926e-69	NS
Arhgap5	1.71431e-73	-0.302853	0.964	0.992	4.34081e-69	DOWN
Cfl2	1.78e-73	0.0715817	0.437	0.543	4.50714e-69	NS
Rnf14	1.78769e-73	-0.0155777	0.241	0.352	4.52662e-69	NS
Smox	1.85044e-73	0.11007	0.455	0.539	4.68551e-69	NS
Vmp1	2.03631e-73	-0.0196938	0.449	0.592	5.15615e-69	NS
Chuk	2.08318e-73	-0.11519	0.289	0.45	5.27481e-69	NS
Asph	2.10962e-73	-0.149023	0.391	0.572	5.34177e-69	NS
Cops5	2.14309e-73	0.07111	0.41	0.508	5.42652e-69	NS
AI413582	2.53145e-73	0.211329	0.412	0.449	6.40989e-69	UP
Thap2	2.62533e-73	0.125291	0.424	0.506	6.6476e-69	NS
Tmco1	2.86669e-73	0.135347	0.734	0.83	7.25875e-69	NS
Scamp3	2.92617e-73	-0.0207368	0.265	0.386	7.40937e-69	NS
Tex264	3.2282e-73	0.0209062	0.419	0.542	8.17412e-69	NS
Rnh1	3.25623e-73	-0.00430787	0.22	0.32	8.2451e-69	NS
Hcfc1r1	3.33251e-73	0.163505	0.499	0.57	8.43824e-69	NS
St3gal4	3.40677e-73	-0.0398417	0.403	0.551	8.62628e-69	NS
Dpysl2	3.71801e-73	0.00848417	0.54	0.683	9.41437e-69	NS
Csnk2a2	3.7802e-73	-0.0736868	0.242	0.378	9.57183e-69	NS
Hs2st1	3.79715e-73	-0.0561312	0.335	0.483	9.61477e-69	NS
0610012G03Rik	4.30309e-73	0.053281	0.444	0.565	1.08959e-68	NS
Lrp1	4.32287e-73	0.112177	0.533	0.625	1.09459e-68	NS
E130114P18Rik	4.61474e-73	-0.149513	0.373	0.559	1.1685e-68	NS
Prr13	4.65911e-73	0.0873456	0.321	0.404	1.17973e-68	NS
Lysmd2	4.6645e-73	0.00629944	0.292	0.404	1.1811e-68	NS
Hsd17b11	4.75233e-73	-0.189362	0.469	0.673	1.20334e-68	NS
Tiprl	4.78819e-73	-0.130472	0.252	0.412	1.21242e-68	NS
Cadm4	5.34363e-73	-0.166863	0.489	0.686	1.35306e-68	NS
Sorcs2	5.44343e-73	0.107779	0.453	0.54	1.37833e-68	NS
Mdm4	5.59924e-73	-0.0108608	0.345	0.472	1.41778e-68	NS
Cdk12	5.88477e-73	-0.0302649	0.399	0.543	1.49008e-68	NS
Serinc3	5.89277e-73	-0.0612412	0.346	0.494	1.49211e-68	NS
Snrpa	6.3115e-73	0.0823791	0.3	0.378	1.59814e-68	NS
Tmem9b	6.44832e-73	-0.0187454	0.312	0.44	1.63278e-68	NS
Cdipt	6.75869e-73	0.131003	0.285	0.333	1.71137e-68	NS
Pigx	8.5492e-73	0.171927	0.424	0.482	2.16474e-68	NS
Atad2b	9.47521e-73	-0.0817859	0.285	0.431	2.39922e-68	NS
Anapc5	9.72469e-73	-0.0590879	0.175	0.286	2.46239e-68	NS
Ggnbp2	1.05942e-72	0.00536202	0.371	0.497	2.68257e-68	NS
Dock4	1.07032e-72	-0.0595462	0.472	0.629	2.71016e-68	NS
Emc9	1.15121e-72	-0.0145583	0.227	0.338	2.91498e-68	NS
Gna11	1.22515e-72	0.0848022	0.357	0.447	3.1022e-68	NS
Arfgef1	1.28964e-72	-0.0686031	0.21	0.337	3.2655e-68	NS
Nsd3	1.43642e-72	-0.0618935	0.338	0.482	3.63716e-68	NS
Ppp1r14b	1.53552e-72	0.232257	0.603	0.649	3.8881e-68	UP
Copb2	1.5581e-72	-0.125181	0.251	0.409	3.94526e-68	NS
Tmem147	1.60389e-72	0.111703	0.518	0.613	4.06121e-68	NS
Slc25a36	1.60749e-72	0.033448	0.428	0.551	4.07034e-68	NS
Gnpda2	1.66356e-72	-0.0498939	0.254	0.381	4.21229e-68	NS
Gm5089	1.6797e-72	-0.171828	0.189	0.353	4.25317e-68	NS
Tmem165	1.74463e-72	0.0139936	0.38	0.502	4.41758e-68	NS
Zfp638	1.82745e-72	-0.0664196	0.505	0.67	4.62728e-68	NS
Tm2d1	2.02435e-72	-0.0434444	0.345	0.486	5.12587e-68	NS
Lgi4	2.06524e-72	0.0284375	0.405	0.525	5.2294e-68	NS
Lage3	2.08293e-72	0.145106	0.306	0.349	5.2742e-68	NS
Mtpn	2.10238e-72	-0.086845	0.306	0.456	5.32344e-68	NS
Srebf2	2.70899e-72	-0.0474859	0.4	0.551	6.85943e-68	NS
Chst10	2.75712e-72	-0.04471	0.323	0.457	6.9813e-68	NS
2810459M11Rik	2.92408e-72	-0.00489663	0.215	0.312	7.40407e-68	NS
Stub1	2.97293e-72	0.0150363	0.342	0.455	7.52776e-68	NS
Serpinh1	3.04893e-72	0.0861119	0.589	0.703	7.7202e-68	NS
Anapc11	3.12239e-72	0.0727636	0.414	0.52	7.90621e-68	NS
Tmed3	3.26508e-72	0.0668955	0.39	0.487	8.2675e-68	NS
Ccser2	3.2892e-72	-0.0949575	0.254	0.397	8.32859e-68	NS
Cox20	3.40073e-72	-0.0517322	0.268	0.407	8.61098e-68	NS
H2aw	3.4842e-72	-0.134404	0.177	0.32	8.82234e-68	NS
Psmd13	3.48695e-72	-0.0642258	0.248	0.378	8.8293e-68	NS
Pde8b	3.60593e-72	0.0203054	0.334	0.45	9.13058e-68	NS
Rab11fip2	3.74041e-72	-0.0715945	0.384	0.541	9.47109e-68	NS
Tmem50a	3.97478e-72	-0.159428	0.487	0.678	1.00645e-67	NS
Slc33a1	3.99612e-72	0.000176184	0.317	0.435	1.01186e-67	NS
Nme1	4.02682e-72	-0.0351173	0.388	0.534	1.01963e-67	NS
Ivd	4.32088e-72	-0.0756433	0.506	0.676	1.09409e-67	NS
Ppp2r1a	4.39109e-72	0.0416983	0.344	0.449	1.11187e-67	NS
Agpat3	4.63525e-72	-0.225654	0.603	0.804	1.17369e-67	DOWN
Atp6ap1	4.65077e-72	-0.0300378	0.273	0.391	1.17762e-67	NS
Abcd3	4.96317e-72	-0.00325323	0.465	0.602	1.25672e-67	NS
Sbno1	5.02855e-72	-0.0335029	0.345	0.481	1.27328e-67	NS
Ap2m1	5.12896e-72	-0.00752704	0.283	0.397	1.29871e-67	NS
Mfsd14a	5.23417e-72	-0.118831	0.263	0.42	1.32534e-67	NS
Mrfap1	5.36138e-72	-0.0401542	0.364	0.508	1.35756e-67	NS
Adam10	5.38247e-72	-0.0381794	0.268	0.393	1.36289e-67	NS
Clasp1	5.46435e-72	-0.126732	0.273	0.431	1.38363e-67	NS
Epc1	5.64618e-72	0.179384	0.39	0.431	1.42967e-67	NS
Metap1d	5.77238e-72	-0.135359	0.26	0.423	1.46163e-67	NS
Tmbim4	6.13709e-72	0.153392	0.638	0.723	1.55397e-67	NS
Grpel1	7.13575e-72	-0.0213996	0.304	0.431	1.80684e-67	NS
Tmem222	7.42398e-72	-0.0375353	0.171	0.276	1.87982e-67	NS
Rpp25l	7.66133e-72	0.100962	0.316	0.39	1.93992e-67	NS
Snrpd3	7.81154e-72	0.108818	0.476	0.576	1.97796e-67	NS
Eny2	8.65762e-72	0.0987786	0.471	0.567	2.1922e-67	NS
Ptbp2	9.00918e-72	-0.043957	0.269	0.396	2.28121e-67	NS
Rpl39	9.08873e-72	0.250606	0.651	0.705	2.30136e-67	UP
Vkorc1	9.20644e-72	-0.0369023	0.248	0.371	2.33116e-67	NS
Slirp	9.34058e-72	0.0324393	0.369	0.483	2.36513e-67	NS
Ilk	9.75026e-72	-0.0774658	0.259	0.4	2.46886e-67	NS
Mrpl34	9.99985e-72	0.0251749	0.41	0.534	2.53206e-67	NS
Eif3i	1.05538e-71	0.00583239	0.351	0.473	2.67232e-67	NS
Tial1	1.06047e-71	-0.0419813	0.368	0.505	2.68521e-67	NS
Tox4	1.08166e-71	-0.055725	0.212	0.333	2.73886e-67	NS
Cbr3	1.09803e-71	0.245659	0.556	0.595	2.78033e-67	UP
Ergic3	1.10338e-71	0.0444138	0.5	0.627	2.79387e-67	NS
Copb1	1.11794e-71	-0.0591154	0.456	0.619	2.83073e-67	NS
Abhd3	1.12905e-71	-0.269765	0.68	0.866	2.85888e-67	DOWN
Dpy19l3	1.14253e-71	-0.0903018	0.203	0.336	2.89301e-67	NS
Hnrnpa0	1.17908e-71	-0.0803056	0.316	0.465	2.98554e-67	NS
Snx27	1.23551e-71	-0.00572491	0.221	0.321	3.12843e-67	NS
Txndc15	1.24425e-71	0.029902	0.502	0.627	3.15057e-67	NS
Atxn2	1.36674e-71	-0.0823579	0.387	0.544	3.46071e-67	NS
Cibar1	1.37075e-71	-0.0158742	0.252	0.368	3.47088e-67	NS
Trpc4ap	1.37531e-71	-0.13783	0.279	0.445	3.48243e-67	NS
Hnrnpa1	1.4284e-71	-0.0362175	0.187	0.288	3.61685e-67	NS
Nsd1	1.46768e-71	-0.133193	0.48	0.662	3.71632e-67	NS
Ap3m1	1.47802e-71	-0.12845	0.248	0.406	3.74248e-67	NS
Ccs	1.52664e-71	0.0395717	0.231	0.31	3.86559e-67	NS
Tmem258	1.61076e-71	0.141275	0.364	0.424	4.07862e-67	NS
Rchy1	1.76252e-71	-0.0100397	0.328	0.452	4.46287e-67	NS
Chmp5	1.83195e-71	-0.00669636	0.28	0.396	4.63867e-67	NS
Alg2	1.89935e-71	-0.0831324	0.248	0.387	4.80935e-67	NS
Hectd1	1.90214e-71	-0.101381	0.365	0.528	4.81641e-67	NS
Ctsz	1.93627e-71	0.0334544	0.464	0.591	4.90283e-67	NS
Dstyk	1.97952e-71	-0.0705462	0.213	0.338	5.01234e-67	NS
Derl1	1.99629e-71	0.0148284	0.318	0.425	5.05481e-67	NS
Atp9b	2.01596e-71	-0.144817	0.211	0.363	5.10462e-67	NS
Kif1a	2.07994e-71	-0.0673217	0.513	0.673	5.26662e-67	NS
Psmc4	2.12471e-71	0.0103148	0.361	0.484	5.37998e-67	NS
Cnpy3	2.13076e-71	0.00321832	0.206	0.299	5.39531e-67	NS
Decr1	2.14888e-71	0.0173423	0.264	0.365	5.44119e-67	NS
Slc41a1	2.19483e-71	-0.177516	0.562	0.759	5.55754e-67	NS
Czib	2.25709e-71	0.0329524	0.209	0.289	5.71518e-67	NS
Taf1d	2.31658e-71	0.215181	0.404	0.434	5.86582e-67	UP
Trappc10	2.42411e-71	-0.0520029	0.407	0.563	6.13808e-67	NS
Gnaq	2.4325e-71	0.0338304	0.412	0.529	6.15934e-67	NS
Dars	2.60509e-71	-0.0475758	0.348	0.494	6.59634e-67	NS
Ndufa8	2.6053e-71	0.12704	0.659	0.764	6.59687e-67	NS
Npdc1	2.6971e-71	-0.0208581	0.343	0.475	6.82932e-67	NS
Pura	2.80972e-71	-0.0970439	0.492	0.663	7.11448e-67	NS
Gatad2b	3.09089e-71	-0.039556	0.288	0.418	7.82643e-67	NS
Araf	3.26672e-71	-0.072755	0.222	0.355	8.27166e-67	NS
Setd3	3.28329e-71	0.0414293	0.306	0.406	8.31361e-67	NS
Ppp1cb	3.3485e-71	-0.068308	0.367	0.52	8.47873e-67	NS
D8Ertd738e	3.52983e-71	0.0770553	0.514	0.62	8.93787e-67	NS
Uqcc2	3.58402e-71	-0.0218371	0.361	0.496	9.07509e-67	NS
Tmem44	3.6506e-71	-0.0929261	0.281	0.43	9.24368e-67	NS
Scfd1	3.88346e-71	-0.0290974	0.27	0.401	9.83332e-67	NS
Myl12b	3.94573e-71	-0.136334	0.157	0.296	9.99098e-67	NS
Arxes2	4.18374e-71	-0.0964743	0.492	0.669	1.05936e-66	NS
Timm44	4.42847e-71	0.209505	0.354	0.381	1.12133e-66	UP
Psmd2	4.54533e-71	0.00398361	0.362	0.483	1.15092e-66	NS
Eif3e	4.63455e-71	-0.0759019	0.256	0.393	1.17351e-66	NS
1700123O20Rik	4.64628e-71	0.0485817	0.232	0.311	1.17649e-66	NS
Cdc42bpa	4.82217e-71	-0.173347	0.37	0.56	1.22102e-66	NS
Ctbs	4.83611e-71	-0.131284	0.259	0.42	1.22455e-66	NS
Fgd6	4.98039e-71	-0.104127	0.502	0.682	1.26108e-66	NS
Phb2	5.09849e-71	-0.00603728	0.27	0.38	1.29099e-66	NS
Rrp1	5.10352e-71	-0.000964446	0.288	0.403	1.29226e-66	NS
Tmem50b	5.22169e-71	0.0296798	0.296	0.393	1.32218e-66	NS
Sirt3	5.23171e-71	0.0347157	0.307	0.408	1.32472e-66	NS
Crebzf	5.33057e-71	-0.048649	0.317	0.453	1.34975e-66	NS
Smarcb1	5.46788e-71	0.143113	0.507	0.594	1.38452e-66	NS
Tnfsf12	5.51129e-71	-0.0372835	0.23	0.346	1.39551e-66	NS
Tmed7	5.59584e-71	-0.0884821	0.532	0.701	1.41692e-66	NS
Amd1	5.62675e-71	-0.119791	0.263	0.415	1.42475e-66	NS
Tpd52l2	6.26587e-71	0.0209775	0.319	0.43	1.58658e-66	NS
Klhl24	6.37975e-71	0.0595035	0.474	0.589	1.61542e-66	NS
Bad	6.43233e-71	0.0476724	0.215	0.288	1.62873e-66	NS
Tra2b	6.48585e-71	0.00621911	0.34	0.455	1.64228e-66	NS
Glrx3	6.67836e-71	-0.0636094	0.248	0.379	1.69103e-66	NS
Siah1a	6.67935e-71	-0.0274102	0.215	0.327	1.69128e-66	NS
Ttc19	6.78611e-71	0.0327578	0.412	0.528	1.71831e-66	NS
Wsb1	6.90579e-71	0.172509	0.44	0.497	1.74862e-66	NS
Imp3	6.91841e-71	0.0516023	0.291	0.378	1.75181e-66	NS
Mien1	7.03688e-71	0.0560664	0.344	0.438	1.78181e-66	NS
Metrn	7.23111e-71	-0.0560302	0.599	0.763	1.83099e-66	NS
Cct4	7.26624e-71	-0.0411655	0.318	0.455	1.83988e-66	NS
Hexa	7.36718e-71	0.0647846	0.388	0.485	1.86544e-66	NS
Cbr1	7.45141e-71	-0.0436631	0.324	0.459	1.88677e-66	NS
Ttc5	7.62677e-71	-0.0361974	0.249	0.368	1.93118e-66	NS
Adgrl1	7.82049e-71	0.136647	0.326	0.378	1.98023e-66	NS
Ubr5	8.0587e-71	-0.102584	0.358	0.518	2.04054e-66	NS
Sirt2	8.07882e-71	-0.142184	0.339	0.515	2.04564e-66	NS
Smim4	8.86609e-71	0.168552	0.321	0.362	2.24498e-66	NS
Snx14	9.01702e-71	0.0103498	0.414	0.547	2.2832e-66	NS
Ube2e3	1.1092e-70	-0.0453184	0.311	0.45	2.80861e-66	NS
Ptgr2	1.132e-70	-0.076261	0.263	0.404	2.86634e-66	NS
Iftap	1.14044e-70	0.0679721	0.276	0.359	2.8877e-66	NS
Mrpl28	1.1519e-70	-0.0221779	0.26	0.374	2.91674e-66	NS
Ndufb6	1.17084e-70	-0.00290845	0.466	0.602	2.96468e-66	NS
Ric3	1.18285e-70	-0.0422387	0.269	0.398	2.9951e-66	NS
Epb41l2	1.20073e-70	-0.118168	0.438	0.613	3.04037e-66	NS
Bri3	1.20786e-70	0.150744	0.499	0.572	3.05843e-66	NS
Timm17a	1.21165e-70	0.0182413	0.366	0.488	3.06801e-66	NS
Fam162a	1.22938e-70	0.0624514	0.447	0.557	3.1129e-66	NS
Emc2	1.24135e-70	-0.00604535	0.394	0.528	3.14323e-66	NS
Smim10l1	1.31098e-70	-0.0923722	0.405	0.574	3.31952e-66	NS
Ccnt2	1.31301e-70	0.0867851	0.536	0.65	3.32468e-66	NS
Clpp	1.33556e-70	0.0483956	0.414	0.523	3.38178e-66	NS
Parg	1.34475e-70	-0.165784	0.181	0.336	3.40505e-66	NS
Brd1	1.34499e-70	-0.0261894	0.436	0.582	3.40566e-66	NS
Cops3	1.36804e-70	0.034491	0.322	0.424	3.46402e-66	NS
Surf4	1.45533e-70	0.082078	0.339	0.418	3.68505e-66	NS
Psmb4	1.53735e-70	-0.0306472	0.436	0.587	3.89272e-66	NS
Eif4h	1.59057e-70	-0.0448012	0.333	0.471	4.02747e-66	NS
Tmem234	1.59831e-70	-0.0139564	0.506	0.652	4.04708e-66	NS
Rps23	1.6604e-70	-0.168578	0.41	0.602	4.20429e-66	NS
Psmd6	1.67143e-70	0.0352892	0.36	0.466	4.23222e-66	NS
Ebpl	1.75892e-70	0.0418095	0.352	0.454	4.45376e-66	NS
Soga3	1.76113e-70	-0.200298	0.461	0.66	4.45935e-66	DOWN
Mrpl20	1.8604e-70	0.031746	0.438	0.553	4.71072e-66	NS
Strn3	1.8628e-70	-0.0181395	0.39	0.528	4.7168e-66	NS
Pomp	1.96503e-70	0.0370984	0.485	0.612	4.97565e-66	NS
Commd6	2.02138e-70	-0.0291065	0.31	0.437	5.11835e-66	NS
Epm2aip1	2.14747e-70	-0.0817192	0.274	0.416	5.4376e-66	NS
Pde4b	2.15168e-70	-0.0165319	0.382	0.514	5.44827e-66	NS
Lamtor1	2.43312e-70	0.123707	0.466	0.547	6.16091e-66	NS
Ak2	2.50285e-70	0.0582585	0.244	0.325	6.33746e-66	NS
Sec13	2.59067e-70	0.0691292	0.302	0.383	6.55983e-66	NS
Fcgrt	2.74829e-70	-0.0283481	0.302	0.428	6.95895e-66	NS
Suclg1	2.80247e-70	-0.152426	0.586	0.775	7.09614e-66	NS
Ssr2	3.06256e-70	-0.0522471	0.366	0.51	7.7547e-66	NS
Abhd6	3.15187e-70	0.180667	0.464	0.525	7.98086e-66	NS
Ube2m	3.16166e-70	0.118355	0.34	0.404	8.00564e-66	NS
Nadk	3.24973e-70	-0.137395	0.24	0.394	8.22865e-66	NS
Uba1	3.30765e-70	-0.00972489	0.232	0.334	8.37529e-66	NS
Klhl9	3.80476e-70	-0.131226	0.411	0.589	9.63403e-66	NS
Tpp2	3.83923e-70	-0.0674423	0.184	0.299	9.7213e-66	NS
Ost4	3.95275e-70	0.0176509	0.371	0.492	1.00088e-65	NS
Slc35a5	4.0652e-70	-0.0660601	0.288	0.427	1.02935e-65	NS
Tmem135	4.20535e-70	-0.0651229	0.246	0.38	1.06484e-65	NS
Cct8	4.34822e-70	0.0144783	0.437	0.565	1.10101e-65	NS
Hnrnpa3	4.51062e-70	-0.00637127	0.622	0.768	1.14213e-65	NS
Tmed9	4.65621e-70	0.040645	0.484	0.606	1.179e-65	NS
Dld	4.76767e-70	-0.13734	0.28	0.449	1.20722e-65	NS
Ndufv1	4.85119e-70	-0.057207	0.294	0.428	1.22837e-65	NS
Senp6	5.23044e-70	-0.0311764	0.408	0.546	1.3244e-65	NS
Vegfb	5.46678e-70	0.114721	0.55	0.647	1.38424e-65	NS
Iqsec1	5.75649e-70	0.00879121	0.286	0.393	1.4576e-65	NS
Tmem230	5.79663e-70	0.0281062	0.249	0.342	1.46777e-65	NS
Adipor1	6.02056e-70	-0.0543544	0.232	0.357	1.52447e-65	NS
Tafazzin	6.0376e-70	0.0109655	0.333	0.446	1.52878e-65	NS
Tex261	6.10883e-70	0.0560523	0.35	0.445	1.54682e-65	NS
Tmem60	6.52689e-70	0.0857106	0.432	0.521	1.65267e-65	NS
Brd2	6.60471e-70	-0.0444837	0.286	0.415	1.67238e-65	NS
Lman2	6.67293e-70	-0.0188857	0.244	0.347	1.68965e-65	NS
Kxd1	6.9755e-70	0.100782	0.283	0.343	1.76627e-65	NS
Cox7a2l	7.0471e-70	0.0202467	0.385	0.502	1.7844e-65	NS
Fahd1	7.23671e-70	-0.0327349	0.235	0.347	1.83241e-65	NS
Glmp	7.35157e-70	-0.0290703	0.393	0.531	1.86149e-65	NS
Orai1	7.50457e-70	0.0905958	0.383	0.471	1.90023e-65	NS
B3gat3	7.74829e-70	-0.015035	0.213	0.313	1.96194e-65	NS
Txn2	7.76924e-70	0.0303523	0.393	0.51	1.96725e-65	NS
Rbm28	8.45626e-70	0.149395	0.47	0.541	2.14121e-65	NS
Srrm1	8.55203e-70	-0.0913817	0.576	0.747	2.16546e-65	NS
Rab6a	8.60639e-70	-0.0104582	0.443	0.583	2.17922e-65	NS
Rida	8.69508e-70	-0.30128	0.401	0.629	2.20168e-65	DOWN
Tug1	8.92401e-70	-0.0183863	0.259	0.365	2.25965e-65	NS
Mink1	8.99659e-70	-0.0794673	0.191	0.317	2.27803e-65	NS
Trappc4	9.35536e-70	0.0431978	0.418	0.524	2.36887e-65	NS
Thoc1	9.56037e-70	0.0590767	0.398	0.506	2.42078e-65	NS
Lamtor4	1.09302e-69	-0.0125786	0.387	0.519	2.76763e-65	NS
G3bp1	1.12562e-69	0.0236029	0.308	0.414	2.85018e-65	NS
Ap2b1	1.13835e-69	-0.0300732	0.251	0.365	2.88241e-65	NS
Eif4a2	1.15276e-69	-0.0305111	0.574	0.727	2.9189e-65	NS
Ap3s1	1.20078e-69	0.0767223	0.31	0.394	3.04049e-65	NS
Cyrib	1.34118e-69	-0.0344232	0.35	0.486	3.39599e-65	NS
Srsf10	1.43691e-69	-0.126846	0.442	0.624	3.63839e-65	NS
Rps25	1.49146e-69	0.0996645	0.527	0.632	3.77652e-65	NS
6820431F20Rik	1.49649e-69	-0.133486	0.438	0.613	3.78927e-65	NS
Eif5a	1.63282e-69	0.0397624	0.355	0.461	4.13445e-65	NS
Lamtor2	1.80273e-69	0.0288273	0.447	0.565	4.56469e-65	NS
Sbds	1.89111e-69	-0.0836386	0.32	0.471	4.78848e-65	NS
Gna12	1.93077e-69	-0.102339	0.195	0.333	4.8889e-65	NS
H2aj	1.9344e-69	0.060364	0.44	0.547	4.89809e-65	NS
Cct5	2.05825e-69	-0.0384682	0.34	0.477	5.21171e-65	NS
Eif3h	2.10619e-69	-0.0384553	0.385	0.525	5.33307e-65	NS
Stx12	2.12669e-69	-0.0550068	0.202	0.315	5.38499e-65	NS
Dlst	2.26372e-69	-0.0111653	0.298	0.413	5.73198e-65	NS
Gps1	2.36152e-69	-0.0825577	0.181	0.303	5.97961e-65	NS
Sap18	2.42631e-69	0.0800764	0.294	0.369	6.14365e-65	NS
Taf10	2.65059e-69	0.0455295	0.305	0.405	6.71155e-65	NS
Banf1	2.69631e-69	0.167953	0.284	0.317	6.82733e-65	NS
Prelp	2.80578e-69	-0.283867	0.374	0.595	7.10452e-65	DOWN
Pja2	2.891e-69	-0.0909498	0.337	0.497	7.32029e-65	NS
Camk2g	3.08658e-69	-0.0637533	0.483	0.642	7.81554e-65	NS
Pgls	3.11941e-69	0.0321756	0.292	0.387	7.89866e-65	NS
Magi2	3.22277e-69	-0.0477919	0.305	0.435	8.16039e-65	NS
Aup1	3.25374e-69	-0.000478215	0.23	0.325	8.2388e-65	NS
Amfr	3.26213e-69	-0.0171494	0.341	0.467	8.26005e-65	NS
Abhd12	3.26519e-69	-0.125049	0.46	0.635	8.26778e-65	NS
Gpbp1	3.28187e-69	0.0349205	0.334	0.434	8.31003e-65	NS
2410004B18Rik	3.32554e-69	-0.0732234	0.162	0.277	8.4206e-65	NS
Ormdl2	3.34499e-69	-0.0703004	0.269	0.403	8.46986e-65	NS
Dynlrb1	3.47842e-69	0.230546	0.618	0.669	8.8077e-65	UP
Zfp329	3.65385e-69	-0.037623	0.466	0.615	9.25191e-65	NS
Ndufs3	3.75303e-69	0.105268	0.394	0.48	9.50305e-65	NS
Ier3ip1	3.80841e-69	-0.0418183	0.345	0.483	9.64329e-65	NS
Ube2h	4.00957e-69	-0.163933	0.242	0.41	1.01526e-64	NS
Immp1l	4.04086e-69	-0.0424765	0.215	0.326	1.02319e-64	NS
Dhcr24	4.12607e-69	-0.0197683	0.352	0.481	1.04476e-64	NS
Ppa2	4.30685e-69	-0.0781685	0.214	0.341	1.09054e-64	NS
Nf1	4.51665e-69	-0.0373968	0.332	0.464	1.14366e-64	NS
Manea	4.51831e-69	-0.0856763	0.362	0.518	1.14408e-64	NS
Ss18l2	4.64059e-69	0.0820609	0.32	0.4	1.17504e-64	NS
Ccdc190	4.70769e-69	-0.0722248	0.245	0.379	1.19204e-64	NS
Klf15	4.7758e-69	-0.0953421	0.226	0.367	1.20928e-64	NS
Ndufs4	4.80113e-69	0.0485506	0.427	0.533	1.21569e-64	NS
BC004004	4.95193e-69	-0.0313169	0.196	0.299	1.25388e-64	NS
Pfdn1	4.98751e-69	0.127997	0.399	0.476	1.26289e-64	NS
Capn2	5.06178e-69	-0.227843	0.255	0.442	1.28169e-64	DOWN
Klhl5	5.06267e-69	-0.0575488	0.384	0.535	1.28192e-64	NS
Gm37376	5.06388e-69	0.367007	0.513	0.508	1.28222e-64	UP
Zscan26	5.18479e-69	-0.114799	0.221	0.364	1.31284e-64	NS
Cyp4f15	5.28718e-69	0.249908	0.424	0.437	1.33877e-64	UP
Psenen	5.36081e-69	0.105043	0.591	0.691	1.35741e-64	NS
Adgrl3	5.58127e-69	-0.12803	0.416	0.588	1.41323e-64	NS
Mpv17	5.99769e-69	-0.114912	0.131	0.254	1.51867e-64	NS
Safb	6.00036e-69	-0.0474531	0.307	0.438	1.51935e-64	NS
Immt	6.06725e-69	-0.0829861	0.428	0.588	1.53629e-64	NS
Tia1	6.11429e-69	0.00226325	0.607	0.75	1.5482e-64	NS
Timm13	6.535e-69	-0.0338774	0.425	0.569	1.65473e-64	NS
Septin8	6.63576e-69	-0.00531682	0.234	0.34	1.68024e-64	NS
Top2b	6.93024e-69	-0.145867	0.457	0.642	1.75481e-64	NS
Gprc5b	6.93554e-69	-0.0806699	0.535	0.704	1.75615e-64	NS
Gpc6	7.18959e-69	0.0894898	0.363	0.442	1.82048e-64	NS
Ccdc85b	7.37924e-69	0.046202	0.304	0.398	1.8685e-64	NS
Anxa5	7.70014e-69	-0.139841	0.528	0.713	1.94975e-64	NS
Zcchc18	8.31353e-69	-0.087821	0.473	0.645	2.10507e-64	NS
Selenbp1	8.31835e-69	-0.0283152	0.307	0.428	2.10629e-64	NS
P4hb	8.48064e-69	-0.0901226	0.388	0.549	2.14738e-64	NS
Lmbrd1	8.86947e-69	-0.0552064	0.593	0.756	2.24584e-64	NS
Myl6	8.96034e-69	0.218864	0.633	0.691	2.26885e-64	UP
Cd164	8.982e-69	-0.0109653	0.479	0.622	2.27433e-64	NS
Ist1	9.7902e-69	0.00489815	0.301	0.409	2.47898e-64	NS
Phf20l1	9.99354e-69	0.0396646	0.445	0.562	2.53046e-64	NS
Arpc3	1.00509e-68	0.0357784	0.375	0.482	2.545e-64	NS
Mat2b	1.00992e-68	-0.0109428	0.304	0.426	2.55722e-64	NS
Slc48a1	1.06204e-68	0.16426	0.53	0.599	2.68919e-64	NS
Baz2b	1.07387e-68	-0.0579182	0.274	0.406	2.71914e-64	NS
Chd9	1.08402e-68	-0.167626	0.657	0.836	2.74486e-64	NS
Pdcd5	1.09676e-68	-0.0232463	0.393	0.532	2.7771e-64	NS
Aldh2	1.12714e-68	-0.0659393	0.503	0.666	2.85404e-64	NS
Tmem33	1.13795e-68	-0.0670697	0.443	0.6	2.8814e-64	NS
Ttyh3	1.16943e-68	0.208268	0.733	0.797	2.96112e-64	UP
Tmem109	1.17981e-68	0.0976225	0.259	0.317	2.98739e-64	NS
Gatd3a	1.18867e-68	-0.0807726	0.258	0.399	3.00984e-64	NS
Ppp1r11	1.19217e-68	-0.0284737	0.278	0.398	3.01869e-64	NS
Ggps1	1.20152e-68	-0.0493542	0.214	0.332	3.04236e-64	NS
mt-Atp6	1.2916e-68	-0.080803	0.219	0.345	3.27046e-64	NS
Mrps5	1.32092e-68	0.212514	0.531	0.573	3.3447e-64	UP
Cetn3	1.3576e-68	0.0374129	0.374	0.485	3.43757e-64	NS
Dynll2	1.36316e-68	-0.0220731	0.267	0.385	3.45167e-64	NS
Ddx46	1.39735e-68	-0.0969757	0.217	0.353	3.53823e-64	NS
Cox6a1	1.40763e-68	-0.0638038	0.544	0.705	3.56427e-64	NS
Sap30l	1.43109e-68	0.0158897	0.252	0.342	3.62367e-64	NS
Marchf7	1.55018e-68	-0.0301406	0.323	0.452	3.92521e-64	NS
Bmp2k	1.7173e-68	-0.103804	0.387	0.547	4.34838e-64	NS
Lrp10	1.7709e-68	-0.0514922	0.243	0.365	4.4841e-64	NS
Il11ra1	1.871e-68	-0.0648972	0.252	0.382	4.73756e-64	NS
Bpgm	1.88907e-68	0.079087	0.316	0.397	4.7833e-64	NS
Slc13a5	1.91836e-68	0.329	0.589	0.588	4.85747e-64	UP
Supt20	1.92129e-68	0.0211257	0.263	0.36	4.8649e-64	NS
Slc35a2	1.92665e-68	-0.0512026	0.352	0.495	4.87846e-64	NS
C1qbp	2.00706e-68	0.199479	0.424	0.468	5.08207e-64	NS
Arpc4	2.04175e-68	-0.00300404	0.26	0.366	5.16991e-64	NS
Rpl27	2.05303e-68	0.104505	0.445	0.531	5.19848e-64	NS
Surf1	2.2225e-68	0.0314545	0.229	0.313	5.62758e-64	NS
Tmed2	2.23057e-68	0.0814138	0.613	0.718	5.64803e-64	NS
Nr3c2	2.28556e-68	-0.136308	0.257	0.417	5.78726e-64	NS
Mrps36	2.48824e-68	-0.0689554	0.244	0.377	6.30048e-64	NS
Azin1	2.49086e-68	-0.00197644	0.341	0.459	6.30712e-64	NS
Phka1	2.51474e-68	-0.0862406	0.22	0.352	6.36758e-64	NS
Srsf11	2.55892e-68	0.141859	0.676	0.764	6.47945e-64	NS
Birc2	2.66956e-68	-0.0726669	0.239	0.372	6.7596e-64	NS
Unc50	2.68954e-68	-0.0218088	0.292	0.412	6.8102e-64	NS
Rftn2	2.76842e-68	-0.0155863	0.354	0.479	7.00992e-64	NS
Hspa13	2.83049e-68	0.104359	0.398	0.477	7.16708e-64	NS
Dazap2	2.85165e-68	0.0176534	0.49	0.624	7.22065e-64	NS
Eloc	2.86682e-68	-0.0136308	0.419	0.556	7.25908e-64	NS
Calm2	2.87291e-68	0.172767	0.538	0.6	7.27449e-64	NS
Rab7	2.91496e-68	-0.0313215	0.449	0.594	7.38097e-64	NS
Vhl	2.92176e-68	0.00767643	0.267	0.372	7.39818e-64	NS
R3hdm1	2.94637e-68	-0.0753699	0.496	0.655	7.46051e-64	NS
Tardbp	3.0206e-68	0.0299442	0.373	0.485	7.64846e-64	NS
Bscl2	3.02128e-68	0.0313289	0.248	0.339	7.65019e-64	NS
Prkcsh	3.06431e-68	-0.030081	0.321	0.451	7.75915e-64	NS
Phf3	3.07217e-68	0.0162609	0.476	0.606	7.77903e-64	NS
Clip3	3.13139e-68	-0.0338267	0.216	0.324	7.929e-64	NS
Rnf130	3.22621e-68	-0.0708466	0.386	0.541	8.16909e-64	NS
Ddx6	3.23259e-68	-0.040157	0.411	0.553	8.18525e-64	NS
Psmb5	3.30457e-68	-0.0977001	0.395	0.559	8.36749e-64	NS
Echs1	3.59779e-68	-0.0257448	0.522	0.668	9.10996e-64	NS
Tor2a	3.72224e-68	0.0773903	0.282	0.35	9.42509e-64	NS
Abat	3.84166e-68	-0.0927785	0.475	0.642	9.72746e-64	NS
Fam172a	3.92294e-68	-0.115661	0.339	0.501	9.93328e-64	NS
Pabpc1	4.02774e-68	-0.136528	0.272	0.43	1.01986e-63	NS
Sdhb	4.13223e-68	-0.111582	0.478	0.654	1.04632e-63	NS
Smim7	4.15817e-68	0.0201079	0.246	0.338	1.05289e-63	NS
Dap3	4.20796e-68	-0.0048027	0.354	0.48	1.0655e-63	NS
1810058I24Rik	4.29815e-68	-0.019567	0.251	0.367	1.08834e-63	NS
Utp14b	4.34544e-68	-0.384418	0.632	0.833	1.10031e-63	DOWN
Krtcap2	4.415e-68	0.151502	0.639	0.727	1.11792e-63	NS
Chn1	4.54523e-68	0.130192	0.355	0.422	1.1509e-63	NS
Polr2k	4.59788e-68	-0.00605899	0.255	0.358	1.16423e-63	NS
Ndufa9	4.61692e-68	0.0114967	0.326	0.436	1.16905e-63	NS
Mydgf	4.72756e-68	-0.0936061	0.352	0.512	1.19707e-63	NS
Usp19	4.8385e-68	-0.0308481	0.289	0.411	1.22516e-63	NS
Rab24	4.85221e-68	0.00016395	0.247	0.348	1.22863e-63	NS
Slc35f6	4.99904e-68	0.0808426	0.225	0.286	1.26581e-63	NS
Slc30a9	5.27692e-68	-0.12578	0.221	0.365	1.33617e-63	NS
Cbx3	5.36376e-68	-0.120128	0.475	0.649	1.35816e-63	NS
Arf1	5.39019e-68	0.0746122	0.494	0.598	1.36485e-63	NS
U2af2	5.52168e-68	0.0659324	0.254	0.331	1.39815e-63	NS
Gapvd1	5.5945e-68	-0.0844964	0.267	0.406	1.41658e-63	NS
C030005K06Rik	5.60146e-68	0.412732	0.472	0.429	1.41835e-63	UP
Suco	6.08417e-68	-0.102511	0.235	0.372	1.54057e-63	NS
Pstk	6.29447e-68	0.0699234	0.368	0.452	1.59382e-63	NS
Nr1d1	6.62916e-68	0.187399	0.425	0.461	1.67857e-63	NS
Emc8	7.18509e-68	-0.0229089	0.347	0.48	1.81934e-63	NS
Ube2v2	7.69809e-68	0.0795327	0.488	0.587	1.94923e-63	NS
Pnpla8	7.91012e-68	-0.161527	0.442	0.627	2.00292e-63	NS
Atp6v1h	7.91328e-68	-0.0624466	0.283	0.419	2.00372e-63	NS
Pik3c2a	8.25122e-68	-0.0933702	0.306	0.456	2.08929e-63	NS
Sgce	8.79316e-68	0.0637022	0.325	0.416	2.22652e-63	NS
Ndufb8	9.13111e-68	-0.0784386	0.611	0.773	2.31209e-63	NS
Zhx1	9.41499e-68	-0.111133	0.268	0.419	2.38397e-63	NS
Ak3	9.57985e-68	-0.0296858	0.48	0.623	2.42571e-63	NS
Psmd12	9.80675e-68	-0.108502	0.385	0.548	2.48317e-63	NS
Txndc12	9.86964e-68	0.00693715	0.274	0.377	2.49909e-63	NS
Rex1bd	1.0432e-67	-0.00786966	0.297	0.413	2.64149e-63	NS
Zfp397	1.05951e-67	-0.0816326	0.4	0.558	2.68277e-63	NS
Usp24	1.08492e-67	-0.0968854	0.24	0.378	2.74713e-63	NS
Rps6kb1	1.1308e-67	-0.0576004	0.236	0.355	2.8633e-63	NS
Arl2	1.14193e-67	0.113233	0.296	0.357	2.89149e-63	NS
Sybu	1.16514e-67	0.00915336	0.489	0.622	2.95025e-63	NS
Pnn	1.16996e-67	-0.205293	0.616	0.806	2.96246e-63	DOWN
Aldh6a1	1.19121e-67	-0.115672	0.442	0.618	3.01625e-63	NS
Pdha1	1.23121e-67	-0.0807795	0.39	0.542	3.11755e-63	NS
Gm2a	1.23136e-67	-0.069912	0.504	0.666	3.11793e-63	NS
Efemp1	1.23794e-67	-0.0937082	0.251	0.395	3.13458e-63	NS
Morf4l2	1.32865e-67	-0.00979442	0.23	0.334	3.36428e-63	NS
Pxmp2	1.32882e-67	-0.00517932	0.278	0.39	3.36471e-63	NS
Crebbp	1.45757e-67	-0.0751719	0.261	0.397	3.6907e-63	NS
Slc25a28	1.48283e-67	-0.0421777	0.173	0.277	3.75468e-63	NS
Dgcr6	1.48336e-67	0.0302374	0.359	0.46	3.75601e-63	NS
Rpl31	1.48629e-67	-0.070888	0.486	0.646	3.76342e-63	NS
Gt(ROSA)26Sor	1.52145e-67	0.00787589	0.219	0.309	3.85246e-63	NS
Ndufa5	1.55657e-67	0.181952	0.658	0.732	3.9414e-63	NS
Laptm4b	1.5725e-67	-0.0503931	0.252	0.375	3.98172e-63	NS
Cd151	1.59709e-67	-0.108341	0.193	0.329	4.04399e-63	NS
Rpsa	1.61699e-67	-0.139682	0.478	0.655	4.09438e-63	NS
Sars	1.62068e-67	0.0955143	0.369	0.457	4.10371e-63	NS
Ctnnbip1	1.66669e-67	0.170152	0.404	0.454	4.22023e-63	NS
Ndufa1	1.70928e-67	0.0193426	0.322	0.431	4.32808e-63	NS
Tbc1d19	1.73773e-67	-0.0373727	0.203	0.313	4.40011e-63	NS
Daam1	1.76626e-67	-0.189573	0.39	0.58	4.47234e-63	NS
Zmym4	1.85077e-67	-0.0908881	0.303	0.455	4.68633e-63	NS
Txndc9	1.97304e-67	-0.0420365	0.45	0.594	4.99593e-63	NS
Khdrbs1	1.99442e-67	-0.0490386	0.344	0.486	5.05007e-63	NS
Wscd1	2.17596e-67	-0.116643	0.377	0.544	5.50975e-63	NS
Ilvbl	2.18023e-67	0.129965	0.275	0.323	5.52056e-63	NS
Tmx1	2.20845e-67	0.0516679	0.45	0.57	5.59203e-63	NS
Pgap4	2.24338e-67	0.0483015	0.396	0.505	5.68047e-63	NS
Akt2	2.25598e-67	-0.0343239	0.433	0.582	5.71237e-63	NS
Hsd17b4	2.26066e-67	-0.00846168	0.33	0.45	5.72422e-63	NS
Smpd2	2.3072e-67	0.035869	0.394	0.505	5.84206e-63	NS
Idh3g	2.39306e-67	-0.00172599	0.356	0.477	6.05947e-63	NS
Tead1	2.41059e-67	-0.0268345	0.415	0.555	6.10386e-63	NS
Mtfr1l	2.42317e-67	-0.0171017	0.228	0.332	6.1357e-63	NS
Gtf2a2	2.44493e-67	0.0731272	0.33	0.413	6.19081e-63	NS
Pex13	2.44559e-67	-0.0550791	0.339	0.479	6.19249e-63	NS
Copz1	2.47866e-67	0.0314435	0.215	0.292	6.27623e-63	NS
Mrpl30	2.56254e-67	-0.0475499	0.328	0.466	6.48861e-63	NS
Zmat2	2.63093e-67	-0.0517867	0.315	0.456	6.66178e-63	NS
Vps4a	2.76555e-67	-0.0663352	0.24	0.366	7.00264e-63	NS
Npc1	2.80521e-67	0.0352042	0.542	0.667	7.10308e-63	NS
Psmd8	2.86185e-67	-5.43129e-06	0.383	0.508	7.24648e-63	NS
Snrpg	2.87103e-67	0.105935	0.368	0.453	7.26973e-63	NS
Gtf2h5	2.95506e-67	0.05123	0.389	0.491	7.48251e-63	NS
Rbm26	2.97736e-67	-0.0611964	0.521	0.677	7.53896e-63	NS
Eps15	3.15461e-67	-0.127338	0.584	0.758	7.98778e-63	NS
Blcap	3.19903e-67	-0.00302045	0.228	0.325	8.10027e-63	NS
Dnajc19	3.21151e-67	-0.038957	0.293	0.418	8.13187e-63	NS
Emg1	3.31125e-67	0.11827	0.313	0.376	8.38441e-63	NS
Dnajb9	3.46189e-67	0.170065	0.669	0.742	8.76585e-63	NS
Ahsa1	3.69905e-67	0.0407555	0.262	0.35	9.36637e-63	NS
A930005H10Rik	4.05456e-67	0.0414397	0.398	0.508	1.02666e-62	NS
Arsk	4.19508e-67	-0.105605	0.245	0.39	1.06224e-62	NS
Scand1	4.22331e-67	0.0126949	0.368	0.482	1.06938e-62	NS
Hmg20a	4.27508e-67	-0.0833623	0.254	0.394	1.08249e-62	NS
Tbc1d10a	4.28138e-67	0.0224549	0.281	0.379	1.08409e-62	NS
Zmiz1	4.58686e-67	0.0182276	0.394	0.51	1.16144e-62	NS
Anapc16	4.78293e-67	-0.049733	0.371	0.519	1.21108e-62	NS
4932438A13Rik	4.9297e-67	0.0479846	0.357	0.458	1.24825e-62	NS
Rheb	5.09473e-67	-0.0223138	0.579	0.719	1.29004e-62	NS
Nudt3	5.13101e-67	0.161559	0.465	0.525	1.29922e-62	NS
Snapin	5.1499e-67	-0.0350807	0.349	0.485	1.30401e-62	NS
Sccpdh	5.18923e-67	-0.0562586	0.251	0.379	1.31397e-62	NS
Ssu72	5.26597e-67	0.0696513	0.46	0.563	1.3334e-62	NS
Gpr19	5.31265e-67	0.047973	0.309	0.401	1.34522e-62	NS
Cdk2ap2	5.62235e-67	0.161926	0.283	0.315	1.42364e-62	NS
Mgat2	5.6283e-67	-0.077697	0.211	0.338	1.42514e-62	NS
Gmpr2	5.65152e-67	0.0271518	0.213	0.292	1.43102e-62	NS
Nebl	5.78596e-67	-0.186242	0.437	0.631	1.46506e-62	NS
Zfp644	5.80013e-67	-0.0348668	0.386	0.524	1.46865e-62	NS
Gaa	5.81915e-67	-0.0185204	0.27	0.383	1.47347e-62	NS
Bcas2	5.82629e-67	0.0273955	0.388	0.505	1.47527e-62	NS
Cript	6.06938e-67	0.061239	0.363	0.46	1.53683e-62	NS
Psma3	6.14022e-67	-0.0213402	0.642	0.797	1.55477e-62	NS
Aldh9a1	6.23246e-67	-0.0317073	0.206	0.314	1.57812e-62	NS
Luc7l	6.29668e-67	0.0675539	0.312	0.397	1.59438e-62	NS
1110051M20Rik	6.43114e-67	-0.0426284	0.152	0.251	1.62843e-62	NS
Gpr146	6.56001e-67	0.0936827	0.413	0.499	1.66106e-62	NS
Cs	6.87367e-67	-0.0316019	0.446	0.584	1.74048e-62	NS
Jkamp	7.00234e-67	0.0286611	0.525	0.654	1.77306e-62	NS
Rabggtb	7.05732e-67	-0.102644	0.139	0.258	1.78698e-62	NS
Atp6ap2	7.14021e-67	-0.0557015	0.514	0.675	1.80797e-62	NS
Sf3b3	7.74354e-67	0.00477624	0.277	0.383	1.96074e-62	NS
Trir	7.80016e-67	0.15236	0.382	0.435	1.97508e-62	NS
Rasa3	7.90032e-67	0.051163	0.34	0.435	2.00044e-62	NS
Nudt9	8.17408e-67	-0.0590529	0.244	0.374	2.06976e-62	NS
Idh2	8.36359e-67	0.22225	0.636	0.694	2.11775e-62	UP
Srp9	8.44238e-67	0.062258	0.381	0.479	2.1377e-62	NS
Akap8l	8.44672e-67	0.0686855	0.379	0.468	2.13879e-62	NS
Agfg1	8.61758e-67	-0.0956531	0.213	0.343	2.18206e-62	NS
Gnptg	8.86339e-67	-0.0593181	0.233	0.355	2.2443e-62	NS
Sdha	9.65861e-67	-0.0243744	0.51	0.655	2.44566e-62	NS
Nav2	9.8452e-67	-0.120813	0.327	0.491	2.4929e-62	NS
Rab11b	9.97379e-67	0.0572421	0.38	0.477	2.52546e-62	NS
Ppp2r5c	1.01392e-66	-0.0458266	0.238	0.357	2.56734e-62	NS
4931406C07Rik	1.04917e-66	0.0885465	0.408	0.497	2.6566e-62	NS
Efcab14	1.11098e-66	-0.130355	0.411	0.581	2.8131e-62	NS
Chic2	1.11557e-66	0.0769291	0.359	0.449	2.82473e-62	NS
Rab34	1.14451e-66	0.0215355	0.361	0.477	2.89801e-62	NS
Cd2ap	1.16338e-66	-0.109532	0.323	0.484	2.9458e-62	NS
Hagh	1.18868e-66	-0.00411533	0.21	0.302	3.00986e-62	NS
Tsc22d1	1.20526e-66	-0.146377	0.372	0.549	3.05183e-62	NS
Hnrnph1	1.26479e-66	-0.00651029	0.496	0.631	3.20256e-62	NS
Sf3b5	1.27976e-66	0.138236	0.363	0.42	3.24047e-62	NS
Plgrkt	1.28322e-66	0.0221132	0.331	0.435	3.24925e-62	NS
Kmt5b	1.29763e-66	-0.0747389	0.333	0.48	3.28573e-62	NS
Mcrip1	1.30717e-66	0.0345893	0.259	0.349	3.30989e-62	NS
Tnks2	1.31481e-66	-0.12503	0.401	0.571	3.32924e-62	NS
Mrps6	1.33523e-66	0.0902988	0.257	0.321	3.38094e-62	NS
Tmf1	1.34937e-66	-0.137931	0.219	0.368	3.41675e-62	NS
Armc1	1.37525e-66	0.0260021	0.333	0.438	3.48226e-62	NS
Rtraf	1.45078e-66	-0.011996	0.327	0.451	3.67351e-62	NS
Rab5c	1.45501e-66	-0.00533463	0.374	0.495	3.68423e-62	NS
Klhl7	1.48808e-66	-0.0925076	0.19	0.318	3.76796e-62	NS
Mindy2	1.50786e-66	-0.0326785	0.368	0.503	3.81805e-62	NS
Sucla2	1.53052e-66	-0.10374	0.304	0.457	3.87544e-62	NS
Snap47	1.55197e-66	0.00280625	0.256	0.353	3.92974e-62	NS
Trim8	1.57257e-66	0.156765	0.322	0.358	3.98189e-62	NS
Caskin1	1.58447e-66	0.00494319	0.534	0.668	4.01203e-62	NS
Krit1	1.61651e-66	0.0016581	0.561	0.697	4.09317e-62	NS
Nwd1	1.69906e-66	-0.0580426	0.518	0.673	4.30219e-62	NS
Smad4	1.71194e-66	-0.0377502	0.289	0.414	4.3348e-62	NS
Rab5a	1.78938e-66	-0.0951151	0.496	0.663	4.53089e-62	NS
Nacc2	1.81434e-66	0.00807681	0.318	0.435	4.5941e-62	NS
H4c4	1.85443e-66	-0.0335101	0.305	0.433	4.69559e-62	NS
Dctn6	1.86247e-66	0.0212018	0.223	0.305	4.71596e-62	NS
Lmf1	1.9325e-66	-0.0107113	0.208	0.306	4.89329e-62	NS
Hnrnpul2	1.95544e-66	-0.130174	0.171	0.304	4.95136e-62	NS
Rwdd1	2.00957e-66	0.0201483	0.371	0.487	5.08843e-62	NS
Actr2	2.02025e-66	-0.0914046	0.317	0.467	5.11547e-62	NS
Impact	2.06503e-66	0.0164721	0.49	0.615	5.22886e-62	NS
Manbal	2.11346e-66	0.0191789	0.3	0.4	5.3515e-62	NS
Marchf2	2.14137e-66	-0.0756464	0.272	0.411	5.42216e-62	NS
Ube2d3	2.17147e-66	-0.0201059	0.567	0.718	5.49838e-62	NS
Ctcf	2.18397e-66	-0.0141029	0.294	0.414	5.53004e-62	NS
Fbxo8	2.19591e-66	0.0251275	0.232	0.316	5.56026e-62	NS
Sgcb	2.20765e-66	-0.0598314	0.327	0.459	5.58998e-62	NS
Mrpl41	2.26258e-66	-0.0545295	0.373	0.516	5.72907e-62	NS
Hbp1	2.28884e-66	-0.0119405	0.257	0.362	5.79557e-62	NS
Ube2l3	2.30775e-66	-0.100968	0.45	0.618	5.84345e-62	NS
Atp5g3	2.39134e-66	0.129694	0.649	0.742	6.05511e-62	NS
Dph3	2.39906e-66	0.02973	0.269	0.362	6.07467e-62	NS
Safb2	2.42067e-66	-0.0538732	0.218	0.335	6.12939e-62	NS
2210016L21Rik	2.47457e-66	0.0265964	0.326	0.43	6.26586e-62	NS
Mrpl13	2.49537e-66	0.0122126	0.231	0.326	6.31854e-62	NS
Ccdc107	2.51431e-66	0.0630409	0.309	0.395	6.36648e-62	NS
Farp1	2.6214e-66	-0.101827	0.469	0.638	6.63766e-62	NS
Pttg1	2.68746e-66	0.0234298	0.478	0.61	6.80492e-62	NS
Rpl36a	2.70114e-66	0.0462819	0.457	0.574	6.83957e-62	NS
Arpc1a	2.7077e-66	0.0917387	0.37	0.451	6.85616e-62	NS
Btaf1	2.74922e-66	-0.0799895	0.169	0.286	6.96129e-62	NS
Fbrsl1	2.7576e-66	0.231086	0.551	0.594	6.98252e-62	UP
Kifbp	2.76727e-66	-0.0850739	0.297	0.439	7.00701e-62	NS
Ubr2	2.77045e-66	0.0155735	0.419	0.54	7.01506e-62	NS
Dnaja2	2.77274e-66	-0.0105194	0.472	0.61	7.02087e-62	NS
Scarb2	2.80416e-66	-0.0603164	0.403	0.553	7.10042e-62	NS
Cnot7	2.9007e-66	-0.0549772	0.172	0.28	7.34486e-62	NS
Srpr	2.99088e-66	0.0221025	0.458	0.586	7.5732e-62	NS
Esd	3.03109e-66	-0.0309535	0.24	0.354	7.67503e-62	NS
Irak2	3.25785e-66	-0.0822533	0.334	0.478	8.2492e-62	NS
Sem1	3.26628e-66	0.067492	0.526	0.632	8.27055e-62	NS
Hivep3	3.27789e-66	0.120848	0.557	0.645	8.29993e-62	NS
Creg1	3.326e-66	0.141238	0.65	0.737	8.42177e-62	NS
Calu	3.53217e-66	0.00254945	0.319	0.43	8.94382e-62	NS
Nemf	3.56196e-66	-0.0940692	0.225	0.358	9.01923e-62	NS
Sec14l1	3.62946e-66	0.0586534	0.305	0.387	9.19016e-62	NS
Olfml1	3.6398e-66	-0.0968857	0.24	0.377	9.21634e-62	NS
Ndufs2	3.68045e-66	-0.0670854	0.46	0.616	9.31926e-62	NS
Ssbp2	3.7053e-66	0.109755	0.562	0.658	9.38218e-62	NS
Snrpe	3.8198e-66	0.0796036	0.426	0.525	9.67212e-62	NS
Tm9sf4	3.85529e-66	0.0301459	0.57	0.69	9.76199e-62	NS
Golga1	3.87405e-66	-0.0810461	0.26	0.403	9.80949e-62	NS
Hnrnpl	3.88502e-66	0.00790434	0.545	0.676	9.83725e-62	NS
Ppp4r3b	3.88623e-66	-0.0713485	0.278	0.415	9.84033e-62	NS
Yif1b	3.94973e-66	0.0271236	0.287	0.38	1.00011e-61	NS
Cuta	4.06651e-66	-0.0261224	0.452	0.591	1.02968e-61	NS
Tusc3	4.26881e-66	0.00128675	0.559	0.696	1.08091e-61	NS
Dctn2	4.32984e-66	-0.0078851	0.377	0.502	1.09636e-61	NS
Rbbp6	4.42912e-66	0.0219638	0.405	0.516	1.1215e-61	NS
Sorl1	4.49084e-66	0.018104	0.35	0.463	1.13712e-61	NS
Rbm25	4.55109e-66	0.064876	0.631	0.747	1.15238e-61	NS
Fbxl12	4.57468e-66	-0.0422778	0.235	0.353	1.15835e-61	NS
Trmt112	4.58151e-66	0.0841345	0.345	0.427	1.16008e-61	NS
Fut8	4.65778e-66	-0.203165	0.598	0.792	1.1794e-61	DOWN
Herc2	4.819e-66	-0.0758408	0.31	0.451	1.22022e-61	NS
Acot13	4.91268e-66	0.0480772	0.309	0.403	1.24394e-61	NS
Mef2a	4.98184e-66	-0.0152513	0.251	0.361	1.26145e-61	NS
Abi1	5.06097e-66	0.0295211	0.581	0.71	1.28149e-61	NS
Prdx3	5.10894e-66	-0.0582922	0.287	0.423	1.29363e-61	NS
Hint2	5.34832e-66	-0.0360266	0.234	0.346	1.35425e-61	NS
Eef1d	5.35382e-66	0.0157558	0.474	0.601	1.35564e-61	NS
Tubb4b	5.43201e-66	-0.227345	0.501	0.703	1.37544e-61	DOWN
Ubac2	5.68809e-66	0.0251289	0.244	0.326	1.44028e-61	NS
Bpnt2	5.80176e-66	-0.0853107	0.357	0.513	1.46906e-61	NS
Glo1	5.81357e-66	0.0294052	0.406	0.523	1.47206e-61	NS
Srsf5	5.92388e-66	-0.0798966	0.686	0.844	1.49999e-61	NS
Acaa2	6.10965e-66	0.0676554	0.473	0.58	1.54702e-61	NS
Chaserr	6.2993e-66	-0.0715917	0.352	0.499	1.59505e-61	NS
Fbxl3	6.56151e-66	-0.0143243	0.356	0.476	1.66144e-61	NS
Nmt1	6.83728e-66	-0.0626194	0.318	0.458	1.73127e-61	NS
Adgrg1	7.29598e-66	0.300992	0.531	0.537	1.84741e-61	UP
Fuca1	7.40168e-66	-0.044766	0.373	0.511	1.87418e-61	NS
Hspe1	7.47366e-66	-0.148101	0.602	0.778	1.89241e-61	NS
Tspan31	7.76481e-66	0.00542277	0.554	0.688	1.96613e-61	NS
Atp6v1f	8.07481e-66	0.0065051	0.472	0.604	2.04462e-61	NS
Paxbp1	8.16528e-66	-0.0288166	0.434	0.572	2.06753e-61	NS
Nenf	8.19897e-66	-0.0751673	0.278	0.42	2.07606e-61	NS
Rab12	8.2496e-66	-0.0102103	0.262	0.371	2.08888e-61	NS
Akap11	8.29002e-66	-0.130615	0.309	0.466	2.09912e-61	NS
Rac1	8.44331e-66	0.0504807	0.541	0.659	2.13793e-61	NS
Sacm1l	8.64496e-66	-0.0558677	0.28	0.412	2.18899e-61	NS
Aimp1	9.15661e-66	0.10468	0.372	0.455	2.31854e-61	NS
Gm1673	9.16444e-66	-0.0453896	0.279	0.406	2.32053e-61	NS
Etnk1	9.16527e-66	-0.0734522	0.502	0.659	2.32074e-61	NS
4833439L19Rik	9.45316e-66	0.000319261	0.249	0.351	2.39364e-61	NS
Clstn1	9.64939e-66	-0.120045	0.271	0.425	2.44332e-61	NS
Me1	1.00794e-65	-0.0759509	0.314	0.457	2.55221e-61	NS
Thra	1.0157e-65	-0.11349	0.407	0.575	2.57186e-61	NS
Tnfrsf1a	1.07395e-65	-0.0413893	0.146	0.245	2.71935e-61	NS
Ilf2	1.08357e-65	0.00483272	0.281	0.388	2.74371e-61	NS
Necap2	1.1092e-65	0.0279928	0.243	0.326	2.80861e-61	NS
Washc2	1.14077e-65	-0.244099	0.502	0.71	2.88854e-61	DOWN
0610030E20Rik	1.14787e-65	-0.0461039	0.188	0.296	2.90653e-61	NS
Dmxl1	1.15647e-65	-0.0148025	0.328	0.451	2.92829e-61	NS
Rnf181	1.16709e-65	-0.00636717	0.148	0.224	2.9552e-61	NS
Map7d1	1.20273e-65	-0.103572	0.233	0.371	3.04542e-61	NS
Mmut	1.2215e-65	-0.0946544	0.227	0.366	3.09297e-61	NS
Uqcc3	1.23126e-65	0.0070194	0.221	0.313	3.11767e-61	NS
Cdk4	1.24299e-65	0.0687449	0.25	0.323	3.14737e-61	NS
Apoe	1.34205e-65	0.248898	1	0.999	3.39821e-61	UP
Pacsin3	1.38282e-65	-0.0455632	0.222	0.334	3.50144e-61	NS
Timm21	1.40076e-65	-0.0356689	0.203	0.308	3.54685e-61	NS
Pex2	1.41985e-65	-0.108094	0.293	0.446	3.5952e-61	NS
Wdr33	1.42603e-65	0.0244521	0.439	0.56	3.61086e-61	NS
Arhgdia	1.4406e-65	-0.031284	0.275	0.392	3.64774e-61	NS
Ddx39b	1.48478e-65	0.0188516	0.471	0.593	3.7596e-61	NS
Grk3	1.55792e-65	-0.00944425	0.518	0.658	3.9448e-61	NS
Tmem160	1.55863e-65	0.0296675	0.313	0.418	3.94661e-61	NS
Magi3	1.57312e-65	-0.187051	0.203	0.362	3.9833e-61	NS
Gpbp1l1	1.61995e-65	-0.0529309	0.291	0.421	4.10187e-61	NS
Sqstm1	1.63121e-65	-0.0692543	0.573	0.73	4.13038e-61	NS
Caml	1.63394e-65	0.0755275	0.375	0.464	4.1373e-61	NS
Sugt1	1.71517e-65	-0.116541	0.27	0.421	4.34297e-61	NS
Ndp	1.80451e-65	0.113477	0.34	0.403	4.56921e-61	NS
Aamp	1.83341e-65	0.040346	0.407	0.518	4.64239e-61	NS
Pycr2	1.86567e-65	-0.0465556	0.186	0.294	4.72407e-61	NS
Arpc2	1.88848e-65	0.0296196	0.419	0.541	4.78182e-61	NS
Rad23b	1.89651e-65	-0.0580632	0.318	0.457	4.80214e-61	NS
Atp6v0e2	1.90548e-65	0.0106679	0.208	0.295	4.82486e-61	NS
Ramp2	1.91766e-65	0.170306	0.369	0.41	4.85571e-61	NS
Asf1a	1.94158e-65	0.020934	0.272	0.364	4.91629e-61	NS
Eif3l	1.94707e-65	-0.00809626	0.182	0.27	4.93017e-61	NS
Degs1	1.96471e-65	0.00562549	0.491	0.624	4.97485e-61	NS
Lsm7	1.99957e-65	0.106885	0.35	0.411	5.06312e-61	NS
Fastk	2.0472e-65	0.0632497	0.299	0.388	5.18371e-61	NS
4833420G17Rik	2.05314e-65	0.0625523	0.416	0.51	5.19874e-61	NS
Polr2m	2.06526e-65	-0.0233746	0.248	0.362	5.22944e-61	NS
Bcap31	2.32213e-65	0.00635803	0.549	0.681	5.87986e-61	NS
Ccnl2	2.33953e-65	0.109782	0.495	0.58	5.92391e-61	NS
Swi5	2.5728e-65	-0.0157791	0.519	0.661	6.51459e-61	NS
Stim1	2.61202e-65	-0.0327175	0.268	0.391	6.61389e-61	NS
Emx2	2.65278e-65	0.107824	0.474	0.572	6.71711e-61	NS
Adcyap1r1	2.69235e-65	0.0825263	0.353	0.432	6.81729e-61	NS
Nedd8	2.69884e-65	0.0635395	0.518	0.623	6.83374e-61	NS
Rtn4	2.77293e-65	-0.0349667	0.501	0.65	7.02133e-61	NS
Esco1	2.82706e-65	-0.118072	0.365	0.528	7.15839e-61	NS
Anp32e	2.83163e-65	-0.0661148	0.284	0.421	7.16996e-61	NS
Odf2	2.8411e-65	0.116745	0.257	0.31	7.19396e-61	NS
Mxi1	2.84127e-65	-0.101565	0.497	0.663	7.19439e-61	NS
Mplkip	2.84495e-65	0.04153	0.309	0.404	7.20371e-61	NS
Zfp869	2.86325e-65	-0.015296	0.197	0.29	7.25005e-61	NS
Atpif1	2.97322e-65	-0.0935744	0.358	0.514	7.5285e-61	NS
Ptdss2	2.98004e-65	-0.0376393	0.223	0.335	7.54575e-61	NS
Ddx50	2.99374e-65	0.00656609	0.494	0.628	7.58046e-61	NS
Rrs1	3.02189e-65	0.0804639	0.326	0.405	7.65172e-61	NS
Acat1	3.07382e-65	-0.0336956	0.446	0.589	7.78323e-61	NS
Pdap1	3.09194e-65	-0.0336407	0.269	0.392	7.82911e-61	NS
2300009A05Rik	3.10045e-65	0.0444544	0.28	0.365	7.85066e-61	NS
Fndc4	3.10046e-65	-0.0153066	0.333	0.454	7.85066e-61	NS
Mast4	3.135e-65	0.0344268	0.456	0.571	7.93813e-61	NS
Sertad2	3.15817e-65	0.0747205	0.306	0.383	7.99681e-61	NS
Mbd5	3.59481e-65	-0.0798078	0.19	0.312	9.10242e-61	NS
Sel1l	3.66817e-65	-0.027173	0.335	0.46	9.28819e-61	NS
Rpl10a	3.71574e-65	-0.0901169	0.483	0.652	9.40862e-61	NS
Cyp2d22	3.82695e-65	-0.0672282	0.486	0.641	9.69022e-61	NS
Srsf2	3.83443e-65	0.145786	0.718	0.805	9.70917e-61	NS
Mcc	3.91438e-65	-0.114684	0.23	0.37	9.9116e-61	NS
Dnajc15	3.95028e-65	-0.0323809	0.257	0.374	1.00025e-60	NS
Wipi1	3.96068e-65	-0.113728	0.193	0.329	1.00288e-60	NS
Itih5	4.07394e-65	-0.161718	0.198	0.35	1.03156e-60	NS
Snx17	4.32075e-65	0.0221314	0.287	0.386	1.09406e-60	NS
Higd2a	4.33775e-65	-0.00481139	0.472	0.61	1.09836e-60	NS
Ptar1	4.39419e-65	-0.035395	0.4	0.536	1.11265e-60	NS
Mrps18c	4.40215e-65	0.069518	0.261	0.334	1.11467e-60	NS
Dock7	4.49904e-65	-0.0584891	0.292	0.421	1.1392e-60	NS
Bzw1	4.51238e-65	-0.0504669	0.392	0.539	1.14258e-60	NS
Rpl22	4.52989e-65	0.0491389	0.519	0.633	1.14701e-60	NS
Tomm20	4.74706e-65	0.0675805	0.639	0.754	1.202e-60	NS
Exoc3	4.77929e-65	-0.0970007	0.33	0.483	1.21016e-60	NS
Tmem14a	4.90195e-65	0.0301912	0.309	0.403	1.24122e-60	NS
Ssbp4	4.97766e-65	0.0657329	0.257	0.323	1.26039e-60	NS
Zeb1	5.01291e-65	-0.0731178	0.514	0.674	1.26932e-60	NS
Hdac8	5.18115e-65	-0.115337	0.214	0.351	1.31192e-60	NS
Ank	5.32305e-65	-0.123134	0.24	0.386	1.34785e-60	NS
AI480526	5.40895e-65	0.0673752	0.329	0.417	1.3696e-60	NS
Arhgef12	5.4831e-65	-0.0482937	0.67	0.822	1.38838e-60	NS
Per3	5.57964e-65	0.15851	0.506	0.568	1.41282e-60	NS
Aifm3	5.6176e-65	0.00638819	0.254	0.35	1.42243e-60	NS
Xpr1	5.64811e-65	-0.084084	0.508	0.67	1.43016e-60	NS
Ankrd13c	5.69084e-65	-0.179938	0.199	0.355	1.44098e-60	NS
Rnf11	5.79558e-65	-0.0161277	0.311	0.424	1.4675e-60	NS
Mesd	5.8909e-65	-0.0205632	0.21	0.31	1.49163e-60	NS
H1f4	5.93907e-65	-0.153036	0.267	0.422	1.50383e-60	NS
Rhbdd2	6.1532e-65	0.00926866	0.22	0.312	1.55805e-60	NS
Pik3r1	6.19615e-65	0.0366621	0.452	0.571	1.56893e-60	NS
Paip2	6.26306e-65	0.0272641	0.41	0.523	1.58587e-60	NS
Tjp2	6.27264e-65	-0.135502	0.279	0.434	1.5883e-60	NS
Fkbp1a	6.29176e-65	0.0725793	0.406	0.496	1.59314e-60	NS
Ptk2	6.47291e-65	-0.080942	0.316	0.461	1.63901e-60	NS
Hif1a	6.59664e-65	0.0595062	0.416	0.522	1.67034e-60	NS
Phf14	6.65435e-65	-0.104001	0.333	0.489	1.68495e-60	NS
Kansl1	6.67092e-65	0.00283617	0.273	0.38	1.68914e-60	NS
Nucks1	6.87046e-65	-0.124917	0.363	0.534	1.73967e-60	NS
Oxct1	7.16545e-65	-0.00326285	0.651	0.793	1.81436e-60	NS
Camk2d	7.30899e-65	-0.0812523	0.328	0.475	1.85071e-60	NS
Herpud2	7.37302e-65	-0.142266	0.203	0.353	1.86692e-60	NS
Ctdspl2	7.614e-65	-0.00841027	0.253	0.36	1.92794e-60	NS
Fcho2	7.62984e-65	-0.105647	0.369	0.528	1.93195e-60	NS
Adhfe1	7.73671e-65	-0.0920287	0.237	0.37	1.95901e-60	NS
Ndufa12	7.79535e-65	-0.192094	0.582	0.772	1.97386e-60	NS
Gtpbp2	7.94935e-65	-0.0750695	0.329	0.473	2.01286e-60	NS
Mboat2	8.30057e-65	-0.0581981	0.438	0.586	2.10179e-60	NS
Cdc42se1	8.85443e-65	0.0674241	0.305	0.385	2.24203e-60	NS
Tmem30a	8.87349e-65	-0.168919	0.554	0.742	2.24686e-60	NS
Cpne2	9.13227e-65	0.118189	0.485	0.568	2.31238e-60	NS
Prdx5	9.46424e-65	0.113074	0.649	0.751	2.39644e-60	NS
Cldnd1	9.48222e-65	0.0594687	0.586	0.7	2.40099e-60	NS
Mapk8ip1	9.5707e-65	-0.0998452	0.187	0.317	2.4234e-60	NS
Fkbp2	9.6117e-65	-0.0153184	0.468	0.601	2.43378e-60	NS
Arhgef4	9.61346e-65	-0.0429793	0.187	0.291	2.43422e-60	NS
Igdcc4	9.9139e-65	0.0364549	0.366	0.469	2.5103e-60	NS
Dlc1	1.00412e-64	-0.0134609	0.251	0.362	2.54253e-60	NS
Lrrfip2	1.07316e-64	0.0456541	0.228	0.298	2.71735e-60	NS
Nfx1	1.07619e-64	0.0936171	0.328	0.405	2.72501e-60	NS
5031425E22Rik	1.09431e-64	0.0772182	0.336	0.414	2.7709e-60	NS
Tmem229a	1.11674e-64	-0.0860721	0.498	0.662	2.82769e-60	NS
Cbs	1.13618e-64	0.10304	0.52	0.61	2.87692e-60	NS
Negr1	1.17607e-64	-0.0489677	0.364	0.497	2.97793e-60	NS
G6pc3	1.22271e-64	0.0328944	0.339	0.432	3.09603e-60	NS
Emc10	1.24824e-64	-0.00987466	0.268	0.378	3.16067e-60	NS
Ubap2l	1.27461e-64	-0.0437374	0.391	0.536	3.22743e-60	NS
Tmem167	1.28175e-64	0.086053	0.395	0.476	3.24553e-60	NS
Emc4	1.29586e-64	-0.0566649	0.269	0.396	3.28125e-60	NS
Mycbp2	1.30487e-64	-0.0492877	0.584	0.738	3.30406e-60	NS
Igsf8	1.37471e-64	-0.0132011	0.321	0.439	3.48091e-60	NS
Trappc3	1.37597e-64	0.0496708	0.316	0.405	3.4841e-60	NS
Fmnl2	1.37873e-64	-0.124415	0.313	0.471	3.49108e-60	NS
Xbp1	1.38166e-64	0.0368739	0.364	0.477	3.49851e-60	NS
Smndc1	1.41454e-64	-0.0362811	0.261	0.385	3.58176e-60	NS
Polr2g	1.43675e-64	0.0324321	0.302	0.401	3.63799e-60	NS
Tmem161b	1.45822e-64	0.181157	0.342	0.373	3.69237e-60	NS
Mrps16	1.46735e-64	0.0762394	0.403	0.493	3.71547e-60	NS
Xiap	1.47063e-64	-0.0819291	0.306	0.448	3.72377e-60	NS
Fis1	1.5079e-64	0.0687273	0.447	0.549	3.81815e-60	NS
Axl	1.51174e-64	0.013308	0.16	0.234	3.82788e-60	NS
Sco2	1.5261e-64	0.109162	0.223	0.261	3.86423e-60	NS
Phip	1.53833e-64	-0.149835	0.345	0.511	3.8952e-60	NS
Itgb5	1.53922e-64	-0.0308981	0.275	0.392	3.89746e-60	NS
Tmbim1	1.63168e-64	0.0124264	0.312	0.414	4.13158e-60	NS
Abcc5	1.64307e-64	-0.0448706	0.503	0.651	4.16042e-60	NS
Gm973	1.67266e-64	-0.165185	0.198	0.354	4.23534e-60	NS
Psma5	1.68084e-64	-0.0690235	0.266	0.397	4.25606e-60	NS
Fam104a	1.68173e-64	0.185932	0.402	0.45	4.25832e-60	NS
Commd3	1.70031e-64	0.0905409	0.403	0.493	4.30535e-60	NS
Dnaja1	1.71123e-64	-0.100138	0.504	0.675	4.33301e-60	NS
Vamp3	1.73263e-64	-0.0063569	0.225	0.322	4.38718e-60	NS
Btbd7	1.74673e-64	-0.0287245	0.365	0.495	4.4229e-60	NS
Timm17b	1.75975e-64	0.0332164	0.234	0.318	4.45586e-60	NS
Larp1	1.79282e-64	-0.0627024	0.211	0.329	4.53959e-60	NS
Os9	1.79698e-64	-0.119932	0.471	0.644	4.55013e-60	NS
Tspan9	1.83808e-64	-0.000571068	0.24	0.34	4.65419e-60	NS
Micos10	1.84095e-64	0.178027	0.678	0.745	4.66146e-60	NS
Higd1a	1.84444e-64	-0.0224472	0.416	0.549	4.6703e-60	NS
Diablo	1.92298e-64	-0.0188587	0.176	0.272	4.86917e-60	NS
Hint3	1.94692e-64	-0.053704	0.201	0.312	4.92978e-60	NS
Dhps	2.00244e-64	0.088553	0.254	0.311	5.07037e-60	NS
Golga7	2.03744e-64	-0.0721228	0.207	0.328	5.15901e-60	NS
Cct7	2.06162e-64	0.00950498	0.378	0.49	5.22024e-60	NS
Jak1	2.06621e-64	-0.061238	0.484	0.645	5.23184e-60	NS
Pafah1b2	2.10021e-64	-0.0426916	0.22	0.336	5.31795e-60	NS
Xrn1	2.17969e-64	-0.0253815	0.376	0.508	5.51921e-60	NS
Gnb5	2.25963e-64	0.0034613	0.162	0.24	5.72161e-60	NS
Pitpnb	2.26617e-64	-0.122853	0.125	0.243	5.73816e-60	NS
Eif1ax	2.29929e-64	0.0502346	0.325	0.417	5.82203e-60	NS
Tifa	2.41789e-64	0.00778088	0.258	0.354	6.12235e-60	NS
Kdm5a	2.43959e-64	-0.123553	0.23	0.376	6.17728e-60	NS
Pgp	2.55574e-64	-0.149847	0.531	0.712	6.47139e-60	NS
Rere	2.64809e-64	-0.0540586	0.286	0.414	6.70524e-60	NS
Numa1	2.67661e-64	-0.10548	0.244	0.383	6.77743e-60	NS
Mrps26	2.67666e-64	0.0671803	0.249	0.316	6.77758e-60	NS
Rsrc1	2.73924e-64	-0.0744276	0.277	0.41	6.93603e-60	NS
Sox5	2.88088e-64	-0.0348926	0.318	0.444	7.29467e-60	NS
Srsf6	2.91e-64	-0.0102665	0.264	0.37	7.36842e-60	NS
Ganab	3.11948e-64	-0.0261982	0.197	0.294	7.89882e-60	NS
Aggf1	3.13557e-64	-0.0986891	0.148	0.264	7.93959e-60	NS
Rpl22l1	3.1763e-64	-0.0377616	0.326	0.455	8.04271e-60	NS
Ube2r2	3.32277e-64	-0.058781	0.28	0.41	8.41358e-60	NS
Rsrc2	3.32672e-64	-0.117431	0.463	0.635	8.42358e-60	NS
Glrx2	3.61655e-64	-0.0481502	0.474	0.625	9.15748e-60	NS
Baz1b	3.66497e-64	-0.082	0.249	0.382	9.28006e-60	NS
Ufc1	3.80701e-64	0.0115483	0.363	0.471	9.63974e-60	NS
Smu1	3.81524e-64	-0.0215146	0.249	0.362	9.66058e-60	NS
Pnpla7	3.83029e-64	-0.141646	0.168	0.308	9.69867e-60	NS
Ndufs6	3.87293e-64	0.0746624	0.503	0.602	9.80664e-60	NS
Tomm5	3.97058e-64	0.0323385	0.336	0.438	1.00539e-59	NS
Mrpl15	4.00604e-64	-0.00973241	0.324	0.443	1.01437e-59	NS
Hnrnpdl	4.01759e-64	0.153654	0.669	0.749	1.01729e-59	NS
Zc3h14	4.16012e-64	-0.0757747	0.3	0.443	1.05338e-59	NS
Isca2	4.19168e-64	-0.0200223	0.363	0.494	1.06137e-59	NS
Alg5	4.34778e-64	0.0495029	0.283	0.366	1.1009e-59	NS
Psmc1	4.45906e-64	-0.022016	0.268	0.379	1.12908e-59	NS
Yae1d1	4.51751e-64	-0.0896804	0.28	0.419	1.14388e-59	NS
Sorbs1	4.54014e-64	-0.298306	0.296	0.496	1.14961e-59	DOWN
Asb8	4.5794e-64	0.000455672	0.247	0.35	1.15955e-59	NS
Stip1	4.63611e-64	-0.0832835	0.259	0.396	1.17391e-59	NS
Psmb3	4.79371e-64	0.0959531	0.518	0.615	1.21382e-59	NS
Cpsf6	4.90571e-64	-0.0418654	0.388	0.525	1.24217e-59	NS
Arhgap12	4.9102e-64	-0.0976037	0.285	0.427	1.24331e-59	NS
Mapk1	5.20656e-64	-0.0866056	0.239	0.37	1.31835e-59	NS
Cyp2j6	5.23222e-64	-0.0618322	0.507	0.662	1.32485e-59	NS
Megf10	5.27487e-64	0.0569762	0.337	0.427	1.33565e-59	NS
Tma7	5.27487e-64	-0.0485799	0.31	0.446	1.33565e-59	NS
Cep20	5.4662e-64	-0.0601794	0.225	0.342	1.3841e-59	NS
Ccdc50	5.50024e-64	-0.00144022	0.495	0.632	1.39272e-59	NS
Wdr82	5.70684e-64	0.0135618	0.253	0.342	1.44503e-59	NS
Sptssa	5.76338e-64	0.105841	0.355	0.426	1.45935e-59	NS
Eif4a1	5.95542e-64	0.0460729	0.561	0.673	1.50797e-59	NS
Gabarapl2	6.26836e-64	0.00228497	0.506	0.637	1.58721e-59	NS
Txn1	6.31351e-64	0.017277	0.373	0.485	1.59864e-59	NS
Fh1	6.44165e-64	-0.087286	0.154	0.266	1.63109e-59	NS
C130071C03Rik	6.7815e-64	0.155189	0.542	0.619	1.71714e-59	NS
Ankrd11	6.87409e-64	-0.169096	0.408	0.588	1.74059e-59	NS
Fgd4	6.87513e-64	-0.0438645	0.368	0.505	1.74085e-59	NS
Lrpap1	7.0912e-64	-0.0724945	0.643	0.801	1.79556e-59	NS
Atp8a1	7.11817e-64	-0.00815615	0.304	0.417	1.80239e-59	NS
Chst2	7.17376e-64	-0.28822	0.632	0.822	1.81647e-59	DOWN
Trp53i13	7.2705e-64	0.0031412	0.217	0.308	1.84096e-59	NS
Ddx55	7.44719e-64	0.00721488	0.199	0.289	1.8857e-59	NS
BC031181	7.45388e-64	-0.12592	0.411	0.581	1.8874e-59	NS
Pld3	7.50433e-64	-0.0404496	0.211	0.32	1.90017e-59	NS
Marchf5	7.63e-64	-0.0570743	0.21	0.324	1.93199e-59	NS
Vps35	8.00128e-64	-0.0521305	0.432	0.577	2.026e-59	NS
Tcn2	8.06583e-64	-0.144667	0.28	0.445	2.04235e-59	NS
Kdm2a	8.22313e-64	0.0321377	0.278	0.367	2.08218e-59	NS
Elp4	8.47579e-64	-0.0103406	0.295	0.404	2.14616e-59	NS
Nudt2	8.60869e-64	-0.00882781	0.182	0.271	2.17981e-59	NS
Acbd5	8.65194e-64	-0.115903	0.381	0.545	2.19076e-59	NS
Ddhd2	8.70889e-64	-0.125794	0.288	0.444	2.20518e-59	NS
Tmem38a	8.71966e-64	-0.0942165	0.127	0.236	2.20791e-59	NS
Birc6	8.80708e-64	-0.112454	0.388	0.552	2.23004e-59	NS
Ogfod3	8.89595e-64	0.0474471	0.194	0.257	2.25254e-59	NS
Slc43a2	8.89774e-64	-0.244422	0.096	0.254	2.253e-59	DOWN
Pcdhgc3	8.97136e-64	-0.0724895	0.208	0.328	2.27164e-59	NS
Clptm1l	8.97673e-64	-0.0747455	0.201	0.323	2.273e-59	NS
Ypel3	9.15944e-64	-0.0953788	0.338	0.491	2.31926e-59	NS
Dguok	9.22578e-64	0.090411	0.274	0.339	2.33606e-59	NS
Brk1	9.28583e-64	0.0955093	0.482	0.571	2.35126e-59	NS
Ppm1b	9.45208e-64	-0.0920989	0.22	0.352	2.39336e-59	NS
Pdia4	9.68562e-64	-0.0860817	0.354	0.512	2.4525e-59	NS
Srgap3	9.71058e-64	-0.0344151	0.508	0.651	2.45882e-59	NS
Cdv3	9.83626e-64	-0.0398513	0.295	0.419	2.49064e-59	NS
Mbd2	9.93306e-64	-0.120964	0.185	0.318	2.51515e-59	NS
Arl6ip6	1.03401e-63	0.0509354	0.279	0.365	2.61823e-59	NS
Desi2	1.05213e-63	-0.01466	0.387	0.513	2.66409e-59	NS
Prmt1	1.05668e-63	0.0905862	0.23	0.284	2.67561e-59	NS
Napa	1.09413e-63	0.0545695	0.243	0.318	2.77045e-59	NS
Ccdc12	1.15851e-63	0.0993299	0.296	0.359	2.93348e-59	NS
Sort1	1.18774e-63	-0.0630709	0.335	0.469	3.00749e-59	NS
Arhgap21	1.19488e-63	-0.129057	0.359	0.522	3.02555e-59	NS
Foxg1	1.20261e-63	-0.10469	0.463	0.63	3.04513e-59	NS
Sdhc	1.2147e-63	0.0508108	0.398	0.497	3.07574e-59	NS
Aldh1l1	1.22145e-63	-0.101785	0.521	0.688	3.09283e-59	NS
Pdxdc1	1.22321e-63	-0.0188777	0.158	0.245	3.09729e-59	NS
Hsd17b10	1.25798e-63	0.0658613	0.31	0.396	3.18532e-59	NS
Rab3gap1	1.35798e-63	0.0221055	0.314	0.413	3.43853e-59	NS
Rtl8a	1.36169e-63	-0.0386873	0.155	0.253	3.44793e-59	NS
Lamtor3	1.3687e-63	0.0739409	0.335	0.418	3.46569e-59	NS
Mapk4	1.42614e-63	-0.15607	0.433	0.614	3.61114e-59	NS
Mrpl11	1.45832e-63	0.0297645	0.25	0.334	3.69262e-59	NS
Kansl1l	1.53487e-63	0.00315484	0.22	0.314	3.88645e-59	NS
Epas1	1.58274e-63	-0.0135774	0.368	0.49	4.00765e-59	NS
Zmat5	1.61307e-63	0.070334	0.238	0.298	4.08446e-59	NS
Adh5	1.62733e-63	0.00520971	0.382	0.502	4.12056e-59	NS
Pts	1.6661e-63	-0.0379179	0.457	0.598	4.21873e-59	NS
Gas1	1.68544e-63	0.14022	0.537	0.612	4.2677e-59	NS
Ube2n	1.69119e-63	0.0189753	0.444	0.563	4.28227e-59	NS
Fmr1	1.80855e-63	-0.0606918	0.302	0.438	4.57942e-59	NS
Arl8a	1.83507e-63	0.0496864	0.602	0.72	4.64657e-59	NS
Gm9925	1.85258e-63	-0.0806834	0.428	0.588	4.69093e-59	NS
Slc1a4	1.85889e-63	0.070221	0.507	0.611	4.7069e-59	NS
C030037D09Rik	1.88668e-63	0.0404124	0.283	0.37	4.77726e-59	NS
Acadvl	1.90412e-63	-0.00111356	0.242	0.336	4.82142e-59	NS
Tsnax	1.91226e-63	-0.0136762	0.151	0.234	4.84204e-59	NS
Tmc7	1.917e-63	0.029122	0.3	0.395	4.85404e-59	NS
Yaf2	1.92449e-63	0.0278645	0.266	0.357	4.873e-59	NS
Tomm22	1.94378e-63	0.0211196	0.46	0.577	4.92183e-59	NS
Svbp	2.00803e-63	0.131563	0.346	0.403	5.08454e-59	NS
mt-Nd6	2.01101e-63	-0.119533	0.285	0.434	5.09207e-59	NS
Gramd3	2.04126e-63	-0.0717693	0.48	0.634	5.16866e-59	NS
Ncoa1	2.07091e-63	-0.11751	0.432	0.6	5.24375e-59	NS
Sall2	2.08753e-63	0.0854109	0.324	0.396	5.28584e-59	NS
Xrn2	2.12125e-63	0.132813	0.525	0.607	5.37122e-59	NS
Snrpd1	2.21794e-63	-0.0503065	0.356	0.497	5.61604e-59	NS
Ttc4	2.30873e-63	0.00834943	0.354	0.465	5.84593e-59	NS
Stxbp3	2.30967e-63	-0.062186	0.352	0.491	5.84832e-59	NS
Rnf20	2.32933e-63	-0.171491	0.318	0.496	5.89808e-59	NS
Naa38	2.47511e-63	0.0608804	0.293	0.375	6.26723e-59	NS
Apoo	2.50424e-63	0.00206987	0.226	0.321	6.34099e-59	NS
Mir9-3hg	2.50847e-63	0.284191	0.308	0.289	6.3517e-59	UP
Rnf139	2.54942e-63	-0.00590223	0.205	0.298	6.45538e-59	NS
H2az1	2.5522e-63	0.135835	0.592	0.687	6.46244e-59	NS
Qdpr	2.56615e-63	0.07273	0.293	0.362	6.49774e-59	NS
Ptpn4	2.57794e-63	-0.132285	0.278	0.434	6.52761e-59	NS
Trim35	2.61349e-63	0.0107029	0.3	0.401	6.61761e-59	NS
Ciao2a	2.65111e-63	0.0502342	0.214	0.283	6.71288e-59	NS
Taldo1	2.72826e-63	0.123324	0.541	0.625	6.90822e-59	NS
Ppp1r12a	2.75069e-63	-0.0365547	0.311	0.431	6.96502e-59	NS
Ppig	2.84189e-63	-0.0700282	0.277	0.41	7.19595e-59	NS
Lgr4	2.85755e-63	-0.174677	0.384	0.563	7.23559e-59	NS
Fyttd1	2.8632e-63	-0.0353581	0.328	0.458	7.2499e-59	NS
Pfdn6	3.00563e-63	-0.0165165	0.218	0.319	7.61054e-59	NS
Leng8	3.0223e-63	0.145785	0.683	0.77	7.65278e-59	NS
Clta	3.04015e-63	0.0537992	0.525	0.637	7.69797e-59	NS
Xrcc4	3.13012e-63	-0.0383593	0.28	0.4	7.92579e-59	NS
Ccdc124	3.16165e-63	0.0544385	0.217	0.285	8.00561e-59	NS
Ptprs	3.21e-63	0.0464772	0.349	0.446	8.12804e-59	NS
Smim12	3.22962e-63	0.0851458	0.195	0.241	8.17771e-59	NS
Mdga2	3.29411e-63	-0.0950241	0.333	0.487	8.341e-59	NS
Pygb	3.34015e-63	-0.197591	0.539	0.728	8.45759e-59	NS
Kif5b	3.44991e-63	-0.131723	0.36	0.521	8.73551e-59	NS
Lbh	3.46526e-63	-0.0100016	0.222	0.319	8.77439e-59	NS
Dnajc24	3.50873e-63	0.0662618	0.267	0.337	8.88446e-59	NS
Psmc6	3.68462e-63	0.0602142	0.447	0.543	9.32982e-59	NS
Rab5b	3.71746e-63	-0.0608542	0.17	0.277	9.41297e-59	NS
Gdi1	3.73332e-63	-0.000777439	0.397	0.523	9.45314e-59	NS
Uba52	3.75982e-63	0.31475	0.209	0.133	9.52023e-59	UP
Zfp24	3.76073e-63	-0.100074	0.333	0.483	9.52253e-59	NS
Rps27l	3.77727e-63	0.0877946	0.409	0.49	9.56441e-59	NS
Mxd4	3.9563e-63	-0.109469	0.301	0.453	1.00177e-58	NS
Oip5os1	3.98037e-63	-0.056264	0.469	0.619	1.00787e-58	NS
Grhpr	4.10287e-63	-0.0210939	0.145	0.229	1.03889e-58	NS
Kcmf1	4.14568e-63	-0.0109159	0.261	0.364	1.04973e-58	NS
Mrpl4	4.14685e-63	0.0482407	0.254	0.331	1.05002e-58	NS
1500011B03Rik	4.18091e-63	0.0660196	0.221	0.284	1.05865e-58	NS
Gipc1	4.2039e-63	0.108283	0.234	0.279	1.06447e-58	NS
Kmt2e	4.31056e-63	-0.0986632	0.465	0.626	1.09148e-58	NS
Cdc73	4.368e-63	-0.0372551	0.279	0.398	1.10602e-58	NS
Apba2	4.50299e-63	0.0233171	0.396	0.506	1.1402e-58	NS
Mapk8ip3	4.70317e-63	-0.175037	0.37	0.555	1.19089e-58	NS
Arpc5	4.81805e-63	-0.0129618	0.301	0.415	1.21998e-58	NS
Tap2	4.88644e-63	-0.106019	0.184	0.31	1.23729e-58	NS
Trappc2	5.0387e-63	-0.0395145	0.205	0.312	1.27585e-58	NS
Hspa4	5.08276e-63	-0.12992	0.299	0.455	1.28701e-58	NS
Chd7	5.0828e-63	-0.0649543	0.203	0.319	1.28702e-58	NS
Zfp950	5.21529e-63	-0.153586	0.372	0.545	1.32056e-58	NS
Zfyve21	5.28831e-63	0.135529	0.482	0.55	1.33905e-58	NS
Purb	5.5426e-63	0.0308508	0.484	0.604	1.40344e-58	NS
Ndufa6	6.03748e-63	0.0987359	0.719	0.823	1.52875e-58	NS
Hnmt	6.2362e-63	-0.0765232	0.124	0.225	1.57907e-58	NS
Rtf2	6.36929e-63	-0.00346399	0.285	0.389	1.61277e-58	NS
Ptpn9	6.46592e-63	-0.019734	0.254	0.363	1.63724e-58	NS
Itgav	6.47151e-63	-0.0620098	0.423	0.569	1.63865e-58	NS
Slc2a1	6.79229e-63	0.110605	0.464	0.552	1.71988e-58	NS
Aff4	6.82165e-63	-0.167954	0.408	0.582	1.72731e-58	NS
Fdx1	6.85926e-63	-0.0326576	0.241	0.353	1.73683e-58	NS
Wdr26	6.91736e-63	-0.0273475	0.261	0.371	1.75154e-58	NS
Ift20	6.95523e-63	0.0652917	0.369	0.459	1.76113e-58	NS
Fuom	7.04164e-63	0.0690583	0.316	0.399	1.78301e-58	NS
Gpaa1	7.25029e-63	0.0247141	0.195	0.269	1.83585e-58	NS
Fgfr2	7.37767e-63	-0.00462025	0.417	0.547	1.8681e-58	NS
Vps28	7.86503e-63	0.0605027	0.365	0.46	1.9915e-58	NS
Cyp4f14	8.00579e-63	0.0261605	0.268	0.358	2.02715e-58	NS
Prkar1a	8.05573e-63	-0.120986	0.577	0.748	2.03979e-58	NS
Nedd9	8.35994e-63	0.0414502	0.224	0.3	2.11682e-58	NS
Ankrd40	8.6786e-63	-0.0233584	0.291	0.408	2.19751e-58	NS
Atp2c1	8.98813e-63	-0.079522	0.431	0.584	2.27588e-58	NS
Nrd1	9.01982e-63	-0.0326017	0.304	0.424	2.28391e-58	NS
Nln	9.17876e-63	-0.0471177	0.277	0.401	2.32415e-58	NS
Bcl7b	9.20406e-63	0.155685	0.287	0.324	2.33056e-58	NS
Med19	9.60757e-63	-0.0319272	0.238	0.354	2.43273e-58	NS
Bdh1	9.75813e-63	0.0208553	0.296	0.389	2.47086e-58	NS
Tmed4	9.76993e-63	-0.035378	0.478	0.622	2.47384e-58	NS
Ube3a	9.95984e-63	-0.127793	0.533	0.707	2.52193e-58	NS
Sub1	9.96458e-63	0.132752	0.649	0.73	2.52313e-58	NS
Usf2	1.05951e-62	0.0490538	0.317	0.405	2.68278e-58	NS
Morf4l1	1.0675e-62	0.186567	0.724	0.788	2.703e-58	NS
Zfp428	1.14882e-62	-0.00292651	0.233	0.331	2.90894e-58	NS
Notch1	1.18616e-62	0.128602	0.517	0.594	3.00347e-58	NS
Pttg1ip	1.21454e-62	-0.148376	0.505	0.68	3.07534e-58	NS
Mrpl50	1.21648e-62	0.00941029	0.222	0.31	3.08025e-58	NS
2610005L07Rik	1.23686e-62	0.19407	0.293	0.304	3.13184e-58	NS
Rsph9	1.26537e-62	0.00871678	0.273	0.376	3.20403e-58	NS
Fam204a	1.29779e-62	-0.00901495	0.317	0.44	3.28614e-58	NS
Cry2	1.30462e-62	0.0144296	0.447	0.567	3.30343e-58	NS
Rpl6	1.33163e-62	0.141132	0.687	0.772	3.37181e-58	NS
Ppdpf	1.38067e-62	-0.0304193	0.341	0.468	3.49599e-58	NS
Arhgef9	1.39502e-62	-0.0725908	0.237	0.361	3.53233e-58	NS
Rnaset2a	1.46289e-62	-0.180802	0.071	0.199	3.70418e-58	NS
Mga	1.53564e-62	-0.100468	0.302	0.449	3.8884e-58	NS
Gpcpd1	1.57857e-62	-0.115172	0.321	0.48	3.9971e-58	NS
Polr2f	1.58086e-62	-0.0678004	0.273	0.402	4.0029e-58	NS
Itpr2	1.61263e-62	-0.108192	0.414	0.575	4.08335e-58	NS
Nol7	1.62236e-62	-0.0132171	0.352	0.473	4.10799e-58	NS
Commd4	1.62296e-62	-0.0187664	0.215	0.316	4.10949e-58	NS
Txndc5	1.63262e-62	-0.0718692	0.195	0.313	4.13397e-58	NS
Tulp3	1.63588e-62	-0.0702478	0.218	0.339	4.14222e-58	NS
Trappc2l	1.64027e-62	0.0433559	0.223	0.299	4.15333e-58	NS
Map4k5	1.7242e-62	-0.0586473	0.146	0.246	4.36585e-58	NS
Eci1	1.75564e-62	-0.0490505	0.564	0.712	4.44545e-58	NS
Sdf4	1.77712e-62	-0.078712	0.331	0.474	4.49983e-58	NS
Pkn2	1.78926e-62	-0.0907846	0.515	0.682	4.5306e-58	NS
Trps1	1.84116e-62	-0.0151063	0.641	0.781	4.662e-58	NS
Ndufs5	1.93116e-62	-0.169252	0.547	0.733	4.88989e-58	NS
Zdhhc17	1.94601e-62	0.0279541	0.35	0.452	4.92749e-58	NS
Blvrb	1.97942e-62	0.0554844	0.203	0.267	5.01208e-58	NS
ENSMUSG00002075338	2.02952e-62	0.300763	0.24	0.181	5.13895e-58	UP
Ikbip	2.12262e-62	0.029635	0.558	0.682	5.3747e-58	NS
Hspa9	2.21341e-62	-0.0845651	0.378	0.534	5.60458e-58	NS
Erp44	2.27796e-62	-0.0194674	0.457	0.589	5.76802e-58	NS
Uqcrc1	2.29887e-62	-0.0255865	0.512	0.652	5.82097e-58	NS
Wasl	2.30587e-62	-0.0527691	0.388	0.531	5.83869e-58	NS
Chchd1	2.3492e-62	0.0604581	0.356	0.448	5.94841e-58	NS
Gmfb	2.43411e-62	-0.0966392	0.167	0.289	6.16341e-58	NS
Astn1	2.44016e-62	-0.0305911	0.268	0.383	6.17872e-58	NS
Mrps21	2.47993e-62	0.0962255	0.426	0.509	6.27944e-58	NS
B3galt1	2.52348e-62	-0.0697901	0.393	0.546	6.38971e-58	NS
Dusp11	2.5369e-62	0.0422104	0.597	0.716	6.42369e-58	NS
Ppme1	2.55892e-62	-0.024712	0.22	0.318	6.47945e-58	NS
Hipk2	2.57593e-62	-0.0737748	0.286	0.421	6.5225e-58	NS
Vta1	2.69633e-62	0.0163962	0.412	0.529	6.82737e-58	NS
Prex1	2.69868e-62	0.088955	0.445	0.537	6.83334e-58	NS
Glod4	2.72578e-62	-0.0116967	0.177	0.264	6.90195e-58	NS
Nsdhl	2.92926e-62	-0.0160916	0.322	0.436	7.41717e-58	NS
Lats1	2.94817e-62	-0.0621534	0.196	0.307	7.46506e-58	NS
Naa35	2.95819e-62	0.0174609	0.268	0.368	7.49044e-58	NS
Tmub2	2.99528e-62	0.0889315	0.232	0.282	7.58434e-58	NS
Zcchc24	3.03039e-62	-0.0457178	0.314	0.443	7.67325e-58	NS
Yipf1	3.09364e-62	-0.0473977	0.236	0.351	7.83341e-58	NS
Atp6v1e1	3.13032e-62	0.162586	0.617	0.686	7.92628e-58	NS
Grid2	3.15282e-62	0.002898	0.309	0.412	7.98324e-58	NS
Ube2i	3.24749e-62	0.0487122	0.268	0.346	8.22297e-58	NS
Ddx24	3.27257e-62	-0.196402	0.471	0.665	8.28647e-58	NS
Paip1	3.31589e-62	-0.0904239	0.263	0.405	8.39617e-58	NS
Tpm3	3.39142e-62	-0.0704321	0.308	0.444	8.58742e-58	NS
Ndufv2	3.55899e-62	-0.0522844	0.563	0.714	9.01172e-58	NS
Zmym2	3.56257e-62	-0.0818297	0.244	0.375	9.02079e-58	NS
Ppp1r2	3.65083e-62	-0.0508211	0.427	0.571	9.24426e-58	NS
Fip1l1	3.81162e-62	-0.0246697	0.277	0.397	9.6514e-58	NS
Adora2b	3.88553e-62	-0.00941753	0.327	0.447	9.83854e-58	NS
Tmem63b	3.90633e-62	0.015954	0.363	0.471	9.89122e-58	NS
Ube2k	3.96827e-62	-0.0413989	0.342	0.475	1.00481e-57	NS
Slc15a2	4.0708e-62	0.138325	0.711	0.798	1.03077e-57	NS
Mrpl43	4.14471e-62	-0.0238298	0.299	0.417	1.04948e-57	NS
2900052L18Rik	4.15022e-62	0.115931	0.295	0.353	1.05088e-57	NS
Ddit4	4.19471e-62	-0.124954	0.402	0.57	1.06214e-57	NS
Cops8	4.3836e-62	0.0455956	0.225	0.301	1.10997e-57	NS
Bclaf1	4.48457e-62	-0.0654051	0.54	0.694	1.13554e-57	NS
Sdcbp	4.51642e-62	-0.0626352	0.323	0.462	1.1436e-57	NS
Asap2	4.61678e-62	-0.0211309	0.404	0.537	1.16902e-57	NS
Zfp106	4.67856e-62	-0.164805	0.305	0.474	1.18466e-57	NS
Prpf40a	4.68567e-62	-0.108638	0.322	0.474	1.18646e-57	NS
Rbm5	4.70956e-62	-0.0155039	0.59	0.728	1.19251e-57	NS
Shc3	4.70984e-62	0.0969214	0.376	0.45	1.19258e-57	NS
Tmem80	4.72712e-62	0.0465048	0.263	0.347	1.19696e-57	NS
Tmem218	4.81001e-62	0.00615804	0.222	0.316	1.21794e-57	NS
Psmb6	4.82063e-62	0.0913011	0.584	0.686	1.22063e-57	NS
Aig1	4.8606e-62	-0.0544428	0.34	0.476	1.23075e-57	NS
Impa1	4.95335e-62	-0.0711717	0.371	0.516	1.25424e-57	NS
Xylt1	5.18571e-62	-0.0819327	0.404	0.56	1.31307e-57	NS
Epn2	5.19452e-62	0.0515528	0.371	0.467	1.3153e-57	NS
Sft2d3	5.20391e-62	0.0365581	0.25	0.334	1.31768e-57	NS
Sypl	5.27032e-62	-0.0122415	0.483	0.619	1.3345e-57	NS
Fam174a	5.41563e-62	-0.0506604	0.233	0.348	1.37129e-57	NS
Nhsl1	5.8104e-62	-0.0563955	0.285	0.405	1.47125e-57	NS
Rab30	5.87092e-62	0.0386843	0.271	0.357	1.48658e-57	NS
Jam2	5.92665e-62	-0.169484	0.462	0.655	1.50069e-57	NS
Nktr	6.03353e-62	-0.105729	0.596	0.762	1.52775e-57	NS
Ccnh	6.27331e-62	-0.0236298	0.342	0.469	1.58847e-57	NS
Dtymk	6.39404e-62	0.0532912	0.272	0.354	1.61903e-57	NS
Snta1	6.5046e-62	-0.0025496	0.287	0.397	1.64703e-57	NS
Gon4l	6.7564e-62	-0.0842778	0.16	0.274	1.71079e-57	NS
M6pr	6.77976e-62	-0.0074157	0.398	0.52	1.7167e-57	NS
Lsm12	6.96406e-62	-0.0994888	0.3	0.443	1.76337e-57	NS
Osbpl9	7.07753e-62	0.0902717	0.328	0.4	1.7921e-57	NS
4632427E13Rik	7.1489e-62	-0.0360812	0.473	0.614	1.81017e-57	NS
Dock1	7.28617e-62	-0.00303452	0.4	0.523	1.84493e-57	NS
Fkbp4	7.35072e-62	-0.0116257	0.313	0.423	1.86128e-57	NS
Ryk	7.35433e-62	-0.124792	0.416	0.587	1.86219e-57	NS
Ndufs1	7.37051e-62	-0.0730867	0.36	0.509	1.86629e-57	NS
Eif6	7.51516e-62	0.0595158	0.254	0.323	1.90291e-57	NS
Rpp14	7.65099e-62	0.0756575	0.179	0.228	1.93731e-57	NS
Rufy3	7.72439e-62	0.0949427	0.47	0.556	1.95589e-57	NS
Dync1li2	7.97018e-62	-0.029412	0.209	0.31	2.01813e-57	NS
Ddx42	8.03376e-62	0.0400391	0.308	0.407	2.03423e-57	NS
Hnrnpc	8.06289e-62	0.0146118	0.44	0.557	2.04161e-57	NS
Mcur1	8.17917e-62	-0.0838568	0.422	0.58	2.07105e-57	NS
Ubxn1	8.32237e-62	0.0108404	0.375	0.489	2.10731e-57	NS
Nckap5	8.6283e-62	0.0168592	0.362	0.471	2.18477e-57	NS
Hnrnpd	8.68004e-62	-0.0940345	0.28	0.423	2.19787e-57	NS
Nudt19	8.82927e-62	-0.032813	0.268	0.385	2.23566e-57	NS
Elavl1	8.87697e-62	0.0124962	0.364	0.479	2.24774e-57	NS
Hsdl2	8.9223e-62	-0.0621339	0.383	0.529	2.25921e-57	NS
Gns	9.05323e-62	-0.0302492	0.254	0.364	2.29237e-57	NS
Mrps18a	9.06498e-62	0.00129621	0.261	0.364	2.29534e-57	NS
Rnf215	9.0984e-62	-0.0661542	0.316	0.453	2.30381e-57	NS
BC003965	9.14524e-62	0.0293198	0.217	0.29	2.31567e-57	NS
Arcn1	9.39559e-62	-0.041293	0.291	0.409	2.37906e-57	NS
Sema6d	9.42008e-62	-0.0140564	0.569	0.715	2.38526e-57	NS
Cep350	9.72983e-62	-0.106245	0.287	0.432	2.46369e-57	NS
Pcmtd1	9.74086e-62	0.0201349	0.372	0.476	2.46648e-57	NS
Mrpl40	9.90302e-62	0.0315508	0.214	0.29	2.50754e-57	NS
Ppid	9.9211e-62	-0.02934	0.354	0.486	2.51212e-57	NS
Nadk2	1.01127e-61	-0.0624824	0.414	0.56	2.56065e-57	NS
Cfap20	1.012e-61	0.000847976	0.301	0.403	2.56248e-57	NS
Riok3	1.02035e-61	-0.0302203	0.337	0.462	2.58362e-57	NS
Rnf146	1.02794e-61	-0.027895	0.206	0.307	2.60283e-57	NS
Psmc5	1.03271e-61	-0.0160485	0.369	0.493	2.61492e-57	NS
Chchd3	1.03893e-61	-0.0871806	0.386	0.536	2.63066e-57	NS
Maoa	1.0592e-61	0.0113349	0.238	0.329	2.68199e-57	NS
Csde1	1.06455e-61	0.025513	0.427	0.54	2.69554e-57	NS
Wnt7b	1.07389e-61	-0.076959	0.214	0.334	2.7192e-57	NS
Fnta	1.09265e-61	-0.0428659	0.227	0.338	2.76669e-57	NS
Atp6v1d	1.11834e-61	0.0262682	0.383	0.492	2.83175e-57	NS
Wdr83os	1.15282e-61	0.00435415	0.278	0.375	2.91905e-57	NS
Vma21	1.18254e-61	-0.105187	0.275	0.421	2.99431e-57	NS
Bmpr1b	1.19262e-61	0.0690546	0.636	0.744	3.01984e-57	NS
Ncbp2	1.2031e-61	0.022747	0.253	0.343	3.04637e-57	NS
Anapc13	1.24807e-61	0.0563982	0.366	0.458	3.16024e-57	NS
Gm11627	1.25355e-61	0.128485	0.29	0.349	3.17411e-57	NS
Atxn2l	1.26486e-61	-0.00558802	0.217	0.308	3.20276e-57	NS
Paqr7	1.27519e-61	0.0868289	0.491	0.584	3.22891e-57	NS
Hypk	1.2934e-61	-0.0520622	0.212	0.323	3.27501e-57	NS
Rad23a	1.31768e-61	-0.0270515	0.151	0.239	3.3365e-57	NS
Nudt21	1.32146e-61	-0.00184729	0.223	0.319	3.34608e-57	NS
Pid1	1.33945e-61	0.0280379	0.455	0.566	3.39163e-57	NS
Ufl1	1.39414e-61	-0.0678251	0.442	0.589	3.53011e-57	NS
Vbp1	1.41569e-61	-0.0165845	0.227	0.328	3.58468e-57	NS
Htt	1.41632e-61	-0.103853	0.221	0.357	3.58626e-57	NS
Atf7ip	1.55461e-61	-0.0567102	0.372	0.508	3.93642e-57	NS
Pyurf	1.57888e-61	0.042935	0.264	0.344	3.99789e-57	NS
Slc27a1	1.58123e-61	0.200716	0.815	0.874	4.00384e-57	UP
Mettl26	1.59372e-61	-0.0405854	0.231	0.344	4.03545e-57	NS
Ube2w	1.6078e-61	0.026553	0.244	0.331	4.0711e-57	NS
Zfp532	1.62594e-61	0.0019954	0.259	0.359	4.11704e-57	NS
Ginm1	1.64399e-61	-0.00368548	0.486	0.616	4.16275e-57	NS
Thrap3	1.74099e-61	-0.0227703	0.36	0.481	4.40836e-57	NS
Gmps	1.82043e-61	-0.0548146	0.302	0.433	4.60951e-57	NS
Fads2	1.83095e-61	0.0707045	0.661	0.775	4.63616e-57	NS
Glg1	1.84631e-61	-0.103072	0.38	0.535	4.67503e-57	NS
Zcrb1	1.90615e-61	-0.0601706	0.216	0.333	4.82656e-57	NS
Cyp4f13	1.90738e-61	-0.00468944	0.238	0.331	4.82967e-57	NS
Tmem29	1.92854e-61	0.0466696	0.282	0.362	4.88325e-57	NS
Nfs1	1.95075e-61	-0.0318175	0.21	0.312	4.93949e-57	NS
Trpm7	1.95081e-61	-0.0430494	0.394	0.535	4.93964e-57	NS
Jund	1.9637e-61	0.164124	0.564	0.624	4.97229e-57	NS
Cd302	2.01582e-61	-0.0661141	0.364	0.503	5.10426e-57	NS
Tulp4	2.09981e-61	-0.0973424	0.435	0.594	5.31694e-57	NS
Pcf11	2.12261e-61	-0.00817031	0.191	0.279	5.37465e-57	NS
Amn1	2.13375e-61	-0.0420729	0.293	0.413	5.40287e-57	NS
Snf8	2.14815e-61	0.0145457	0.185	0.268	5.43932e-57	NS
Matr3	2.18278e-61	-0.0564882	0.381	0.518	5.52702e-57	NS
Ckap5	2.21942e-61	-0.0579799	0.565	0.717	5.61979e-57	NS
Sp3	2.35149e-61	-0.0684403	0.27	0.397	5.95421e-57	NS
Tceal8	2.44176e-61	0.0515057	0.332	0.424	6.18278e-57	NS
Acin1	2.4463e-61	-0.0714197	0.426	0.58	6.19427e-57	NS
Nabp2	2.46697e-61	0.093734	0.302	0.367	6.24661e-57	NS
Tmem254	2.48317e-61	0.148685	0.353	0.401	6.28764e-57	NS
Glrb	2.51e-61	0.0164646	0.369	0.481	6.35557e-57	NS
Rsbn1	2.52485e-61	0.0396485	0.279	0.371	6.39316e-57	NS
Hsp90aa1	2.55102e-61	-0.171085	0.392	0.567	6.45943e-57	NS
Stx7	2.56873e-61	0.0146465	0.415	0.532	6.50429e-57	NS
Tor1aip2	2.60111e-61	0.0058643	0.231	0.323	6.58628e-57	NS
Fgfr1op2	2.72527e-61	-0.0942802	0.281	0.423	6.90066e-57	NS
Smarcd1	2.82928e-61	0.06348	0.29	0.368	7.16402e-57	NS
Pgm1	2.90468e-61	0.0471427	0.545	0.66	7.35493e-57	NS
Gm44257	2.90824e-61	0.295	0.462	0.471	7.36397e-57	UP
Ctsf	2.91492e-61	0.0699621	0.598	0.707	7.38086e-57	NS
Izumo4	2.94769e-61	0.0489203	0.303	0.391	7.46386e-57	NS
Ptpra	3.00164e-61	-0.115193	0.623	0.79	7.60045e-57	NS
Actr10	3.03338e-61	-0.0173227	0.411	0.54	7.68081e-57	NS
Zup1	3.05264e-61	-0.0163253	0.315	0.43	7.7296e-57	NS
Dpy19l4	3.11669e-61	-0.105713	0.311	0.457	7.89178e-57	NS
Smim30	3.14599e-61	0.0746477	0.243	0.304	7.96597e-57	NS
Psmc3	3.14652e-61	0.056106	0.447	0.55	7.96731e-57	NS
Setd2	3.30463e-61	-0.0426447	0.304	0.433	8.36766e-57	NS
Tet3	3.48373e-61	0.0468927	0.211	0.279	8.82114e-57	NS
Atp6v0a2	3.53163e-61	-0.0282608	0.224	0.327	8.94244e-57	NS
Hcfc1	3.5578e-61	-0.050831	0.179	0.283	9.00871e-57	NS
Tpcn1	3.67608e-61	-0.00826573	0.246	0.347	9.30821e-57	NS
Ip6k2	3.68222e-61	0.0693003	0.27	0.337	9.32374e-57	NS
Rbl2	3.75167e-61	-0.0558733	0.213	0.328	9.49961e-57	NS
Mrpl38	3.75735e-61	0.0113712	0.192	0.275	9.51399e-57	NS
Klhdc2	3.79085e-61	-0.00400226	0.301	0.41	9.59881e-57	NS
Sod2	3.87961e-61	0.0499333	0.612	0.732	9.82356e-57	NS
Ctbp1	4.00972e-61	-0.00134394	0.175	0.258	1.0153e-56	NS
Mrps34	4.09767e-61	0.0845113	0.309	0.379	1.03757e-56	NS
Csdc2	4.15043e-61	0.0320701	0.301	0.392	1.05093e-56	NS
Acot1	4.16376e-61	-0.134379	0.197	0.335	1.0543e-56	NS
Lmcd1	4.24797e-61	0.129959	0.368	0.428	1.07563e-56	NS
Acadsb	4.255e-61	-0.149169	0.374	0.545	1.07741e-56	NS
Acbd3	4.36231e-61	-0.0395733	0.269	0.391	1.10458e-56	NS
Tspyl4	4.49231e-61	-0.0358282	0.297	0.418	1.1375e-56	NS
Actr3	4.50035e-61	-0.0437592	0.238	0.354	1.13953e-56	NS
Ap2s1	4.61306e-61	0.0811127	0.269	0.336	1.16807e-56	NS
Tpgs1	4.7746e-61	0.0282854	0.195	0.269	1.20898e-56	NS
Tob1	4.86554e-61	0.0643755	0.524	0.633	1.232e-56	NS
Ywhab	4.89696e-61	-0.153384	0.465	0.648	1.23996e-56	NS
Dnlz	4.93233e-61	-0.033398	0.174	0.271	1.24892e-56	NS
Cstb	5.07252e-61	0.0627081	0.299	0.376	1.28441e-56	NS
Gpd2	5.16548e-61	-0.0229564	0.325	0.45	1.30795e-56	NS
Mpv17l	5.25042e-61	0.019387	0.25	0.339	1.32946e-56	NS
Taf11	5.30256e-61	0.0171295	0.218	0.299	1.34266e-56	NS
Mboat7	5.32077e-61	0.04919	0.206	0.272	1.34727e-56	NS
Nkiras1	5.33271e-61	-0.0438381	0.236	0.353	1.3503e-56	NS
Slc35e4	5.43044e-61	0.105288	0.303	0.36	1.37504e-56	NS
Mcee	5.67873e-61	-0.122945	0.278	0.429	1.43791e-56	NS
Kpna4	5.69336e-61	0.0516984	0.285	0.366	1.44162e-56	NS
Zbed6	5.74904e-61	-0.078588	0.256	0.384	1.45571e-56	NS
Lrrc4b	5.78819e-61	0.0999726	0.367	0.44	1.46563e-56	NS
Tprgl	5.82084e-61	-0.0598937	0.392	0.534	1.4739e-56	NS
Rabgap1	6.02499e-61	-0.058959	0.253	0.372	1.52559e-56	NS
Prpf39	6.05978e-61	-0.00799058	0.274	0.38	1.5344e-56	NS
Rab11fip4	6.07245e-61	-0.0596251	0.174	0.278	1.5376e-56	NS
Rab11a	6.08365e-61	0.0554141	0.282	0.365	1.54044e-56	NS
Dip2b	6.11217e-61	-0.00584953	0.259	0.355	1.54766e-56	NS
Stag1	6.19797e-61	0.019362	0.402	0.509	1.56939e-56	NS
Snrpf	6.23046e-61	-0.0690267	0.181	0.297	1.57761e-56	NS
Grin2b	6.24045e-61	-0.13298	0.261	0.414	1.58014e-56	NS
Rbm4b	6.35224e-61	0.0328502	0.33	0.425	1.60845e-56	NS
Zfp68	6.4771e-61	-0.0574754	0.17	0.271	1.64007e-56	NS
Snapc5	6.49013e-61	0.0344381	0.208	0.284	1.64337e-56	NS
Dlgap1	6.52939e-61	-0.158139	0.653	0.824	1.65331e-56	NS
Hsd17b12	6.56205e-61	0.0262252	0.637	0.765	1.66158e-56	NS
Ap1g1	6.67235e-61	-0.0394566	0.187	0.29	1.68951e-56	NS
Shisa5	6.71995e-61	0.0255868	0.28	0.378	1.70156e-56	NS
Bicd1	6.86686e-61	-0.132837	0.49	0.665	1.73876e-56	NS
Tmem176b	6.89902e-61	0.240922	0.789	0.842	1.7469e-56	UP
Prkag1	6.94025e-61	0.0267753	0.174	0.239	1.75734e-56	NS
Iscu	7.03961e-61	0.00681053	0.365	0.476	1.7825e-56	NS
Itch	7.13816e-61	0.0158521	0.405	0.524	1.80745e-56	NS
Kcnip3	7.13855e-61	-0.0437204	0.241	0.356	1.80755e-56	NS
Pcnp	7.23834e-61	-0.0920155	0.256	0.39	1.83282e-56	NS
Zfc3h1	7.50861e-61	-0.0624349	0.211	0.325	1.90125e-56	NS
Ddt	7.51916e-61	-0.0479798	0.546	0.696	1.90393e-56	NS
Ankrd29	7.88971e-61	-0.0897465	0.193	0.315	1.99775e-56	NS
Aco1	7.94968e-61	-0.00859498	0.26	0.363	2.01294e-56	NS
Ythdf3	7.95079e-61	-0.0390718	0.226	0.336	2.01322e-56	NS
Pax6	8.29988e-61	0.18777	0.445	0.487	2.10161e-56	NS
Cct3	8.3002e-61	0.00613455	0.462	0.586	2.10169e-56	NS
Skp1	8.39115e-61	0.142105	0.643	0.723	2.12472e-56	NS
Gk	8.42218e-61	0.00246536	0.392	0.508	2.13258e-56	NS
Tank	8.49763e-61	-0.124691	0.336	0.501	2.15168e-56	NS
Sox6	8.54522e-61	-0.0871352	0.371	0.523	2.16373e-56	NS
Sirt5	8.95179e-61	0.0403927	0.2	0.271	2.26668e-56	NS
Ubr7	9.11837e-61	-0.0124536	0.271	0.381	2.30886e-56	NS
Pcbp4	9.22727e-61	0.105776	0.244	0.292	2.33644e-56	NS
Acp2	9.23402e-61	0.0322367	0.237	0.318	2.33815e-56	NS
Elovl5	9.29225e-61	-0.110058	0.598	0.767	2.35289e-56	NS
Polr1h	9.7786e-61	0.110587	0.238	0.277	2.47604e-56	NS
Exoc5	9.89841e-61	-0.0496882	0.227	0.341	2.50638e-56	NS
Mapk10	1.02735e-60	-0.0719548	0.265	0.39	2.60136e-56	NS
Glrx5	1.02806e-60	0.121711	0.259	0.303	2.60316e-56	NS
E130102H24Rik	1.03198e-60	0.133841	0.371	0.429	2.61308e-56	NS
Mir124-2hg	1.03852e-60	0.13892	0.477	0.556	2.62963e-56	NS
Msi1	1.04733e-60	-0.00825771	0.312	0.424	2.65195e-56	NS
Wwc1	1.04944e-60	-0.0842292	0.292	0.427	2.65729e-56	NS
Atp6v1b2	1.05007e-60	-0.0468586	0.194	0.297	2.65889e-56	NS
Snrpc	1.07115e-60	0.112186	0.327	0.385	2.71226e-56	NS
Cipc	1.09209e-60	-0.0037558	0.318	0.429	2.76529e-56	NS
Mtch2	1.11014e-60	0.0607157	0.621	0.729	2.81098e-56	NS
Clasp2	1.11799e-60	0.0408656	0.644	0.767	2.83087e-56	NS
Malat1	1.11859e-60	0.234711	1	1	2.83239e-56	UP
4933431E20Rik	1.12821e-60	0.0546192	0.387	0.48	2.85674e-56	NS
Mfsd2a	1.1426e-60	0.122433	0.415	0.484	2.89317e-56	NS
Gm2115	1.14346e-60	-0.170412	0.139	0.279	2.89535e-56	NS
H2az2	1.15009e-60	0.0915941	0.539	0.643	2.91215e-56	NS
Gnb2	1.16377e-60	0.0901153	0.687	0.786	2.94678e-56	NS
Smchd1	1.20728e-60	-0.120663	0.298	0.453	3.05696e-56	NS
Hivep1	1.22238e-60	-0.0562369	0.265	0.384	3.09519e-56	NS
Rnf182	1.244e-60	0.0660191	0.372	0.458	3.14994e-56	NS
Vps29	1.25235e-60	-0.0354167	0.379	0.513	3.17107e-56	NS
Atrx	1.25941e-60	-0.128211	0.541	0.713	3.18895e-56	NS
Gdpd1	1.2705e-60	0.0475164	0.286	0.372	3.21704e-56	NS
Tln1	1.31449e-60	-0.0959665	0.249	0.387	3.32841e-56	NS
Gas6	1.35389e-60	-0.087563	0.275	0.413	3.42819e-56	NS
Fxr1	1.38179e-60	-0.0157804	0.554	0.694	3.49882e-56	NS
Eif3m	1.42007e-60	0.00358443	0.23	0.326	3.59576e-56	NS
Ocrl	1.43949e-60	-0.022536	0.247	0.351	3.64493e-56	NS
Arl3	1.45522e-60	0.0525165	0.55	0.666	3.68477e-56	NS
Pcbp1	1.49146e-60	0.0918746	0.639	0.739	3.77654e-56	NS
Mro	1.54496e-60	0.0760538	0.357	0.433	3.912e-56	NS
Coro2b	1.55571e-60	-0.0103077	0.248	0.346	3.93921e-56	NS
Hnrnpm	1.59954e-60	0.00950003	0.436	0.557	4.05019e-56	NS
Rpl35a	1.61024e-60	-0.0165552	0.469	0.606	4.07729e-56	NS
Srp14	1.61993e-60	0.0764634	0.511	0.611	4.10183e-56	NS
Ptprd	1.6359e-60	-0.00848134	0.383	0.503	4.14227e-56	NS
Rbbp7	1.70021e-60	-0.0350267	0.371	0.498	4.30511e-56	NS
Cep85l	1.71401e-60	-0.100094	0.512	0.679	4.34005e-56	NS
Bub3	1.73498e-60	0.0283337	0.3	0.39	4.39314e-56	NS
Specc1	1.82206e-60	-0.0957542	0.526	0.69	4.61365e-56	NS
Fam168b	1.82413e-60	0.00732683	0.303	0.404	4.61889e-56	NS
Ice1	1.82945e-60	-0.0903496	0.126	0.234	4.63236e-56	NS
Mettl7a1	1.83578e-60	-0.0724145	0.225	0.344	4.64837e-56	NS
Ash1l	1.83703e-60	-0.0487654	0.558	0.705	4.65154e-56	NS
Ahi1	1.89422e-60	-0.0584446	0.441	0.59	4.79634e-56	NS
Dipk1c	1.93823e-60	0.0616275	0.299	0.378	4.9078e-56	NS
Npepps	1.95004e-60	-0.0656382	0.466	0.613	4.9377e-56	NS
Tmem223	1.96578e-60	0.0514542	0.407	0.505	4.97756e-56	NS
Max	1.98432e-60	-0.014508	0.188	0.276	5.0245e-56	NS
Notch2	2.0353e-60	-0.0703193	0.232	0.351	5.15357e-56	NS
Cdc123	2.0403e-60	0.0191264	0.233	0.319	5.16625e-56	NS
Zfp706	2.051e-60	0.0859736	0.442	0.53	5.19335e-56	NS
Gphn	2.10169e-60	-0.0946012	0.357	0.509	5.3217e-56	NS
Lifr	2.13794e-60	-0.0822419	0.264	0.393	5.41347e-56	NS
Ranbp9	2.14321e-60	-0.0645856	0.185	0.297	5.42683e-56	NS
Zfp36l2	2.23396e-60	0.224752	0.696	0.757	5.65661e-56	UP
Ndufb2	2.35575e-60	0.0120659	0.517	0.647	5.96499e-56	NS
Omg	2.41019e-60	0.0133356	0.625	0.756	6.10283e-56	NS
D330023K18Rik	2.41392e-60	-0.00484465	0.149	0.229	6.11228e-56	NS
Hmgn1	2.42786e-60	-0.0422086	0.483	0.633	6.14758e-56	NS
Cuedc2	2.44226e-60	-0.0126086	0.325	0.446	6.18404e-56	NS
Atp6v1g1	2.46292e-60	0.0534736	0.601	0.716	6.23637e-56	NS
Sc5d	2.52373e-60	0.0482335	0.607	0.724	6.39035e-56	NS
Tut4	2.5339e-60	-0.107157	0.303	0.455	6.4161e-56	NS
Dhx9	2.69042e-60	-0.0664835	0.207	0.318	6.81242e-56	NS
Cnpy2	2.7051e-60	0.00599772	0.44	0.561	6.84957e-56	NS
Pigp	2.72133e-60	-0.127438	0.402	0.576	6.89069e-56	NS
Herc1	2.74245e-60	-0.0494867	0.325	0.455	6.94417e-56	NS
Metrnl	2.77152e-60	0.137967	0.227	0.258	7.01777e-56	NS
Ubxn6	2.79465e-60	-0.0162315	0.251	0.352	7.07632e-56	NS
Ston2	2.84943e-60	0.0313399	0.31	0.405	7.21503e-56	NS
Ehmt1	2.86599e-60	0.00905658	0.256	0.35	7.25698e-56	NS
Atp6v0d1	2.87621e-60	0.0178658	0.293	0.383	7.28286e-56	NS
Pcmt1	2.87907e-60	0.0284223	0.438	0.552	7.2901e-56	NS
Tsn	2.94289e-60	-0.00689899	0.462	0.595	7.4517e-56	NS
Lpcat1	2.97648e-60	-0.0345823	0.175	0.27	7.53673e-56	NS
Gabra4	2.98939e-60	0.0298808	0.26	0.342	7.56943e-56	NS
Spry2	2.99141e-60	-0.0142863	0.388	0.516	7.57454e-56	NS
Sec63	3.01816e-60	-0.0426302	0.287	0.406	7.64228e-56	NS
Slc7a2	3.05558e-60	0.102209	0.442	0.52	7.73704e-56	NS
Csgalnact1	3.07686e-60	-0.0260273	0.455	0.591	7.79093e-56	NS
Ubp1	3.08113e-60	0.0254467	0.194	0.265	7.80173e-56	NS
Ube2a	3.08768e-60	-0.0228951	0.164	0.253	7.81831e-56	NS
Osbpl1a	3.09659e-60	-0.0546697	0.537	0.689	7.84087e-56	NS
Nsmce1	3.3249e-60	0.0607083	0.216	0.283	8.41898e-56	NS
Jagn1	3.43601e-60	-0.0191763	0.254	0.355	8.70031e-56	NS
Fnbp1	3.48753e-60	-0.0980291	0.577	0.739	8.83078e-56	NS
Mpv17l2	3.59855e-60	0.0711032	0.274	0.342	9.1119e-56	NS
Fdxr	3.63024e-60	-0.0562243	0.184	0.29	9.19214e-56	NS
Mrpl55	3.71655e-60	0.0400312	0.315	0.404	9.41068e-56	NS
Ino80d	3.93624e-60	-0.00515235	0.266	0.369	9.96694e-56	NS
Naa20	4.05688e-60	0.0129162	0.245	0.341	1.02724e-55	NS
Spr	4.0894e-60	0.0574053	0.264	0.333	1.03548e-55	NS
Atp1b3	4.14841e-60	0.0817683	0.314	0.389	1.05042e-55	NS
Elp2	4.40728e-60	0.0710346	0.165	0.214	1.11597e-55	NS
Atox1	4.4817e-60	0.0507769	0.444	0.545	1.13481e-55	NS
Nt5c3	4.59154e-60	0.0657848	0.228	0.293	1.16262e-55	NS
Trip11	4.5963e-60	-0.171071	0.436	0.617	1.16383e-55	NS
Stox2	4.70475e-60	0.000109914	0.431	0.556	1.19129e-55	NS
Ide	4.84429e-60	-0.000572985	0.433	0.556	1.22662e-55	NS
Set	4.93256e-60	0.0416211	0.451	0.557	1.24897e-55	NS
Srebf1	4.93972e-60	0.0830521	0.535	0.633	1.25079e-55	NS
Zfp260	4.9607e-60	-0.0801762	0.348	0.487	1.2561e-55	NS
Sec61b	5.05744e-60	0.014818	0.425	0.543	1.2806e-55	NS
Tmem126a	5.10751e-60	0.0320745	0.213	0.291	1.29327e-55	NS
Gm11266	5.22551e-60	0.114298	0.212	0.252	1.32315e-55	NS
Ranbp1	5.28599e-60	0.0108269	0.42	0.542	1.33847e-55	NS
Ppp1r10	5.48931e-60	0.0776846	0.355	0.435	1.38995e-55	NS
Sec22b	5.71074e-60	0.0423333	0.196	0.261	1.44602e-55	NS
Angel2	5.74919e-60	0.0419003	0.298	0.39	1.45575e-55	NS
Spire1	5.85247e-60	-0.19867	0.625	0.8	1.4819e-55	NS
Fbxl5	6.0194e-60	0.00573914	0.256	0.353	1.52417e-55	NS
Cct2	6.01965e-60	-0.0435953	0.472	0.618	1.52424e-55	NS
Stag2	6.10634e-60	-0.0877534	0.36	0.508	1.54619e-55	NS
Sfpq	6.1367e-60	-0.156962	0.554	0.729	1.55387e-55	NS
Abr	6.20963e-60	-0.0413013	0.405	0.541	1.57234e-55	NS
Fbxw2	6.34579e-60	0.0387449	0.282	0.366	1.60682e-55	NS
Nr1d2	6.43366e-60	0.0747506	0.348	0.428	1.62907e-55	NS
Oga	6.46079e-60	-0.0893071	0.218	0.346	1.63594e-55	NS
Rbm22	6.5045e-60	-0.0312019	0.28	0.397	1.647e-55	NS
Dhx36	6.55148e-60	-0.0975586	0.581	0.748	1.6589e-55	NS
Rab21	6.61415e-60	-0.017599	0.466	0.599	1.67477e-55	NS
Cdk13	6.66623e-60	-0.0919298	0.21	0.334	1.68796e-55	NS
Stk11	6.71915e-60	-0.0824118	0.204	0.322	1.70136e-55	NS
Psd3	6.89234e-60	-0.154128	0.228	0.381	1.74521e-55	NS
Rps18	7.02142e-60	-0.122914	0.527	0.699	1.77789e-55	NS
Arid4b	7.05442e-60	-0.0539349	0.29	0.417	1.78625e-55	NS
Igbp1	7.08708e-60	-0.0268831	0.15	0.235	1.79452e-55	NS
Scara3	7.1066e-60	-0.179552	0.486	0.669	1.79946e-55	NS
Tom1l2	7.52224e-60	-0.0318973	0.208	0.306	1.90471e-55	NS
Rhoc	7.61944e-60	0.0694552	0.285	0.358	1.92932e-55	NS
Ubxn4	7.63671e-60	-0.0744766	0.417	0.57	1.93369e-55	NS
Bola1	7.78427e-60	0.0188703	0.199	0.278	1.97106e-55	NS
Ncl	7.80468e-60	-0.0666337	0.497	0.65	1.97622e-55	NS
Tspan14	7.94972e-60	-0.0350019	0.161	0.255	2.01295e-55	NS
6430590A07Rik	8.0257e-60	-0.0399187	0.219	0.323	2.03219e-55	NS
Sf1	8.06387e-60	0.0935724	0.32	0.386	2.04185e-55	NS
Map3k2	8.14931e-60	-0.0152235	0.273	0.382	2.06349e-55	NS
Mau2	8.20322e-60	0.0449796	0.184	0.245	2.07714e-55	NS
Sdc2	8.21509e-60	-0.145926	0.634	0.808	2.08014e-55	NS
Ring1	8.23233e-60	0.0405058	0.235	0.314	2.08451e-55	NS
Fuz	8.319e-60	-0.089627	0.141	0.251	2.10645e-55	NS
Mmp14	8.35904e-60	-0.0707895	0.241	0.362	2.11659e-55	NS
Hps4	8.99586e-60	0.0540309	0.263	0.336	2.27784e-55	NS
Daam2	9.00469e-60	-0.132191	0.522	0.696	2.28008e-55	NS
Rxylt1	9.05188e-60	0.0987113	0.362	0.438	2.29203e-55	NS
Gli3	9.05395e-60	0.00953898	0.337	0.445	2.29255e-55	NS
Rpl7	9.08003e-60	0.101481	0.453	0.538	2.29916e-55	NS
Gnai3	9.0921e-60	-0.0601905	0.326	0.458	2.30221e-55	NS
Tm9sf3	9.2148e-60	-0.10521	0.489	0.653	2.33328e-55	NS
Polr2j	9.26307e-60	0.0721363	0.261	0.323	2.3455e-55	NS
Ubr3	9.4577e-60	-0.0759397	0.214	0.329	2.39478e-55	NS
Polb	9.4758e-60	-0.0427353	0.246	0.362	2.39937e-55	NS
Phactr3	9.56688e-60	0.00623392	0.632	0.764	2.42243e-55	NS
Orc4	9.61092e-60	-0.07433	0.266	0.395	2.43358e-55	NS
Vezf1	9.70367e-60	0.03407	0.373	0.477	2.45707e-55	NS
Lgals3bp	9.76384e-60	-0.296358	0.24	0.439	2.4723e-55	DOWN
Polr3h	9.79107e-60	0.0862872	0.559	0.66	2.4792e-55	NS
Ralgds	9.88135e-60	0.0207933	0.208	0.286	2.50206e-55	NS
Zbtb37	1.01265e-59	-0.0702912	0.193	0.309	2.56413e-55	NS
Pcm1	1.01554e-59	-0.0522629	0.551	0.703	2.57144e-55	NS
Ppp4r3a	1.02999e-59	-0.0959373	0.249	0.382	2.60804e-55	NS
Capzb	1.03609e-59	0.00324715	0.312	0.416	2.62349e-55	NS
Api5	1.06142e-59	-0.128386	0.218	0.357	2.68762e-55	NS
Rnf167	1.07117e-59	0.08733	0.325	0.392	2.71232e-55	NS
Snx6	1.09047e-59	-0.0728145	0.428	0.58	2.76118e-55	NS
Ago2	1.09737e-59	-0.0685222	0.233	0.355	2.77866e-55	NS
Sdf2	1.09937e-59	0.0772235	0.709	0.817	2.78371e-55	NS
Pdpn	1.11038e-59	-0.130446	0.437	0.604	2.81159e-55	NS
Wnk1	1.14236e-59	-0.0179508	0.397	0.525	2.89257e-55	NS
Slc25a46	1.19585e-59	-0.0316437	0.221	0.324	3.02802e-55	NS
Slc25a11	1.21428e-59	-0.0360466	0.272	0.39	3.07467e-55	NS
Txlna	1.25847e-59	-0.00934043	0.266	0.374	3.18657e-55	NS
Gfap	1.2681e-59	-0.363266	0.242	0.415	3.21095e-55	DOWN
Chd6	1.26988e-59	-0.0423203	0.45	0.589	3.21546e-55	NS
Atf7	1.27928e-59	0.0715365	0.279	0.351	3.23926e-55	NS
Mfn1	1.30172e-59	-0.0375735	0.513	0.66	3.29609e-55	NS
Mcl1	1.30212e-59	-0.0273728	0.232	0.336	3.2971e-55	NS
Cops4	1.31012e-59	-0.0538992	0.29	0.417	3.31736e-55	NS
Aph1a	1.33745e-59	0.0559841	0.294	0.373	3.38657e-55	NS
Nudc	1.36297e-59	-0.0636813	0.257	0.378	3.45117e-55	NS
Gpr37	1.36309e-59	0.00350839	0.333	0.438	3.45147e-55	NS
Sptlc1	1.37131e-59	0.0011663	0.249	0.343	3.47229e-55	NS
Rab18	1.37903e-59	-0.0672777	0.448	0.596	3.49183e-55	NS
Dnajb14	1.38849e-59	-0.0266969	0.359	0.487	3.51579e-55	NS
Atp6v1c1	1.39372e-59	-0.0206908	0.231	0.335	3.52903e-55	NS
Churc1	1.44643e-59	-0.0859366	0.139	0.244	3.66252e-55	NS
Dram2	1.4492e-59	0.00915617	0.226	0.312	3.66951e-55	NS
Gm49599	1.47933e-59	-0.131228	0.216	0.355	3.74582e-55	NS
Neo1	1.48051e-59	-0.00847136	0.349	0.463	3.7488e-55	NS
Aco2	1.52735e-59	-0.117978	0.627	0.794	3.8674e-55	NS
Gm11578	1.57407e-59	-0.105625	0.091	0.191	3.9857e-55	NS
Ngef	1.58956e-59	-0.0693439	0.28	0.407	4.02492e-55	NS
Ccdc59	1.68345e-59	0.0310904	0.373	0.483	4.26266e-55	NS
Sf3b6	1.6836e-59	0.0994247	0.57	0.659	4.26305e-55	NS
Luc7l3	1.73564e-59	0.111931	0.691	0.785	4.39482e-55	NS
Stard7	1.76756e-59	-0.0446189	0.227	0.333	4.47563e-55	NS
Ppp3cb	1.80861e-59	-0.0345054	0.199	0.299	4.57957e-55	NS
Eef2	1.82429e-59	-0.0809018	0.467	0.617	4.61929e-55	NS
Cltb	1.82718e-59	0.0450369	0.278	0.362	4.62661e-55	NS
Eif3k	1.88207e-59	0.0232052	0.359	0.462	4.76559e-55	NS
Acss1	1.92097e-59	-0.0718888	0.324	0.46	4.86408e-55	NS
Mbd3	1.9299e-59	0.025123	0.225	0.312	4.8867e-55	NS
Arhgef19	1.96709e-59	0.0368221	0.249	0.33	4.98087e-55	NS
Rpl36al	1.99965e-59	-0.0692441	0.131	0.231	5.06332e-55	NS
Aak1	2.01877e-59	-0.0372835	0.234	0.338	5.11173e-55	NS
Ptpn12	2.03038e-59	-0.068825	0.206	0.326	5.14113e-55	NS
Mrpl33	2.06486e-59	-0.035677	0.277	0.39	5.22843e-55	NS
Cnih4	2.08083e-59	-0.0116824	0.457	0.59	5.26888e-55	NS
Cdh19	2.0826e-59	-0.00471819	0.306	0.408	5.27334e-55	NS
Rnaset2b	2.09535e-59	-0.127938	0.096	0.206	5.30562e-55	NS
Slc25a23	2.10986e-59	0.0031342	0.292	0.394	5.34239e-55	NS
Dennd1a	2.22321e-59	0.0101433	0.449	0.569	5.62938e-55	NS
Eef1akmt2	2.34935e-59	-0.0535472	0.156	0.255	5.9488e-55	NS
Gtf2b	2.38461e-59	-0.0416614	0.228	0.339	6.03808e-55	NS
Prdm16os	2.4149e-59	-0.0467329	0.394	0.538	6.11477e-55	NS
Hspa4l	2.49132e-59	-0.135813	0.359	0.519	6.30827e-55	NS
Cspp1	2.51513e-59	-0.0434778	0.495	0.643	6.36856e-55	NS
Rbm6	2.52884e-59	0.0396405	0.279	0.361	6.40327e-55	NS
Mrps14	2.60299e-59	-0.000152669	0.495	0.624	6.59102e-55	NS
Slc30a1	2.63152e-59	-0.0419175	0.168	0.262	6.66326e-55	NS
Tubb5	2.63799e-59	0.172432	0.387	0.441	6.67966e-55	NS
Tnrc6a	2.66065e-59	0.0772761	0.547	0.646	6.73702e-55	NS
Tmem106b	2.67077e-59	-0.167753	0.498	0.677	6.76265e-55	NS
Rcor3	2.73242e-59	0.0661763	0.218	0.272	6.91877e-55	NS
Rprd1a	2.75613e-59	-0.0232597	0.306	0.423	6.97879e-55	NS
Cox10	2.7702e-59	0.0687249	0.388	0.477	7.01441e-55	NS
Pak1ip1	2.77536e-59	0.0158582	0.36	0.471	7.02748e-55	NS
Nvl	2.78752e-59	-0.0114062	0.202	0.29	7.05828e-55	NS
Irf3	2.84459e-59	-0.0525023	0.162	0.264	7.20278e-55	NS
Zfp207	3.01311e-59	-0.00764646	0.43	0.552	7.62949e-55	NS
Akr1a1	3.02659e-59	-0.0522355	0.272	0.4	7.66362e-55	NS
Cnp	3.07075e-59	-0.0858723	0.374	0.522	7.77544e-55	NS
Gabarapl1	3.08676e-59	0.010588	0.239	0.332	7.81599e-55	NS
Cisd2	3.09648e-59	0.0706617	0.482	0.582	7.84061e-55	NS
Arl2bp	3.11046e-59	0.0279025	0.301	0.397	7.87599e-55	NS
Pip4p1	3.13301e-59	-0.0152204	0.27	0.377	7.93309e-55	NS
Gpr107	3.2747e-59	-0.0395206	0.233	0.338	8.29187e-55	NS
Nudcd2	3.28115e-59	0.00642845	0.249	0.343	8.30821e-55	NS
Mrpl27	3.33688e-59	0.0230612	0.243	0.332	8.44932e-55	NS
Thrb	3.35948e-59	-0.0346906	0.217	0.32	8.50653e-55	NS
Zranb2	3.36355e-59	-0.00899273	0.647	0.795	8.51684e-55	NS
Agl	3.36791e-59	-0.0535714	0.551	0.701	8.5279e-55	NS
Cntfr	3.42953e-59	0.0395296	0.686	0.799	8.68392e-55	NS
Nfu1	3.47039e-59	0.0381353	0.264	0.347	8.78738e-55	NS
Prpf19	3.55905e-59	-0.0992274	0.316	0.468	9.01186e-55	NS
Txndc17	3.63103e-59	-0.0278726	0.241	0.343	9.19413e-55	NS
Uhrf2	3.64362e-59	-0.046935	0.224	0.333	9.226e-55	NS
Clk1	3.73085e-59	-0.0987035	0.608	0.77	9.44689e-55	NS
Cmtm3	3.76173e-59	0.0841043	0.209	0.261	9.52507e-55	NS
Vps41	3.83542e-59	-0.0668805	0.194	0.309	9.71166e-55	NS
Dbn1	3.88122e-59	0.0332078	0.178	0.241	9.82765e-55	NS
Sft2d2	3.99063e-59	-0.00262873	0.177	0.26	1.01047e-54	NS
Efhd2	4.04532e-59	0.115918	0.573	0.658	1.02432e-54	NS
Nit1	4.10965e-59	-0.0573762	0.223	0.339	1.0406e-54	NS
Kmt2a	4.17308e-59	-0.097316	0.507	0.669	1.05667e-54	NS
Plod1	4.17648e-59	-0.0827706	0.196	0.32	1.05753e-54	NS
Capns1	4.24637e-59	0.0322566	0.275	0.362	1.07522e-54	NS
Cnot3	4.29936e-59	0.0423904	0.284	0.371	1.08864e-54	NS
Ndufb3	4.30425e-59	0.0213194	0.489	0.612	1.08988e-54	NS
Ostm1	4.4476e-59	-0.0748482	0.208	0.324	1.12618e-54	NS
Selenom	4.4575e-59	-0.0477808	0.244	0.359	1.12868e-54	NS
9330159F19Rik	4.59042e-59	-0.0790223	0.412	0.565	1.16234e-54	NS
Pibf1	4.61907e-59	-0.0768577	0.237	0.363	1.1696e-54	NS
Ptges2	4.76205e-59	0.0248987	0.138	0.197	1.2058e-54	NS
Ppa1	5.09788e-59	-0.0266748	0.246	0.35	1.29083e-54	NS
Abhd16a	5.23176e-59	0.00874418	0.243	0.334	1.32473e-54	NS
Zbtb38	5.31201e-59	-0.11971	0.326	0.483	1.34506e-54	NS
Abcb9	5.34262e-59	0.110907	0.323	0.378	1.35281e-54	NS
Sirt7	5.42438e-59	-0.0499982	0.227	0.34	1.37351e-54	NS
Rnf4	5.55753e-59	-0.0256228	0.155	0.241	1.40722e-54	NS
Dync1h1	5.65528e-59	-0.0658326	0.239	0.355	1.43197e-54	NS
Phc3	5.66231e-59	-0.0331399	0.245	0.356	1.43375e-54	NS
Ubl3	5.78426e-59	0.0331036	0.377	0.48	1.46463e-54	NS
Srprb	5.8594e-59	0.000117257	0.184	0.268	1.48366e-54	NS
Pigs	5.90277e-59	-0.0805994	0.221	0.349	1.49464e-54	NS
Zfand6	6.43857e-59	-0.0286288	0.429	0.561	1.63031e-54	NS
Ankrd28	6.48919e-59	-0.109306	0.264	0.403	1.64313e-54	NS
Pole4	6.57345e-59	0.0786081	0.263	0.324	1.66446e-54	NS
Trappc13	6.61453e-59	-0.0909764	0.161	0.278	1.67487e-54	NS
Sirpa	6.78492e-59	0.0576136	0.619	0.732	1.71801e-54	NS
Rpp21	6.98383e-59	0.0661983	0.213	0.268	1.76838e-54	NS
Lrp4	7.29516e-59	-0.049287	0.166	0.262	1.84721e-54	NS
Synrg	7.35757e-59	0.00281243	0.238	0.328	1.86301e-54	NS
Sil1	7.38471e-59	-0.104829	0.254	0.393	1.86988e-54	NS
Meaf6	7.55137e-59	0.106463	0.238	0.284	1.91208e-54	NS
Ddrgk1	7.59995e-59	-0.00148949	0.459	0.585	1.92438e-54	NS
Cyp20a1	7.73031e-59	0.00623374	0.389	0.509	1.95739e-54	NS
Ssbp1	8.21153e-59	0.0509656	0.453	0.561	2.07924e-54	NS
Peds1	8.30091e-59	0.115884	0.304	0.358	2.10187e-54	NS
Taok1	8.42813e-59	-0.0895748	0.382	0.535	2.13409e-54	NS
Rhoq	8.5678e-59	0.00182745	0.273	0.374	2.16945e-54	NS
Lactb2	8.59023e-59	-0.113869	0.153	0.275	2.17513e-54	NS
Dynlt3	9.04636e-59	-0.00835293	0.319	0.43	2.29063e-54	NS
Rb1	9.55603e-59	-0.0858263	0.579	0.739	2.41968e-54	NS
Pcmtd2	9.58094e-59	-0.0381178	0.423	0.556	2.42599e-54	NS
Vrk3	9.78742e-59	-0.028969	0.14	0.221	2.47827e-54	NS
Rbm8a	1.01065e-58	0.0867212	0.347	0.418	2.55906e-54	NS
Hibadh	1.03743e-58	-0.0456157	0.55	0.701	2.62687e-54	NS
Ciao3	1.0637e-58	-0.0599684	0.148	0.248	2.6934e-54	NS
Mdk	1.06855e-58	-0.11521	0.584	0.753	2.70566e-54	NS
Clpx	1.08169e-58	-0.113191	0.237	0.374	2.73895e-54	NS
Edem2	1.12164e-58	0.0919505	0.165	0.201	2.8401e-54	NS
Pitpnc1	1.12334e-58	-0.0563006	0.71	0.854	2.84442e-54	NS
Mrpl42	1.12415e-58	0.0708648	0.413	0.511	2.84647e-54	NS
Cabin1	1.20619e-58	-0.0560024	0.183	0.291	3.05421e-54	NS
Rpl36	1.21129e-58	0.0414951	0.558	0.677	3.06712e-54	NS
Cmip	1.21254e-58	-0.113378	0.163	0.288	3.07027e-54	NS
Pcyt2	1.23996e-58	0.0927201	0.237	0.29	3.13969e-54	NS
Peli1	1.26944e-58	0.0712592	0.318	0.397	3.21436e-54	NS
Vps13a	1.30689e-58	-0.0140471	0.21	0.306	3.30916e-54	NS
Asap1	1.33431e-58	-0.134971	0.289	0.444	3.37861e-54	NS
Insig2	1.34048e-58	-0.0309577	0.193	0.295	3.39422e-54	NS
Tnrc6c	1.34211e-58	-0.0683083	0.35	0.486	3.39836e-54	NS
Nap1l1	1.34648e-58	-0.107691	0.237	0.372	3.40941e-54	NS
Med1	1.42905e-58	-0.0941465	0.177	0.295	3.61849e-54	NS
Ctdspl	1.43013e-58	0.101409	0.268	0.32	3.62122e-54	NS
Srek1	1.44707e-58	0.122302	0.47	0.538	3.66413e-54	NS
Gdi2	1.47422e-58	-0.031155	0.542	0.684	3.73288e-54	NS
Tcf25	1.50644e-58	0.0653861	0.666	0.777	3.81446e-54	NS
Nfat5	1.57173e-58	-0.0537217	0.515	0.662	3.97976e-54	NS
Mthfd2l	1.60529e-58	0.137376	0.317	0.364	4.06476e-54	NS
Ran	1.67616e-58	0.020091	0.483	0.606	4.24421e-54	NS
Dmtf1	1.69266e-58	-0.0702868	0.215	0.331	4.28599e-54	NS
Tmem87a	1.69393e-58	0.0507626	0.35	0.435	4.2892e-54	NS
Snx32	1.72487e-58	0.00332439	0.259	0.355	4.36755e-54	NS
Slc50a1	1.72671e-58	0.050498	0.287	0.361	4.3722e-54	NS
Ngly1	1.77591e-58	-0.0648329	0.24	0.36	4.49677e-54	NS
Cyfip1	1.77623e-58	-0.0865374	0.628	0.785	4.4976e-54	NS
Prpf38b	1.84831e-58	0.0232092	0.302	0.4	4.6801e-54	NS
Maob	1.8486e-58	-0.0832246	0.395	0.549	4.68085e-54	NS
Gadd45gip1	1.8518e-58	0.0175624	0.342	0.452	4.68894e-54	NS
Nckap1	1.87133e-58	-0.143412	0.443	0.615	4.7384e-54	NS
Ten1	1.87259e-58	-0.0171316	0.146	0.225	4.74157e-54	NS
Cavin3	1.89972e-58	0.132237	0.622	0.705	4.81028e-54	NS
Pgrmc2	1.90713e-58	-0.0615096	0.189	0.3	4.82903e-54	NS
Bicd2	1.92347e-58	-0.0611728	0.224	0.342	4.87042e-54	NS
Uso1	1.99147e-58	-0.0758647	0.166	0.276	5.04261e-54	NS
Rsl1d1	2.001e-58	-0.0611945	0.36	0.5	5.06674e-54	NS
Plekhg1	2.02503e-58	-0.03981	0.272	0.389	5.12758e-54	NS
Tlk2	2.08489e-58	-0.0524052	0.188	0.295	5.27914e-54	NS
Ifnar1	2.15879e-58	-0.01786	0.228	0.326	5.46626e-54	NS
Rnf111	2.17131e-58	-0.0452903	0.301	0.423	5.49797e-54	NS
Tomm7	2.17802e-58	0.134664	0.578	0.654	5.51496e-54	NS
Scrg1	2.20021e-58	0.272706	0.737	0.776	5.57115e-54	UP
Mfap3	2.2029e-58	-0.00408842	0.16	0.234	5.57796e-54	NS
Tram1	2.20405e-58	0.0110947	0.316	0.416	5.58088e-54	NS
Rpl32	2.27355e-58	-0.096469	0.56	0.721	5.75686e-54	NS
Mrpl35	2.27769e-58	0.0590109	0.264	0.34	5.76734e-54	NS
Rpl26	2.3128e-58	-0.108593	0.34	0.497	5.85625e-54	NS
Eif4e	2.32896e-58	0.0496425	0.315	0.397	5.89716e-54	NS
Bet1l	2.38639e-58	-0.102021	0.156	0.279	6.04257e-54	NS
Camk2n1	2.44382e-58	0.027957	0.616	0.737	6.188e-54	NS
Uba2	2.48026e-58	-0.0152837	0.204	0.295	6.28026e-54	NS
Vps26a	2.49031e-58	-0.0389358	0.134	0.221	6.3057e-54	NS
Romo1	2.60155e-58	0.0895624	0.538	0.625	6.58738e-54	NS
Eif4g3	2.60498e-58	-0.0896241	0.495	0.655	6.59607e-54	NS
Gcsh	2.61103e-58	0.0493362	0.384	0.481	6.61139e-54	NS
E2f5	2.64009e-58	0.0614492	0.219	0.281	6.68498e-54	NS
Zfp219	2.64981e-58	0.0247956	0.212	0.287	6.70958e-54	NS
Extl2	2.66192e-58	-0.082828	0.193	0.312	6.74024e-54	NS
Rpl15	2.7118e-58	0.0655962	0.329	0.408	6.86654e-54	NS
[truncated: 7,893 more rows]

## Sheet: astrocytes_APOE4vsAPOE3
gene	p_val	avg_log2FC	pct.1	pct.2	p_val_adj	diffexpressed
mt-Rnr1	0	1.15146	1	1	0	UP
mt-Rnr2	0	0.740451	1	1	0	UP
mt-Nd3	3.61052e-242	0.86365	0.759	0.458	9.14219e-238	UP
mt-Nd2	3.50457e-235	0.642628	0.999	0.996	8.87393e-231	UP
Rn18s-rs5	2.28087e-158	0.460447	1	1	5.77539e-154	UP
Sparcl1	3.38025e-100	-0.406597	0.997	0.995	8.55912e-96	DOWN
mt-Cytb	1.48582e-96	0.359529	1	1	3.76224e-92	UP
Lamp1	7.45492e-94	-0.414108	0.97	0.985	1.88766e-89	DOWN
mt-Atp8	9.01903e-91	0.509269	0.558	0.347	2.28371e-86	UP
Phyhipl	9.21996e-81	-0.45435	0.898	0.944	2.33459e-76	DOWN
Pdia3	7.68858e-80	-0.415687	0.886	0.936	1.94683e-75	DOWN
Hspa8	9.21408e-77	-0.395549	0.926	0.961	2.3331e-72	DOWN
Acsl3	4.58338e-74	-0.332251	0.998	0.998	1.16056e-69	DOWN
Lars2	2.65293e-70	0.377885	0.937	0.902	6.71748e-66	UP
Pla2g7	3.9696e-69	-0.374224	0.99	0.991	1.00514e-64	DOWN
Mfge8	1.20683e-68	0.378507	0.991	0.98	3.05581e-64	UP
Apoe	3.50308e-68	0.244869	1	0.999	8.87015e-64	UP
Serpine2	5.49925e-68	-0.345678	0.963	0.981	1.39247e-63	DOWN
mt-Nd4	5.46004e-67	0.324492	1	1	1.38254e-62	UP
Septin7	1.33855e-64	-0.368505	0.936	0.968	3.38935e-60	DOWN
Prex2	4.91607e-64	-0.354941	0.934	0.965	1.2448e-59	DOWN
Ntm	9.86956e-64	0.317769	0.986	0.966	2.49907e-59	UP
Ifi27	1.32222e-63	-0.558885	0.555	0.722	3.34799e-59	DOWN
mt-Nd1	1.34281e-61	0.304982	0.999	0.998	3.40013e-57	UP
Lfng	1.05565e-59	0.45683	0.744	0.602	2.67302e-55	UP
Neat1	3.45073e-59	0.595041	0.638	0.502	8.73761e-55	UP
Rps29	4.60738e-56	0.390733	0.874	0.788	1.16664e-51	UP
Hacd3	5.60726e-50	-0.324593	0.869	0.919	1.41981e-45	DOWN
Slc38a2	2.33075e-43	0.366222	0.317	0.165	5.90168e-39	UP
Fut8	5.65155e-41	-0.333311	0.677	0.792	1.43103e-36	DOWN
Pde10a	7.10864e-41	0.530025	0.685	0.538	1.79998e-36	UP
mt-Atp6	1.5447e-38	0.323203	0.488	0.345	3.91134e-34	UP
Fam13c	2.04174e-38	-0.436866	0.666	0.775	5.16989e-34	DOWN
Sesn3	2.82266e-38	-0.346597	0.641	0.757	7.14725e-34	DOWN
Arhgap5	5.66732e-38	-0.233634	0.986	0.992	1.43502e-33	DOWN
Adgrg1	6.22701e-38	0.338654	0.66	0.537	1.57674e-33	UP
Gm4951	7.87587e-38	-0.434802	0.033	0.123	1.99425e-33	DOWN
Samd9l	3.82128e-37	-0.313514	0.053	0.15	9.67586e-33	DOWN
Rcn2	3.45376e-36	-0.274862	0.905	0.94	8.74527e-32	DOWN
Prnp	4.21281e-36	-0.198317	0.998	0.999	1.06673e-31	NS
Sqstm1	1.57948e-35	-0.312868	0.62	0.73	3.99941e-31	DOWN
Hspa5	5.75681e-35	-0.268396	0.944	0.96	1.45768e-30	DOWN
Actg1	1.3705e-34	-0.29096	0.93	0.956	3.47025e-30	DOWN
Mir6236	8.84078e-34	0.277458	0.843	0.749	2.23857e-29	UP
Ifit3	1.01716e-33	-0.699532	0.156	0.276	2.57555e-29	DOWN
Gpm6a	1.13659e-33	-0.221182	0.997	0.996	2.87796e-29	DOWN
Cadm1	3.37647e-32	0.24057	0.966	0.945	8.54956e-28	UP
Tspan7	3.46561e-32	-0.216626	0.994	0.995	8.77528e-28	DOWN
Usp53	1.50393e-31	0.358834	0.706	0.611	3.8081e-27	UP
Selenop	3.04936e-31	-0.303627	0.846	0.902	7.72128e-27	DOWN
Tuba1a	5.75158e-31	-0.327364	0.637	0.748	1.45636e-26	DOWN
Mdh2	1.84486e-30	-0.265625	0.702	0.784	4.67136e-26	DOWN
Prdx6	2.01616e-30	-0.197792	0.997	0.998	5.10513e-26	NS
Tmem47	1.12056e-29	-0.242981	0.969	0.984	2.83737e-25	DOWN
Cpe	2.91357e-29	-0.205961	0.998	0.999	7.37746e-25	DOWN
Vcl	2.43269e-28	-0.286358	0.678	0.777	6.15982e-24	DOWN
Hsp90b1	3.98173e-28	-0.244335	0.899	0.932	1.00821e-23	DOWN
Scrg1	5.22072e-28	0.28149	0.838	0.776	1.32194e-23	UP
Gapdh	2.61556e-27	-0.214455	0.997	0.997	6.62286e-23	DOWN
Lgals3bp	3.16704e-27	-0.318886	0.315	0.439	8.01927e-23	DOWN
Tsix	5.45281e-27	0.359606	0.469	0.347	1.38071e-22	UP
Atxn10	2.02391e-26	-0.264273	0.641	0.726	5.12473e-22	DOWN
Ptn	3.43113e-26	-0.240407	0.997	0.998	8.68798e-22	DOWN
Abhd12	1.01778e-25	-0.258246	0.527	0.635	2.57711e-21	DOWN
Plcd4	1.10764e-25	-0.262057	0.67	0.757	2.80467e-21	DOWN
Tlr3	1.79939e-25	-0.270212	0.797	0.855	4.55623e-21	DOWN
Slc43a2	2.37695e-25	-0.221391	0.149	0.254	6.01867e-21	DOWN
Prdx1	3.36291e-25	-0.222849	0.983	0.987	8.51523e-21	DOWN
Slc25a4	4.43588e-25	-0.196891	0.975	0.979	1.12321e-20	NS
Nptn	8.12739e-25	-0.253913	0.799	0.85	2.05794e-20	DOWN
Pik3ip1	8.19418e-25	-0.256377	0.67	0.762	2.07485e-20	DOWN
Leng8	1.17002e-24	0.248076	0.819	0.77	2.96262e-20	UP
Lamp2	1.21892e-24	-0.229989	0.854	0.911	3.08642e-20	DOWN
Gpc5	1.51718e-24	-0.220603	0.885	0.92	3.84164e-20	DOWN
Tprkb	3.11626e-24	-0.254872	0.809	0.867	7.89069e-20	DOWN
Cyp2j9	3.39523e-24	-0.248822	0.591	0.707	8.59706e-20	DOWN
Hsp90ab1	4.93424e-24	-0.254639	0.878	0.912	1.2494e-19	DOWN
Itm2b	9.3344e-24	-0.184007	0.993	0.997	2.36356e-19	NS
Oasl2	1.49265e-23	-0.301162	0.048	0.121	3.77954e-19	DOWN
Ppib	1.73212e-23	-0.202273	0.897	0.931	4.3859e-19	DOWN
Ifit3b	1.7387e-23	-0.354921	0.087	0.167	4.40257e-19	DOWN
Dnm2	1.77332e-23	-0.24642	0.347	0.454	4.49022e-19	DOWN
Usp18	2.51737e-23	-0.216324	0.025	0.085	6.37424e-19	DOWN
Gm3764	5.24587e-23	0.228576	0.924	0.901	1.32831e-18	UP
Gnb2	5.65383e-23	-0.238953	0.708	0.786	1.43161e-18	DOWN
Nap1l5	5.84939e-23	-0.295178	0.55	0.663	1.48112e-18	DOWN
Hes1	1.002e-22	0.308258	0.508	0.405	2.53717e-18	UP
Nnat	1.92132e-22	-0.497181	0.476	0.578	4.86497e-18	DOWN
Atp1a2	2.18882e-22	0.157238	0.998	0.998	5.54231e-18	NS
Tax1bp1	2.30555e-22	-0.257336	0.706	0.769	5.83789e-18	DOWN
Cldn10	2.81496e-22	-0.177914	0.992	0.991	7.12776e-18	NS
Cst3	3.9472e-22	-0.17982	1	0.999	9.9947e-18	NS
Arl6ip1	4.29366e-22	-0.215377	0.945	0.961	1.0872e-17	DOWN
Qk	1.01259e-21	-0.158863	0.993	0.997	2.56398e-17	NS
Dhrs7	1.09035e-21	-0.219156	0.848	0.881	2.76087e-17	DOWN
Slc1a3	1.34853e-21	-0.154798	1	0.999	3.41461e-17	NS
Fth1	1.73084e-21	-0.186798	0.999	0.999	4.38266e-17	NS
Sdc2	1.84069e-21	-0.233186	0.736	0.808	4.66082e-17	DOWN
Cdc42	2.43755e-21	-0.219351	0.839	0.867	6.17213e-17	DOWN
Eef1a1	3.86573e-21	-0.219169	0.951	0.962	9.78841e-17	DOWN
Bsg	4.77722e-21	-0.256674	0.95	0.962	1.20964e-16	DOWN
Iigp1	5.24426e-21	-0.362565	0.023	0.075	1.3279e-16	DOWN
Pttg1	1.21093e-20	-0.230361	0.508	0.61	3.06619e-16	DOWN
Kcnk2	1.3273e-20	0.276541	0.544	0.445	3.36085e-16	UP
Rnf13	1.59904e-20	-0.23509	0.726	0.806	4.04893e-16	DOWN
Kcnj10	1.63745e-20	0.239399	0.65	0.579	4.14619e-16	UP
Prelp	1.64739e-20	-0.251135	0.5	0.595	4.17136e-16	DOWN
Ntsr2	1.82213e-20	-0.171414	0.985	0.99	4.61382e-16	NS
Slitrk2	2.17913e-20	0.225219	0.83	0.777	5.51777e-16	UP
Cthrc1	4.22117e-20	-0.204673	0.18	0.281	1.06884e-15	DOWN
Gm2115	5.52787e-20	-0.186132	0.177	0.279	1.39971e-15	NS
Elovl5	6.30183e-20	-0.219898	0.684	0.767	1.59569e-15	DOWN
Slc25a3	8.32944e-20	-0.21726	0.942	0.968	2.1091e-15	DOWN
Paics	1.76908e-19	-0.232872	0.518	0.618	4.47949e-15	DOWN
Ddah1	1.90749e-19	-0.209838	0.879	0.912	4.82996e-15	DOWN
Pgam1	3.43891e-19	-0.206538	0.758	0.818	8.70768e-15	DOWN
Hmgcs1	3.79804e-19	-0.269202	0.8	0.854	9.61702e-15	DOWN
Lrrc8c	4.88963e-19	0.221968	0.375	0.264	1.2381e-14	UP
Omg	5.96925e-19	-0.234451	0.666	0.756	1.51147e-14	DOWN
Rpl35	9.90048e-19	0.233196	0.575	0.486	2.5069e-14	UP
Ldhb	1.06897e-18	-0.180645	0.979	0.989	2.70675e-14	NS
Nrcam	1.98146e-18	-0.179535	0.894	0.938	5.01725e-14	NS
Car2	4.19499e-18	-0.242702	0.905	0.926	1.06221e-13	DOWN
Lrpap1	5.65208e-18	-0.203649	0.716	0.801	1.43116e-13	DOWN
Etfa	1.46634e-17	-0.224823	0.523	0.611	3.71293e-13	DOWN
C030005K06Rik	1.47111e-17	0.260935	0.514	0.429	3.72501e-13	UP
Fam184a	1.73035e-17	-0.240326	0.642	0.713	4.38141e-13	DOWN
Cd81	1.91739e-17	-0.144941	0.999	0.999	4.85502e-13	NS
B3galt2	2.08693e-17	0.253108	0.444	0.34	5.28432e-13	UP
Mdk	3.17786e-17	-0.222862	0.679	0.753	8.04666e-13	DOWN
Pdpn	3.55032e-17	-0.225186	0.523	0.604	8.98978e-13	DOWN
F3	4.40695e-17	-0.166295	0.988	0.987	1.11589e-12	NS
Ifitm3	8.53321e-17	-0.485363	0.212	0.292	2.16069e-12	DOWN
Vdac1	9.36133e-17	-0.192203	0.826	0.866	2.37038e-12	NS
Mir100hg	9.47773e-17	0.19759	0.886	0.864	2.39985e-12	NS
Atp1b1	1.25154e-16	-0.223848	0.833	0.867	3.16903e-12	DOWN
Rpl12	1.50853e-16	0.19241	0.775	0.732	3.81974e-12	NS
Asrgl1	1.67645e-16	-0.18115	0.898	0.925	4.24494e-12	NS
Hmgn3	2.10512e-16	0.204157	0.894	0.849	5.33037e-12	UP
Gm37376	2.3363e-16	0.271331	0.593	0.508	5.91574e-12	UP
Cnn3	2.92701e-16	-0.19426	0.807	0.856	7.41148e-12	NS
Vegfa	3.26262e-16	0.222311	0.847	0.806	8.26129e-12	UP
Gclm	3.56843e-16	-0.213645	0.656	0.723	9.03562e-12	DOWN
Metap1d	6.936e-16	-0.20028	0.327	0.423	1.75626e-11	DOWN
Erp44	7.11309e-16	-0.211643	0.508	0.589	1.80111e-11	DOWN
Prkar1a	8.42306e-16	-0.198098	0.674	0.748	2.1328e-11	NS
Bst2	9.73667e-16	-0.290843	0.066	0.124	2.46542e-11	DOWN
Rps28	9.73844e-16	0.201681	0.487	0.393	2.46587e-11	UP
Mfsd2a	1.00956e-15	0.234288	0.569	0.484	2.5563e-11	UP
Ifit1	1.01778e-15	-0.210149	0.037	0.09	2.57712e-11	DOWN
Rps27	1.0949e-15	0.199935	0.803	0.772	2.7724e-11	NS
Myo6	1.09942e-15	-0.177884	0.9	0.937	2.78385e-11	NS
Tmbim6	1.80984e-15	-0.180353	0.851	0.895	4.58271e-11	NS
Ddx60	1.8547e-15	-0.184202	0.033	0.079	4.69628e-11	NS
Ttyh3	2.74394e-15	0.191193	0.839	0.797	6.94794e-11	NS
Gstm5	3.34214e-15	0.189527	0.992	0.988	8.46262e-11	NS
Tril	3.56123e-15	0.172681	0.923	0.911	9.0174e-11	NS
Xaf1	3.56188e-15	-0.163092	0.062	0.121	9.01905e-11	NS
Them4	3.81063e-15	-0.257885	0.374	0.46	9.64889e-11	DOWN
Cep85l	3.84695e-15	-0.211653	0.602	0.679	9.74085e-11	DOWN
Ubb	3.9926e-15	0.17188	0.844	0.824	1.01097e-10	NS
Rnf20	5.19093e-15	-0.205911	0.398	0.496	1.31439e-10	DOWN
Scg3	5.1946e-15	-0.151101	0.993	0.994	1.31532e-10	NS
Msmo1	6.14416e-15	-0.237554	0.966	0.972	1.55576e-10	DOWN
Itm2c	6.76356e-15	-0.175122	0.89	0.927	1.7126e-10	NS
Capza2	7.87823e-15	-0.189738	0.786	0.832	1.99485e-10	NS
Nr1d1	8.14068e-15	0.200921	0.541	0.461	2.0613e-10	UP
Nebl	8.15711e-15	-0.213582	0.545	0.631	2.06546e-10	DOWN
Luzp2	8.46459e-15	-0.223175	0.973	0.981	2.14332e-10	DOWN
Hadha	9.92678e-15	-0.189704	0.693	0.758	2.51356e-10	NS
Rasa2	1.06956e-14	-0.218525	0.794	0.841	2.70824e-10	DOWN
Acat1	1.27341e-14	-0.199374	0.505	0.589	3.22439e-10	NS
Isg15	1.31704e-14	-0.289052	0.021	0.061	3.33488e-10	DOWN
Mff	1.43347e-14	-0.189705	0.61	0.685	3.62968e-10	NS
Grin2c	1.47803e-14	0.200508	0.67	0.614	3.74253e-10	UP
Gabrg1	1.48884e-14	-0.184518	0.803	0.852	3.76988e-10	NS
Rhoa	1.61506e-14	-0.17626	0.79	0.846	4.08948e-10	NS
Paqr8	1.98058e-14	0.174125	0.84	0.811	5.01502e-10	NS
Por	2.10804e-14	0.198599	0.73	0.683	5.33778e-10	NS
Sox2	2.1221e-14	-0.170718	0.944	0.953	5.37337e-10	NS
Ptpra	2.21202e-14	-0.194992	0.722	0.79	5.60107e-10	NS
Ugp2	2.28245e-14	-0.173997	0.943	0.955	5.77938e-10	NS
Cd9	2.48727e-14	0.236132	0.627	0.542	6.29802e-10	UP
Atp2a2	2.69512e-14	-0.175033	0.885	0.915	6.8243e-10	NS
Spire1	2.9157e-14	-0.180251	0.738	0.8	7.38285e-10	NS
Tmem176a	3.13971e-14	0.190284	0.757	0.702	7.95005e-10	NS
Mir670hg	3.2876e-14	0.0800039	0.076	0.032	8.32452e-10	NS
Nr3c2	3.43641e-14	-0.176864	0.321	0.417	8.70133e-10	NS
Rab10	4.57084e-14	-0.185832	0.718	0.772	1.15738e-09	NS
Arxes2	5.238e-14	-0.190298	0.589	0.669	1.32631e-09	NS
Mgll	5.56511e-14	0.179695	0.938	0.917	1.40914e-09	NS
Sfpq	5.72623e-14	-0.210663	0.658	0.729	1.44994e-09	DOWN
Maob	6.24346e-14	-0.199975	0.46	0.549	1.58091e-09	NS
Mt2	6.81175e-14	0.173596	0.973	0.952	1.7248e-09	NS
Cyp4f15	9.25877e-14	0.198366	0.508	0.437	2.34441e-09	NS
Ociad1	1.05083e-13	-0.177087	0.627	0.706	2.66081e-09	NS
Ptgs1	1.10048e-13	0.124692	0.148	0.085	2.78652e-09	NS
Il33	1.12011e-13	-0.229581	0.449	0.536	2.83623e-09	DOWN
Ywhab	1.28205e-13	-0.185749	0.56	0.648	3.24628e-09	NS
Sdc4	1.43449e-13	0.161929	0.97	0.951	3.63228e-09	NS
Ypel3	1.79685e-13	-0.182776	0.409	0.491	4.54981e-09	NS
Srsf10	1.80535e-13	-0.190808	0.545	0.624	4.57132e-09	NS
Ssx2ip	1.93879e-13	-0.17074	0.203	0.269	4.90922e-09	NS
Tsg101	1.9631e-13	-0.184203	0.336	0.424	4.97076e-09	NS
Mapk8ip3	2.11683e-13	-0.19476	0.481	0.555	5.36002e-09	NS
Trim30a	2.19681e-13	-0.164655	0.027	0.069	5.56254e-09	NS
Tmem30a	3.11642e-13	-0.189503	0.67	0.742	7.89109e-09	NS
Mtss2	3.25577e-13	-0.182233	0.751	0.816	8.24393e-09	NS
Psap	3.38309e-13	-0.140211	0.961	0.977	8.56632e-09	NS
Igtp	3.42113e-13	-0.148986	0.059	0.113	8.66265e-09	NS
Entpd2	3.51113e-13	0.175784	0.572	0.51	8.89053e-09	NS
Dner	3.56323e-13	-0.225434	0.484	0.558	9.02246e-09	DOWN
Atp13a4	3.68506e-13	-0.207673	0.466	0.545	9.33093e-09	DOWN
Galnt1	3.70116e-13	-0.17947	0.548	0.629	9.3717e-09	NS
Mras	4.28608e-13	-0.172712	0.798	0.845	1.08528e-08	NS
Gm20559	4.81751e-13	-0.134244	0.024	0.061	1.21984e-08	NS
P4ha1	4.99355e-13	-0.170623	0.791	0.833	1.26442e-08	NS
Soga3	5.90813e-13	-0.187808	0.595	0.66	1.496e-08	NS
Ctsb	5.91284e-13	-0.156706	0.851	0.897	1.49719e-08	NS
Hp1bp3	6.02883e-13	-0.182021	0.637	0.693	1.52656e-08	NS
Lap3	6.10381e-13	-0.182712	0.729	0.786	1.54555e-08	NS
Slc27a1	6.52874e-13	0.152761	0.893	0.874	1.65314e-08	NS
Oat	6.5553e-13	-0.183228	0.73	0.789	1.65987e-08	NS
Mid1ip1	6.63391e-13	-0.172944	0.873	0.897	1.67977e-08	NS
Slc6a1	7.8006e-13	0.149118	0.883	0.869	1.97519e-08	NS
Klhl9	8.12124e-13	-0.174655	0.504	0.589	2.05638e-08	NS
Baalc	8.24275e-13	-0.170919	0.756	0.811	2.08715e-08	NS
Actb	9.64549e-13	-0.147708	0.994	0.997	2.44233e-08	NS
Atp5k	9.8635e-13	0.18413	0.718	0.667	2.49754e-08	NS
Tmed4	1.06033e-12	-0.17154	0.545	0.622	2.68485e-08	NS
Slc25a33	1.12222e-12	-0.19203	0.502	0.578	2.84158e-08	NS
Idi1	1.27205e-12	-0.203035	0.639	0.716	3.22096e-08	DOWN
Spcs2	1.37701e-12	-0.162212	0.84	0.871	3.48674e-08	NS
Dazap2	1.4645e-12	-0.172032	0.548	0.624	3.70825e-08	NS
Cct8	1.47399e-12	-0.176173	0.477	0.565	3.73229e-08	NS
Fndc5	1.61841e-12	-0.175711	0.162	0.231	4.09798e-08	NS
Specc1	1.89718e-12	-0.187076	0.608	0.69	4.80385e-08	NS
Slc15a2	1.96506e-12	0.170131	0.842	0.798	4.97572e-08	NS
Pnpla8	2.11168e-12	-0.183395	0.548	0.627	5.34699e-08	NS
Pnrc2	2.11491e-12	-0.164984	0.433	0.507	5.35516e-08	NS
Emd	2.15425e-12	-0.318816	0.379	0.45	5.45477e-08	DOWN
Os9	2.19727e-12	-0.179414	0.569	0.644	5.5637e-08	NS
Irf9	2.20409e-12	-0.158308	0.132	0.2	5.58098e-08	NS
Uqcrfs1	2.4028e-12	-0.180302	0.689	0.745	6.08414e-08	NS
Pnn	2.40541e-12	-0.177677	0.741	0.806	6.09074e-08	NS
Canx	2.4226e-12	-0.19256	0.776	0.828	6.13426e-08	NS
Ak3	2.48568e-12	-0.177402	0.543	0.623	6.29398e-08	NS
Jam2	2.72996e-12	-0.173053	0.598	0.655	6.91252e-08	NS
Zfp467	2.9962e-12	0.169846	0.402	0.323	7.58667e-08	NS
Pcbp1	3.02242e-12	-0.171906	0.671	0.739	7.65307e-08	NS
Adgrl1	3.54107e-12	0.168168	0.443	0.378	8.96634e-08	NS
C130075A20Rik	3.71087e-12	0.14123	0.168	0.103	9.3963e-08	NS
mt-Co1	3.77068e-12	0.138846	0.991	0.992	9.54774e-08	NS
Stat1	3.80621e-12	-0.154565	0.079	0.125	9.6377e-08	NS
Dlgap1	4.0593e-12	-0.170681	0.766	0.824	1.02785e-07	NS
Add3	4.07647e-12	-0.167406	0.818	0.853	1.0322e-07	NS
Rbp1	4.59624e-12	-0.18866	0.573	0.648	1.16381e-07	NS
Mtarc2	5.30563e-12	-0.151737	0.83	0.879	1.34344e-07	NS
Arrdc3	5.84929e-12	-0.157318	0.175	0.248	1.4811e-07	NS
Ly6e	6.51427e-12	-0.149302	0.017	0.051	1.64948e-07	NS
H1f0	7.59745e-12	-0.194548	0.346	0.423	1.92375e-07	NS
Tm9sf2	7.88186e-12	-0.159988	0.772	0.813	1.99576e-07	NS
Auts2	9.964e-12	0.156159	0.851	0.827	2.52298e-07	NS
Tsen34	1.01476e-11	-0.171028	0.465	0.545	2.56947e-07	NS
P4hb	1.04515e-11	-0.165451	0.46	0.549	2.64643e-07	NS
Rapgef3	1.07238e-11	0.180853	0.555	0.474	2.71537e-07	NS
Mdh1	1.08314e-11	-0.164123	0.755	0.794	2.74262e-07	NS
Agpat3	1.1001e-11	-0.160687	0.74	0.804	2.78556e-07	NS
Hapln1	1.20133e-11	-0.186057	0.719	0.765	3.04188e-07	NS
D3Ertd751e	1.24944e-11	-0.15617	0.303	0.388	3.1637e-07	NS
Pcsk1n	1.27452e-11	-0.166532	0.529	0.615	3.22721e-07	NS
Srrm1	1.45834e-11	-0.165174	0.693	0.747	3.69266e-07	NS
Sorbs1	1.52104e-11	-0.199316	0.432	0.496	3.85143e-07	NS
Syt11	1.6142e-11	0.150074	0.947	0.938	4.08732e-07	NS
Nupr1	1.61466e-11	0.174229	0.213	0.155	4.08849e-07	NS
Phyh	1.66329e-11	-0.180549	0.649	0.712	4.21163e-07	NS
Snx6	1.83402e-11	-0.178855	0.508	0.58	4.64392e-07	NS
Ephx2	2.04879e-11	-0.173563	0.514	0.593	5.18774e-07	NS
Icosl	2.13043e-11	-0.112784	0.065	0.115	5.39446e-07	NS
Aldoc	2.16722e-11	-0.150535	1	0.998	5.48761e-07	NS
Sdc3	2.2307e-11	0.14261	0.225	0.156	5.64836e-07	NS
Rpl26	2.23663e-11	0.184373	0.564	0.497	5.66338e-07	NS
Emc3	2.29614e-11	-0.147296	0.862	0.883	5.81407e-07	NS
Aco2	2.3199e-11	-0.164334	0.736	0.794	5.87422e-07	NS
Trim34a	2.45558e-11	-0.139673	0.087	0.136	6.21778e-07	NS
Ednrb	2.99055e-11	-0.16855	0.91	0.936	7.57236e-07	NS
Gyg	3.02047e-11	-0.133006	0.167	0.238	7.64814e-07	NS
Ptch1	3.07887e-11	0.184345	0.726	0.675	7.79601e-07	NS
Stx7	3.16837e-11	-0.169002	0.45	0.532	8.02262e-07	NS
Eif4g3	3.25124e-11	-0.171259	0.574	0.655	8.23246e-07	NS
Nudt3	3.83954e-11	0.169765	0.603	0.525	9.72211e-07	NS
Gm973	4.08504e-11	-0.157412	0.279	0.354	1.03437e-06	NS
Rnf130	4.10235e-11	-0.161319	0.455	0.541	1.03876e-06	NS
Pea15a	4.13124e-11	-0.167866	0.621	0.667	1.04607e-06	NS
Mgat5	4.21762e-11	-0.194641	0.466	0.537	1.06794e-06	NS
Npc2	4.49829e-11	-0.163946	0.755	0.805	1.13901e-06	NS
Myo18a	4.54132e-11	0.167492	0.407	0.329	1.14991e-06	NS
Chmp4b	4.83473e-11	-0.166943	0.554	0.622	1.2242e-06	NS
Mlh3	4.8568e-11	-0.165993	0.238	0.312	1.22979e-06	NS
Ptchd4	4.93007e-11	0.121731	0.226	0.157	1.24834e-06	NS
Fdft1	5.20276e-11	-0.179131	0.568	0.643	1.31739e-06	NS
Bcap31	5.45361e-11	-0.167585	0.623	0.681	1.38091e-06	NS
Ghitm	6.9704e-11	-0.168785	0.477	0.543	1.76497e-06	NS
Hnrnpk	7.78463e-11	-0.148995	0.866	0.891	1.97115e-06	NS
Ywhae	7.90242e-11	-0.16042	0.897	0.919	2.00097e-06	NS
Anxa5	8.28945e-11	-0.17054	0.643	0.713	2.09897e-06	NS
Gm47423	8.90459e-11	0.218173	0.411	0.336	2.25473e-06	UP
Gm53055	8.93189e-11	0.0889062	0.107	0.059	2.26164e-06	NS
Spata6	8.98954e-11	-0.0915247	0.077	0.132	2.27624e-06	NS
ENSMUSG00002075338	9.19252e-11	0.139169	0.247	0.181	2.32764e-06	NS
Rmst	9.63718e-11	0.206413	0.766	0.734	2.44023e-06	UP
Cebpb	1.05642e-10	0.217845	0.216	0.151	2.67496e-06	UP
Timp4	1.14546e-10	-0.151275	0.876	0.905	2.90042e-06	NS
Mlc1	1.15038e-10	-0.136417	0.887	0.927	2.91289e-06	NS
Ppp2ca	1.18679e-10	-0.160892	0.655	0.711	3.00508e-06	NS
Idh3b	1.27201e-10	-0.155581	0.673	0.724	3.22085e-06	NS
Snhg4	1.29349e-10	0.153996	0.287	0.227	3.27525e-06	NS
Bicd1	1.48313e-10	-0.162359	0.588	0.665	3.75543e-06	NS
Mxi1	1.60672e-10	-0.176471	0.601	0.663	4.06838e-06	NS
Cnot3	1.6116e-10	0.160379	0.433	0.371	4.08072e-06	NS
Lrp1	1.84127e-10	0.153044	0.669	0.625	4.66229e-06	NS
Osbpl1a	1.85619e-10	-0.16926	0.627	0.689	4.70005e-06	NS
Rgs20	1.94745e-10	-0.15558	0.76	0.804	4.93114e-06	NS
Relt	1.95523e-10	-0.132035	0.149	0.216	4.95083e-06	NS
Slc16a6	1.99538e-10	-0.0806891	0.031	0.063	5.05251e-06	NS
Tcn2	2.03627e-10	-0.148109	0.363	0.445	5.15603e-06	NS
Gm9925	2.12046e-10	0.167359	0.627	0.588	5.36921e-06	NS
Rnf24	2.14822e-10	0.16861	0.48	0.413	5.43952e-06	NS
Klf3	2.18808e-10	-0.159442	0.404	0.486	5.54043e-06	NS
Gli1	2.1886e-10	0.0817822	0.091	0.048	5.54174e-06	NS
Fgfr3	2.38298e-10	0.133671	0.897	0.869	6.03394e-06	NS
Calm1	2.51251e-10	-0.129605	0.984	0.982	6.36192e-06	NS
Gm15425	2.5516e-10	0.0671019	0.056	0.022	6.4609e-06	NS
Pigp	2.65468e-10	-0.157564	0.516	0.576	6.72192e-06	NS
Slc7a11	2.83661e-10	-0.210216	0.852	0.869	7.18259e-06	DOWN
Sema4b	2.87943e-10	0.177032	0.518	0.467	7.29101e-06	NS
Shisa5	3.25625e-10	-0.155118	0.3	0.378	8.24514e-06	NS
Extl2	3.5531e-10	-0.151844	0.243	0.312	8.99682e-06	NS
Olfm2	3.59104e-10	0.0902556	0.082	0.044	9.09287e-06	NS
Efemp1	3.89633e-10	-0.152731	0.317	0.395	9.8659e-06	NS
Mical2	4.17672e-10	0.165921	0.422	0.349	1.05759e-05	NS
Gm31614	4.33627e-10	-0.127953	0.112	0.169	1.09799e-05	NS
Slc39a12	4.37379e-10	-0.140752	0.898	0.928	1.10749e-05	NS
Rpl38	4.65099e-10	0.161678	0.604	0.535	1.17768e-05	NS
Klhl7	5.03379e-10	-0.145915	0.26	0.318	1.27461e-05	NS
Crot	5.55807e-10	-0.157304	0.855	0.868	1.40736e-05	NS
Hibadh	5.60734e-10	-0.156645	0.64	0.701	1.41984e-05	NS
Ncan	5.79647e-10	0.129164	0.746	0.735	1.46772e-05	NS
Clptm1l	5.94591e-10	-0.129561	0.247	0.323	1.50556e-05	NS
H2-D1	6.57182e-10	-0.176755	0.168	0.232	1.66405e-05	NS
Uqcrc2	6.62988e-10	-0.166799	0.676	0.723	1.67875e-05	NS
Lonp2	6.65448e-10	-0.158669	0.445	0.517	1.68498e-05	NS
R3hdm2	7.36707e-10	-0.154565	0.519	0.595	1.86542e-05	NS
Acadsb	7.67053e-10	-0.163042	0.488	0.545	1.94226e-05	NS
Psma2	7.77362e-10	-0.144073	0.659	0.723	1.96836e-05	NS
Fads2	8.47366e-10	0.128176	0.785	0.775	2.14562e-05	NS
Fxyd1	9.2619e-10	-0.131467	0.932	0.953	2.34521e-05	NS
Yme1l1	1.01059e-09	-0.134343	0.45	0.535	2.55891e-05	NS
Cmtm5	1.05923e-09	-0.132714	0.92	0.931	2.68208e-05	NS
Add1	1.21908e-09	-0.138795	0.719	0.765	3.08684e-05	NS
Pigg	1.27183e-09	-0.121147	0.138	0.195	3.22041e-05	NS
Ankle2	1.36209e-09	-0.156038	0.354	0.431	3.44894e-05	NS
Gsdme	1.42522e-09	0.177393	0.471	0.401	3.60879e-05	NS
Smoc1	1.7331e-09	-0.0947561	0.078	0.128	4.38839e-05	NS
Erh	1.7565e-09	0.138154	0.299	0.234	4.44763e-05	NS
Gm42826	1.77096e-09	0.136222	0.267	0.198	4.48424e-05	NS
Ank2	1.77908e-09	0.125876	0.951	0.945	4.5048e-05	NS
Magi3	1.97021e-09	-0.145464	0.296	0.362	4.98878e-05	NS
Jag1	2.14372e-09	0.113778	0.151	0.097	5.42812e-05	NS
Taf1d	2.33744e-09	0.167972	0.501	0.434	5.91863e-05	NS
Pcdhga7	2.36899e-09	-0.135923	0.116	0.173	5.99853e-05	NS
Arglu1	2.40455e-09	0.130919	0.931	0.913	6.08856e-05	NS
Sucla2	2.43344e-09	-0.159235	0.386	0.457	6.1617e-05	NS
Nedd4	2.76745e-09	-0.157496	0.812	0.853	7.00747e-05	NS
Uqcrc1	2.90288e-09	-0.151951	0.606	0.652	7.35039e-05	NS
Son	3.03545e-09	0.0958231	0.994	0.993	7.68607e-05	NS
Hook3	3.05608e-09	-0.146994	0.771	0.799	7.73831e-05	NS
Dnaja2	3.16629e-09	-0.150256	0.537	0.61	8.01736e-05	NS
Trim12a	3.93877e-09	-0.165959	0.21	0.27	9.97336e-05	NS
Sfxn5	3.9629e-09	-0.141477	0.831	0.869	0.000100345	NS
Rtp4	4.00905e-09	-0.122789	0.051	0.092	0.000101513	NS
Fads1	4.10638e-09	0.141625	0.635	0.571	0.000103978	NS
Rps23	4.30181e-09	0.147549	0.646	0.602	0.000108926	NS
Agl	4.35417e-09	-0.157315	0.635	0.701	0.000110252	NS
Tnks2	4.52739e-09	-0.15861	0.506	0.571	0.000114638	NS
mt-Co3	4.52835e-09	0.115381	0.186	0.128	0.000114662	NS
St3gal4	4.80304e-09	-0.142191	0.475	0.551	0.000121618	NS
Kcnn2	4.97704e-09	0.155751	0.774	0.725	0.000126024	NS
Zc3hav1	4.98335e-09	-0.103749	0.071	0.117	0.000126183	NS
Bscl2	5.05005e-09	-0.129043	0.265	0.339	0.000127872	NS
Aldh1l1	5.08085e-09	-0.144808	0.627	0.688	0.000128652	NS
Hmgb2	5.32708e-09	-0.169273	0.287	0.353	0.000134887	NS
Ankrd28	5.43107e-09	-0.160807	0.338	0.403	0.00013752	NS
Rhob	6.01805e-09	-0.14089	0.576	0.634	0.000152383	NS
Pam	6.22289e-09	-0.132736	0.169	0.229	0.00015757	NS
Nudcd3	6.5708e-09	0.150896	0.516	0.444	0.000166379	NS
Arhgef26	6.97742e-09	-0.15116	0.711	0.76	0.000176675	NS
Dgkb	7.12418e-09	-0.156424	0.647	0.71	0.000180391	NS
Snhg3	7.22809e-09	0.148837	0.442	0.378	0.000183022	NS
Rhou	7.36035e-09	0.168314	0.444	0.365	0.000186371	NS
Chtf8	7.62586e-09	-0.0606825	0.039	0.077	0.000193094	NS
Pdia6	7.64111e-09	-0.142875	0.76	0.803	0.000193481	NS
Ormdl2	8.00575e-09	-0.135358	0.329	0.403	0.000202714	NS
Stip1	8.17818e-09	-0.147774	0.327	0.396	0.00020708	NS
Rsad2	8.40569e-09	-0.177676	0.062	0.105	0.00021284	NS
Plcb1	8.52677e-09	-0.170014	0.536	0.599	0.000215906	NS
Trpm3	8.79607e-09	-0.168487	0.627	0.685	0.000222725	NS
Tpgs2	8.8057e-09	-0.143807	0.281	0.345	0.000222969	NS
Ryk	8.93107e-09	-0.15107	0.521	0.587	0.000226144	NS
Rab5a	8.992e-09	-0.153266	0.602	0.663	0.000227687	NS
2210016F16Rik	9.15463e-09	-0.101037	0.121	0.176	0.000231804	NS
Clpx	9.3862e-09	-0.148323	0.309	0.374	0.000237668	NS
Top2b	9.5905e-09	-0.153654	0.588	0.642	0.000242841	NS
Kdm1a	1.00959e-08	-0.141655	0.399	0.47	0.000255638	NS
Gphn	1.01663e-08	-0.152375	0.44	0.509	0.000257421	NS
Atp9b	1.03625e-08	-0.136763	0.291	0.363	0.000262388	NS
Glud1	1.04405e-08	-0.115813	0.978	0.984	0.000264365	NS
Acp1	1.07897e-08	0.159688	0.591	0.529	0.000273207	NS
Crip2	1.14916e-08	-0.15853	0.684	0.744	0.000290978	NS
Hspa4	1.18071e-08	-0.148498	0.381	0.455	0.000298968	NS
Plin3	1.28517e-08	-0.147187	0.38	0.448	0.000325419	NS
Arhgap21	1.31226e-08	-0.144291	0.464	0.522	0.000332278	NS
Wdr47	1.37038e-08	-0.124127	0.243	0.313	0.000346993	NS
Ppargc1a	1.39311e-08	0.160925	0.594	0.537	0.000352749	NS
Adipor1	1.41973e-08	-0.123894	0.283	0.357	0.000359489	NS
Mir9-3hg	1.44177e-08	0.139043	0.352	0.289	0.00036507	NS
Cnih1	1.49679e-08	-0.139473	0.587	0.649	0.000379001	NS
Pygb	1.53615e-08	-0.144992	0.667	0.728	0.000388967	NS
Pdgfrb	1.63299e-08	0.144728	0.526	0.474	0.000413491	NS
Ntrk2	1.69831e-08	-0.0834355	0.996	0.996	0.00043003	NS
Gna12	1.71995e-08	-0.129977	0.267	0.333	0.00043551	NS
2810013P06Rik	1.75051e-08	-0.149916	0.386	0.456	0.000443248	NS
Lef1	1.75943e-08	-0.0976399	0.07	0.116	0.000445505	NS
Pkm	1.76785e-08	-0.146972	0.766	0.799	0.000447638	NS
Nenf	1.95155e-08	-0.129535	0.346	0.42	0.000494151	NS
Gmpr	2.01132e-08	-0.0785668	0.06	0.102	0.000509285	NS
Plxnb1	2.07252e-08	0.136573	0.397	0.329	0.000524784	NS
Washc2	2.21439e-08	-0.142665	0.649	0.71	0.000560706	NS
Chd9	2.23279e-08	-0.147005	0.793	0.836	0.000565366	NS
Nfib	2.28976e-08	0.0934025	0.92	0.924	0.00057979	NS
Chchd2	2.31704e-08	-0.108473	0.971	0.98	0.000586698	NS
Pak2	2.35844e-08	-0.153654	0.614	0.668	0.00059718	NS
Hspd1	2.3814e-08	-0.155245	0.589	0.626	0.000602995	NS
Arf4	2.38717e-08	-0.134455	0.707	0.738	0.000604455	NS
Pcdhb14	2.48556e-08	-0.142312	0.178	0.238	0.000629368	NS
Notch1	2.58491e-08	0.135705	0.643	0.594	0.000654524	NS
Lrrc49	2.61704e-08	-0.125094	0.179	0.241	0.00066266	NS
Grb2	2.94275e-08	-0.140376	0.34	0.394	0.000745133	NS
Thra	2.9834e-08	-0.154704	0.51	0.575	0.000755428	NS
Gm49968	3.0669e-08	0.0735805	0.08	0.043	0.000776571	NS
Qars	3.17133e-08	-0.103225	0.129	0.176	0.000803013	NS
Parg	3.2875e-08	-0.134589	0.269	0.336	0.000832429	NS
Fh1	3.29726e-08	-0.122123	0.205	0.266	0.000834899	NS
Pfkfb3	3.44616e-08	0.132011	0.258	0.195	0.000872603	NS
Swap70	3.49458e-08	-0.149018	0.433	0.492	0.000884864	NS
Fam234a	3.58479e-08	-0.123859	0.208	0.268	0.000907705	NS
Spcs1	3.59668e-08	-0.13747	0.681	0.732	0.000910717	NS
Ndufa10	3.76008e-08	-0.141279	0.632	0.69	0.000952089	NS
Oxct1	3.83784e-08	-0.130961	0.739	0.793	0.000971779	NS
Gm36944	3.90875e-08	0.135018	0.271	0.207	0.000989733	NS
Atp5a1	4.28068e-08	-0.133525	0.821	0.861	0.00108391	NS
Psmd12	4.49086e-08	-0.149863	0.486	0.548	0.00113713	NS
Gtf2f1	4.59529e-08	-0.125705	0.222	0.286	0.00116357	NS
Tob2	4.66875e-08	0.15847	0.515	0.449	0.00118217	NS
Parp14	4.67342e-08	-0.0961064	0.03	0.059	0.00118336	NS
Apc	4.77478e-08	-0.155775	0.778	0.81	0.00120902	NS
Gid8	5.40352e-08	-0.120123	0.2	0.263	0.00136823	NS
Smarcb1	5.57821e-08	-0.13419	0.526	0.594	0.00141246	NS
Slc4a4	5.58151e-08	-0.116674	0.99	0.994	0.00141329	NS
6720427I07Rik	5.83417e-08	0.133034	0.278	0.215	0.00147727	NS
Bcl6	5.99644e-08	0.110414	0.215	0.156	0.00151836	NS
Ezr	6.05372e-08	-0.131787	0.877	0.902	0.00153286	NS
Gm47283	6.21112e-08	0.141631	0.451	0.402	0.00157272	NS
Snapin	6.25876e-08	-0.10959	0.409	0.485	0.00158478	NS
Laptm4a	6.40328e-08	-0.0996656	0.976	0.979	0.00162137	NS
Gm44005	6.40335e-08	0.112616	0.167	0.117	0.00162139	NS
Paip1	6.64117e-08	-0.134873	0.341	0.405	0.00168161	NS
Fgfr1	6.66619e-08	0.127095	0.787	0.761	0.00168795	NS
Mgst1	6.70469e-08	-0.130027	0.541	0.611	0.0016977	NS
Ginm1	6.80657e-08	-0.137477	0.557	0.616	0.00172349	NS
Bcap29	6.86821e-08	-0.157179	0.472	0.526	0.0017391	NS
Gbp3	7.14791e-08	-0.103953	0.045	0.082	0.00180992	NS
Eps15	7.2731e-08	-0.13907	0.712	0.758	0.00184162	NS
Celsr2	7.33154e-08	0.136909	0.411	0.35	0.00185642	NS
Akap9	7.50945e-08	-0.15198	0.728	0.782	0.00190147	NS
Bhlhe41	7.56679e-08	0.143938	0.471	0.411	0.00191599	NS
Azin1	7.79237e-08	0.149539	0.499	0.459	0.00197311	NS
Slc16a9	7.94979e-08	-0.0796392	0.048	0.084	0.00201297	NS
Oscp1	8.21664e-08	-0.116817	0.216	0.279	0.00208053	NS
Ctsc	8.62511e-08	0.0687595	0.093	0.055	0.00218396	NS
Ndufb1	9.09016e-08	0.146435	0.544	0.485	0.00230172	NS
Serinc1	9.31444e-08	-0.116157	0.952	0.962	0.00235851	NS
Gpc6	9.33105e-08	0.130675	0.503	0.442	0.00236272	NS
Gjb2	9.37986e-08	-0.106083	0.121	0.159	0.00237508	NS
Sgcb	9.97416e-08	-0.139016	0.397	0.459	0.00252556	NS
Tuba4a	1.10848e-07	-0.142519	0.464	0.53	0.00280678	NS
Efcab14	1.11441e-07	-0.148979	0.519	0.581	0.00282181	NS
Gpcpd1	1.13538e-07	-0.139617	0.419	0.48	0.00287491	NS
Nckap1	1.15405e-07	-0.147369	0.555	0.615	0.00292217	NS
Manea	1.16567e-07	-0.125328	0.451	0.518	0.00295159	NS
Vdac2	1.18356e-07	-0.127837	0.84	0.873	0.00299689	NS
Atp6v0e	1.24978e-07	-0.106799	0.92	0.926	0.00316457	NS
Rnf213	1.30432e-07	-0.149667	0.116	0.157	0.00330266	NS
Mef2d	1.31462e-07	0.109425	0.192	0.139	0.00332875	NS
Mrpl15	1.33711e-07	-0.134419	0.382	0.443	0.0033857	NS
Macf1	1.35973e-07	-0.124755	0.982	0.987	0.00344297	NS
Ptms	1.37026e-07	0.129901	0.739	0.701	0.00346964	NS
Foxg1	1.37258e-07	-0.144245	0.566	0.63	0.00347551	NS
Pacrg	1.47086e-07	-0.140955	0.348	0.418	0.00372437	NS
Fzd2	1.47218e-07	0.144536	0.829	0.802	0.00372771	NS
Ybx1	1.50362e-07	-0.15224	0.705	0.745	0.00380732	NS
Ephx1	1.51606e-07	-0.117175	0.232	0.298	0.00383882	NS
Nfe2l2	1.52794e-07	-0.145681	0.551	0.596	0.00386889	NS
Clu	1.53082e-07	-0.118846	0.999	0.997	0.00387619	NS
Idh1	1.5369e-07	-0.141001	0.555	0.607	0.00389158	NS
Snrpa	1.55888e-07	-0.12156	0.316	0.378	0.00394725	NS
Trim25	1.63881e-07	-0.0812608	0.071	0.113	0.00414964	NS
Ttc5	1.6405e-07	-0.123893	0.302	0.368	0.00415391	NS
Tm7sf3	1.65546e-07	-0.130446	0.404	0.467	0.0041918	NS
Id4	1.65597e-07	-0.114709	0.962	0.961	0.00419309	NS
Gja1	1.73799e-07	-0.097339	0.999	0.996	0.00440075	NS
Mafg	1.81526e-07	0.132993	0.374	0.321	0.00459642	NS
Eif2ak1	1.88053e-07	-0.109213	0.182	0.229	0.00476169	NS
Tiprl	2.01473e-07	-0.124561	0.344	0.412	0.00510149	NS
Map2	2.13511e-07	-0.134089	0.735	0.781	0.0054063	NS
Cyp7b1	2.27408e-07	-0.15459	0.548	0.602	0.0057582	NS
Srm	2.29152e-07	-0.0985204	0.175	0.234	0.00580236	NS
mt-Co2	2.36132e-07	0.0594528	0.146	0.102	0.00597909	NS
Tram1l1	2.38704e-07	-0.102004	0.205	0.265	0.00604423	NS
Rida	2.44844e-07	-0.148869	0.572	0.629	0.0061997	NS
Brd9	2.52713e-07	0.140967	0.577	0.532	0.00639895	NS
Fuz	2.58249e-07	-0.110398	0.195	0.251	0.00653913	NS
Herc6	2.62478e-07	-0.167385	0.186	0.231	0.00664622	NS
Usp39	2.79037e-07	-0.0746877	0.065	0.107	0.00706549	NS
Tnrc6a	2.8031e-07	0.133084	0.688	0.646	0.00709773	NS
Spock2	2.82848e-07	-0.103632	0.109	0.156	0.007162	NS
Cnbp	3.04431e-07	-0.121621	0.789	0.818	0.00770849	NS
C630044B11Rik	3.08042e-07	0.0948942	0.15	0.102	0.00779994	NS
Cyp4v3	3.10252e-07	-0.10647	0.162	0.212	0.00785589	NS
Prdm16os	3.20197e-07	-0.127618	0.486	0.538	0.00810771	NS
Tomm70a	3.22054e-07	-0.117658	0.239	0.282	0.00815473	NS
Txndc9	3.22603e-07	-0.139052	0.541	0.594	0.00816864	NS
Pik3r1	3.23419e-07	0.131411	0.617	0.571	0.00818928	NS
Plcl1	3.31549e-07	-0.128538	0.213	0.263	0.00839515	NS
Snhg12	3.31855e-07	0.119158	0.279	0.22	0.00840291	NS
Tspan31	3.35026e-07	-0.109881	0.624	0.688	0.00848319	NS
Cggbp1	3.46409e-07	-0.145169	0.516	0.575	0.00877142	NS
Mtln	3.49388e-07	0.137871	0.376	0.329	0.00884686	NS
Tmie	3.57569e-07	-0.0704511	0.061	0.099	0.009054	NS
Capn2	3.61592e-07	-0.133487	0.388	0.442	0.00915586	NS
Spaca6	3.72132e-07	0.112837	0.237	0.182	0.00942275	NS
Secisbp2l	3.94807e-07	-0.140876	0.392	0.451	0.0099969	NS
Tmem50a	4.03176e-07	-0.11727	0.615	0.678	0.0102088	NS
Etv4	4.07478e-07	0.0955773	0.189	0.137	0.0103177	NS
Ssb	4.09163e-07	-0.135074	0.65	0.67	0.0103604	NS
Taldo1	4.10788e-07	-0.126892	0.563	0.625	0.0104016	NS
Arhgef12	4.12728e-07	-0.107068	0.765	0.822	0.0104507	NS
Tceal3	4.33133e-07	-0.123602	0.195	0.247	0.0109674	NS
Stau1	4.37581e-07	-0.124578	0.236	0.293	0.01108	NS
2900052N01Rik	4.46662e-07	-0.164933	0.57	0.62	0.0113099	NS
Ddx58	4.55236e-07	-0.116308	0.089	0.124	0.011527	NS
Cdh4	4.57763e-07	0.117262	0.183	0.133	0.011591	NS
Ddx24	4.70231e-07	-0.127679	0.623	0.665	0.0119067	NS
Enpp5	4.87643e-07	-0.127185	0.414	0.479	0.0123476	NS
Gm37728	4.93044e-07	0.0715478	0.119	0.077	0.0124844	NS
Pdcd10	5.01125e-07	-0.134814	0.589	0.653	0.012689	NS
Pmpcb	5.15465e-07	-0.108583	0.27	0.334	0.0130521	NS
Fam76a	5.46974e-07	-0.112769	0.245	0.308	0.0138499	NS
Atp5d	5.47209e-07	-0.121698	0.836	0.868	0.0138559	NS
1700017B05Rik	5.5546e-07	0.0860277	0.143	0.098	0.0140648	NS
Hnrnpa2b1	5.58739e-07	-0.100236	0.985	0.985	0.0141478	NS
Lypla2	5.61486e-07	-0.105964	0.209	0.268	0.0142174	NS
Itih5	5.71203e-07	-0.113632	0.282	0.35	0.0144634	NS
Serf1	5.73391e-07	0.0835924	0.149	0.102	0.0145188	NS
Tjp1	5.79754e-07	-0.128798	0.638	0.699	0.01468	NS
Acadl	6.01963e-07	-0.135513	0.727	0.755	0.0152423	NS
Lman1	6.07296e-07	-0.157016	0.717	0.754	0.0153774	NS
Trip11	6.32092e-07	-0.145576	0.561	0.617	0.0160052	NS
Spag9	6.61391e-07	-0.105241	0.971	0.976	0.0167471	NS
Cmip	6.6311e-07	-0.113051	0.235	0.288	0.0167906	NS
Cend1	6.72933e-07	-0.119518	0.281	0.342	0.0170393	NS
Htra1	6.7636e-07	-0.109702	0.989	0.99	0.0171261	NS
Asap1	7.05432e-07	-0.127305	0.385	0.444	0.0178622	NS
Parp9	7.06641e-07	-0.0941774	0.058	0.09	0.0178929	NS
Atp6v1b2	7.11402e-07	-0.116403	0.24	0.297	0.0180134	NS
Arl6ip5	7.20895e-07	-0.132352	0.451	0.502	0.0182538	NS
Zfp950	7.30196e-07	-0.135641	0.481	0.545	0.0184893	NS
Srrm2	7.39877e-07	-0.0978916	0.949	0.963	0.0187344	NS
Zcchc18	7.45413e-07	-0.136683	0.584	0.645	0.0188746	NS
Abat	7.54754e-07	-0.130144	0.579	0.642	0.0191111	NS
Nwd1	7.6012e-07	0.099614	0.684	0.673	0.019247	NS
Akt2	7.62523e-07	-0.134113	0.525	0.582	0.0193079	NS
Phgdh	7.86627e-07	-0.143751	0.86	0.872	0.0199182	NS
Pip4k2c	8.14418e-07	-0.0995606	0.144	0.194	0.0206219	NS
Rb1	8.19409e-07	-0.119866	0.71	0.739	0.0207482	NS
Sqle	8.33642e-07	-0.154746	0.643	0.698	0.0211086	NS
Ckb	8.41582e-07	-0.108034	1	1	0.0213097	NS
Psmb2	9.42413e-07	-0.127252	0.611	0.664	0.0238628	NS
Ola1	9.6493e-07	-0.118876	0.349	0.409	0.024433	NS
Slitrk5	9.75423e-07	0.0824983	0.115	0.077	0.0246987	NS
Paqr7	1.00055e-06	0.126127	0.624	0.584	0.0253349	NS
Trim12c	1.01685e-06	-0.0922402	0.081	0.116	0.0257477	NS
Gng11	1.0176e-06	-0.106847	0.146	0.195	0.0257668	NS
Hhip	1.02399e-06	0.0753705	0.072	0.042	0.0259284	NS
Lrrc4b	1.0436e-06	0.133968	0.497	0.44	0.026425	NS
Cdh10	1.08237e-06	-0.126884	0.7	0.731	0.0274067	NS
Gnpda1	1.09704e-06	-0.130634	0.23	0.276	0.0277783	NS
Dancr	1.10778e-06	0.0956993	0.202	0.149	0.02805	NS
Eprs	1.119e-06	-0.246837	0.571	0.609	0.0283341	DOWN
Scara3	1.13397e-06	-0.131896	0.616	0.669	0.0287132	NS
Jkamp	1.1583e-06	-0.118703	0.599	0.654	0.0293294	NS
Arpc5	1.16324e-06	-0.124859	0.355	0.415	0.0294544	NS
Apc2	1.18746e-06	-0.0971814	0.21	0.268	0.0300678	NS
Sec11c	1.19555e-06	-0.142007	0.637	0.68	0.0302725	NS
Rbbp9	1.25639e-06	-0.122002	0.305	0.36	0.0318131	NS
Dpy19l4	1.30456e-06	-0.120385	0.394	0.457	0.0330327	NS
Pttg1ip	1.31754e-06	-0.1281	0.643	0.68	0.0333614	NS
H2-T22	1.35983e-06	-0.0840511	0.062	0.096	0.0344323	NS
Gabbr1	1.36851e-06	0.106016	0.776	0.757	0.0346521	NS
Mt1	1.3969e-06	0.0843386	1	1	0.035371	NS
Ppid	1.4043e-06	-0.126923	0.423	0.486	0.0355582	NS
Tmem191c	1.41578e-06	-0.0651209	0.056	0.091	0.035849	NS
Grm3	1.44576e-06	-0.109646	0.887	0.904	0.036608	NS
Gnai2	1.46693e-06	-0.116703	0.845	0.873	0.037144	NS
Rsl1d1	1.46883e-06	-0.128297	0.441	0.5	0.0371922	NS
Rpl39	1.47035e-06	0.111369	0.723	0.705	0.0372307	NS
Ccn1	1.5296e-06	-0.212496	0.473	0.494	0.0387311	DOWN
Ddx39b	1.56594e-06	-0.118232	0.543	0.593	0.0396511	NS
Anp32e	1.63345e-06	-0.133227	0.362	0.421	0.0413605	NS
Tmed10	1.64603e-06	-0.0995464	0.944	0.958	0.0416791	NS
Nat1	1.65495e-06	-0.100576	0.161	0.206	0.0419051	NS
Elp4	1.66557e-06	-0.121787	0.346	0.404	0.042174	NS
Daam1	1.69987e-06	-0.133161	0.525	0.58	0.0430424	NS
Cul3	1.74041e-06	-0.13769	0.518	0.565	0.0440689	NS
Sparc	1.76318e-06	0.132879	0.586	0.528	0.0446455	NS
Actr2	1.77186e-06	-0.107615	0.4	0.467	0.0448652	NS
Kifbp	1.78093e-06	-0.121926	0.389	0.439	0.0450949	NS
Aktip	1.78991e-06	-0.108322	0.214	0.269	0.0453223	NS
Vamp4	1.8056e-06	-0.110112	0.351	0.415	0.0457197	NS
Timm17b	1.88399e-06	-0.102524	0.259	0.318	0.0477045	NS
Adhfe1	1.91299e-06	-0.119527	0.317	0.37	0.0484388	NS
Dmd	1.93845e-06	-0.128392	0.795	0.825	0.0490834	NS
Pdzph1	1.97476e-06	-0.128178	0.276	0.332	0.050003	NS
Prpf19	2.00001e-06	-0.124755	0.411	0.468	0.0506423	NS
Dnajb9	2.00902e-06	0.119386	0.779	0.742	0.0508704	NS
Tmem59	2.0245e-06	-0.0918333	0.975	0.977	0.0512624	NS
Wac	2.11156e-06	-0.110575	0.477	0.543	0.0534668	NS
Atpif1	2.16897e-06	-0.122277	0.461	0.514	0.0549205	NS
Tpi1	2.2321e-06	-0.114311	0.802	0.842	0.0565191	NS
Rbbp4	2.3221e-06	-0.121413	0.467	0.527	0.0587978	NS
Smndc1	2.32763e-06	-0.108111	0.322	0.385	0.0589378	NS
Dmp1	2.38576e-06	0.079739	0.154	0.108	0.0604098	NS
Trim9	2.41614e-06	0.117905	0.787	0.772	0.061179	NS
Zranb2	2.41735e-06	-0.112221	0.748	0.795	0.0612096	NS
Gbp7	2.44571e-06	-0.126979	0.145	0.184	0.0619277	NS
Creld2	2.47375e-06	-0.108865	0.213	0.264	0.0626379	NS
S1pr1	2.52699e-06	-0.072877	1	0.997	0.0639858	NS
Lhfp	2.59982e-06	0.116533	0.375	0.309	0.0658301	NS
Thoc2l	2.60655e-06	0.121631	0.627	0.573	0.0660004	NS
Trim37	2.631e-06	-0.117058	0.234	0.287	0.0666196	NS
Elovl2	2.64161e-06	-0.116912	0.445	0.499	0.0668883	NS
Trnt1	2.65437e-06	-0.113487	0.252	0.299	0.0672114	NS
Cd38	2.73255e-06	-0.125701	0.258	0.304	0.069191	NS
Nipsnap2	2.78777e-06	-0.116327	0.309	0.368	0.0705891	NS
Kdelr1	2.85011e-06	-0.107914	0.727	0.774	0.0721676	NS
Snap29	2.91837e-06	-0.0962507	0.145	0.192	0.073896	NS
Dnajc10	2.97204e-06	-0.115553	0.252	0.306	0.0752551	NS
6330403K07Rik	2.97607e-06	-0.0372106	0.175	0.227	0.0753571	NS
Drp2	2.98413e-06	-0.10657	0.181	0.228	0.0755611	NS
Apln	3.01278e-06	-0.131791	0.445	0.472	0.0762865	NS
Trib1	3.01546e-06	0.0894833	0.158	0.112	0.0763544	NS
Tra2a	3.02927e-06	-0.110703	0.83	0.865	0.0767042	NS
Elavl1	3.09744e-06	-0.116189	0.422	0.479	0.0784302	NS
Csnk2b	3.10857e-06	-0.115594	0.494	0.547	0.0787121	NS
Atp1b2	3.13414e-06	0.104916	0.992	0.988	0.0793596	NS
Rraga	3.21468e-06	-0.120328	0.413	0.473	0.0813988	NS
Ppp2r5a	3.2186e-06	-0.110603	0.678	0.734	0.0814982	NS
Magi1	3.21974e-06	0.11282	0.241	0.19	0.081527	NS
Zfp106	3.3099e-06	-0.126946	0.426	0.474	0.08381	NS
Ap2m1	3.41753e-06	-0.101104	0.332	0.397	0.0865353	NS
Sptbn1	3.448e-06	-0.135028	0.82	0.848	0.0873067	NS
Fam171b	3.45942e-06	0.0765522	0.916	0.916	0.0875959	NS
Ddhd2	3.64272e-06	-0.116482	0.381	0.444	0.0922373	NS
Gm45650	3.68252e-06	-0.069111	0.051	0.083	0.093245	NS
Selenbp1	3.72692e-06	-0.121687	0.368	0.428	0.0943693	NS
Vps4a	3.80281e-06	-0.115498	0.308	0.366	0.096291	NS
Apbb2	3.8135e-06	-0.0919497	0.133	0.179	0.0965617	NS
Mtrfr	3.81614e-06	-0.0869127	0.109	0.153	0.0966285	NS
Cebpzos	3.81898e-06	-0.0988602	0.3	0.362	0.0967004	NS
Nprl2	3.87878e-06	-0.0810344	0.103	0.147	0.0982145	NS
Phactr2	3.90645e-06	-0.103022	0.189	0.238	0.0989152	NS
Klhl13	3.95949e-06	-0.0881905	0.114	0.158	0.100258	NS
Cth	4.09024e-06	-0.110713	0.291	0.336	0.103569	NS
Bphl	4.12757e-06	-0.10935	0.25	0.3	0.104514	NS
Gm4221	4.15422e-06	-0.0492313	0.049	0.08	0.105189	NS
Gtf2b	4.1963e-06	-0.10856	0.282	0.339	0.106254	NS
Krba1	4.20345e-06	0.0876743	0.18	0.133	0.106435	NS
Sbds	4.23711e-06	-0.118644	0.411	0.471	0.107288	NS
Ube2h	4.48213e-06	-0.112638	0.352	0.41	0.113492	NS
Gm26532	4.59915e-06	0.108447	0.217	0.17	0.116455	NS
Skp1	4.63127e-06	-0.116079	0.676	0.723	0.117268	NS
Fbrsl1	4.72902e-06	0.0953518	0.623	0.594	0.119743	NS
Klf13	4.78461e-06	0.129974	0.309	0.267	0.121151	NS
Zfp516	4.79851e-06	0.125337	0.297	0.247	0.121503	NS
Eif2ak2	4.94649e-06	-0.116213	0.172	0.212	0.12525	NS
Acbd5	5.01978e-06	-0.128594	0.49	0.545	0.127106	NS
Bcar3	5.02892e-06	-0.10644	0.265	0.322	0.127337	NS
Nap1l4	5.04415e-06	-0.130013	0.483	0.54	0.127723	NS
Reep2	5.05651e-06	-0.0700914	0.089	0.129	0.128036	NS
Ncl	5.05822e-06	-0.125789	0.592	0.65	0.128079	NS
Derl2	5.08892e-06	-0.110239	0.402	0.46	0.128857	NS
Slc25a39	5.13968e-06	-0.10481	0.274	0.331	0.130142	NS
Dpy19l3	5.23683e-06	-0.110493	0.286	0.336	0.132602	NS
Col11a2	5.24226e-06	0.0978875	0.199	0.16	0.132739	NS
Prdx5	5.24876e-06	-0.109948	0.706	0.751	0.132904	NS
Dhcr24	5.27161e-06	-0.112337	0.418	0.481	0.133482	NS
Kcnc3	5.38822e-06	-0.0602589	0.045	0.075	0.136435	NS
Arl2bp	5.44211e-06	-0.115971	0.345	0.397	0.1378	NS
Ostm1	5.44791e-06	-0.107308	0.268	0.324	0.137947	NS
Igfbp2	5.45507e-06	0.203951	0.505	0.487	0.138128	NS
Slc25a16	5.48188e-06	-0.0977566	0.218	0.264	0.138807	NS
Golgb1	5.68195e-06	-0.12887	0.437	0.497	0.143873	NS
Nmt1	5.87484e-06	0.12445	0.51	0.458	0.148757	NS
Tmem135	5.91807e-06	-0.112854	0.326	0.38	0.149852	NS
Efhd1	5.99033e-06	-0.108454	0.238	0.293	0.151681	NS
Eif3f	6.18268e-06	-0.120145	0.45	0.506	0.156552	NS
Olfml1	6.19822e-06	-0.113589	0.319	0.377	0.156945	NS
Ube2l3	6.30968e-06	-0.117346	0.557	0.618	0.159767	NS
Tcf7l2	6.32014e-06	0.110134	0.844	0.829	0.160032	NS
Arl8a	6.38736e-06	-0.118206	0.682	0.72	0.161734	NS
Atp5c1	6.41327e-06	-0.111802	0.823	0.854	0.162391	NS
Cavin3	6.4786e-06	-0.103794	0.656	0.705	0.164045	NS
Fer	6.55106e-06	-0.110245	0.222	0.269	0.16588	NS
Gucy1a1	6.57905e-06	-0.125399	0.325	0.38	0.166588	NS
Ugdh	6.68048e-06	-0.101983	0.189	0.237	0.169156	NS
Gm42899	6.95121e-06	0.0938893	0.195	0.144	0.176012	NS
Hadhb	6.98718e-06	-0.117566	0.745	0.78	0.176922	NS
Tap1	7.12144e-06	-0.0897126	0.063	0.092	0.180322	NS
Anapc4	7.13814e-06	-0.0874136	0.207	0.262	0.180745	NS
Hes5	7.20182e-06	0.119933	0.671	0.625	0.182357	NS
Rab2a	7.32901e-06	-0.115593	0.779	0.815	0.185578	NS
Ifngr2	7.38433e-06	-0.0923857	0.158	0.197	0.186979	NS
Eno1	7.4115e-06	0.103577	0.952	0.938	0.187667	NS
Trim23	7.42357e-06	-0.0926475	0.16	0.208	0.187972	NS
Dbi	7.54402e-06	0.0679371	0.993	0.992	0.191022	NS
Cyp20a1	7.58916e-06	-0.119249	0.448	0.509	0.192165	NS
Tmem176b	7.68964e-06	0.0992988	0.855	0.842	0.194709	NS
Aldh7a1	7.86863e-06	-0.105944	0.541	0.588	0.199242	NS
Ckap5	8.05356e-06	-0.112397	0.662	0.717	0.203924	NS
Tmod2	8.25209e-06	-0.116393	0.666	0.714	0.208951	NS
Exoc3l4	8.42235e-06	-0.0608201	0.042	0.069	0.213262	NS
Skap2	8.58768e-06	-0.112806	0.269	0.311	0.217449	NS
Tmem9b	8.71329e-06	-0.10918	0.382	0.44	0.220629	NS
Ddost	8.73828e-06	-0.113822	0.616	0.669	0.221262	NS
Zfr	8.99515e-06	-0.112019	0.441	0.491	0.227766	NS
H4c9	9.00319e-06	-0.107352	0.177	0.221	0.22797	NS
Herpud2	9.33748e-06	-0.105542	0.31	0.353	0.236434	NS
Aldh6a1	9.37337e-06	-0.115429	0.565	0.618	0.237343	NS
Bhlhe40	9.6969e-06	-0.141394	0.471	0.527	0.245535	NS
Cmpk2	9.80279e-06	-0.0791314	0.051	0.078	0.248216	NS
Zfta	1.02277e-05	0.107676	0.274	0.223	0.258975	NS
Stat2	1.02345e-05	-0.107337	0.119	0.154	0.259149	NS
Rsu1	1.02589e-05	-0.115971	0.375	0.419	0.259765	NS
Tank	1.03023e-05	-0.115593	0.448	0.501	0.260864	NS
Impa1	1.04045e-05	-0.120773	0.465	0.516	0.263451	NS
Plce1	1.06967e-05	-0.0994917	0.154	0.187	0.270851	NS
Adcyap1r1	1.07557e-05	0.0961703	0.46	0.432	0.272346	NS
Arxes1	1.08827e-05	-0.111146	0.252	0.301	0.275561	NS
Tspan3	1.12812e-05	-0.0958084	0.968	0.973	0.285651	NS
Trpc4ap	1.1451e-05	-0.111698	0.388	0.445	0.289951	NS
Tubb2b	1.17614e-05	-0.118669	0.959	0.961	0.297811	NS
Dnajc7	1.17998e-05	-0.119225	0.563	0.6	0.298782	NS
Eif4g2	1.19766e-05	-0.106636	0.835	0.872	0.30326	NS
Sf3b2	1.20558e-05	-0.118704	0.601	0.652	0.305264	NS
Tjp2	1.21543e-05	-0.126569	0.383	0.434	0.307758	NS
Gm37805	1.22015e-05	-0.0494743	0.06	0.092	0.308954	NS
Cpt2	1.22149e-05	-0.063052	0.086	0.125	0.309294	NS
Hexb	1.22559e-05	-0.108002	0.356	0.416	0.310331	NS
Gm26724	1.23645e-05	0.099462	0.228	0.178	0.313082	NS
Zbtb41	1.24077e-05	-0.110823	0.282	0.324	0.314176	NS
Gm47863	1.24286e-05	-0.0698525	0.061	0.093	0.314704	NS
Tmf1	1.28299e-05	-0.114319	0.312	0.368	0.324866	NS
Pcdh17	1.29057e-05	0.127183	0.663	0.637	0.326786	NS
Ruvbl1	1.30252e-05	-0.085293	0.138	0.185	0.329811	NS
Psd3	1.33692e-05	-0.115878	0.329	0.381	0.338522	NS
Gatd3a	1.34472e-05	-0.104353	0.344	0.399	0.340497	NS
Me1	1.3478e-05	-0.126292	0.406	0.457	0.341278	NS
Vit	1.3497e-05	-0.0826912	0.078	0.11	0.341758	NS
Cand1	1.35421e-05	-0.107601	0.285	0.337	0.3429	NS
Ptov1	1.36401e-05	-0.113879	0.529	0.584	0.34538	NS
Ngly1	1.40443e-05	-0.103329	0.302	0.36	0.355616	NS
Slc41a1	1.40684e-05	-0.110065	0.721	0.759	0.356225	NS
Hint3	1.4107e-05	-0.088037	0.256	0.312	0.357204	NS
Cops4	1.41624e-05	-0.113942	0.365	0.417	0.358605	NS
Peg3	1.42542e-05	0.132475	0.505	0.467	0.360931	NS
Dap3	1.43293e-05	-0.112379	0.428	0.48	0.362832	NS
Zswim6	1.43509e-05	0.104397	0.255	0.202	0.363379	NS
Nbl1	1.43967e-05	-0.0599076	0.071	0.105	0.364538	NS
Rbmx	1.45604e-05	-0.119395	0.481	0.521	0.368683	NS
Gm44257	1.476e-05	0.142006	0.516	0.471	0.373737	NS
Mocs2	1.47979e-05	-0.104724	0.593	0.642	0.374698	NS
Dnaja1	1.48513e-05	-0.106663	0.624	0.675	0.376049	NS
Sf3b1	1.49031e-05	-0.103143	0.793	0.818	0.377362	NS
Psd2	1.4933e-05	0.109016	0.307	0.255	0.378118	NS
Tbrg1	1.50625e-05	-0.110325	0.37	0.425	0.381398	NS
Gm33366	1.52196e-05	0.0615599	0.086	0.055	0.385375	NS
Tsc22d1	1.52282e-05	-0.116411	0.501	0.549	0.385593	NS
Ifih1	1.52588e-05	-0.0779474	0.061	0.088	0.386368	NS
Sgtb	1.53426e-05	-0.0720137	0.084	0.12	0.388489	NS
Polr3h	1.53513e-05	-0.110128	0.623	0.66	0.388711	NS
Mtmr11	1.54402e-05	0.0891835	0.142	0.105	0.390962	NS
Psmc4	1.60493e-05	-0.111146	0.432	0.484	0.406385	NS
Gpi1	1.62052e-05	-0.112057	0.732	0.755	0.410332	NS
Cct6a	1.62306e-05	-0.114634	0.607	0.648	0.410975	NS
Med12	1.63522e-05	-0.0872378	0.167	0.211	0.414054	NS
Actr3b	1.64063e-05	0.0722127	0.152	0.11	0.415425	NS
Lhfpl2	1.6412e-05	0.0944749	0.183	0.147	0.415569	NS
Syt17	1.64804e-05	0.0634135	0.09	0.059	0.4173	NS
Akap7	1.65256e-05	-0.117983	0.42	0.476	0.418445	NS
Cops2	1.65518e-05	-0.106156	0.267	0.311	0.419107	NS
Cideb	1.66066e-05	-0.106179	0.261	0.31	0.420497	NS
Col27a1	1.74256e-05	0.067693	0.087	0.056	0.441233	NS
Nsun7	1.74536e-05	-0.0691765	0.096	0.135	0.441942	NS
Tuba1b	1.74847e-05	-0.113594	0.399	0.456	0.442731	NS
Actr10	1.74938e-05	-0.103151	0.501	0.54	0.442961	NS
Fra10ac1	1.75191e-05	-0.105554	0.276	0.328	0.443602	NS
Jrkl	1.75692e-05	-0.0931532	0.175	0.221	0.444871	NS
Gm42583	1.76057e-05	0.0771099	0.098	0.066	0.445793	NS
Gm5089	1.79919e-05	-0.0989902	0.296	0.353	0.455572	NS
Rbbp7	1.80513e-05	-0.121156	0.453	0.498	0.457076	NS
Ctbs	1.82074e-05	-0.105039	0.363	0.42	0.46103	NS
Tap2	1.82658e-05	-0.107981	0.259	0.31	0.462509	NS
Slc6a11	1.87682e-05	0.0822416	0.902	0.897	0.475229	NS
Chl1	1.89813e-05	-0.0755652	0.08	0.098	0.480624	NS
Atp6v0c	1.93804e-05	-0.0789971	0.959	0.971	0.49073	NS
Tob1	1.93853e-05	-0.126064	0.586	0.633	0.490854	NS
Aprt	1.94792e-05	0.0899861	0.222	0.187	0.493233	NS
Epc1	1.965e-05	0.115041	0.477	0.431	0.497559	NS
Sdf4	1.97743e-05	-0.112837	0.422	0.474	0.500706	NS
Vps13b	1.98072e-05	-0.0944379	0.192	0.237	0.501537	NS
Rimklb	1.99009e-05	-0.10251	0.236	0.285	0.503911	NS
Copa	2.02961e-05	-0.0954221	0.427	0.488	0.513917	NS
Atp2b2	2.05116e-05	-0.111488	0.344	0.397	0.519375	NS
Agpat5	2.0758e-05	0.105699	0.962	0.955	0.525613	NS
Tmem100	2.08417e-05	-0.135475	0.699	0.735	0.527731	NS
Immt	2.09208e-05	-0.114233	0.536	0.588	0.529736	NS
Twf1	2.10669e-05	-0.108863	0.432	0.491	0.533435	NS
Esco1	2.14294e-05	-0.123967	0.475	0.528	0.542614	NS
Sall3	2.14545e-05	0.107598	0.292	0.241	0.543251	NS
Rac1	2.16213e-05	-0.099903	0.605	0.659	0.547472	NS
Pcdhgc3	2.17657e-05	-0.103698	0.28	0.328	0.551128	NS
Rnpc3	2.17832e-05	-0.131611	0.717	0.761	0.551572	NS
Mat2a	2.20037e-05	0.0985442	0.904	0.883	0.557157	NS
Bcan	2.23282e-05	0.0930775	0.992	0.988	0.565372	NS
Khdrbs1	2.27465e-05	-0.104145	0.427	0.486	0.575965	NS
5730455P16Rik	2.29757e-05	-0.0693962	0.143	0.187	0.581768	NS
Gm43361	2.30173e-05	0.071455	0.118	0.083	0.582821	NS
Psma6	2.31039e-05	-0.113901	0.516	0.562	0.585014	NS
Ap3m1	2.35986e-05	-0.108122	0.354	0.406	0.597541	NS
Slc9a3r1	2.40868e-05	-0.104675	0.807	0.827	0.609902	NS
Sec31a	2.40986e-05	-0.0997733	0.243	0.291	0.610201	NS
Xrn1	2.44575e-05	-0.117873	0.454	0.508	0.619289	NS
Mertk	2.44711e-05	0.110999	0.847	0.826	0.619633	NS
Pcsk6	2.45301e-05	-0.11836	0.228	0.274	0.621127	NS
Ube2r2	2.45693e-05	-0.114012	0.354	0.41	0.622119	NS
Fan1	2.47031e-05	-0.086282	0.145	0.189	0.625508	NS
Atn1	2.50403e-05	0.0815142	0.167	0.127	0.634046	NS
Slc25a18	2.50798e-05	0.0992155	0.707	0.675	0.635045	NS
H2-K1	2.53258e-05	-0.143036	0.614	0.65	0.641274	NS
Tmsb4x	2.54644e-05	0.0984898	0.692	0.658	0.644783	NS
Ndufs2	2.59343e-05	-0.0979516	0.58	0.616	0.656683	NS
Stxbp4	2.60981e-05	-0.0883517	0.167	0.21	0.660831	NS
Tnik	2.64325e-05	-0.104428	0.788	0.818	0.669297	NS
Irgm1	2.64542e-05	-0.07245	0.081	0.116	0.669847	NS
Rtn1	2.64627e-05	-0.122714	0.223	0.273	0.670061	NS
Hacd2	2.64921e-05	0.100086	0.886	0.877	0.670807	NS
D130040H23Rik	2.66507e-05	-0.12632	0.507	0.561	0.674823	NS
Gpatch11	2.67153e-05	-0.0923961	0.192	0.241	0.676457	NS
Ptprz1	2.69784e-05	-0.0727041	0.998	0.997	0.68312	NS
Crebrf	2.71154e-05	0.112448	0.394	0.341	0.68659	NS
Ssr3	2.71771e-05	-0.0970944	0.776	0.817	0.688152	NS
Ivd	2.74078e-05	-0.10363	0.625	0.676	0.693993	NS
Gnas	2.76607e-05	-0.114262	0.829	0.857	0.700397	NS
Fam174a	2.77869e-05	-0.0980642	0.297	0.348	0.703593	NS
Clptm1	2.79775e-05	-0.107707	0.41	0.464	0.708418	NS
Pacsin3	2.855e-05	-0.0954897	0.297	0.334	0.722914	NS
Mettl21a	2.87068e-05	-0.0833643	0.179	0.228	0.726885	NS
Pqbp1	2.87288e-05	-0.106585	0.285	0.337	0.727442	NS
Yif1a	2.8815e-05	-0.0969444	0.391	0.447	0.729625	NS
Galt	2.88272e-05	-0.0359229	0.103	0.135	0.729933	NS
Puf60	2.91617e-05	-0.0943464	0.404	0.461	0.738402	NS
Gm30075	2.95633e-05	-0.07778	0.076	0.106	0.748573	NS
Usp34	2.98556e-05	0.0966713	0.616	0.589	0.755973	NS
Ubqln2	2.99005e-05	-0.113897	0.462	0.513	0.757112	NS
Rgcc	3.01055e-05	-0.0775116	0.852	0.846	0.762302	NS
Stat3	3.01421e-05	0.114082	0.328	0.284	0.763228	NS
Igip	3.03317e-05	0.0688536	0.125	0.088	0.76803	NS
Aco1	3.04466e-05	-0.103331	0.312	0.363	0.770938	NS
Ppp1r2	3.07821e-05	-0.107395	0.513	0.571	0.779434	NS
Arhgap24	3.10819e-05	-0.0959732	0.195	0.242	0.787026	NS
Gria2	3.12784e-05	0.0904586	0.959	0.953	0.791999	NS
Zic1	3.141e-05	0.123529	0.16	0.118	0.795333	NS
Arhgap12	3.14516e-05	-0.113276	0.376	0.427	0.796387	NS
Arl3	3.15951e-05	-0.109095	0.62	0.666	0.800021	NS
Tmem19	3.19156e-05	-0.084039	0.333	0.39	0.808135	NS
Ccdc88a	3.19284e-05	-0.0965685	0.926	0.947	0.808458	NS
Rpl13a	3.19467e-05	0.0911703	0.218	0.171	0.808922	NS
Ahcyl1	3.20546e-05	-0.0899587	0.9	0.917	0.811655	NS
Snhg6	3.22769e-05	0.0680448	0.125	0.089	0.817284	NS
Dnajb4	3.23318e-05	-0.110257	0.469	0.524	0.818673	NS
Cdh2	3.26131e-05	-0.102068	0.902	0.924	0.825796	NS
Bbox1	3.28125e-05	-0.0571637	0.049	0.076	0.830845	NS
Smpdl3a	3.29704e-05	-0.102887	0.91	0.927	0.834844	NS
Arsk	3.32378e-05	-0.0996867	0.336	0.39	0.841614	NS
Garem2	3.33738e-05	0.0675633	0.191	0.147	0.845058	NS
Polr2b	3.34706e-05	-0.108072	0.316	0.366	0.847508	NS
Sspn	3.38783e-05	-0.0871465	0.153	0.191	0.857833	NS
Sacm1l	3.39398e-05	-0.106045	0.374	0.412	0.859389	NS
Enox1	3.39678e-05	-0.0635765	0.069	0.099	0.8601	NS
Gldc	3.40867e-05	-0.106665	0.618	0.66	0.86311	NS
Rhobtb3	3.44342e-05	-0.102002	0.303	0.348	0.871908	NS
Farp1	3.44963e-05	-0.108109	0.587	0.638	0.87348	NS
Camk2n1	3.51498e-05	0.0725833	0.733	0.737	0.890029	NS
Col1a2	3.52571e-05	0.0883292	0.129	0.093	0.892746	NS
Uqcc1	3.5315e-05	-0.096898	0.208	0.252	0.894211	NS
Ramp1	3.54574e-05	0.0833182	0.795	0.798	0.897816	NS
Zfp655	3.54664e-05	0.0407343	0.165	0.13	0.898044	NS
Snx5	3.56703e-05	-0.108453	0.326	0.372	0.903209	NS
Slc12a2	3.67523e-05	0.0526676	0.143	0.107	0.930606	NS
Kcnj16	3.71914e-05	0.109369	0.408	0.36	0.941722	NS
Ik	3.76657e-05	-0.112274	0.373	0.427	0.953733	NS
Fhl1	3.81418e-05	-0.0841345	0.19	0.235	0.96579	NS
Bdh2	3.81742e-05	-0.049861	0.058	0.088	0.966609	NS
Srpr	3.8284e-05	-0.106692	0.542	0.586	0.969389	NS
Sh3glb1	3.88195e-05	-0.11016	0.753	0.762	0.982948	NS
Mfhas1	3.93181e-05	0.10092	0.304	0.255	0.995573	NS
Spats2l	3.97742e-05	-0.0756228	0.12	0.161	1	NS
Clasp1	3.99363e-05	-0.100261	0.376	0.431	1	NS
Ifit2	4.0062e-05	-0.0632942	0.031	0.054	1	NS
Cox4i2	4.04629e-05	-0.0798297	0.068	0.099	1	NS
Epha5	4.08855e-05	0.077787	0.512	0.455	1	NS
Pcdh9	4.10978e-05	0.0449488	0.791	0.812	1	NS
Gm37814	4.14476e-05	-0.0482604	0.031	0.055	1	NS
Chchd10	4.15967e-05	0.0885003	0.935	0.931	1	NS
Dnaja4	4.18807e-05	-0.0599793	0.082	0.117	1	NS
Dnajc30	4.34395e-05	-0.0862385	0.191	0.236	1	NS
Polr2l	4.39057e-05	0.0743834	0.138	0.101	1	NS
Cbs	4.39655e-05	0.100804	0.64	0.61	1	NS
Ggh	4.40708e-05	-0.105464	0.689	0.716	1	NS
Selenom	4.48194e-05	0.11614	0.402	0.359	1	NS
Xist	4.51843e-05	0.175308	0.767	0.709	1	NS
Aggf1	4.55985e-05	-0.0819516	0.214	0.264	1	NS
Ppif	4.62952e-05	-0.0781871	0.11	0.149	1	NS
Klf9	4.63078e-05	0.11294	0.847	0.821	1	NS
Taf10	4.70914e-05	-0.0891989	0.349	0.405	1	NS
Angpt1	4.80149e-05	0.0911302	0.144	0.107	1	NS
Lsamp	4.81456e-05	-0.0807244	0.972	0.98	1	NS
E530011L22Rik	4.86396e-05	0.0610494	0.115	0.08	1	NS
Fermt2	4.89676e-05	-0.0894149	0.955	0.954	1	NS
Mpc2	4.98047e-05	-0.106913	0.732	0.767	1	NS
Lix1	5.02093e-05	-0.105889	0.75	0.788	1	NS
Dnajc16	5.04919e-05	-0.0779151	0.117	0.157	1	NS
Psme2	5.12081e-05	-0.088673	0.189	0.231	1	NS
Dhx36	5.15193e-05	-0.0928928	0.706	0.748	1	NS
Phip	5.15815e-05	-0.125135	0.461	0.511	1	NS
Oxnad1	5.1707e-05	-0.0907167	0.184	0.231	1	NS
Cul2	5.26533e-05	-0.0965366	0.259	0.308	1	NS
Dcps	5.28385e-05	-0.0771408	0.125	0.165	1	NS
Ctnnd2	5.39046e-05	-0.0997994	0.761	0.802	1	NS
Ndufc2	5.42379e-05	-0.0807205	0.963	0.973	1	NS
Slc7a2	5.44633e-05	0.111226	0.563	0.52	1	NS
Klhl11	5.47683e-05	-0.0747503	0.166	0.21	1	NS
Letm1	5.56062e-05	-0.0898052	0.225	0.272	1	NS
Afg1l	5.57104e-05	-0.0883873	0.161	0.199	1	NS
Lactb2	5.67188e-05	-0.0963976	0.233	0.275	1	NS
Nat8	5.88577e-05	-0.0927115	0.219	0.26	1	NS
Zfp438	5.92259e-05	-0.0982292	0.253	0.303	1	NS
Srsf7	5.95212e-05	-0.084199	0.822	0.851	1	NS
S100b	5.97032e-05	0.0982925	0.804	0.802	1	NS
Nde1	5.98514e-05	-0.0990405	0.277	0.322	1	NS
Tm9sf3	6.01161e-05	-0.124236	0.604	0.653	1	NS
Gm44001	6.04257e-05	0.0452642	0.061	0.036	1	NS
Ndufb11	6.07322e-05	-0.0858981	0.773	0.816	1	NS
Mrps15	6.11349e-05	-0.107407	0.327	0.377	1	NS
Fmo5	6.1332e-05	-0.0700228	0.084	0.118	1	NS
Zdhhc5	6.14002e-05	-0.0839744	0.201	0.24	1	NS
Vasn	6.29325e-05	0.0805784	0.125	0.092	1	NS
Bach2	6.4011e-05	0.0846713	0.221	0.193	1	NS
Sms	6.4231e-05	0.0636771	0.111	0.077	1	NS
Atp6v1h	6.44865e-05	-0.0895708	0.363	0.419	1	NS
Rufy2	6.45444e-05	-0.107499	0.292	0.34	1	NS
Cpne2	6.45962e-05	-0.121718	0.524	0.568	1	NS
Leo1	6.48461e-05	-0.0780425	0.166	0.212	1	NS
Surf1	6.48638e-05	-0.0664509	0.262	0.313	1	NS
Chuk	6.66541e-05	-0.106712	0.399	0.45	1	NS
Aff4	6.69109e-05	-0.117236	0.541	0.582	1	NS
Serpinb9	6.6956e-05	-0.0538598	0.055	0.083	1	NS
Cyc1	6.82967e-05	-0.100621	0.666	0.71	1	NS
Prdx3	6.98287e-05	-0.099831	0.372	0.423	1	NS
Ephb1	7.05132e-05	0.0865449	0.213	0.169	1	NS
Pou3f3	7.07369e-05	-0.102503	0.869	0.895	1	NS
Ncoa1	7.10248e-05	-0.105844	0.548	0.6	1	NS
Ccdc85a	7.10985e-05	0.0914264	0.3	0.249	1	NS
Anapc11	7.26255e-05	-0.0962656	0.467	0.52	1	NS
Mtmr2	7.34646e-05	-0.0626484	0.107	0.145	1	NS
Lyrm4	7.4765e-05	-0.0922473	0.204	0.251	1	NS
Pex2	7.49281e-05	-0.103303	0.396	0.446	1	NS
Gm49179	7.61554e-05	0.0730509	0.126	0.091	1	NS
Inpp5f	7.68335e-05	-0.0969826	0.275	0.322	1	NS
Fam81a	7.73914e-05	-0.0487987	0.034	0.058	1	NS
Mapre2	7.76735e-05	-0.108982	0.497	0.541	1	NS
Vegfb	7.89475e-05	-0.0948703	0.6	0.647	1	NS
Fez1	7.92437e-05	-0.105516	0.83	0.85	1	NS
Gpd1	7.96493e-05	0.0608307	0.086	0.06	1	NS
Acadm	8.00497e-05	-0.109003	0.619	0.654	1	NS
Ubqln1	8.10984e-05	-0.0898096	0.216	0.256	1	NS
Utp18	8.1898e-05	-0.0954571	0.235	0.283	1	NS
Prr5	8.24902e-05	0.0982214	0.263	0.213	1	NS
Rfesd	8.3065e-05	-0.0659273	0.084	0.115	1	NS
Tmem86a	8.32625e-05	0.0544364	0.085	0.055	1	NS
Ppm1b	8.39576e-05	-0.0812567	0.299	0.352	1	NS
Phkg2	8.41359e-05	-0.0836859	0.219	0.268	1	NS
Bmi1	8.46867e-05	-0.0677947	0.127	0.168	1	NS
Dnajb14	8.46877e-05	-0.0996082	0.432	0.487	1	NS
Gm37848	8.71228e-05	0.0626689	0.085	0.056	1	NS
Rgs7	8.7945e-05	-0.104867	0.359	0.411	1	NS
Fbxl12	8.92027e-05	-0.0677512	0.301	0.353	1	NS
Ift74	9.04756e-05	-0.107672	0.254	0.288	1	NS
Upp1	9.07846e-05	-0.0798771	0.151	0.186	1	NS
Slc25a28	9.09471e-05	-0.0945816	0.23	0.277	1	NS
Gpbp1l1	9.09628e-05	-0.0872272	0.365	0.421	1	NS
Luc7l3	9.11861e-05	0.0959637	0.794	0.785	1	NS
Trip12	9.15949e-05	-0.0819082	0.382	0.439	1	NS
Anapc7	9.16161e-05	-0.0743982	0.146	0.188	1	NS
Pabpc1	9.3291e-05	-0.0949427	0.396	0.43	1	NS
Rpl17	9.37992e-05	0.0967424	0.681	0.647	1	NS
Dlc1	9.39646e-05	-0.0927204	0.308	0.362	1	NS
A330076C08Rik	9.44142e-05	-0.0573675	0.035	0.055	1	NS
Igdcc4	9.49552e-05	0.107317	0.512	0.469	1	NS
Rrp8	9.74866e-05	0.107255	0.367	0.312	1	NS
Comt	9.9069e-05	-0.0942828	0.562	0.594	1	NS
Sar1b	9.98994e-05	-0.0985954	0.754	0.78	1	NS
Poc5	0.000101046	-0.0676825	0.092	0.121	1	NS
Rnf167	0.000101153	-0.0952281	0.346	0.392	1	NS
Samd4	0.000101425	0.0760914	0.14	0.103	1	NS
Tmem254	0.000101654	0.108492	0.432	0.401	1	NS
Actr3	0.000101804	-0.0777718	0.3	0.354	1	NS
Vma21	0.000101982	-0.104697	0.375	0.421	1	NS
Utp14b	0.000102243	-0.107464	0.799	0.833	1	NS
Serhl	0.00010304	-0.073208	0.22	0.269	1	NS
Aig1	0.000103448	-0.103569	0.43	0.476	1	NS
Myorg	0.000104	0.102887	0.686	0.655	1	NS
Vta1	0.000105518	-0.107176	0.478	0.529	1	NS
Fam162a	0.000105603	-0.0854077	0.502	0.557	1	NS
Degs1	0.000106506	-0.0870372	0.569	0.624	1	NS
Glul	0.0001067	-0.088094	0.998	0.998	1	NS
Scd2	0.000107178	0.0631641	0.992	0.995	1	NS
Tmem164	0.000108408	0.0619187	0.22	0.176	1	NS
Mageh1	0.000108886	0.110296	0.806	0.774	1	NS
Rps18	0.000109394	0.099661	0.72	0.699	1	NS
Gm42992	0.000109475	0.0799051	0.159	0.121	1	NS
Gm42608	0.000109501	0.0871481	0.156	0.123	1	NS
Tmx2	0.000110763	-0.0983504	0.525	0.574	1	NS
Nae1	0.000111363	-0.102745	0.413	0.456	1	NS
Xrcc4	0.000114911	-0.101946	0.349	0.4	1	NS
Cers2	0.000115128	-0.066973	0.299	0.35	1	NS
Cct2	0.000115217	-0.095194	0.573	0.618	1	NS
Prpf4b	0.000117022	0.104256	0.833	0.808	1	NS
Dst	0.000117066	-0.0999739	0.862	0.875	1	NS
Bloc1s6	0.000117839	-0.0790465	0.142	0.18	1	NS
Cluap1	0.000117962	-0.0947566	0.18	0.22	1	NS
Ywhaz	0.000118965	-0.104219	0.61	0.656	1	NS
Klhl5	0.000119204	-0.0795643	0.479	0.535	1	NS
1810055G02Rik	0.000119235	-0.0383667	0.095	0.126	1	NS
Plxna2	0.000120585	0.0655401	0.086	0.058	1	NS
Hopx	0.000122287	-0.170507	0.796	0.826	1	NS
Gm11627	0.000123348	0.115521	0.389	0.349	1	NS
Tkt	0.000123594	-0.101065	0.798	0.824	1	NS
Stk3	0.000123872	-0.071192	0.128	0.168	1	NS
Tmco1	0.000124801	-0.0759498	0.799	0.83	1	NS
St8sia5	0.00012738	-0.0596327	0.076	0.108	1	NS
Atp6v1c1	0.000128104	-0.0892481	0.285	0.335	1	NS
Slc48a1	0.000128314	0.0961341	0.644	0.599	1	NS
Chordc1	0.000128516	-0.0879855	0.386	0.44	1	NS
Nat8f5	0.000128583	-0.0908933	0.228	0.27	1	NS
Trim8	0.000131004	0.105714	0.395	0.358	1	NS
Fzd6	0.000131331	-0.0638024	0.08	0.113	1	NS
Cltc	0.00013315	-0.107789	0.739	0.774	1	NS
Acap2	0.000133599	-0.0998642	0.469	0.521	1	NS
Usp51	0.000134439	0.0813388	0.11	0.081	1	NS
Ppp4r3b	0.000135093	-0.0907163	0.36	0.415	1	NS
Gm7435	0.000135745	-0.0599797	0.069	0.096	1	NS
Gnai3	0.000135986	-0.0957887	0.409	0.458	1	NS
Tomm34	0.000136006	-0.0669613	0.143	0.183	1	NS
Rtn3	0.000136333	-0.0862882	0.952	0.958	1	NS
Ranbp9	0.000136374	-0.0893428	0.252	0.297	1	NS
Eloa	0.000137535	-0.0834627	0.198	0.225	1	NS
Eif3c	0.000138071	-0.0982596	0.703	0.725	1	NS
Maf	0.000138887	0.0565564	0.055	0.032	1	NS
Rogdi	0.000138927	-0.0552688	0.078	0.11	1	NS
Nek1	0.000139493	-0.0720032	0.143	0.184	1	NS
Ddx3y	0.000141451	-0.0126067	0.168	0.181	1	NS
Pros1	0.000143577	-0.0727226	0.151	0.193	1	NS
Mat2b	0.00014377	-0.0988793	0.376	0.426	1	NS
Atp6v1d	0.000144264	-0.105253	0.454	0.492	1	NS
1810030O07Rik	0.000144657	-0.0772128	0.161	0.203	1	NS
AI480526	0.000145384	0.10763	0.452	0.417	1	NS
Vapa	0.000145658	-0.099552	0.787	0.814	1	NS
Pcdh19	0.000145959	0.0649838	0.076	0.051	1	NS
Capzb	0.000148631	-0.100406	0.379	0.416	1	NS
Sirt2	0.000149984	-0.0978358	0.473	0.515	1	NS
Sh3glb2	0.000151133	0.0951746	0.28	0.235	1	NS
Tlk2	0.000151301	-0.0864159	0.256	0.295	1	NS
Ank	0.000151642	-0.0925645	0.338	0.386	1	NS
Ndufb6	0.000151897	-0.0980554	0.557	0.602	1	NS
Mgat2	0.000153149	-0.0889181	0.291	0.338	1	NS
Dimt1	0.00015443	-0.0785342	0.144	0.183	1	NS
Eif3d	0.000156659	-0.0922287	0.308	0.358	1	NS
Anp32a	0.000156701	-0.107072	0.466	0.508	1	NS
Sugt1	0.000157048	-0.101227	0.37	0.421	1	NS
Gm29508	0.000157337	0.0710484	0.11	0.079	1	NS
Alg1	0.000159453	-0.0484648	0.189	0.23	1	NS
Hmgb3	0.000160236	-0.0885633	0.177	0.218	1	NS
Spata5	0.000160448	-0.0698216	0.141	0.182	1	NS
Rnf34	0.00016162	-0.0805009	0.185	0.229	1	NS
Itgb8	0.000163485	-0.100012	0.681	0.728	1	NS
Nbas	0.000168681	-0.0813072	0.174	0.213	1	NS
Abca2	0.000168797	0.0934453	0.236	0.198	1	NS
Srrt	0.000169695	-0.0883986	0.218	0.261	1	NS
Txnip	0.000171388	-0.129627	0.22	0.256	1	NS
Alpl	0.000172401	0.0739202	0.197	0.158	1	NS
Golm2	0.000173295	-0.108624	0.715	0.751	1	NS
Slc35a5	0.000173936	-0.0976246	0.381	0.427	1	NS
Kif1b	0.00017469	0.049179	0.934	0.944	1	NS
Snx14	0.00017608	-0.106447	0.502	0.547	1	NS
Cxxc5	0.000177819	-0.101221	0.316	0.361	1	NS
4932438H23Rik	0.000178524	0.0713948	0.139	0.102	1	NS
Smarca5	0.000179742	-0.0996787	0.471	0.525	1	NS
Arfgef1	0.000180092	-0.0820603	0.286	0.337	1	NS
Ppp1r3d	0.000180495	0.100282	0.245	0.207	1	NS
Tnfsf12	0.000184083	-0.0729667	0.295	0.346	1	NS
Eci1	0.000184759	-0.102276	0.673	0.712	1	NS
Mapkap1	0.000186159	-0.087976	0.364	0.414	1	NS
Mbd5	0.000186812	-0.0896317	0.266	0.312	1	NS
Lims1	0.000187393	-0.0950759	0.398	0.447	1	NS
Sox11	0.000188203	0.0882457	0.207	0.17	1	NS
Fmnl2	0.000188573	-0.108367	0.426	0.471	1	NS
Serpinh1	0.000192061	-0.0919349	0.658	0.703	1	NS
Papss2	0.000192625	-0.0905178	0.242	0.285	1	NS
Tmem205	0.000194164	-0.0907851	0.525	0.578	1	NS
Hcfc1	0.000199321	-0.0809557	0.235	0.283	1	NS
Hsd17b11	0.000200054	-0.100584	0.63	0.673	1	NS
Copb2	0.000200741	-0.0911644	0.358	0.409	1	NS
Rfc1	0.000204968	-0.107774	0.451	0.496	1	NS
Psen1	0.000206044	-0.0834496	0.195	0.231	1	NS
Fbxo7	0.000206447	-0.0618899	0.147	0.188	1	NS
Pdpk1	0.000208797	-0.100757	0.27	0.312	1	NS
Ap2a2	0.000208865	0.0921706	0.261	0.22	1	NS
Gm1673	0.000208886	-0.0956334	0.368	0.406	1	NS
Gpr146	0.000209223	0.0950547	0.531	0.499	1	NS
Zkscan3	0.000209587	-0.0914133	0.544	0.593	1	NS
Lsm12	0.000211214	-0.106038	0.395	0.443	1	NS
Zmym6	0.000211617	-0.0726143	0.184	0.225	1	NS
Mtss1	0.000212646	-0.0771936	0.172	0.205	1	NS
Malat1	0.00021292	0.0590097	1	1	1	NS
Ikbip	0.000213146	-0.0901364	0.634	0.682	1	NS
D030055H07Rik	0.000214616	0.0647246	0.074	0.052	1	NS
Cox20	0.000216253	-0.0880635	0.355	0.407	1	NS
Bptf	0.000216468	0.106463	0.523	0.479	1	NS
G3bp2	0.000216816	-0.102579	0.376	0.427	1	NS
Chchd3	0.000217538	-0.102291	0.492	0.536	1	NS
Gsto1	0.000217889	0.0624342	0.106	0.076	1	NS
Vps53	0.000219692	-0.0878229	0.195	0.236	1	NS
4833439L19Rik	0.00021998	-0.085805	0.301	0.351	1	NS
Cyrib	0.000224459	-0.0991198	0.433	0.486	1	NS
Rps6	0.000229265	0.0865384	0.251	0.208	1	NS
Dhx32	0.000230109	-0.0874189	0.253	0.301	1	NS
Spon1	0.000232916	-0.0541194	0.303	0.293	1	NS
Tubb4b	0.000233077	-0.0786111	0.658	0.703	1	NS
Smim30	0.000234923	0.0895144	0.343	0.304	1	NS
Atp5pb	0.000235281	-0.080669	0.864	0.887	1	NS
Rnf115	0.000236916	-0.0947993	0.342	0.386	1	NS
Fundc1	0.000237138	-0.0939629	0.238	0.28	1	NS
Zfp609	0.000239944	-0.082844	0.162	0.201	1	NS
Ttc8	0.000240587	-0.0838851	0.235	0.279	1	NS
Mapt	0.000240749	0.093828	0.504	0.458	1	NS
Stxbp3	0.000241019	-0.100606	0.444	0.491	1	NS
Tprgl	0.000243261	-0.0993644	0.498	0.534	1	NS
Saraf	0.00024376	-0.0762662	0.873	0.89	1	NS
Cbll1	0.000245236	-0.0849323	0.237	0.281	1	NS
Tcf25	0.000245548	0.0907025	0.791	0.777	1	NS
Erbin	0.000246537	-0.103949	0.291	0.334	1	NS
Bhlhb9	0.000248075	-0.0896627	0.235	0.273	1	NS
Rps10	0.000250283	-0.108422	0.474	0.508	1	NS
7SK.158	0.000251094	0.0660806	0.155	0.118	1	NS
Psme3ip1	0.000251999	-0.0783727	0.227	0.275	1	NS
Zfp329	0.000252851	-0.0966862	0.567	0.615	1	NS
Inca1	0.000253715	-0.0508175	0.044	0.069	1	NS
Gm2a	0.00025385	-0.0873152	0.616	0.666	1	NS
Epas1	0.000254843	0.105391	0.532	0.49	1	NS
Tmcc1	0.000255854	0.102595	0.79	0.762	1	NS
Pja2	0.000256967	-0.0980682	0.449	0.497	1	NS
Ccni	0.000257326	-0.0819068	0.258	0.306	1	NS
Pantr1	0.000258402	-0.103739	0.894	0.917	1	NS
Tmem38a	0.000259675	-0.0599344	0.194	0.236	1	NS
Csgalnact1	0.000259911	-0.0961363	0.544	0.591	1	NS
Alg2	0.000261033	-0.0906688	0.343	0.387	1	NS
Prxl2a	0.000261126	-0.0935956	0.934	0.936	1	NS
Plk2	0.000261769	-0.111195	0.144	0.169	1	NS
Txnl1	0.000264549	-0.103321	0.591	0.631	1	NS
Lrrcc1	0.000267121	-0.0765724	0.183	0.226	1	NS
Gm47816	0.00026746	0.0647143	0.103	0.077	1	NS
Gm44433	0.000268396	0.037439	0.056	0.035	1	NS
Aplp2	0.000268863	-0.0955052	0.887	0.899	1	NS
Slc44a1	0.000277731	-0.0776288	0.144	0.181	1	NS
Ints8	0.000279154	-0.0778587	0.165	0.203	1	NS
Mfsd14a	0.000280627	-0.0899865	0.37	0.42	1	NS
Vcam1	0.000282141	-0.0951809	0.81	0.847	1	NS
Plin2	0.000282849	-0.0837023	0.198	0.239	1	NS
Mrpl10	0.000283507	-0.0654881	0.133	0.171	1	NS
Gm43597	0.000289096	0.035781	0.063	0.041	1	NS
Ubac2	0.000289735	-0.0847837	0.282	0.326	1	NS
Rasgrf1	0.000290488	-0.0516806	0.044	0.068	1	NS
Gnpda2	0.000293348	-0.0896251	0.334	0.381	1	NS
Gramd3	0.000297524	-0.0973323	0.596	0.634	1	NS
Psmb8	0.00030249	-0.0875337	0.067	0.091	1	NS
Lrfn4	0.000302681	0.0565574	0.106	0.076	1	NS
Psmc2	0.000303729	-0.0889202	0.439	0.488	1	NS
Lgr4	0.00030432	-0.0993106	0.516	0.563	1	NS
Cd63	0.000307552	0.0549032	0.993	0.993	1	NS
Syn3	0.000308374	0.0921957	0.324	0.277	1	NS
Nfs1	0.00030995	-0.0875743	0.274	0.312	1	NS
Stam2	0.000312227	-0.0863867	0.198	0.241	1	NS
Lonrf2	0.000317656	-0.052067	0.051	0.076	1	NS
Kdm5c	0.000318482	-0.0791633	0.221	0.262	1	NS
Lrrc8a	0.000320829	0.0863765	0.217	0.182	1	NS
Mta2	0.000321672	-0.0735677	0.13	0.165	1	NS
Zfp771	0.000322187	0.0857994	0.316	0.268	1	NS
Npm1	0.000322924	-0.106359	0.669	0.686	1	NS
Mrpl41	0.000323042	-0.0910924	0.471	0.516	1	NS
Rps25	0.000326261	0.0843712	0.645	0.632	1	NS
Gm38359	0.000329407	0.0360437	0.057	0.035	1	NS
Sypl	0.000333084	-0.0963426	0.576	0.619	1	NS
Rnaseh2c	0.000334348	0.0750749	0.199	0.158	1	NS
Vamp5	0.000335314	-0.0594808	0.11	0.145	1	NS
Stambpl1	0.000335439	-0.0802894	0.169	0.209	1	NS
Pebp1	0.000336656	0.0892604	0.779	0.757	1	NS
Dzip1l	0.000336681	0.109474	0.452	0.411	1	NS
Rtf2	0.000338083	-0.0880105	0.343	0.389	1	NS
Iscu	0.00034099	-0.0974067	0.44	0.476	1	NS
Khdrbs3	0.000348862	-0.0978852	0.299	0.339	1	NS
Syne2	0.000350738	0.0473415	0.19	0.154	1	NS
Ubxn4	0.00035366	-0.107548	0.527	0.57	1	NS
Hnrnpul2	0.000355136	-0.0847264	0.271	0.304	1	NS
Txlnb	0.00035752	-0.0639299	0.067	0.094	1	NS
Polr2c	0.00035889	-0.0605939	0.381	0.431	1	NS
4632404H12Rik	0.000359003	-0.0422287	0.064	0.092	1	NS
Rpn2	0.000359088	-0.100114	0.612	0.651	1	NS
Rgma	0.000361155	0.0696948	0.725	0.722	1	NS
Cfap36	0.000362529	-0.0930957	0.376	0.423	1	NS
Oip5os1	0.000364559	-0.0871536	0.57	0.619	1	NS
Mpc1	0.000368745	-0.0847015	0.912	0.928	1	NS
1110051M20Rik	0.000372017	-0.05941	0.209	0.251	1	NS
Prpf8	0.000372502	-0.0948741	0.351	0.394	1	NS
Fmr1	0.000375315	-0.075707	0.387	0.438	1	NS
Selenos	0.000376329	-0.0772028	0.919	0.938	1	NS
Gm44758	0.000376672	0.034022	0.059	0.038	1	NS
Pkd1	0.000378945	0.0783512	0.196	0.166	1	NS
Ppfia1	0.000380749	-0.0816039	0.251	0.286	1	NS
Marcksl1	0.000385341	-0.0717229	0.059	0.079	1	NS
Hsdl2	0.000389864	-0.108986	0.497	0.529	1	NS
Dld	0.000396932	-0.0888324	0.399	0.449	1	NS
Fahd1	0.000397051	-0.0753483	0.299	0.347	1	NS
Scp2	0.000397237	0.0894322	0.626	0.584	1	NS
Rab11b	0.000397384	-0.102132	0.439	0.477	1	NS
Slc35a2	0.000399225	-0.0763903	0.445	0.495	1	NS
Zhx1	0.000401716	-0.096252	0.372	0.419	1	NS
Hspa4l	0.00040601	-0.106909	0.475	0.519	1	NS
Gm12216	0.000410698	-0.0679383	0.103	0.132	1	NS
Usp14	0.00041354	-0.0998134	0.455	0.491	1	NS
Tdrkh	0.000415926	-0.0687662	0.13	0.168	1	NS
Pgm1	0.000418181	-0.0915226	0.634	0.66	1	NS
Enpp2	0.000419416	-0.119094	0.081	0.112	1	NS
Snrnp40	0.000419611	-0.0674031	0.144	0.183	1	NS
Lmo4	0.000421174	0.100333	0.784	0.768	1	NS
Pik3c3	0.000422068	-0.0601472	0.079	0.109	1	NS
Nsmce4a	0.000422995	-0.087223	0.284	0.326	1	NS
Tmx1	0.000423112	-0.0961802	0.529	0.57	1	NS
Bag1	0.000423208	-0.0954489	0.295	0.342	1	NS
Dnajc1	0.00042693	-0.103906	0.476	0.499	1	NS
Fbln5	0.00042731	0.0576439	0.075	0.051	1	NS
4732440D04Rik	0.000429317	-0.0909879	0.319	0.365	1	NS
Rfk	0.000429648	-0.067627	0.148	0.172	1	NS
Brsk2	0.000433556	0.0787546	0.167	0.132	1	NS
Ncor1	0.000434171	-0.104201	0.738	0.77	1	NS
Pxk	0.000440003	-0.0854476	0.217	0.256	1	NS
Per1	0.00044056	0.0856895	0.302	0.253	1	NS
Rpl7a	0.000441508	-0.105506	0.716	0.754	1	NS
BC004004	0.000443025	-0.07673	0.252	0.299	1	NS
Zfp266	0.000448939	-0.0888392	0.556	0.605	1	NS
Tcaim	0.000453333	-0.083541	0.197	0.237	1	NS
Pfn4	0.000457211	-0.0732477	0.129	0.165	1	NS
Impact	0.000458037	-0.0921106	0.57	0.615	1	NS
Kif13b	0.000458589	-0.0785434	0.205	0.239	1	NS
Etfdh	0.000459274	-0.0710885	0.194	0.237	1	NS
Leprotl1	0.00046038	-0.0864765	0.342	0.387	1	NS
Psma7	0.000468874	-0.101804	0.624	0.649	1	NS
Gdi2	0.000471287	-0.0858351	0.637	0.684	1	NS
Zfp606	0.000473611	-0.0854765	0.189	0.227	1	NS
Rbm43	0.000478379	-0.0565025	0.068	0.097	1	NS
Dynlt2a2	0.000478485	-0.076625	0.154	0.192	1	NS
Sil1	0.000479644	-0.0851411	0.367	0.393	1	NS
Atp5b	0.000479727	-0.0760751	0.915	0.933	1	NS
Efnb2	0.000480419	0.0742396	0.09	0.065	1	NS
Grsf1	0.000481862	-0.0710809	0.143	0.18	1	NS
Faf1	0.00048352	-0.0719212	0.135	0.17	1	NS
Fscn1	0.000485258	-0.0500981	0.039	0.062	1	NS
Bbs4	0.000488236	-0.0564572	0.099	0.131	1	NS
Gzf1	0.000491565	-0.0856521	0.221	0.261	1	NS
Dnajc28	0.000492492	-0.0618629	0.087	0.117	1	NS
Eva1a	0.000493327	0.0950547	0.807	0.794	1	NS
Ran	0.000494238	-0.097275	0.567	0.606	1	NS
Tafa5	0.000494884	-0.0984669	0.345	0.383	1	NS
Ppp1r11	0.000497045	-0.0717053	0.348	0.398	1	NS
Acot1	0.000515569	-0.090073	0.291	0.335	1	NS
Enah	0.000520939	0.0789155	0.759	0.745	1	NS
Prorp	0.0005236	-0.0404179	0.031	0.051	1	NS
Snx1	0.000524825	-0.0726864	0.178	0.219	1	NS
Marchf5	0.000526163	-0.0832274	0.285	0.324	1	NS
H3f3a	0.000531958	0.0763238	0.932	0.925	1	NS
Gpx4	0.000545459	0.0954621	0.538	0.507	1	NS
Pgap4	0.000547218	-0.0833415	0.456	0.505	1	NS
Gm43481	0.000547465	0.048009	0.099	0.071	1	NS
Siah1a	0.000551788	-0.0701105	0.28	0.327	1	NS
Gdap1l1	0.00055441	-0.0386844	0.034	0.055	1	NS
Hbegf	0.000559031	0.109683	0.495	0.458	1	NS
Trp63	0.000563674	-0.0465072	0.04	0.058	1	NS
Eef2	0.000564564	-0.0972343	0.574	0.617	1	NS
Gm45174	0.000566742	-0.0366087	0.031	0.051	1	NS
Fam193b	0.000566804	0.0752637	0.205	0.166	1	NS
Vps29	0.000569988	-0.0851322	0.469	0.513	1	NS
Psmd8	0.000571005	-0.0836193	0.472	0.508	1	NS
Pld3	0.000571493	-0.0710418	0.273	0.32	1	NS
Ppp3cb	0.000571655	-0.0877685	0.26	0.299	1	NS
Aldoa	0.000573972	-0.0798925	0.947	0.947	1	NS
Psmd11	0.000574228	-0.0849968	0.566	0.612	1	NS
Klhdc2	0.000576251	-0.0919138	0.364	0.41	1	NS
Mtg2	0.000585106	-0.0746886	0.183	0.219	1	NS
Dbx2	0.000585639	-0.0848686	0.769	0.79	1	NS
Gli2	0.000588408	0.0640373	0.175	0.138	1	NS
Fastk	0.000588724	-0.0799139	0.342	0.388	1	NS
Fcgrt	0.000595832	-0.0686219	0.378	0.428	1	NS
Lrrc4	0.0005961	0.0430652	0.117	0.087	1	NS
Ggta1	0.000596961	-0.0836915	0.101	0.13	1	NS
Ahcyl2	0.000598182	-0.0979476	0.382	0.422	1	NS
Il13ra1	0.000598974	-0.0386871	0.032	0.053	1	NS
Nrxn1	0.000599071	-0.070062	0.993	0.991	1	NS
Mrpl51	0.000600832	-0.0536328	0.474	0.524	1	NS
Eif2s1	0.000606862	-0.0892709	0.322	0.365	1	NS
Nsfl1c	0.000614082	-0.0901073	0.366	0.407	1	NS
Prcc	0.000614267	-0.0576297	0.084	0.109	1	NS
Pfkfb4	0.000615019	-0.0894181	0.309	0.357	1	NS
Fibp	0.000618473	0.0950563	0.599	0.564	1	NS
Tnfrsf1a	0.000622882	-0.079142	0.205	0.245	1	NS
Akap6	0.00062604	-0.0880466	0.293	0.318	1	NS
Atf2	0.000626113	-0.0848007	0.277	0.315	1	NS
Psmb3	0.000630398	-0.0967498	0.578	0.615	1	NS
Rad23b	0.000631843	-0.0923567	0.415	0.457	1	NS
Dock7	0.000632686	-0.0604384	0.373	0.421	1	NS
Mrpl28	0.000633201	-0.075788	0.327	0.374	1	NS
Mapk8ip1	0.000636789	-0.0666116	0.273	0.317	1	NS
Mpp1	0.000639651	-0.0393314	0.111	0.143	1	NS
Fyco1	0.000642715	-0.0733163	0.24	0.284	1	NS
Mrps35	0.000644182	-0.0794712	0.224	0.267	1	NS
Id2	0.000647873	-0.0871243	0.94	0.945	1	NS
Ube2d3	0.000649629	-0.0858945	0.681	0.718	1	NS
Cdk13	0.00064988	-0.0818189	0.298	0.334	1	NS
Tspan33	0.000652373	-0.0739787	0.118	0.149	1	NS
Hmox1	0.000656204	-0.0383434	0.041	0.064	1	NS
Rpl37a	0.000656791	0.0670922	0.884	0.872	1	NS
Cdkn2d	0.000659926	-0.0588376	0.165	0.204	1	NS
Smchd1	0.000662465	-0.0949386	0.409	0.453	1	NS
Cyp4f14	0.000663643	-0.0847793	0.317	0.358	1	NS
Grk3	0.000665984	0.0803372	0.682	0.658	1	NS
Sorcs2	0.000676784	0.0640371	0.543	0.54	1	NS
Dtx3l	0.000681722	-0.0509474	0.041	0.062	1	NS
Insig1	0.000689872	-0.112599	0.705	0.746	1	NS
Supt6	0.000693831	-0.0894017	0.361	0.408	1	NS
Zfpm2	0.000696439	-0.078034	0.259	0.29	1	NS
Trmt9b	0.000696602	-0.088272	0.306	0.339	1	NS
Rcan2	0.000704385	-0.0794686	0.202	0.238	1	NS
Ankrd11	0.000708095	-0.0678659	0.539	0.588	1	NS
Cuedc2	0.000712614	-0.0878842	0.399	0.446	1	NS
Guk1	0.000717457	-0.0922352	0.347	0.385	1	NS
Rny3	0.000718167	0.0432304	0.065	0.042	1	NS
Tmem98	0.000722757	-0.0305322	0.065	0.088	1	NS
Fcho2	0.000724048	-0.0974717	0.492	0.528	1	NS
Scamp3	0.00072529	-0.0800772	0.34	0.386	1	NS
Dctd	0.000726299	-0.0670688	0.11	0.14	1	NS
Gstt3	0.000728443	-0.0412644	0.078	0.105	1	NS
Eef2k	0.000729147	0.0665448	0.213	0.193	1	NS
Chst11	0.000729606	0.0678394	0.243	0.201	1	NS
Adk	0.000734574	-0.0842323	0.861	0.875	1	NS
Cyfip1	0.000736898	-0.0884643	0.752	0.785	1	NS
Shd	0.000741292	0.0596949	0.115	0.09	1	NS
Psmd14	0.000743155	-0.0841109	0.323	0.363	1	NS
Babam2	0.000744336	-0.0778438	0.291	0.334	1	NS
Hnrnpl	0.000748299	-0.0870693	0.646	0.676	1	NS
Exoc2	0.000749516	-0.0739879	0.174	0.214	1	NS
Sdhaf2	0.000753655	-0.0684976	0.243	0.285	1	NS
Ldah	0.000758571	-0.0737907	0.24	0.284	1	NS
1500004A13Rik	0.000758816	0.0833231	0.32	0.291	1	NS
Agrn	0.000762703	0.0749963	0.184	0.151	1	NS
Gdi1	0.000763976	-0.0861737	0.487	0.523	1	NS
Caprin1	0.000765342	-0.0931181	0.534	0.573	1	NS
Adgrl2	0.000768057	0.0740805	0.198	0.171	1	NS
Dip2c	0.000768454	-0.0807627	0.207	0.239	1	NS
Slc1a2	0.000772898	0.0684511	0.999	0.999	1	NS
Bmt2	0.000773312	-0.069943	0.172	0.209	1	NS
St6galnac5	0.000773392	0.113749	0.626	0.604	1	NS
Akt3	0.000781219	-0.0786865	0.2	0.237	1	NS
Med19	0.00078168	-0.0841756	0.309	0.354	1	NS
Agfg1	0.000787067	-0.085465	0.297	0.343	1	NS
Fzd1	0.000798079	0.0673269	0.226	0.186	1	NS
Slc35e4	0.000804494	0.100807	0.386	0.36	1	NS
Ptpn9	0.000807313	-0.0863084	0.319	0.363	1	NS
Sqor	0.00080772	-0.0621734	0.136	0.17	1	NS
Dars	0.000810795	-0.0882735	0.45	0.494	1	NS
Atp5md	0.000818838	0.0736787	0.733	0.732	1	NS
Tceal1	0.000820726	-0.0843314	0.256	0.294	1	NS
Wbp1	0.000822659	-0.0653753	0.171	0.209	1	NS
Gpt	0.000823136	0.0746506	0.21	0.178	1	NS
Tmem161b	0.00082759	0.0873995	0.412	0.373	1	NS
Ankrd13c	0.000829358	-0.11338	0.314	0.355	1	NS
Pdhb	0.000830479	-0.0659834	0.536	0.585	1	NS
Hspe1	0.000832905	-0.0708335	0.743	0.778	1	NS
Ntrk3	0.000833244	0.0459089	0.094	0.068	1	NS
Dhcr7	0.000833378	0.0953155	0.398	0.359	1	NS
Cfdp1	0.000834316	-0.0874836	0.272	0.313	1	NS
Acrbp	0.000841241	0.0460981	0.076	0.051	1	NS
Dennd10	0.000870708	-0.0864796	0.296	0.338	1	NS
Capza1	0.000874417	-0.0537726	0.091	0.112	1	NS
Bace1	0.00087575	0.0792597	0.243	0.208	1	NS
Atg3	0.00087715	-0.0984051	0.361	0.405	1	NS
Snx18	0.0008812	-0.0808579	0.258	0.302	1	NS
Suco	0.000881621	-0.0886577	0.342	0.372	1	NS
Tcea1	0.000886513	-0.0978254	0.511	0.555	1	NS
Adprs	0.000888544	-0.0354696	0.126	0.156	1	NS
Cdkn2aip	0.000888749	-0.0715118	0.209	0.25	1	NS
Tnfrsf19	0.000890444	-0.105082	0.499	0.536	1	NS
Actr8	0.000892057	-0.0731488	0.223	0.265	1	NS
Shisa9	0.000895235	-0.088285	0.258	0.3	1	NS
Dapp1	0.000897095	-0.0603298	0.247	0.29	1	NS
Rab7	0.00089728	-0.0959141	0.558	0.594	1	NS
Nme4	0.000898758	-0.0269198	0.047	0.067	1	NS
Ppp3ca	0.000909072	-0.087247	0.761	0.794	1	NS
Sos2	0.000909648	-0.0815935	0.21	0.245	1	NS
Dab2ip	0.000915402	-0.0716841	0.267	0.312	1	NS
Tesk2	0.000919995	-0.0449676	0.076	0.09	1	NS
Map3k2	0.00092093	-0.0907437	0.338	0.382	1	NS
Map7d1	0.000923348	-0.0805655	0.325	0.371	1	NS
Amz2	0.000923455	-0.0733335	0.185	0.221	1	NS
Slbp	0.00093699	-0.052676	0.21	0.251	1	NS
Prmt2	0.000941416	-0.068334	0.195	0.236	1	NS
Noct	0.000949884	-0.0659106	0.12	0.151	1	NS
B2m	0.000950474	-0.0729007	0.329	0.324	1	NS
Dmac2l	0.000953347	-0.0659313	0.131	0.164	1	NS
Smu1	0.000958817	-0.0851134	0.324	0.362	1	NS
Tmed9	0.000962199	0.0995869	0.637	0.606	1	NS
Smyd1	0.000969934	-0.0444536	0.042	0.063	1	NS
Fuca1	0.000973435	-0.0921134	0.471	0.511	1	NS
Hgf	0.000974657	0.0968491	0.295	0.258	1	NS
Gm13872	0.000982229	0.042106	0.091	0.066	1	NS
Gm49538	0.000982788	0.0453679	0.059	0.039	1	NS
Gm42993	0.000983724	0.0490894	0.097	0.071	1	NS
Tbc1d19	0.00098446	-0.0749242	0.27	0.313	1	NS
Col5a3	0.00098592	0.0238188	0.051	0.034	1	NS
Shroom3	0.000986251	0.0595605	0.13	0.099	1	NS
1810037I17Rik	0.000992218	-0.0837989	0.722	0.749	1	NS
Zic2	0.000996031	-0.0992045	0.221	0.253	1	NS
Lats1	0.000996088	-0.0799369	0.267	0.307	1	NS
D830024N08Rik	0.0010164	0.037164	0.062	0.041	1	NS
Polr2m	0.00101862	-0.0671484	0.317	0.362	1	NS
Mtch2	0.00103118	-0.0729143	0.689	0.729	1	NS
Zmym1	0.00103383	0.0482382	0.098	0.071	1	NS
Lrrc9	0.00103478	-0.0746515	0.177	0.216	1	NS
2210408I21Rik	0.00103594	-0.0638369	0.113	0.143	1	NS
Vps26a	0.00103623	-0.0386355	0.185	0.221	1	NS
Ggcx	0.00103716	-0.0573672	0.114	0.135	1	NS
Parp12	0.00103857	-0.062856	0.102	0.129	1	NS
Sdcbp	0.00104085	-0.0886543	0.417	0.462	1	NS
Lypla1	0.00104545	-0.0680504	0.211	0.252	1	NS
Tex264	0.00104616	-0.0771066	0.495	0.542	1	NS
C920021L13Rik	0.0010569	0.0505753	0.079	0.055	1	NS
Cntnap2	0.00106468	0.0583228	0.114	0.087	1	NS
Mtg1	0.00106486	-0.044705	0.048	0.07	1	NS
A2m	0.0010659	-0.0389796	0.031	0.05	1	NS
Agpat4	0.00106666	0.0403482	0.055	0.035	1	NS
Nr1d2	0.00106692	0.0910138	0.466	0.428	1	NS
Acot11	0.00107297	0.074368	0.284	0.24	1	NS
Orc4	0.00107475	-0.0801697	0.353	0.395	1	NS
Rsrc2	0.00107487	-0.0937691	0.613	0.635	1	NS
Synpo2	0.00107665	0.0559161	0.111	0.083	1	NS
Calm3	0.00109203	-0.0932606	0.709	0.743	1	NS
Rp2	0.00110146	-0.0288061	0.094	0.121	1	NS
Ttll4	0.00110784	0.0615292	0.106	0.08	1	NS
2810405F17Rik	0.00111101	-0.0576243	0.146	0.183	1	NS
Msi2	0.00111365	0.0666099	0.947	0.948	1	NS
A730091E23Rik	0.00111748	-0.0385946	0.049	0.073	1	NS
Cables1	0.00111914	0.108006	0.323	0.286	1	NS
Pibf1	0.0011221	-0.0852681	0.327	0.363	1	NS
Fgfr1op2	0.00112585	-0.0878308	0.386	0.423	1	NS
Mrpl16	0.0011268	-0.079774	0.224	0.255	1	NS
Rdh11	0.00112963	0.0705586	0.32	0.276	1	NS
Dnajb11	0.00113372	-0.0907093	0.435	0.48	1	NS
Mrps22	0.00114182	-0.0818797	0.228	0.267	1	NS
Pdlim5	0.00114476	-0.0740694	0.452	0.501	1	NS
3222401L13Rik	0.00114601	-0.104479	0.348	0.39	1	NS
Ncbp1	0.00115459	-0.0623497	0.158	0.194	1	NS
Chmp2b	0.00115856	-0.0895424	0.295	0.329	1	NS
Maf1	0.00116188	-0.0760718	0.245	0.287	1	NS
Jund	0.0011746	0.0842689	0.646	0.624	1	NS
Wsb1	0.00117784	0.0791722	0.52	0.497	1	NS
Sppl2a	0.00118665	-0.0907994	0.498	0.532	1	NS
Aga	0.00119138	-0.0838288	0.261	0.299	1	NS
Tfg	0.00119304	-0.0795173	0.243	0.274	1	NS
Ipo5	0.00119365	-0.0650823	0.148	0.173	1	NS
Chst1	0.00119451	-0.077564	0.76	0.795	1	NS
Pon2	0.00120191	0.0694102	0.849	0.821	1	NS
Wwc2	0.00120955	-0.0840941	0.354	0.401	1	NS
Ufl1	0.00121372	-0.0896439	0.565	0.589	1	NS
Relch	0.00121445	-0.0690591	0.2	0.239	1	NS
Ndfip1	0.00121511	-0.0809541	0.741	0.769	1	NS
Mttp	0.0012206	-0.0779557	0.242	0.277	1	NS
Lhx2	0.00123043	0.0749924	0.822	0.818	1	NS
Pdcd11	0.00123477	0.069597	0.195	0.158	1	NS
Dcaf11	0.00123594	-0.0732403	0.267	0.312	1	NS
Rnf187	0.00125162	-0.0817948	0.268	0.308	1	NS
Mt3	0.00125221	-0.0634288	1	0.999	1	NS
Ccdc18	0.0012567	-0.0887384	0.259	0.298	1	NS
Ndufa7	0.00126079	-0.0855145	0.806	0.834	1	NS
Olig2	0.00127086	0.0863123	0.2	0.164	1	NS
Socs7	0.00127554	0.0628657	0.143	0.111	1	NS
Vps35	0.00127684	-0.0860845	0.537	0.577	1	NS
Fam168b	0.00128187	-0.0881558	0.363	0.404	1	NS
Rae1	0.00128491	-0.0703077	0.206	0.243	1	NS
Tma7	0.00128757	0.0934923	0.477	0.446	1	NS
Rpl10	0.00129174	0.0905452	0.639	0.605	1	NS
Ubr7	0.00130253	-0.0760937	0.336	0.381	1	NS
Adora2a	0.00130665	-0.0370985	0.031	0.05	1	NS
Prkcsh	0.00130937	-0.0801602	0.407	0.451	1	NS
2900052L18Rik	0.00131847	-0.0723092	0.307	0.353	1	NS
Dhx57	0.00132212	-0.0632899	0.095	0.12	1	NS
Susd6	0.00132348	0.0859896	0.381	0.337	1	NS
Nat8f4	0.00133016	-0.0707476	0.171	0.202	1	NS
Metap2	0.0013356	-0.0996957	0.599	0.64	1	NS
Plscr1	0.00134873	-0.0343623	0.068	0.092	1	NS
Cct7	0.0013536	-0.0909531	0.452	0.49	1	NS
Mier1	0.00135955	-0.102359	0.545	0.582	1	NS
Trmt112	0.0013625	-0.0583395	0.38	0.427	1	NS
Mospd1	0.00136526	-0.0559251	0.111	0.143	1	NS
Pcdh7	0.00137746	0.0719273	0.76	0.745	1	NS
Cd164	0.00137802	-0.0825307	0.582	0.622	1	NS
2610507B11Rik	0.00138292	-0.0890106	0.373	0.417	1	NS
Rrnad1	0.0013831	0.0712407	0.203	0.167	1	NS
Palm	0.00138363	-0.0487425	0.159	0.194	1	NS
Taf4	0.00138604	0.0406438	0.062	0.041	1	NS
Alkbh7	0.00138678	-0.0733645	0.311	0.348	1	NS
Ak1	0.00138913	-0.0177022	0.183	0.21	1	NS
Sema4d	0.00139655	-0.0701438	0.224	0.264	1	NS
Pclo	0.00139929	0.0867953	0.361	0.339	1	NS
Fundc2	0.00140889	-0.0815309	0.342	0.383	1	NS
Ndufa11	0.00140929	-0.0890095	0.763	0.791	1	NS
Cct5	0.00142014	-0.0858183	0.439	0.477	1	NS
Rgs6	0.00143295	-0.0727925	0.283	0.308	1	NS
Ndufs1	0.00144682	-0.0851148	0.47	0.509	1	NS
Pdha1	0.00145538	-0.084734	0.507	0.542	1	NS
Cfap298	0.00145598	-0.0833659	0.181	0.212	1	NS
Slc39a10	0.00146422	-0.0981131	0.403	0.429	1	NS
Armc10	0.00146698	-0.0532151	0.075	0.102	1	NS
Spata2	0.00147433	0.0574126	0.12	0.092	1	NS
Psmd2	0.00147867	-0.086909	0.442	0.483	1	NS
Casd1	0.00148304	-0.0506038	0.272	0.314	1	NS
Polr2d	0.00149463	-0.0706584	0.201	0.239	1	NS
AA387883	0.00149813	-0.0677821	0.202	0.242	1	NS
Rhcg	0.00150379	0.0558112	0.068	0.047	1	NS
Dohh	0.00150692	-0.0665423	0.143	0.169	1	NS
Prr13	0.00150853	-0.0589782	0.358	0.404	1	NS
Pphln1	0.00151345	-0.0627982	0.149	0.184	1	NS
Chd1l	0.00151405	-0.0458751	0.055	0.077	1	NS
Tmem179b	0.00152328	-0.0710276	0.246	0.271	1	NS
Zmpste24	0.00152442	-0.0860449	0.55	0.587	1	NS
Dnah7b	0.00152541	-0.0709328	0.157	0.185	1	NS
Pknox1	0.00152735	-0.0554289	0.062	0.084	1	NS
Ogt	0.00153129	-0.0660192	0.922	0.935	1	NS
Pcyt1b	0.00153684	-0.0631755	0.129	0.154	1	NS
2310015A10Rik	0.00153893	0.0496808	0.081	0.062	1	NS
Itfg1	0.00154068	-0.0614652	0.366	0.411	1	NS
Snf8	0.001555	-0.0249527	0.236	0.268	1	NS
Rbm4b	0.00156856	0.0884581	0.471	0.425	1	NS
Tnrc18	0.00157388	0.071081	0.295	0.253	1	NS
3110056K07Rik	0.00157535	0.0831016	0.487	0.454	1	NS
B3glct	0.00158175	0.088888	0.326	0.287	1	NS
Armc1	0.00159557	-0.0759708	0.399	0.438	1	NS
Tspan5	0.00160156	-0.0694937	0.332	0.351	1	NS
Umps	0.00160447	-0.0428087	0.051	0.073	1	NS
P4ha3	0.00160515	-0.0367554	0.035	0.053	1	NS
Slc5a3	0.00160844	0.0720366	0.17	0.138	1	NS
Slc4a7	0.00162509	0.0564295	0.174	0.141	1	NS
Cldnd1	0.00162714	-0.0757047	0.658	0.7	1	NS
Ptprs	0.00163209	0.0906611	0.483	0.446	1	NS
Rab31	0.00163696	-0.0744607	0.389	0.436	1	NS
AI593442	0.00164385	0.0177474	0.059	0.043	1	NS
Sc5d	0.00164966	-0.0736088	0.681	0.724	1	NS
Flcn	0.00165537	0.0557248	0.134	0.117	1	NS
Txndc5	0.00166443	-0.0571683	0.271	0.313	1	NS
Nsmce1	0.00166596	-0.0751652	0.243	0.283	1	NS
Rnf135	0.00166627	-0.0386678	0.056	0.072	1	NS
Gart	0.0016676	-0.0639807	0.15	0.183	1	NS
Nit2	0.00167151	-0.0174878	0.165	0.189	1	NS
Pltp	0.00168497	0.0424084	0.137	0.108	1	NS
Sesn2	0.00169757	-0.0399245	0.046	0.066	1	NS
Aqp11	0.00169918	-0.057733	0.186	0.224	1	NS
Nuf2	0.00171006	-0.0380186	0.051	0.073	1	NS
Abcb10	0.00171138	0.0407683	0.112	0.085	1	NS
Mapre3	0.00171498	-0.0753916	0.287	0.327	1	NS
Zcchc7	0.00172362	0.0657093	0.73	0.719	1	NS
Ralgds	0.00172496	0.0841987	0.32	0.286	1	NS
Slc25a21	0.00172868	-0.0530761	0.068	0.092	1	NS
Atp2b4	0.00172886	0.0610329	0.111	0.084	1	NS
Pip4p2	0.00173213	-0.0735848	0.261	0.301	1	NS
Smim19	0.00173516	-0.0821473	0.365	0.408	1	NS
Zcchc17	0.00174601	-0.0902057	0.214	0.246	1	NS
A430027H14Rik	0.00174665	0.0551674	0.08	0.058	1	NS
Tram1	0.0017562	-0.0847193	0.376	0.416	1	NS
Crppa	0.00175707	-0.0438903	0.046	0.068	1	NS
Gm15601	0.00176069	0.0851559	0.28	0.24	1	NS
Echs1	0.00176902	-0.0906052	0.628	0.668	1	NS
Cwc27	0.00177128	-0.0685843	0.164	0.197	1	NS
Cdin1	0.00177228	-0.0276636	0.039	0.057	1	NS
Arcn1	0.00177348	-0.0815812	0.367	0.409	1	NS
Cped1	0.00177493	0.0641319	0.134	0.103	1	NS
Rpl29	0.00177744	-0.0858813	0.669	0.704	1	NS
Axl	0.00178369	0.0692331	0.274	0.234	1	NS
Tbc1d10a	0.00179384	-0.0615248	0.334	0.379	1	NS
Usp12	0.00181037	-0.0608908	0.12	0.142	1	NS
Slc12a4	0.00181046	0.0797231	0.278	0.251	1	NS
Fam20b	0.00181331	-0.0464842	0.08	0.096	1	NS
Gm17823	0.00182348	0.038175	0.055	0.036	1	NS
Trip4	0.00183035	-0.0660248	0.233	0.273	1	NS
Ube2e3	0.0018355	-0.081661	0.408	0.45	1	NS
Ptgr2	0.00184188	-0.0780961	0.361	0.404	1	NS
Erf	0.00184385	0.0441473	0.094	0.069	1	NS
Frem1	0.00184715	0.0307675	0.069	0.049	1	NS
Lbh	0.00185127	-0.0797758	0.276	0.319	1	NS
5330432J10Rik	0.00186235	0.0706377	0.185	0.153	1	NS
Rnf227	0.00187408	-0.0420045	0.034	0.054	1	NS
Mettl9	0.00188006	-0.0809385	0.301	0.342	1	NS
Naa16	0.00188367	0.0582419	0.162	0.129	1	NS
Adra1b	0.00189112	0.0537468	0.086	0.065	1	NS
Pcdh11x	0.00191468	0.0698416	0.295	0.254	1	NS
6530402F18Rik	0.00191495	0.0483476	0.09	0.066	1	NS
Tmem14a	0.00191604	-0.0806608	0.359	0.403	1	NS
Irf3	0.00192661	0.0791212	0.305	0.264	1	NS
Naa38	0.00192671	-0.0747488	0.33	0.375	1	NS
Ube3a	0.00193692	-0.0720535	0.667	0.707	1	NS
Snx10	0.0019439	-0.080299	0.323	0.365	1	NS
Lrba	0.00194422	-0.0654303	0.209	0.235	1	NS
Mfn1	0.00194996	-0.0722126	0.617	0.66	1	NS
Sipa1l2	0.00195599	-0.0451717	0.07	0.088	1	NS
2900002M20Rik	0.001966	0.0396659	0.087	0.063	1	NS
Gbf1	0.00196909	-0.0733709	0.289	0.33	1	NS
Taf6	0.00198357	-0.0649767	0.186	0.224	1	NS
Taf9b	0.00198381	-0.0528655	0.079	0.104	1	NS
Slc16a1	0.00198577	-0.0694376	0.321	0.365	1	NS
Slc38a1	0.00198912	-0.0743648	0.209	0.189	1	NS
Chil1	0.00198979	0.0696614	0.328	0.287	1	NS
Sec22b	0.0019981	-0.0522167	0.221	0.261	1	NS
Tars	0.00199898	-0.0761241	0.2	0.235	1	NS
Gfap	0.00201569	0.121854	0.43	0.415	1	NS
Pigs	0.00202063	-0.07745	0.314	0.349	1	NS
Idh3g	0.00202704	-0.0722375	0.433	0.477	1	NS
Azi2	0.00202949	-0.0704295	0.2	0.237	1	NS
Mccc2	0.002037	-0.0645526	0.158	0.191	1	NS
Snx17	0.00203754	-0.0815249	0.343	0.386	1	NS
Uso1	0.00203782	-0.0757434	0.24	0.276	1	NS
Cdc37	0.0020448	-0.0867248	0.325	0.363	1	NS
Zfyve16	0.00204638	-0.0873061	0.365	0.4	1	NS
Dnajc24	0.00205913	-0.0708741	0.293	0.337	1	NS
Ccdc34	0.00206522	-0.0882943	0.304	0.346	1	NS
Hinfp	0.00207231	0.0632554	0.126	0.099	1	NS
Brwd1	0.00208234	0.0833672	0.334	0.303	1	NS
Ctsa	0.00208417	-0.0786582	0.422	0.463	1	NS
Nono	0.0020869	-0.0778044	0.393	0.423	1	NS
Czib	0.00209593	-0.0617301	0.248	0.289	1	NS
Mrps18a	0.00209714	-0.0752533	0.322	0.364	1	NS
Ebpl	0.00210714	-0.0756501	0.41	0.454	1	NS
Fam228b	0.0021148	-0.0910512	0.654	0.692	1	NS
Senp1	0.00212725	0.0535116	0.22	0.183	1	NS
Kif3a	0.00212895	-0.0798124	0.25	0.286	1	NS
Gm10033	0.00214214	0.0796759	0.37	0.343	1	NS
Rars	0.00214442	-0.0699922	0.215	0.253	1	NS
Dnai1	0.00215451	-0.0613049	0.114	0.146	1	NS
Serpinb6a	0.00216359	-0.080028	0.276	0.314	1	NS
Yipf2	0.002166	-0.0470641	0.063	0.086	1	NS
Lrtm2	0.00216971	0.0613998	0.158	0.125	1	NS
Csnk1d	0.00217552	0.0715847	0.215	0.179	1	NS
Dzank1	0.00217898	-0.044846	0.055	0.077	1	NS
Runx1t1	0.00218291	-0.0434021	0.041	0.054	1	NS
Csrp1	0.00220451	0.0828877	0.813	0.789	1	NS
Tmem243	0.00220521	0.0937145	0.525	0.493	1	NS
Zfp971	0.00220939	-0.0488208	0.102	0.12	1	NS
Ppp1r10	0.00221026	-0.084172	0.393	0.435	1	NS
Numb	0.00221227	-0.0164292	0.208	0.235	1	NS
Cdc14a	0.00221254	-0.0806138	0.241	0.276	1	NS
Rnd3	0.00222416	0.044552	0.361	0.322	1	NS
Rrbp1	0.0022281	-0.0820541	0.831	0.858	1	NS
Snhg8	0.00223414	0.0844117	0.268	0.236	1	NS
Sec62	0.00224699	0.0881228	0.856	0.833	1	NS
Mysm1	0.00224984	-0.0783088	0.377	0.42	1	NS
Gnb5	0.00225375	-0.0545096	0.202	0.24	1	NS
Itpripl2	0.00226907	0.0407224	0.073	0.052	1	NS
Elob	0.00228276	-0.0725397	0.822	0.84	1	NS
Thoc5	0.00228376	-0.0348965	0.067	0.091	1	NS
Spata7	0.00228568	-0.0511415	0.209	0.245	1	NS
Dut	0.00229324	-0.0613559	0.134	0.165	1	NS
Myh15	0.00229655	-0.0452339	0.051	0.069	1	NS
Gm9889	0.00230962	-0.0518772	0.091	0.12	1	NS
Copb1	0.00231047	-0.0735669	0.578	0.619	1	NS
Ndufb8	0.00232169	-0.0726457	0.741	0.773	1	NS
Atp7a	0.00232595	-0.0625626	0.142	0.165	1	NS
Prex1	0.0023267	0.0848992	0.563	0.537	1	NS
Uap1l1	0.00232687	0.0399916	0.076	0.055	1	NS
Mex3c	0.00234084	-0.0625743	0.186	0.208	1	NS
Ralbp1	0.0023497	-0.0855658	0.503	0.542	1	NS
BC005624	0.00236521	-0.0772728	0.271	0.297	1	NS
Rsph9	0.00238404	-0.0859432	0.337	0.376	1	NS
Gins4	0.00238464	-0.0506804	0.119	0.15	1	NS
Cstf1	0.00239768	-0.0464654	0.056	0.079	1	NS
Anks1	0.00241265	0.0875377	0.326	0.291	1	NS
Gm37018	0.00241832	0.039926	0.099	0.074	1	NS
Timp3	0.00242562	0.0676811	0.922	0.919	1	NS
Rps3a1	0.00242573	-0.101008	0.758	0.786	1	NS
Kifap3	0.00242696	-0.0760346	0.544	0.584	1	NS
Pfkp	0.00244067	-0.0895693	0.578	0.615	1	NS
Vstm4	0.00244272	-0.0497613	0.091	0.118	1	NS
Shisal1	0.00244883	0.037404	0.104	0.079	1	NS
Pdk3	0.00245586	-0.0306161	0.041	0.06	1	NS
Rnf4	0.00245762	-0.0735071	0.206	0.241	1	NS
Kansl1	0.00246057	0.0871021	0.417	0.38	1	NS
Cr1l	0.0024709	-0.0753073	0.385	0.427	1	NS
Hnrnpa3	0.00248042	0.0660698	0.773	0.768	1	NS
U2surp	0.00248532	-0.0929575	0.638	0.656	1	NS
1700012D14Rik	0.0024898	-0.0633547	0.136	0.161	1	NS
S100a1	0.00249418	0.0718086	0.891	0.863	1	NS
Ndufb7	0.00249708	-0.0732414	0.722	0.75	1	NS
Hnrnpab	0.00250179	-0.0839405	0.341	0.373	1	NS
Psmc1	0.00250438	-0.0692947	0.336	0.379	1	NS
Atxn2	0.00251396	-0.0821911	0.503	0.544	1	NS
Galnt7	0.00251873	0.0692084	0.179	0.148	1	NS
Hirip3	0.00253381	-0.0491324	0.078	0.097	1	NS
S100a16	0.00253628	-0.0761359	0.904	0.907	1	NS
Kat8	0.00254802	-0.0552123	0.118	0.145	1	NS
Rpa1	0.00256691	-0.0631977	0.138	0.171	1	NS
Got2	0.00257448	-0.0710709	0.186	0.219	1	NS
Ndufv1	0.0025824	-0.0729545	0.386	0.428	1	NS
Ptpn4	0.00259078	-0.0824625	0.402	0.434	1	NS
Gaa	0.00260411	0.080838	0.408	0.383	1	NS
Birc6	0.00262615	-0.0918461	0.522	0.552	1	NS
Atp13a3	0.00263832	0.0195858	0.251	0.223	1	NS
Invs	0.00264565	-0.0458959	0.119	0.149	1	NS
Entpd1	0.00264789	-0.050889	0.066	0.089	1	NS
Vldlr	0.0026494	0.0592787	0.119	0.094	1	NS
Gm37258	0.00265085	0.0669769	0.194	0.172	1	NS
Slc38a3	0.00265447	0.0618242	0.646	0.644	1	NS
Kcnq1ot1	0.00265559	-0.0700637	0.395	0.439	1	NS
Lyst	0.00268038	-0.073844	0.262	0.299	1	NS
Entr1	0.0027022	-0.0673064	0.215	0.252	1	NS
Chrdl1	0.00270241	-0.101657	0.422	0.452	1	NS
A330023F24Rik	0.00272406	0.083586	0.29	0.252	1	NS
Sorbs3	0.0027282	0.051437	0.201	0.166	1	NS
Rpap3	0.00273279	0.0728846	0.188	0.154	1	NS
Srr	0.00273357	-0.0577365	0.132	0.159	1	NS
Mrps17	0.0027348	-0.0769455	0.482	0.518	1	NS
Nr2e1	0.0027723	-0.0790922	0.403	0.447	1	NS
Ndufa6	0.00277488	-0.0554978	0.79	0.823	1	NS
Luzp1	0.00278408	-0.0776026	0.321	0.35	1	NS
Lnpk	0.00278869	-0.0826701	0.354	0.389	1	NS
Gt(ROSA)26Sor	0.0027898	0.0826459	0.336	0.309	1	NS
Zcchc9	0.0028389	0.0791177	0.275	0.237	1	NS
Hibch	0.00283978	-0.0792956	0.37	0.407	1	NS
Pitpna	0.00286382	-0.0749942	0.274	0.311	1	NS
Itih3	0.00287852	0.0529834	0.455	0.411	1	NS
Trim30d	0.00288886	-0.0577033	0.053	0.071	1	NS
Gm38085	0.00289032	-0.0377965	0.042	0.058	1	NS
Ubxn1	0.00290613	-0.0819265	0.466	0.489	1	NS
Trappc9	0.00291575	-0.0571801	0.152	0.186	1	NS
Mrps16	0.00291938	-0.0766697	0.451	0.493	1	NS
Hadh	0.00292227	-0.0869091	0.544	0.58	1	NS
Socs5	0.00292573	-0.0718827	0.17	0.201	1	NS
Brd4	0.00294868	-0.0714042	0.251	0.287	1	NS
Nln	0.00295509	-0.086782	0.366	0.401	1	NS
Ctso	0.00297458	-0.0697882	0.663	0.702	1	NS
Cbx1	0.00298613	-0.0754123	0.444	0.485	1	NS
Fam193a	0.00299435	0.0835217	0.3	0.26	1	NS
A630089N07Rik	0.00300301	0.0550356	0.15	0.121	1	NS
Cndp2	0.00301242	-0.0599244	0.151	0.185	1	NS
Zmym4	0.00302134	-0.0814037	0.416	0.455	1	NS
Rpl35a	0.00303748	0.0798666	0.633	0.606	1	NS
Gfod2	0.00304718	0.0805419	0.078	0.068	1	NS
Chpt1	0.00305706	-0.0795686	0.812	0.84	1	NS
9430015G10Rik	0.00305779	0.0302677	0.058	0.039	1	NS
Gsn	0.00305793	0.056146	0.328	0.289	1	NS
Gnpnat1	0.00305797	-0.0232502	0.129	0.154	1	NS
9330159F19Rik	0.00309545	0.0984486	0.602	0.565	1	NS
Mipep	0.00309972	-0.0452024	0.064	0.088	1	NS
Ubc	0.0031102	-0.064578	0.937	0.941	1	NS
Pou3f2	0.00311163	-0.092051	0.725	0.761	1	NS
Trps1	0.00311507	0.0551285	0.779	0.781	1	NS
Mrpl45	0.00311599	-0.0726526	0.242	0.278	1	NS
Naa10	0.00311654	-0.056137	0.222	0.262	1	NS
Mtcp1	0.00312556	-0.0620248	0.164	0.198	1	NS
Hsdl1	0.00313243	0.00907381	0.059	0.066	1	NS
Snap47	0.00315045	-0.0591534	0.31	0.353	1	NS
Rab6a	0.00316924	-0.0691382	0.538	0.583	1	NS
Fam172a	0.0031714	-0.0687551	0.458	0.501	1	NS
2700078F05Rik	0.00318735	0.035495	0.075	0.054	1	NS
B930095G15Rik	0.00320437	0.0891262	0.535	0.505	1	NS
Gnptab	0.00320482	-0.061178	0.149	0.179	1	NS
Rpl7l1	0.00320715	-0.0778278	0.247	0.281	1	NS
Vti1b	0.00320809	-0.0702386	0.219	0.255	1	NS
Usp5	0.00321071	-0.0651219	0.168	0.197	1	NS
Nsmf	0.00322442	-0.0596963	0.306	0.347	1	NS
Bckdk	0.00323946	-0.0525259	0.112	0.142	1	NS
Ubr3	0.00324438	-0.0777242	0.293	0.329	1	NS
Kcmf1	0.00325345	-0.080237	0.327	0.364	1	NS
Timm23	0.00325707	0.0744704	0.536	0.517	1	NS
Tdrd7	0.00325765	-0.054764	0.089	0.112	1	NS
Eif2s3x	0.00326139	-0.0580739	0.165	0.191	1	NS
B3galt1	0.00326157	-0.0797225	0.507	0.546	1	NS
Clcn4	0.00328479	0.0802409	0.557	0.537	1	NS
Zfp277	0.0032899	-0.0674828	0.238	0.276	1	NS
Tmem43	0.0032962	0.061543	0.139	0.111	1	NS
Epdr1	0.00330343	-0.0797974	0.475	0.508	1	NS
Slc35a3	0.0033268	-0.0614137	0.16	0.19	1	NS
Idua	0.00333803	0.073612	0.2	0.17	1	NS
Appl1	0.00335973	-0.0906174	0.342	0.376	1	NS
Gm14326	0.00337844	-0.0351805	0.043	0.064	1	NS
Bola3	0.00337993	-0.076957	0.419	0.455	1	NS
Traf3	0.00340267	-0.0587391	0.125	0.155	1	NS
Vrk3	0.00340523	-0.0593852	0.186	0.221	1	NS
Upp2	0.00340752	-0.0481959	0.095	0.123	1	NS
Paxx	0.00340826	0.0583833	0.366	0.357	1	NS
Gulp1	0.00342291	-0.0786814	0.267	0.295	1	NS
Cdyl	0.0034258	-0.0537759	0.155	0.188	1	NS
Blmh	0.00343471	-0.0679149	0.249	0.273	1	NS
Impdh2	0.00345184	-0.0659287	0.166	0.201	1	NS
Fbxl6	0.00345467	-0.0601788	0.162	0.197	1	NS
Gm2531	0.00346344	0.0395491	0.06	0.042	1	NS
Cdc42ep1	0.0034675	0.0415179	0.079	0.056	1	NS
Cdipt	0.00348207	0.0838888	0.361	0.333	1	NS
Rnf111	0.00350151	-0.0803132	0.392	0.423	1	NS
Get3	0.00350683	-0.0634692	0.208	0.245	1	NS
Ankrd40	0.00350772	-0.0775806	0.37	0.408	1	NS
4933431E20Rik	0.00353974	0.0794257	0.507	0.48	1	NS
Shld2	0.00354358	-0.0484382	0.071	0.093	1	NS
Actr6	0.0035468	-0.0701844	0.215	0.238	1	NS
Pim1	0.00355186	0.0452984	0.061	0.042	1	NS
D930007J09Rik	0.00355707	-0.0360356	0.033	0.05	1	NS
Alg6	0.00356045	-0.0662359	0.196	0.231	1	NS
Itpr2	0.00359255	-0.0842956	0.535	0.575	1	NS
Rab26os	0.00359482	0.0633221	0.127	0.102	1	NS
Shc3	0.00360726	0.0707598	0.468	0.45	1	NS
Cav2	0.00361345	-0.0606396	0.235	0.275	1	NS
Maip1	0.00361428	-0.0728592	0.24	0.276	1	NS
Dlg1	0.00361434	-0.0678977	0.227	0.256	1	NS
Sp2	0.00362229	-0.0468955	0.06	0.08	1	NS
Pax6	0.00363199	0.0891812	0.523	0.487	1	NS
Rnf126	0.00364541	-0.0589073	0.114	0.143	1	NS
Hmgn5	0.0036522	0.0530734	0.099	0.075	1	NS
Cdc27	0.00365854	-0.0601155	0.161	0.195	1	NS
Smurf2	0.00367082	-0.0599705	0.171	0.206	1	NS
Lrrc57	0.00367184	-0.0647184	0.161	0.193	1	NS
Pef1	0.00367557	-0.0521879	0.131	0.163	1	NS
Ubxn2b	0.00368708	-0.0370443	0.12	0.149	1	NS
Crip1	0.00369131	-0.0364288	0.115	0.142	1	NS
Rpp14	0.00370397	0.0760136	0.257	0.228	1	NS
Wls	0.00372506	-0.0790045	0.74	0.756	1	NS
Rcbtb2	0.00372697	-0.0595014	0.181	0.216	1	NS
Abca8a	0.0037401	-0.0360357	0.035	0.054	1	NS
Gm6563	0.00374108	-0.0308156	0.034	0.051	1	NS
Zfp422	0.00376922	-0.0601702	0.202	0.238	1	NS
Zeb2	0.00377651	0.0761507	0.59	0.575	1	NS
Nap1l1	0.00379163	-0.0837846	0.339	0.372	1	NS
Scn1b	0.0038209	0.0506046	0.116	0.104	1	NS
Zfand1	0.0038307	-0.0642896	0.159	0.187	1	NS
1810010H24Rik	0.00384582	-0.0552914	0.098	0.124	1	NS
Ppm1e	0.00385644	0.0499865	0.1	0.075	1	NS
Naaa	0.00387458	-0.0914251	0.672	0.696	1	NS
Leng9	0.00389412	0.0763006	0.153	0.126	1	NS
A730094K22Rik	0.00389637	0.0299484	0.061	0.043	1	NS
Scnm1	0.00389783	-0.0688694	0.26	0.298	1	NS
Acsl6	0.00390315	-0.0583791	0.965	0.976	1	NS
Ap5m1	0.00392534	-0.0446513	0.182	0.215	1	NS
Zfp704	0.00393582	-0.00849823	0.078	0.069	1	NS
Sumo2	0.00393917	-0.0738364	0.823	0.846	1	NS
Twf2	0.00398655	-0.0522528	0.144	0.177	1	NS
Pak1	0.00399333	-0.0893764	0.349	0.378	1	NS
Syap1	0.00399906	-0.0731436	0.277	0.314	1	NS
Epn2	0.00401605	-0.0630281	0.425	0.467	1	NS
Sec61a1	0.00402184	0.067141	0.292	0.253	1	NS
Sap30	0.00402336	0.0726448	0.245	0.22	1	NS
Sirpa	0.00404137	0.0335487	0.72	0.732	1	NS
Adora2b	0.00405833	-0.0811293	0.409	0.447	1	NS
Scarb2	0.00406555	-0.0909623	0.511	0.553	1	NS
Gm36037	0.0040674	-0.043358	0.083	0.095	1	NS
Cnot4	0.00407102	-0.0594461	0.58	0.622	1	NS
Pfdn5	0.0040742	-0.0804865	0.72	0.753	1	NS
Map4k3	0.00408535	-0.0555294	0.198	0.234	1	NS
Pcmtd2	0.00410435	-0.085549	0.519	0.556	1	NS
Cyb5r1	0.00410959	-0.0378821	0.045	0.061	1	NS
Cdc42bpb	0.00412408	-0.0617289	0.156	0.187	1	NS
Cmbl	0.00412653	-0.0599007	0.133	0.163	1	NS
Ncoa7	0.00412724	-0.0651003	0.186	0.206	1	NS
Xpo1	0.00413593	-0.0684405	0.361	0.399	1	NS
Smc1a	0.00414245	-0.0851686	0.427	0.457	1	NS
Hrh1	0.0041658	0.0755313	0.277	0.243	1	NS
Aif1l	0.00418923	-0.012884	0.058	0.074	1	NS
Mxra7	0.00419594	-0.0428403	0.091	0.118	1	NS
Pnp	0.00421042	-0.0875606	0.571	0.598	1	NS
Tyro3	0.00421548	0.0341302	0.051	0.034	1	NS
Prepl	0.00425257	-0.047837	0.113	0.129	1	NS
Mr1	0.00427434	-0.0633035	0.134	0.157	1	NS
2810459M11Rik	0.00428063	-0.0600095	0.271	0.312	1	NS
Mrps6	0.00429029	0.0808045	0.357	0.321	1	NS
Ccnh	0.00429084	-0.071576	0.429	0.469	1	NS
Senp7	0.00433873	0.0352136	0.338	0.346	1	NS
Mrpl34	0.00434948	-0.0699519	0.499	0.534	1	NS
Aurkaip1	0.00435998	-0.0758443	0.43	0.465	1	NS
C030037D09Rik	0.00439074	-0.0679983	0.331	0.37	1	NS
Heca	0.00439163	-0.0446764	0.079	0.093	1	NS
Eef1d	0.00439836	-0.0659542	0.578	0.601	1	NS
Emsy	0.00440052	0.0852968	0.373	0.336	1	NS
Chchd6	0.00440557	-0.0607584	0.166	0.198	1	NS
Chst12	0.00440625	-0.050036	0.116	0.146	1	NS
Ankib1	0.00441147	-0.0744853	0.296	0.327	1	NS
Hmg20b	0.00441648	-0.0819612	0.408	0.447	1	NS
Pdzd11	0.00442538	-0.080183	0.338	0.376	1	NS
Cap1	0.0044337	-0.0635667	0.185	0.216	1	NS
Flot1	0.00443515	-0.0508507	0.191	0.227	1	NS
Asb3	0.00443991	-0.0447604	0.13	0.161	1	NS
Bivm	0.00448114	-0.0493451	0.102	0.13	1	NS
BC051226	0.00448579	0.0549677	0.122	0.099	1	NS
Traf6	0.00449674	-0.0343851	0.053	0.074	1	NS
Npepps	0.004513	-0.0805238	0.571	0.613	1	NS
Tceal9	0.00451753	0.0860137	0.256	0.234	1	NS
Rabep1	0.00455176	-0.0711536	0.46	0.475	1	NS
Npdc1	0.00455808	-0.0668347	0.435	0.475	1	NS
Ublcp1	0.00456918	-0.06049	0.206	0.242	1	NS
Specc1l	0.00457443	-0.0650275	0.214	0.249	1	NS
Cul4b	0.00457802	-0.0632056	0.184	0.216	1	NS
Cfap410	0.00459481	-0.0514399	0.091	0.117	1	NS
Phax	0.00459802	-0.0775014	0.317	0.349	1	NS
Zfp385a	0.00461494	0.0578401	0.177	0.157	1	NS
Ccdc59	0.00462267	-0.0782916	0.443	0.483	1	NS
Atp1a1	0.00463217	0.0571118	0.128	0.102	1	NS
Hmox2	0.00465204	-0.0657089	0.26	0.299	1	NS
Gm45168	0.00467268	0.040895	0.084	0.062	1	NS
Igf1r	0.00468619	0.0769457	0.328	0.29	1	NS
Unc13c	0.00468792	-0.12767	0.24	0.263	1	NS
Cdo1	0.00469473	-0.0498625	0.131	0.162	1	NS
Farsb	0.00470974	-0.053173	0.13	0.154	1	NS
Mrps30	0.00473058	-0.0624942	0.156	0.183	1	NS
Nipa1	0.00473399	-0.0792498	0.388	0.418	1	NS
Telo2	0.00473749	0.0541564	0.123	0.098	1	NS
Igsf11	0.00475068	-0.039543	0.497	0.537	1	NS
Gamt	0.00475988	-0.0642612	0.226	0.246	1	NS
Ggnbp2	0.00476011	-0.0759525	0.457	0.497	1	NS
Sec13	0.00476245	-0.0655385	0.343	0.383	1	NS
Sugp1	0.00476519	-0.0519491	0.118	0.148	1	NS
Gm10561	0.00476617	-0.0798283	0.291	0.322	1	NS
Lta4h	0.00477945	-0.0531311	0.156	0.178	1	NS
Dhx29	0.00481378	-0.0591796	0.134	0.162	1	NS
Tstd3	0.00481758	-0.0435311	0.065	0.087	1	NS
Abcd2	0.004818	-0.0819295	0.529	0.567	1	NS
Kcnq3	0.00482807	-0.0774017	0.18	0.198	1	NS
Stambp	0.00487572	-0.0650779	0.181	0.214	1	NS
As3mt	0.00489617	-0.0734454	0.3	0.334	1	NS
Ifnar1	0.00489926	-0.0636623	0.289	0.326	1	NS
Nsmce2	0.00489953	-0.0653896	0.212	0.234	1	NS
Tmem101	0.00491243	0.0556833	0.234	0.22	1	NS
Dcun1d2	0.00493037	-0.0542057	0.135	0.165	1	NS
Nek8	0.00493643	-0.046816	0.086	0.111	1	NS
Srgap1	0.00496316	-0.0660828	0.187	0.215	1	NS
E130311K13Rik	0.00496772	-0.0628235	0.172	0.205	1	NS
Dnajb12	0.00497373	-0.07303	0.277	0.314	1	NS
Vkorc1	0.00497455	-0.0679557	0.331	0.371	1	NS
Tmem8b	0.0049773	0.0496191	0.092	0.071	1	NS
Csf2ra	0.00498606	-0.0565565	0.133	0.153	1	NS
[truncated: 8,070 more rows]

## Sheet: astrocytes_DEG_SuperExactTest
Intersections	Degree	Observed.Overlap	Expected.Overlap	FE	P.value	Elements
APOEKO_DOWN	1	375				6330403K07Rik, 9330159F19Rik, Abca1, Abcc5, Abhd12, Acss1, Adcy2, Add3, Aff4, Agl, Ago2, Akap11, Akap9, Akt2, Ankrd11, Ankrd13c, Ankrd28, Apba2, Apc, Apln, Aqp4, Arhgap21, Arhgap31, Arhgap5, Arhgef12, Arhgef26, Arid5a, Arrdc3, Asap1, Ash1l, Atad2b, Atf7ip, Atp2a2, Atp2c1, Atp9b, Atxn2, Auts2, B230354K17Rik, Bambi, Bcl2, Bmpr1b, Bst2, Btg2, C4b, Calr, Cand1, Ccn1, Ccnl1, Ccnt2, Cdc37l1, Cdh10, Cdk…
APOEKO_UP	1	321				2610005L07Rik, 2900052L18Rik, 4931406C07Rik, 6430590A07Rik, Abhd14b, Abhd3, Acaa2, Acadl, Acot13, Actb, Actg1, Acyp2, Adgrg1, Adh5, Adrb1, Agmo, Aldoc, Apod, Araf, Arglu1, Atp5d, Atp5e, Atp5g3, Atp5j, Atp5k, Atp5l, Atp5md, Atp5mpl, Atraid, AW047730, B3galt2, BC031181, Bnip3l, C030005K06Rik, Calm2, Camk2n1, Cbs, Cbx3, Ccnq, Cd302, Cd63, Cd63-ps, Cd9, Cfl1, Chchd10, Cirbp, Cisd1, Ckb, Clu, Cnbp, Co…
APOE4_DOWN	1	105				Abhd12, Acsl3, Actg1, Arhgap5, Arl6ip1, Atp13a4, Atp1b1, Atxn10, Bsg, Bst2, Car2, Ccn1, Cdc42, Cep85l, Cpe, Cthrc1, Cyp2j9, Ddah1, Dhrs7, Dner, Dnm2, Eef1a1, Elovl5, Emd, Eprs, Erp44, Etfa, Fam13c, Fam184a, Fut8, Gapdh, Gclm, Gm4951, Gnb2, Gpc5, Gpm6a, Hacd3, Hmgcs1, Hsp90ab1, Hsp90b1, Hspa5, Hspa8, Idi1, Ifi27, Ifit1, Ifit3, Ifit3b, Ifitm3, Iigp1, Il33, Isg15, Lamp1, Lamp2, Lgals3bp, Lrpap1, Luz…
APOE2_UP	1	105				Acp1, Adgrg1, Agpat5, AI413582, Apoe, Atp5k, Atp5l, AW047730, B3galt2, Brd9, Btg2, C030005K06Rik, Cbr3, Cd63, Cd9, Coq10b, Cox14, Cryab, Cyp4f15, Dbi, Ddx3y, Dpm3, Dusp1, Dynlrb1, Eif1b, Eif2s3y, Eif3j1, Eno1, ENSMUSG00002075338, Erh, Fabp5, Fbrsl1, Fjx1, Fos, Fzd2, G0s2, Gm10076, Gm37376, Gm3764, Gm44257, Gm47423, Gstp1, Hes1, Hes5, Hmgn3, Idh2, Igfbp2, Kcnk2, Lfng, Lhx2, Mageh1, Malat1, Map1lc3…
APOE2_DOWN	1	99				6330403K07Rik, Abhd3, Acsl3, Agpat3, Ahcyl1, Aqp4, Arhgap5, Asrgl1, Baalc, Bst2, Capn2, Ccdc88a, Ccn1, Cdk2ap1, Chchd2, Chpt1, Chst2, Ednrb, Eprs, Etnppl, F3, Fam184a, Fut8, Galnt1, Gfap, Gm4951, Gnas, Golgb1, H2bc4, Hapln1, Herc6, Hopx, Hsp90ab1, Hspa5, Hspa8, Htra1, Idi1, Ifi27, Ifit3, Ifit3b, Ifitm3, Iigp1, Insig1, Isg15, Kcnq1ot1, Lars2, Lgals3bp, Luzp2, Mir6236, mt-Co1, mt-Cytb, mt-Nd2, Nduf…
APOEKO_UP & APOE2_UP	2	50	1.33111	37.5627	4.13978e-67	Adgrg1, Atp5k, Atp5l, AW047730, B3galt2, C030005K06Rik, Cd63, Cd9, Cyp4f15, Dbi, Eif3j1, Eno1, ENSMUSG00002075338, Erh, Gm10076, Gm37376, Gm3764, Gstp1, Hes1, Hes5, Hmgn3, Igfbp2, Kcnk2, Lfng, Map1lc3a, Mfge8, Mir9-3hg, mt-Atp8, mt-Nd3, Ndufa3, Ndufb1, Neat1, Nkain4, Pmp22, Rpl27a, Rpl35, Rpl38, Rpl39, Rps28, Rps29, Scrg1, Sec61g, Serf2, Slc13a5, Slc38a2, Slc7a10, Tmem176a, Tmem176b, Uba52, Ubb
APOEKO_DOWN & APOE2_DOWN	2	49	1.46617	33.4203	2.3917e-63	6330403K07Rik, Aqp4, Arhgap5, Bst2, Ccn1, Ednrb, Eprs, Etnppl, Fam184a, Fut8, Galnt1, Gm4951, Golgb1, Hapln1, Herc6, Hspa5, Hspa8, Idi1, Ifi27, Ifit3, Ifit3b, Ifitm3, Iigp1, Isg15, Lars2, Lgals3bp, Mir6236, Nnat, Oasl2, Pik3ip1, Plcd4, Prelp, Prex2, Rasa2, Rn18s-rs5, Samd9l, Sesn3, Slc43a2, Soga3, Sorbs1, Sptbn1, Tjp1, Tmem47, Tprkb, Trpm3, Txnip, Utp14b, Vcl, Washc2
APOEKO_DOWN & APOE4_DOWN	2	47	1.55503	30.2244	4.51837e-58	Abhd12, Arhgap5, Bst2, Ccn1, Cep85l, Cyp2j9, Dner, Emd, Eprs, Fam13c, Fam184a, Fut8, Gm4951, Gpc5, Gpm6a, Hmgcs1, Hspa5, Hspa8, Idi1, Ifi27, Ifit1, Ifit3, Ifit3b, Ifitm3, Iigp1, Isg15, Lgals3bp, Msmo1, Nap1l5, Nebl, Nnat, Oasl2, Pik3ip1, Plcd4, Prelp, Prex2, Rasa2, Samd9l, Sesn3, Sfpq, Slc43a2, Slc7a11, Them4, Tmem47, Tprkb, Usp18, Vcl
APOE4_UP	1	46				Adgrg1, Apoe, B3galt2, C030005K06Rik, Cadm1, Cd9, Cebpb, Gm37376, Gm3764, Gm47423, Grin2c, Hes1, Hmgn3, Kcnj10, Kcnk2, Lars2, Leng8, Lfng, Lrrc8c, Mfge8, Mfsd2a, Mir6236, mt-Atp6, mt-Atp8, mt-Cytb, mt-Nd1, mt-Nd2, mt-Nd3, mt-Nd4, mt-Rnr1, mt-Rnr2, Neat1, Nr1d1, Ntm, Pde10a, Rmst, Rn18s-rs5, Rpl35, Rps28, Rps29, Scrg1, Slc38a2, Slitrk2, Tsix, Usp53, Vegfa
APOE2_DOWN & APOE4_DOWN	2	40	0.410529	97.4353	6.97769e-72	Acsl3, Arhgap5, Bst2, Ccn1, Eprs, Fam184a, Fut8, Gm4951, Hsp90ab1, Hspa5, Hspa8, Idi1, Ifi27, Ifit3, Ifit3b, Ifitm3, Iigp1, Isg15, Lgals3bp, Luzp2, Nnat, Oasl2, Pdia3, Pik3ip1, Pla2g7, Plcd4, Prelp, Prex2, Rasa2, Rcn2, Samd9l, Selenop, Septin7, Sesn3, Slc43a2, Sparcl1, Tmem47, Tprkb, Tuba1a, Vcl
APOEKO_DOWN & APOE2_DOWN & APOE4_DOWN	3	30	0.00607987	4934.32	2.88878e-104	Arhgap5, Bst2, Ccn1, Eprs, Fam184a, Fut8, Gm4951, Hspa5, Hspa8, Idi1, Ifi27, Ifit3, Ifit3b, Ifitm3, Iigp1, Isg15, Lgals3bp, Nnat, Oasl2, Pik3ip1, Plcd4, Prelp, Prex2, Rasa2, Samd9l, Sesn3, Slc43a2, Tmem47, Tprkb, Vcl
APOE2_UP & APOE4_UP	2	24	0.190751	125.819	2.88162e-46	Adgrg1, Apoe, B3galt2, C030005K06Rik, Cd9, Gm37376, Gm3764, Gm47423, Hes1, Hmgn3, Kcnk2, Lfng, Mfge8, mt-Atp8, mt-Nd3, mt-Rnr1, Neat1, Pde10a, Rpl35, Rps28, Rps29, Scrg1, Slc38a2, Usp53
APOEKO_UP & APOE4_UP	2	23	0.583152	39.4408	6.69065e-32	Adgrg1, B3galt2, C030005K06Rik, Cd9, Gm37376, Gm3764, Hes1, Hmgn3, Kcnk2, Lfng, Mfge8, Mfsd2a, mt-Atp8, mt-Cytb, mt-Nd1, mt-Nd2, mt-Nd3, Neat1, Rpl35, Rps28, Rps29, Scrg1, Slc38a2
APOEKO_UP & APOE2_UP & APOE4_UP	3	19	0.00241819	7857.12	2.13297e-70	Adgrg1, B3galt2, C030005K06Rik, Cd9, Gm37376, Gm3764, Hes1, Hmgn3, Kcnk2, Lfng, Mfge8, mt-Atp8, mt-Nd3, Neat1, Rpl35, Rps28, Rps29, Scrg1, Slc38a2
APOE4_UP & APOEKO_DOWN	2	10	0.681253	14.6788	1.14274e-09	Cebpb, Gm47423, Lars2, Mir6236, mt-Rnr2, Ntm, Pde10a, Rmst, Rn18s-rs5, Usp53
APOEKO_UP & APOE2_DOWN	2	10	1.25505	7.96784	5.35917e-07	Abhd3, Gnas, Hsp90ab1, mt-Cytb, mt-Nd2, Rida, Selenop, Ttyh1, Tubb4b, Xist
APOE2_UP & APOEKO_DOWN	2	9	1.55503	5.78766	2.67961e-05	Btg2, Coq10b, Ddx3y, Eif2s3y, Fos, Gm47423, Pde10a, Rorb, Usp53
APOE4_UP & APOE2_DOWN	2	6	0.179851	33.361	2.5291e-08	Lars2, Mir6236, mt-Cytb, mt-Nd2, Rn18s-rs5, Tsix
APOEKO_UP & APOE4_DOWN	2	4	1.33111	3.00501	0.0447993	Actg1, Gapdh, Hsp90ab1, Selenop
APOE4_UP & APOEKO_DOWN & APOE2_DOWN	3	3	0.00266356	1126.31	2.83109e-09	Lars2, Mir6236, Rn18s-rs5
APOE2_UP & APOE4_UP & APOEKO_DOWN	3	3	0.00282499	1061.95	3.38323e-09	Gm47423, Pde10a, Usp53
APOEKO_UP & APOE2_DOWN & APOE4_DOWN	3	2	0.00520437	384.293	1.31941e-05	Hsp90ab1, Selenop
APOEKO_UP & APOE4_UP & APOE2_DOWN	3	2	0.00228001	877.19	2.50584e-06	mt-Cytb, mt-Nd2
