# Supplementary material for: APOE from astrocytes restores Alzheimer’s Aβ-pathology and DAM-like responses in APOE deficient microglia
Source: EMBO Mol Med. 2024 Nov 11;16(12):3113–41. doi: 10.1038/s44321-024-00162-7 (PMC11628604; doi:10.1038/s44321-024-00162-7)
Supplement: Supplementary file 6 — Dataset EV4 [file 44321_2024_162_MOESM6_ESM.xlsx]

## Sheet: Description
Dataset EV4. List of markers identified for microglia clusters from single cell transcriptomic analysis
Each tab lists markers of each microglia cluster
Column names	Description
gene	Name of the gene differentially upregulated in cluster of interest compared against the rest
p_val	p-value (unadjusted)
avg_log2FC	Log fold-chage of the average expression of the gene between cluster of interest and rest of the clusters
pct.1	The percentage of cells where the gene is detected in the cluster of interest
pct.2	The percentage of cells where the gene is detected in rest of the clusters
p_val_adj	Adjusted p-value, based on bonferroni correction using all genes in the dataset.
cluster	Cluster of interest

## Sheet: m0
gene	p_val	avg_log2FC	pct.1	pct.2	p_val_adj	cluster
P2ry12	0	0.328188	1	0.997	0	m0
Cx3cr1	0	0.293906	1	0.999	0	m0
Qk	5.79814e-279	0.358881	0.995	0.985	1.38106e-274	m0
Malat1	2.32736e-270	0.258471	1	0.999	5.54353e-266	m0
Zfhx3	4.26963e-268	0.410668	0.977	0.937	1.01698e-263	m0
Macf1	4.44247e-238	0.449235	0.937	0.864	1.05815e-233	m0
Mef2a	4.89937e-234	0.344949	0.99	0.97	1.16698e-229	m0
Epb41l2	9.6638e-233	0.377765	0.983	0.957	2.30182e-228	m0
Nrip1	1.50126e-220	0.401723	0.954	0.897	3.57584e-216	m0
Srgap2	2.76934e-218	0.355361	0.977	0.942	6.59628e-214	m0
Ivns1abp	4.07862e-213	0.385083	0.946	0.886	9.71487e-209	m0
Maf	2.93425e-207	0.36092	0.983	0.95	6.98909e-203	m0
Tgfbr1	1.53627e-194	0.298237	0.994	0.986	3.65924e-190	m0
Cd164	1.11799e-184	0.373284	0.92	0.848	2.66294e-180	m0
Arhgap5	2.62629e-158	0.300014	0.986	0.968	6.25555e-154	m0
Fchsd2	6.44046e-158	0.404636	0.758	0.615	1.53405e-153	m0
Nav3	8.23141e-150	0.41386	0.803	0.679	1.96064e-145	m0
Tanc2	1.29626e-149	0.330424	0.92	0.855	3.08757e-145	m0
Bmp2k	1.12072e-144	0.328385	0.919	0.856	2.66945e-140	m0
Mertk	2.12647e-144	0.32794	0.918	0.851	5.06505e-140	m0
Kctd12	1.62501e-142	0.273848	0.978	0.944	3.8706e-138	m0
Picalm	3.81367e-136	0.295913	0.95	0.914	9.08378e-132	m0
Golm1	7.58036e-132	0.268254	0.979	0.947	1.80557e-127	m0
Abca9	2.68582e-128	0.309371	0.897	0.82	6.39735e-124	m0
Elmo1	3.10019e-126	0.319016	0.874	0.792	7.38433e-122	m0
Sall1	6.81851e-123	0.312242	0.88	0.804	1.6241e-118	m0
Pde3b	1.04651e-122	0.323264	0.833	0.743	2.49268e-118	m0
Dst	1.15963e-122	0.361272	0.767	0.653	2.76213e-118	m0
Dock4	5.91782e-122	0.31244	0.877	0.8	1.40957e-117	m0
Srrm2	6.35921e-122	0.263343	0.968	0.943	1.5147e-117	m0
Ssh2	3.66324e-119	0.272855	0.963	0.922	8.72547e-115	m0
Slc8a1	6.14552e-119	0.361997	0.661	0.528	1.4638e-114	m0
Fam102b	1.18124e-117	0.335671	0.808	0.715	2.8136e-113	m0
Dock10	2.35095e-115	0.317722	0.849	0.768	5.59972e-111	m0
Rapgef5	1.55041e-113	0.339175	0.72	0.601	3.69292e-109	m0
Nav2	2.81052e-113	0.29668	0.892	0.815	6.69437e-109	m0
Tjp1	1.38825e-112	0.357077	0.61	0.479	3.30668e-108	m0
Frmd4a	7.42325e-110	0.265637	0.93	0.873	1.76814e-105	m0
P2ry13	1.07537e-106	0.276235	0.942	0.898	2.56143e-102	m0
Ccr5	8.5072e-104	0.310961	0.883	0.804	2.02633e-99	m0
Zeb2	9.00106e-102	0.286252	0.946	0.905	2.14396e-97	m0
Pag1	1.73052e-99	0.28167	0.872	0.799	4.12192e-95	m0
Gm44667	8.10915e-97	0.335123	0.541	0.408	1.93152e-92	m0
Stab1	1.20472e-96	0.326333	0.649	0.527	2.86952e-92	m0
Tcf4	1.53608e-95	0.296159	0.852	0.785	3.65878e-91	m0
Slc40a1	2.43656e-94	0.32248	0.673	0.552	5.80365e-90	m0
Bank1	3.79437e-93	0.324819	0.395	0.258	9.03781e-89	m0
Zfp652	7.47886e-91	0.309785	0.714	0.609	1.78139e-86	m0
Cmtm6	1.53191e-90	0.2577	0.894	0.844	3.64886e-86	m0
Csmd3	3.46592e-89	0.317413	0.734	0.625	8.25547e-85	m0
Cttnbp2nl	1.17464e-88	0.260799	0.878	0.815	2.79788e-84	m0
Slco2b1	1.42943e-87	0.258567	0.873	0.809	3.40476e-83	m0
Ddx17	4.17439e-85	0.289098	0.726	0.628	9.94299e-81	m0
Tnrc6b	4.61923e-84	0.304723	0.679	0.57	1.10025e-79	m0
Pnisr	1.65026e-83	0.285712	0.794	0.711	3.93074e-79	m0
Klf3	7.14185e-82	0.279932	0.777	0.697	1.70112e-77	m0
Abca1	1.39614e-80	0.259942	0.892	0.833	3.32547e-76	m0
Itga6	2.17342e-80	0.280441	0.784	0.699	5.17687e-76	m0
Ints6l	5.56659e-77	0.293574	0.624	0.517	1.32591e-72	m0
Kat6a	1.11958e-76	0.303057	0.574	0.467	2.66674e-72	m0
Chd9	2.52297e-75	0.272276	0.727	0.646	6.00947e-71	m0
Gm47664	4.30734e-75	0.294442	0.426	0.305	1.02597e-70	m0
Dennd4a	4.48456e-75	0.273668	0.757	0.682	1.06818e-70	m0
Setd2	4.76512e-75	0.292392	0.545	0.425	1.135e-70	m0
Zmiz1	7.66696e-75	0.264722	0.772	0.685	1.82619e-70	m0
Dleu2	1.7029e-74	0.274954	0.838	0.776	4.05614e-70	m0
Rock2	7.5113e-74	0.281428	0.738	0.651	1.78912e-69	m0
Cbl	4.88575e-73	0.269982	0.724	0.631	1.16374e-68	m0
Git2	2.18764e-72	0.262448	0.774	0.702	5.21075e-68	m0
Dock8	2.44058e-72	0.254655	0.762	0.672	5.81321e-68	m0
Gm45221	1.17404e-71	0.288459	0.41	0.292	2.79645e-67	m0
Dip2b	1.37522e-71	0.253939	0.76	0.674	3.27564e-67	m0
Mgat4a	3.42485e-71	0.269896	0.748	0.664	8.15766e-67	m0
Ddx6	5.06866e-71	0.253165	0.78	0.699	1.2073e-66	m0
Pten	1.17148e-70	0.255355	0.737	0.652	2.79034e-66	m0
Hook3	3.69599e-69	0.279239	0.717	0.636	8.80347e-65	m0
Pwwp2a	4.54977e-69	0.262425	0.684	0.586	1.08371e-64	m0
Hnrnph1	6.80854e-69	0.259745	0.731	0.642	1.62173e-64	m0
Ppp1r9a	2.09149e-68	0.276524	0.64	0.539	4.98173e-64	m0
Zfp638	3.88132e-67	0.270795	0.656	0.569	9.24492e-63	m0
Pik3r1	7.78678e-67	0.254967	0.716	0.628	1.85473e-62	m0
Cep170	6.66415e-66	0.270386	0.587	0.482	1.58733e-61	m0
Nfat5	1.59071e-65	0.285125	0.502	0.397	3.78891e-61	m0
Sfpq	3.2063e-65	0.250439	0.741	0.651	7.63708e-61	m0
Kmt2c	1.43172e-63	0.278736	0.538	0.436	3.41021e-59	m0
Mir6236	1.53388e-63	0.260756	0.874	0.823	3.65354e-59	m0
Nsd1	4.58445e-63	0.252133	0.691	0.59	1.09197e-58	m0
Gcnt1	6.96753e-63	0.258177	0.67	0.573	1.6596e-58	m0
Gm33989	3.43003e-62	0.272162	0.441	0.331	8.17e-58	m0
Cep68	3.57318e-62	0.25413	0.385	0.273	8.51097e-58	m0
Zfp292	1.4887e-61	0.274219	0.604	0.507	3.54594e-57	m0
6820431F20Rik	3.66018e-61	0.251943	0.683	0.591	8.71818e-57	m0
Atrx	4.25141e-60	0.277471	0.629	0.534	1.01264e-55	m0
Maml3	2.20431e-59	0.259375	0.561	0.459	5.25045e-55	m0
Ash1l	3.18398e-59	0.254599	0.65	0.555	7.58391e-55	m0
Ankrd17	3.31953e-58	0.265545	0.476	0.378	7.90679e-54	m0
Pld1	4.45037e-58	0.251685	0.464	0.359	1.06003e-53	m0
Plxna4	5.01774e-58	0.258623	0.354	0.253	1.19517e-53	m0
Sox4	1.36908e-57	0.280972	0.526	0.417	3.26101e-53	m0
Lifr	5.13316e-54	0.254774	0.357	0.261	1.22267e-49	m0
Rapgef6	4.80892e-53	0.251101	0.584	0.496	1.14544e-48	m0
Phip	1.45325e-52	0.269442	0.568	0.476	3.46151e-48	m0
Zbtb20	1.35381e-45	0.267617	0.573	0.499	3.22464e-41	m0
Kcnq1ot1	7.64543e-37	0.290143	0.427	0.36	1.82107e-32	m0

## Sheet: m1
gene	p_val	avg_log2FC	pct.1	pct.2	p_val_adj	cluster
Fau	0	0.402991	1	0.999	0	m1
Rps4x	0	0.394088	0.999	0.991	0	m1
Rps21	0	0.381451	1	0.995	0	m1
Rpl23	0	0.378685	0.999	0.995	0	m1
Rps24	0	0.373915	1	0.997	0	m1
Rps9	0	0.351213	1	0.998	0	m1
Rplp1	0	0.332985	1	0.999	0	m1
Tyrobp	0	0.332901	1	1	0	m1
Cst3	0	0.289353	1	1	0	m1
C1qb	0	0.261541	1	1	0	m1
Tpt1	0	0.321868	1	0.999	0	m1
Rpl18a	3.87204e-281	0.350856	0.998	0.992	9.22281e-277	m1
Rpl37a	1.38087e-275	0.351124	0.998	0.993	3.2891e-271	m1
Rpl21	8.3591e-270	0.354893	0.996	0.987	1.99105e-265	m1
Rpl37	1.07444e-264	0.356941	0.997	0.987	2.55922e-260	m1
Rpl39	2.02102e-260	0.364547	0.995	0.98	4.81387e-256	m1
Rpl13	2.15027e-259	0.366249	0.994	0.985	5.12174e-255	m1
Rps3a1	5.48895e-258	0.341889	0.996	0.988	1.30741e-253	m1
Rps11	1.03196e-257	0.338217	0.998	0.991	2.45802e-253	m1
Rps27a	1.39794e-257	0.34914	0.997	0.986	3.32976e-253	m1
Rps20	3.37159e-254	0.361553	0.994	0.976	8.03079e-250	m1
Eef1a1	1.83411e-250	0.271504	1	1	4.36868e-246	m1
Rps15a	1.37838e-248	0.343165	0.996	0.986	3.28317e-244	m1
Rpl30	1.73491e-241	0.361236	0.994	0.977	4.13239e-237	m1
Rpl32	2.52042e-234	0.355415	0.989	0.969	6.00338e-230	m1
Rpl41	3.89384e-232	0.307994	0.999	0.994	9.27474e-228	m1
Rpl34	1.86727e-229	0.360915	0.991	0.973	4.44764e-225	m1
Rpl19	1.27436e-217	0.326626	0.993	0.982	3.0354e-213	m1
Rps16	3.25645e-217	0.315217	0.997	0.986	7.75655e-213	m1
Rps29	1.64749e-216	0.333592	0.999	0.997	3.92414e-212	m1
Rps5	1.14623e-215	0.340877	0.987	0.966	2.73021e-211	m1
Fth1	1.64204e-207	0.284029	1	0.999	3.91118e-203	m1
Rpl11	2.72066e-205	0.316129	0.996	0.984	6.48033e-201	m1
Rps14	2.42612e-203	0.300572	0.997	0.99	5.77879e-199	m1
Rpl17	3.32469e-201	0.341548	0.979	0.96	7.91908e-197	m1
Rps8	2.77856e-200	0.317669	0.996	0.984	6.61825e-196	m1
Rps3	1.52438e-199	0.325963	0.988	0.975	3.63092e-195	m1
Rpl35a	5.68103e-198	0.336093	0.986	0.971	1.35316e-193	m1
mt-Cytb	7.2736e-183	0.301681	0.999	0.993	1.7325e-178	m1
Rps13	1.33541e-182	0.318112	0.985	0.968	3.18081e-178	m1
Rpl3	3.63906e-182	0.323599	0.976	0.952	8.66787e-178	m1
Rps12	1.95643e-181	0.270996	0.999	0.995	4.66002e-177	m1
Rpl9	2.14787e-175	0.299371	0.99	0.979	5.11602e-171	m1
Rps27	4.07043e-175	0.343178	0.982	0.962	9.69536e-171	m1
Ftl1	7.81936e-172	0.257795	0.999	0.995	1.86249e-167	m1
Rps23	1.32221e-166	0.33821	0.961	0.933	3.14938e-162	m1
Rplp2	1.14283e-165	0.293429	0.988	0.971	2.7221e-161	m1
Rpl28	1.05181e-162	0.290585	0.987	0.973	2.5053e-158	m1
Rps7	1.65517e-162	0.327168	0.962	0.925	3.94246e-158	m1
Rpl10	9.44259e-155	0.277946	0.992	0.982	2.24913e-150	m1
Rplp0	1.16102e-153	0.321757	0.963	0.925	2.76543e-149	m1
Rpl6	1.1956e-140	0.285152	0.981	0.962	2.8478e-136	m1
Rpl22	1.60932e-138	0.29852	0.962	0.924	3.83324e-134	m1
Rps28	9.11887e-138	0.3325	0.929	0.875	2.17202e-133	m1
Rps18	3.31219e-135	0.289085	0.969	0.937	7.8893e-131	m1
Rpl10a	1.28252e-134	0.300819	0.949	0.906	3.05483e-130	m1
Rps26	7.50486e-131	0.28359	0.976	0.954	1.78758e-126	m1
Rpl38	6.10025e-130	0.335085	0.895	0.829	1.45302e-125	m1
Rps19	9.38517e-130	0.307836	0.927	0.871	2.23545e-125	m1
Rpl8	9.18834e-122	0.264748	0.977	0.959	2.18857e-117	m1
Ctsl	2.43377e-121	0.250178	0.995	0.992	5.79699e-117	m1
Rpsa	4.59252e-121	0.294691	0.941	0.895	1.09389e-116	m1
Rpl36a	3.10961e-119	0.298855	0.912	0.85	7.40677e-115	m1
Rpl18	3.94441e-118	0.264743	0.97	0.949	9.3952e-114	m1
Rpl36	5.45675e-118	0.307479	0.897	0.843	1.29974e-113	m1
Rpl7	1.61106e-116	0.29691	0.917	0.875	3.83739e-112	m1
Lyz2	1.8864e-116	0.360706	0.848	0.754	4.49322e-112	m1
Rpl29	2.29627e-110	0.273719	0.951	0.922	5.46949e-106	m1
Rpl35	3.09882e-109	0.307043	0.89	0.832	7.38109e-105	m1
Rpl26	9.12329e-103	0.311345	0.905	0.859	2.17308e-98	m1
Rack1	3.50759e-102	0.259637	0.943	0.91	8.35473e-98	m1
Rpl14	2.09779e-100	0.259148	0.945	0.914	4.99673e-96	m1
Cd9	1.11981e-99	0.254115	0.998	0.995	2.66727e-95	m1
Pfdn5	3.93518e-98	0.277065	0.895	0.852	9.37321e-94	m1
Rps10	1.17877e-94	0.285187	0.853	0.788	2.80772e-90	m1
Naca	2.02164e-93	0.25199	0.94	0.918	4.81535e-89	m1
Eef1b2	1.6945e-83	0.251719	0.926	0.894	4.03613e-79	m1
Cd63	1.55906e-82	0.27343	0.913	0.869	3.71352e-78	m1
Rpl27a	5.49402e-78	0.263733	0.834	0.774	1.30862e-73	m1
mt-Rnr1	1.7911e-67	0.255294	0.991	0.989	4.26622e-63	m1

## Sheet: m2
gene	p_val	avg_log2FC	pct.1	pct.2	p_val_adj	cluster
Jun	0	1.67349	0.961	0.666	0	m2
Fos	0	1.47915	0.417	0.057	0	m2
Btg2	0	1.3688	0.943	0.754	0	m2
Zfp36	0	1.35839	0.841	0.454	0	m2
Dusp1	0	1.12633	0.41	0.07	0	m2
Jund	0	1.00576	0.905	0.741	0	m2
Ppp1r10	0	0.976551	0.841	0.534	0	m2
Fosb	0	0.964941	0.396	0.069	0	m2
Ier5	0	0.83967	0.881	0.683	0	m2
Rgs1	1.23999e-285	1.42238	0.696	0.397	2.95353e-281	m2
Junb	2.61044e-263	0.938857	0.84	0.609	6.2178e-259	m2
Ppp1r15a	9.4042e-263	0.867116	0.458	0.139	2.23999e-258	m2
Hspa1a	8.90444e-244	1.28061	0.431	0.148	2.12095e-239	m2
Gm45546	7.06243e-242	0.830076	0.455	0.141	1.6822e-237	m2
Hspa1b	2.44025e-230	1.28917	0.46	0.18	5.81244e-226	m2
Ier3	1.06112e-192	0.825768	0.302	0.072	2.52747e-188	m2
Klf2	3.80349e-190	0.877421	0.331	0.088	9.05954e-186	m2
Btg1	2.04205e-187	0.671008	0.934	0.843	4.86397e-183	m2
Egr1	8.91747e-178	0.743332	0.207	0.03	2.12405e-173	m2
Gm34455	9.21728e-177	0.621627	0.326	0.089	2.19546e-172	m2
Ccl4	1.75741e-169	1.55328	0.346	0.122	4.18597e-165	m2
Neat1	1.48117e-165	0.830402	0.455	0.218	3.52799e-161	m2
Socs3	1.2128e-159	0.719261	0.324	0.114	2.88876e-155	m2
Ccl3	2.87141e-159	1.22901	0.403	0.169	6.83941e-155	m2
Smad7	2.53274e-157	0.644605	0.869	0.747	6.03274e-153	m2
Gm10138	9.98119e-153	0.712268	0.498	0.233	2.37742e-148	m2
Tmx4	4.32471e-146	0.773192	0.677	0.505	1.0301e-141	m2
Sat1	2.45124e-139	0.526304	0.99	0.977	5.8386e-135	m2
2810013P06Rik	1.37571e-137	0.708041	0.426	0.203	3.27681e-133	m2
Gm37125	2.17141e-128	0.478368	0.22	0.051	5.17209e-124	m2
Txnip	4.94681e-120	0.512729	0.953	0.903	1.17828e-115	m2
Ier2	1.25575e-119	0.558778	0.249	0.076	2.99108e-115	m2
Gm37352	3.21526e-119	0.429734	0.2	0.047	7.65844e-115	m2
4933421O10Rik	2.06091e-117	0.538012	0.378	0.159	4.90889e-113	m2
Rhoh	4.09241e-114	0.514247	0.908	0.801	9.74771e-110	m2
Rhob	1.05547e-97	0.40883	0.986	0.969	2.51403e-93	m2
H3f3b	4.83139e-94	0.397595	0.989	0.984	1.15079e-89	m2
Ccrl2	4.83203e-93	0.515624	0.266	0.107	1.15094e-88	m2
Klf4	1.1246e-91	0.405755	0.162	0.041	2.67868e-87	m2
Dnajb4	1.7921e-91	0.513372	0.454	0.264	4.26861e-87	m2
Mir142hg	3.18272e-84	0.252482	0.116	0.019	7.58091e-80	m2
B930036N10Rik	1.64884e-83	0.45088	0.176	0.05	3.92738e-79	m2
Jmjd1c	7.31929e-82	0.424925	0.886	0.797	1.74338e-77	m2
H4f16	7.33142e-75	0.350143	0.139	0.033	1.74627e-70	m2
Slc38a2	1.13016e-72	0.449574	0.724	0.591	2.69193e-68	m2
Tle4	6.67187e-70	0.448731	0.713	0.593	1.58917e-65	m2
Klf6	8.51965e-70	0.473206	0.679	0.563	2.0293e-65	m2
A930007I19Rik	2.49427e-69	0.378681	0.242	0.101	5.94111e-65	m2
Runx1	2.96875e-63	0.419944	0.804	0.695	7.07127e-59	m2
Hspa8	2.70858e-60	0.341766	0.951	0.912	6.45158e-56	m2
Cited2	1.65188e-59	0.49972	0.41	0.279	3.9346e-55	m2
Gm10382	1.72567e-59	0.303755	0.162	0.054	4.11038e-55	m2
D830025C05Rik	3.96395e-57	0.286051	0.152	0.05	9.44173e-53	m2
Coq10b	4.43428e-57	0.378343	0.336	0.188	1.0562e-52	m2
Errfi1	8.10377e-56	0.359465	0.254	0.127	1.93024e-51	m2
Sgk1	1.93183e-53	0.460622	0.776	0.68	4.60143e-49	m2
1700023H06Rik	3.74033e-52	0.277076	0.181	0.071	8.9091e-48	m2
Arl4c	4.74591e-51	0.364114	0.825	0.738	1.13043e-46	m2
Gm10802	3.14512e-49	0.264617	0.134	0.045	7.49136e-45	m2
Snhg12	1.46764e-48	0.36165	0.432	0.293	3.49578e-44	m2
Mcl1	1.09436e-46	0.308119	0.847	0.788	2.60665e-42	m2
Nfkbia	8.91553e-45	0.421993	0.706	0.584	2.12359e-40	m2
H1f4	6.36098e-44	0.412334	0.49	0.36	1.51512e-39	m2
2810454H06Rik	8.48798e-44	0.275055	0.173	0.073	2.02175e-39	m2
Atf3	1.43921e-42	0.340493	0.191	0.093	3.42806e-38	m2
Rgs2	1.49263e-42	0.310028	0.93	0.89	3.55529e-38	m2
Tsc22d3	5.97233e-41	0.366003	0.444	0.305	1.42255e-36	m2
Gm10762	7.30221e-41	0.279678	0.183	0.089	1.73931e-36	m2
Tgif1	8.95594e-41	0.324192	0.396	0.262	2.13322e-36	m2
Zfp36l1	1.03516e-40	0.357359	0.854	0.813	2.46565e-36	m2
2900060B14Rik	7.30209e-40	0.251822	0.141	0.061	1.73928e-35	m2
Ucp2	1.11334e-37	0.288025	0.825	0.753	2.65186e-33	m2
Mat2a	1.31851e-37	0.328947	0.684	0.587	3.14055e-33	m2
Ercc5	8.13935e-37	0.326776	0.338	0.225	1.93871e-32	m2
Zfand5	9.8442e-37	0.322946	0.646	0.583	2.34479e-32	m2
Gm43362	4.45034e-36	0.316872	0.311	0.194	1.06003e-31	m2
Nsun6	5.48242e-36	0.303585	0.309	0.194	1.30586e-31	m2
Id2	7.84113e-35	0.372059	0.253	0.168	1.86768e-30	m2
Acox3	5.07744e-34	0.315855	0.474	0.368	1.2094e-29	m2
Ccnl1	1.23189e-33	0.28949	0.657	0.557	2.93424e-29	m2
Slc3a2	3.97785e-32	0.266241	0.8	0.744	9.47483e-28	m2
Pfkfb3	6.64316e-31	0.301836	0.461	0.357	1.58234e-26	m2
Adrb2	7.63343e-31	0.299562	0.492	0.394	1.81821e-26	m2
Il1a	4.44813e-30	0.284956	0.379	0.265	1.0595e-25	m2
Gm45223	2.26019e-29	0.31214	0.573	0.494	5.38356e-25	m2
Gm40841	5.55754e-29	0.28413	0.362	0.248	1.32375e-24	m2
Tpi1	7.63766e-29	0.321436	0.48	0.371	1.81921e-24	m2
Arf4	2.25524e-27	0.251177	0.723	0.657	5.37176e-23	m2
Dnaja1	4.74875e-24	0.252613	0.634	0.594	1.1311e-19	m2
Hk2	1.32513e-23	0.270428	0.888	0.867	3.15632e-19	m2

## Sheet: m3
gene	p_val	avg_log2FC	pct.1	pct.2	p_val_adj	cluster
Ifitm3	0	2.48164	0.762	0.129	0	m3
Ifi27l2a	0	2.26272	0.768	0.189	0	m3
Ifit3	0	2.18549	0.574	0.04	0	m3
Ifit2	0	1.69823	0.433	0.028	0	m3
Ifi204	0	1.61583	0.534	0.061	0	m3
Slfn2	0	1.52152	0.788	0.229	0	m3
Bst2	0	1.4975	0.843	0.473	0	m3
Rtp4	0	1.4877	0.669	0.083	0	m3
Isg15	0	1.43807	0.434	0.04	0	m3
Slfn5	0	1.41971	0.467	0.028	0	m3
Lgals3bp	0	1.41084	0.861	0.421	0	m3
Parp14	0	1.35812	0.736	0.325	0	m3
Oasl2	0	1.35474	0.464	0.023	0	m3
Trim30a	0	1.33393	0.839	0.43	0	m3
H2-K1	0	1.25358	0.984	0.88	0	m3
Usp18	0	1.18206	0.43	0.03	0	m3
Ly6e	0	0.969854	0.999	0.978	0	m3
Ly6a	0	1.39624	0.482	0.067	0	m3
Sp100	0	1.21835	0.61	0.138	4.56508e-307	m3
Stat1	0	1.20813	0.609	0.172	4.04093e-306	m3
Irf7	2.19012e-295	0.951314	0.342	0.017	5.21664e-291	m3
H2-D1	2.84875e-281	1.175	0.968	0.849	6.78544e-277	m3
Xaf1	1.43769e-279	1.11597	0.594	0.131	3.42444e-275	m3
Ifi209	2.26387e-265	1.16227	0.424	0.054	5.39231e-261	m3
Gm4951	3.24277e-255	1.17724	0.432	0.061	7.72396e-251	m3
H2-Q7	3.89906e-239	1.18359	0.457	0.082	9.28717e-235	m3
Ccl12	5.40057e-222	2.43086	0.544	0.256	1.28636e-217	m3
B2m	3.23483e-214	0.768794	0.999	0.988	7.70504e-210	m3
Rnf213	9.76795e-209	1.03019	0.538	0.159	2.32663e-204	m3
Ifit3b	2.80575e-205	0.637635	0.199	0.004	6.68302e-201	m3
Zbp1	2.24914e-201	0.637028	0.232	0.01	5.35724e-197	m3
Mx1	1.3275e-196	0.763458	0.253	0.016	3.16198e-192	m3
Slfn8	1.10524e-191	0.989781	0.639	0.27	2.63256e-187	m3
Gm12250	2.83151e-191	0.948214	0.436	0.112	6.74438e-187	m3
Eif2ak2	6.11203e-190	1.01094	0.581	0.221	1.45582e-185	m3
Trim30d	9.33834e-174	0.924985	0.643	0.298	2.2243e-169	m3
Fgl2	2.89238e-172	0.860415	0.332	0.055	6.88937e-168	m3
Phf11b	4.22253e-164	0.898196	0.407	0.108	1.00576e-159	m3
Sdc3	6.32069e-160	0.831167	0.489	0.149	1.50552e-155	m3
Ifi213	5.87982e-158	0.697218	0.18	0.007	1.40051e-153	m3
Ifit1	4.43665e-155	0.710541	0.174	0.007	1.05677e-150	m3
Ifi207	5.93896e-153	0.797981	0.19	0.011	1.4146e-148	m3
Samd9l	9.25535e-150	0.749501	0.223	0.018	2.20453e-145	m3
Stat2	2.63899e-148	0.74507	0.376	0.085	6.28582e-144	m3
Fcgr1	9.99619e-147	0.737847	0.952	0.844	2.38099e-142	m3
Herc6	6.52335e-141	0.864344	0.461	0.165	1.5538e-136	m3
Ifi206	2.82636e-140	0.437842	0.136	0.003	6.7321e-136	m3
Phf11d	9.3342e-138	0.836662	0.364	0.107	2.22331e-133	m3
Rsad2	1.1842e-136	0.689622	0.153	0.006	2.82065e-132	m3
Iigp1	2.63637e-128	0.640213	0.146	0.006	6.27956e-124	m3
H2-Q6	3.76817e-116	0.621086	0.253	0.042	8.9754e-112	m3
Ddx58	7.20936e-112	0.71974	0.446	0.161	1.7172e-107	m3
Tor3a	7.93146e-110	0.760323	0.509	0.243	1.8892e-105	m3
Gvin-ps7	5.83493e-109	0.933637	0.721	0.472	1.38982e-104	m3
Isg20	1.09638e-103	0.506116	0.184	0.022	2.61148e-99	m3
Ifi44	1.33307e-98	0.541026	0.118	0.006	3.17523e-94	m3
Ifih1	3.01028e-97	0.712184	0.389	0.142	7.17018e-93	m3
Gm6545	7.01316e-95	0.424449	0.1	0.003	1.67046e-90	m3
Parp9	5.17272e-94	0.667198	0.495	0.223	1.23209e-89	m3
H2-T23	1.03617e-89	0.623988	0.701	0.468	2.46806e-85	m3
Irgm1	5.46501e-88	0.582102	0.339	0.108	1.30171e-83	m3
Tgtp2	1.45488e-86	0.268391	0.1	0.004	3.46537e-82	m3
Trim30b	1.60915e-86	0.467329	0.218	0.04	3.83284e-82	m3
Sp110	3.83645e-86	0.653954	0.554	0.334	9.13804e-82	m3
Oas1a	6.04118e-86	0.31789	0.153	0.016	1.43895e-81	m3
Dhx58	4.50937e-81	0.468387	0.235	0.053	1.07409e-76	m3
Epsti1	8.94818e-81	0.628334	0.596	0.347	2.13137e-76	m3
Ifi214	2.57143e-79	0.309354	0.113	0.008	6.1249e-75	m3
Phf11a	1.2238e-78	0.281859	0.102	0.005	2.91498e-74	m3
Ifi35	2.75499e-74	0.570787	0.443	0.211	6.56212e-70	m3
Plac8	2.28878e-73	0.405624	0.113	0.011	5.45165e-69	m3
Trim34a	1.77052e-70	0.533917	0.361	0.145	4.2172e-66	m3
C4b	2.4944e-68	0.316743	0.116	0.011	5.94142e-64	m3
BC147527	8.37975e-68	0.317591	0.144	0.02	1.99597e-63	m3
Trim30c	1.00629e-67	0.406685	0.195	0.041	2.39689e-63	m3
Trim12a	4.02121e-67	0.583176	0.624	0.397	9.57813e-63	m3
Psme1	2.04246e-66	0.531575	0.853	0.73	4.86494e-62	m3
Ms4a4c	2.34307e-66	0.389358	0.11	0.011	5.58097e-62	m3
Ddx60	6.95158e-66	0.481732	0.222	0.059	1.6558e-61	m3
Lgals9	3.78681e-65	0.518058	0.798	0.618	9.01981e-61	m3
Tap1	1.22549e-64	0.523258	0.367	0.16	2.91899e-60	m3
Gvin3	7.77241e-64	0.479035	0.193	0.043	1.85131e-59	m3
F830016B08Rik	9.37213e-63	0.269034	0.124	0.015	2.23235e-58	m3
Znfx1	1.97581e-60	0.535562	0.465	0.279	4.70617e-56	m3
Slfn9	6.05169e-58	0.362237	0.156	0.031	1.44145e-53	m3
Ube2l6	1.74801e-57	0.389348	0.204	0.056	4.16358e-53	m3
H2-M3	4.1599e-57	0.534107	0.6	0.367	9.90848e-53	m3
Parp12	4.14905e-55	0.447845	0.3	0.118	9.88263e-51	m3
Shisa5	1.42218e-54	0.491492	0.691	0.508	3.3875e-50	m3
Gbp2	4.20672e-54	0.384529	0.13	0.028	1.002e-49	m3
Etnk1	6.74868e-54	0.521744	0.685	0.511	1.60747e-49	m3
Igtp	7.4891e-54	0.515378	0.39	0.202	1.78383e-49	m3
Sass6	5.48487e-53	0.479557	0.277	0.107	1.30644e-48	m3
Fcgr4	2.68416e-52	0.473907	0.261	0.096	6.39339e-48	m3
Dtx3l	6.05604e-52	0.503612	0.455	0.256	1.44249e-47	m3
Mx2	1.05976e-51	0.291994	0.121	0.02	2.52424e-47	m3
Zup1	3.81431e-51	0.50897	0.704	0.514	9.0853e-47	m3
Adar	2.97136e-49	0.397324	0.285	0.111	7.07748e-45	m3
Ogfr	1.59866e-48	0.434805	0.41	0.21	3.80785e-44	m3
Trim12c	1.75372e-48	0.466335	0.376	0.189	4.17719e-44	m3
Samhd1	6.01254e-47	0.519016	0.541	0.35	1.43213e-42	m3
Nampt	9.92547e-47	0.431704	0.354	0.164	2.36415e-42	m3
Cd47	4.0605e-46	0.446873	0.868	0.76	9.6717e-42	m3
Tspo	5.54417e-46	0.515292	0.547	0.398	1.32057e-41	m3
Clec2d	1.42917e-45	0.348283	0.203	0.064	3.40414e-41	m3
H2-T24	2.00597e-42	0.361012	0.253	0.099	4.77802e-38	m3
Axl	3.37897e-41	0.292335	0.121	0.027	8.04837e-37	m3
Psmb9	1.02781e-40	0.418302	0.581	0.382	2.44814e-36	m3
Tent5a	1.61353e-40	0.505886	0.777	0.625	3.84327e-36	m3
Irf9	2.74339e-40	0.437234	0.48	0.287	6.53448e-36	m3
Cd52	2.00423e-39	0.500315	0.834	0.713	4.77387e-35	m3
Gm5431	1.48936e-38	0.27672	0.149	0.041	3.5475e-34	m3
Grn	1.62172e-38	0.290402	0.987	0.978	3.86278e-34	m3
Gbp9	2.75595e-38	0.332235	0.213	0.079	6.56439e-34	m3
Pml	5.66245e-37	0.286686	0.158	0.049	1.34874e-32	m3
Ccdc86	6.10915e-37	0.395387	0.354	0.184	1.45514e-32	m3
Tent4a	7.57445e-36	0.296217	0.204	0.075	1.80416e-31	m3
Tnfsf10	7.67773e-36	0.313481	0.162	0.052	1.82876e-31	m3
9930111J21Rik2	3.22463e-35	0.420152	0.7	0.571	7.68075e-31	m3
Tor1aip1	4.91237e-35	0.404706	0.819	0.724	1.17008e-30	m3
Capza2	1.29696e-34	0.253487	0.996	0.99	3.08923e-30	m3
Trim25	3.18975e-34	0.332301	0.249	0.108	7.59766e-30	m3
Dop1b	7.12918e-34	0.428134	0.415	0.258	1.6981e-29	m3
Sppl2a	2.48223e-33	0.362689	0.894	0.826	5.91243e-29	m3
Psme2	2.16474e-32	0.378229	0.648	0.498	5.15619e-28	m3
Psmb8	1.50011e-31	0.338676	0.815	0.695	3.57312e-27	m3
H2-T22	1.15075e-29	0.31723	0.251	0.12	2.74098e-25	m3
Ms4a6b	1.69807e-29	0.400295	0.665	0.521	4.04464e-25	m3
Cd74	5.57346e-28	0.700442	0.197	0.115	1.32754e-23	m3
Ms4a6c	1.07998e-26	0.380895	0.392	0.243	2.5724e-22	m3
Irf1	1.83184e-26	0.352269	0.351	0.206	4.36326e-22	m3
Tlr3	9.2091e-26	0.407334	0.593	0.46	2.19352e-21	m3
Trafd1	9.32577e-24	0.339358	0.445	0.311	2.22131e-19	m3
Pik3ap1	1.05004e-23	0.343905	0.557	0.409	2.50109e-19	m3
Apobec3	2.08807e-23	0.350198	0.596	0.459	4.97358e-19	m3
Usp25	3.41797e-23	0.342874	0.449	0.318	8.14126e-19	m3
Morc3	8.69627e-21	0.320854	0.638	0.517	2.07136e-16	m3
Rnase6	9.33768e-21	0.275691	0.286	0.162	2.22414e-16	m3
Casp4	4.18078e-20	0.256131	0.22	0.113	9.95821e-16	m3
Hck	3.39298e-19	0.291006	0.674	0.555	8.08173e-15	m3
Ddx24	7.4323e-19	0.290916	0.645	0.524	1.7703e-14	m3
Selenow	9.54372e-19	0.298034	0.276	0.166	2.27322e-14	m3
Zc3hav1	1.74854e-18	0.27978	0.366	0.237	4.16485e-14	m3
Marchf5	6.21265e-18	0.306938	0.445	0.318	1.47979e-13	m3
Ankle2	1.66272e-17	0.287778	0.514	0.385	3.96043e-13	m3
Irgm2	4.75732e-15	0.253958	0.281	0.179	1.13315e-10	m3
Gbp7	1.70697e-14	0.308934	0.35	0.245	4.06582e-10	m3
Atp6v0a2	3.01368e-14	0.277314	0.557	0.454	7.17828e-10	m3
Ccnd1	1.5561e-10	0.278671	0.551	0.462	3.70648e-06	m3
Gpr84	3.17074e-10	0.348762	0.511	0.434	7.55239e-06	m3
Ccl4	0.00124824	0.356948	0.177	0.145	1	m3

## Sheet: m4
gene	p_val	avg_log2FC	pct.1	pct.2	p_val_adj	cluster
Clec7a	5.21555e-212	1.99211	0.523	0.079	1.24229e-207	m4
Ctsb	5.82407e-192	1.02114	0.998	0.998	1.38724e-187	m4
Lpl	2.65464e-170	1.93582	0.383	0.037	6.3231e-166	m4
Cd63	7.62054e-165	1.33353	0.969	0.881	1.81514e-160	m4
Cst7	1.19401e-161	1.98154	0.422	0.08	2.84402e-157	m4
Ctsz	3.44679e-147	0.861731	0.996	0.999	8.2099e-143	m4
Mif	1.22867e-137	1.16116	0.785	0.441	2.92656e-133	m4
Ftl1	1.56905e-136	0.998187	0.998	0.996	3.73732e-132	m4
Cd9	4.18464e-135	0.871018	0.996	0.996	9.96739e-131	m4
Atp6v0c	2.56415e-132	0.880755	0.986	0.954	6.10754e-128	m4
Ccl4	1.46574e-126	3.05672	0.502	0.136	3.49125e-122	m4
Ctsd	1.1026e-117	0.676644	1	1	2.62629e-113	m4
Gapdh	1.40998e-112	0.926862	0.982	0.943	3.35842e-108	m4
Rps2	1.94715e-112	0.826288	0.992	0.972	4.63791e-108	m4
Lgals3	6.34432e-109	1.07676	0.188	0.004	1.51115e-104	m4
Cstb	6.56147e-102	1.0197	0.73	0.384	1.56288e-97	m4
Ccl3	1.33392e-99	2.32147	0.518	0.186	3.17727e-95	m4
Cd83	2.18903e-99	1.3888	0.623	0.324	5.21406e-95	m4
Cd68	4.44188e-92	0.824487	0.994	0.956	1.05801e-87	m4
Csf1	1.53349e-90	0.91175	0.326	0.053	3.65262e-86	m4
Pkm	1.2763e-89	0.903231	0.795	0.511	3.04002e-85	m4
Npm1	4.04291e-86	0.770903	0.947	0.783	9.62981e-82	m4
Hif1a	8.39715e-82	0.917586	0.816	0.545	2.00012e-77	m4
Eif4a1	9.98795e-81	0.775638	0.973	0.824	2.37903e-76	m4
Tpi1	8.47946e-77	0.925157	0.705	0.374	2.01972e-72	m4
Ptma	5.01278e-76	0.640821	0.994	0.95	1.194e-71	m4
Capg	5.30272e-72	0.783953	0.416	0.115	1.26305e-67	m4
Rpsa	1.81205e-71	0.689728	0.973	0.909	4.31612e-67	m4
Prdx1	8.12355e-70	0.714202	0.943	0.749	1.93495e-65	m4
Bcl2a1b	8.94776e-70	0.816565	0.869	0.685	2.13127e-65	m4
Gpr84	5.23074e-67	1.25186	0.715	0.43	1.24591e-62	m4
Ank	8.07182e-67	0.823777	0.35	0.102	1.92263e-62	m4
Aldoa	1.84672e-66	0.750315	0.865	0.692	4.3987e-62	m4
Gas2l3	1.40385e-65	0.436823	0.174	0.012	3.34382e-61	m4
Ccl6	7.55493e-64	1.19848	0.744	0.528	1.79951e-59	m4
Sdf2l1	3.12473e-62	0.777936	0.789	0.587	7.44278e-58	m4
Fth1	6.53014e-62	0.694094	1	0.999	1.55541e-57	m4
Cd74	1.61187e-61	1.44784	0.389	0.112	3.8393e-57	m4
Ppia	2.05438e-61	0.460791	1	0.995	4.89334e-57	m4
Cxcl16	3.96583e-61	0.855558	0.582	0.296	9.44622e-57	m4
Itgax	5.6951e-61	0.55103	0.217	0.028	1.35652e-56	m4
Mcm5	1.49132e-60	0.367212	0.174	0.014	3.55218e-56	m4
Cd52	2.73775e-60	0.906012	0.891	0.715	6.52104e-56	m4
Gnas	9.09199e-60	0.740711	0.949	0.847	2.16562e-55	m4
Myo1e	2.67096e-57	0.69524	0.383	0.11	6.36196e-53	m4
Baiap2l2	1.66265e-56	0.347969	0.109	0.003	3.96027e-52	m4
Mt1	8.21375e-56	0.836974	0.744	0.467	1.95643e-51	m4
Mcm6	2.4387e-55	0.46347	0.24	0.039	5.80875e-51	m4
Gusb	4.24209e-55	0.645833	0.848	0.637	1.01042e-50	m4
Atf3	5.52029e-54	0.943799	0.305	0.098	1.31488e-49	m4
Lilrb4a	6.34934e-54	0.370329	0.123	0.006	1.51235e-49	m4
Hells	9.88657e-54	0.33865	0.139	0.009	2.35488e-49	m4
Ybx1	1.51557e-53	0.561502	0.961	0.82	3.60994e-49	m4
C5ar1	1.80729e-53	0.871253	0.604	0.329	4.30478e-49	m4
Nes	7.4755e-53	0.445886	0.113	0.005	1.78059e-48	m4
Ncl	8.44336e-53	0.706637	0.869	0.67	2.01113e-48	m4
Cpd	1.0163e-52	0.668223	0.463	0.172	2.42073e-48	m4
Syngr1	1.17537e-52	0.670288	0.961	0.88	2.79961e-48	m4
Fam20c	2.78203e-52	0.321291	0.174	0.019	6.62651e-48	m4
Plaur	1.83664e-51	0.554856	0.281	0.061	4.3747e-47	m4
Aplp2	2.74278e-51	0.75188	0.643	0.361	6.53304e-47	m4
Igf1	5.82986e-51	0.42761	0.107	0.005	1.38861e-46	m4
Mcm2	8.7143e-51	0.306632	0.158	0.015	2.07566e-46	m4
Hsp90ab1	1.79586e-50	0.573746	0.977	0.938	4.27756e-46	m4
Ldha	2.08755e-50	0.689202	0.693	0.439	4.97234e-46	m4
Mcm3	3.82701e-50	0.712861	0.469	0.201	9.11557e-46	m4
AI506816	7.30357e-50	0.508117	0.43	0.15	1.73964e-45	m4
Hspa5	9.54272e-50	0.680249	0.988	0.954	2.27298e-45	m4
Pcna	1.31583e-49	0.590263	0.553	0.238	3.13419e-45	m4
Anp32b	1.42876e-49	0.610269	0.541	0.229	3.40316e-45	m4
Nme1	3.7193e-49	0.595727	0.631	0.31	8.85899e-45	m4
Spp1	3.91727e-49	0.859369	0.1	0.004	9.33054e-45	m4
Pgk1	3.93918e-48	0.646073	0.551	0.25	9.38274e-44	m4
Tubb5	1.37017e-47	0.614351	0.916	0.737	3.2636e-43	m4
Rpl41	2.04041e-46	0.590217	1	0.995	4.86004e-42	m4
Slc15a3	5.47386e-46	0.704472	0.658	0.381	1.30382e-41	m4
Fxyd5	3.63813e-45	0.59856	0.273	0.065	8.66566e-41	m4
Mcm4	2.78023e-44	0.455784	0.246	0.053	6.62222e-40	m4
Actg1	3.99458e-44	0.570354	0.973	0.918	9.51469e-40	m4
Npc2	5.57684e-44	0.491207	0.994	0.982	1.32835e-39	m4
Stmn1	2.93003e-43	0.720104	0.389	0.141	6.97903e-39	m4
Ranbp1	7.66991e-43	0.598909	0.75	0.458	1.8269e-38	m4
C3ar1	1.28226e-42	0.659305	0.873	0.669	3.0542e-38	m4
Lig1	1.66268e-42	0.556867	0.252	0.06	3.96034e-38	m4
Hspa8	2.90958e-42	0.519201	0.977	0.914	6.93034e-38	m4
Cbx5	6.17132e-42	0.495003	0.365	0.123	1.46995e-37	m4
Apbb2	7.76056e-42	0.548894	0.471	0.196	1.84849e-37	m4
Il4i1	3.1702e-41	0.480911	0.207	0.041	7.55109e-37	m4
Tlr2	1.95323e-40	0.746563	0.508	0.298	4.65239e-36	m4
Ssr4	5.05504e-40	0.47734	0.969	0.896	1.20406e-35	m4
Pgam1	2.05852e-39	0.581975	0.742	0.491	4.90319e-35	m4
Cadm1	6.44267e-39	0.63323	0.787	0.567	1.53458e-34	m4
Ran	1.64085e-38	0.553972	0.805	0.561	3.90834e-34	m4
Cox6a2	4.04087e-38	0.537656	0.225	0.052	9.62495e-34	m4
Nrp2	8.35477e-38	0.573857	0.49	0.224	1.99002e-33	m4
Cyba	1.10901e-37	0.430009	1	0.994	2.64154e-33	m4
Gpr65	1.30954e-37	0.368454	0.23	0.057	3.1192e-33	m4
Atox1	2.28025e-37	0.531867	0.904	0.747	5.43132e-33	m4
Calr	9.58837e-37	0.488903	0.965	0.916	2.28385e-32	m4
Hsd17b12	1.20968e-36	0.49692	0.625	0.343	2.88134e-32	m4
Tagln2	2.26656e-36	0.545473	0.508	0.242	5.39871e-32	m4
Nhp2	2.6363e-36	0.358727	0.416	0.183	6.27941e-32	m4
Eef1a1	3.68403e-36	0.391217	1	1	8.775e-32	m4
Hcar2	7.10751e-35	0.373829	0.18	0.035	1.69294e-30	m4
Rhoc	2.69211e-34	0.471906	0.375	0.147	6.41233e-30	m4
Pdgfa	1.7922e-33	0.539852	0.424	0.186	4.26884e-29	m4
Hint1	1.86952e-33	0.508368	0.814	0.635	4.453e-29	m4
Fam162a	2.66753e-33	0.288826	0.369	0.167	6.3538e-29	m4
Rpl10a	3.01358e-33	0.483051	0.98	0.918	7.17804e-29	m4
Tomm40	8.04944e-33	0.325025	0.4	0.184	1.9173e-28	m4
Axl	1.08481e-32	0.301347	0.156	0.028	2.58392e-28	m4
Hat1	1.11639e-32	0.411708	0.334	0.124	2.65914e-28	m4
Id2	1.45242e-32	0.778988	0.377	0.172	3.45951e-28	m4
Tnf	1.90798e-32	0.472754	0.156	0.032	4.54463e-28	m4
Gnl3	5.28124e-32	0.507579	0.562	0.303	1.25794e-27	m4
Anxa5	7.8878e-32	0.554046	0.424	0.192	1.8788e-27	m4
Sdc4	9.87514e-32	0.709006	0.287	0.122	2.35216e-27	m4
Impdh2	1.08818e-31	0.375161	0.383	0.163	2.59194e-27	m4
Cybb	1.38866e-31	0.417681	0.111	0.013	3.30764e-27	m4
Tpm4	1.65503e-31	0.445708	0.322	0.119	3.94212e-27	m4
Pld3	3.00168e-31	0.538406	0.664	0.422	7.1497e-27	m4
Rps8	3.9659e-31	0.39603	0.998	0.988	9.44637e-27	m4
Marcksl1	6.27773e-31	0.562627	0.229	0.076	1.49529e-26	m4
Eef1e1	6.38433e-31	0.300622	0.359	0.163	1.52068e-26	m4
Nceh1	6.64709e-31	0.432613	0.281	0.094	1.58327e-26	m4
Hnrnpab	7.35744e-31	0.454591	0.73	0.472	1.75247e-26	m4
Rps5	1.86668e-30	0.465391	0.996	0.972	4.44624e-26	m4
Nap1l1	5.67366e-30	0.459813	0.479	0.238	1.35141e-25	m4
Phgdh	6.17087e-30	0.49259	0.693	0.445	1.46984e-25	m4
Lgals1	6.63998e-30	0.340825	0.102	0.012	1.58158e-25	m4
Gm1673	7.45949e-30	0.299343	0.107	0.014	1.77678e-25	m4
Naa50	1.69568e-29	0.449538	0.488	0.248	4.03895e-25	m4
Plekhm2	2.07973e-29	0.324976	0.307	0.122	4.95372e-25	m4
Nolc1	2.44381e-29	0.300812	0.424	0.216	5.82092e-25	m4
Ccl12	2.56445e-29	1.07944	0.488	0.266	6.10827e-25	m4
Dnmt1	2.61228e-29	0.32608	0.287	0.107	6.22219e-25	m4
Atp5g1	2.9459e-29	0.41321	0.775	0.529	7.01684e-25	m4
Bola2	3.39218e-29	0.428856	0.498	0.258	8.07984e-25	m4
Slc16a3	3.50581e-29	0.403819	0.312	0.119	8.35049e-25	m4
Eif5a	5.46218e-29	0.468601	0.742	0.507	1.30104e-24	m4
Rps26	5.62514e-29	0.445954	0.99	0.96	1.33985e-24	m4
Sulf2	7.04563e-29	0.270425	0.129	0.021	1.6782e-24	m4
Rack1	1.08986e-28	0.413435	0.982	0.919	2.59595e-24	m4
Cfl1	1.15676e-28	0.386144	0.975	0.931	2.7553e-24	m4
Rbm3	1.22427e-28	0.454326	0.797	0.572	2.91609e-24	m4
Tyrobp	1.24145e-28	0.39906	1	1	2.95702e-24	m4
Rpl14	1.25778e-28	0.407182	0.977	0.923	2.9959e-24	m4
Mcm7	1.25893e-28	0.378395	0.223	0.065	2.99864e-24	m4
Rbl1	2.07224e-28	0.287114	0.24	0.081	4.93588e-24	m4
Topbp1	3.03299e-28	0.355389	0.268	0.093	7.22428e-24	m4
Pea15a	5.46836e-28	0.478395	0.557	0.315	1.30251e-23	m4
Rpl8	8.12145e-28	0.378802	0.992	0.964	1.93445e-23	m4
Adamts1	8.76209e-28	0.46767	0.15	0.031	2.08704e-23	m4
Eef1g	2.21079e-27	0.484873	0.67	0.458	5.26589e-23	m4
Rps18	2.91651e-27	0.447247	0.977	0.947	6.94682e-23	m4
Dut	6.8035e-27	0.297435	0.139	0.027	1.62053e-22	m4
Manf	7.71009e-27	0.498167	0.891	0.766	1.83647e-22	m4
Apoe	1.63332e-26	0.888534	0.256	0.112	3.89041e-22	m4
Nop58	1.81818e-26	0.430523	0.439	0.22	4.33072e-22	m4
Tkt	2.99139e-26	0.435917	0.631	0.391	7.1252e-22	m4
Rpl32	3.23589e-26	0.423867	0.998	0.975	7.70758e-22	m4
Bcl2l1	3.38449e-26	0.368622	0.436	0.22	8.06152e-22	m4
Tpd52	4.05378e-26	0.43873	0.727	0.497	9.65571e-22	m4
Got1	4.07424e-26	0.418327	0.379	0.175	9.70442e-22	m4
Snrpd1	4.42162e-26	0.366616	0.51	0.281	1.05319e-21	m4
Mfsd12	4.95904e-26	0.287089	0.195	0.056	1.18119e-21	m4
Eif3a	6.54615e-26	0.456384	0.713	0.482	1.55923e-21	m4
Ddx39a	7.93331e-26	0.263114	0.266	0.107	1.88964e-21	m4
Atp1a1	8.78295e-26	0.299297	0.641	0.41	2.09201e-21	m4
Cd72	1.00535e-25	0.383025	0.162	0.039	2.39465e-21	m4
Nab2	1.34927e-25	0.279206	0.223	0.076	3.21382e-21	m4
Cct3	2.44451e-25	0.350777	0.658	0.423	5.82259e-21	m4
Nasp	2.4928e-25	0.289419	0.277	0.113	5.9376e-21	m4
Lsm2	2.63905e-25	0.321719	0.396	0.199	6.28595e-21	m4
Hsp90aa1	3.51282e-25	0.39122	0.785	0.56	8.36719e-21	m4
Galnt7	5.00898e-25	0.333181	0.459	0.248	1.19309e-20	m4
Slc25a5	6.19816e-25	0.41812	0.896	0.784	1.47634e-20	m4
Srm	6.74433e-25	0.390944	0.441	0.227	1.60643e-20	m4
Flna	7.11148e-25	0.280681	0.309	0.137	1.69388e-20	m4
Stub1	7.65541e-25	0.262321	0.502	0.298	1.82344e-20	m4
Kcnj2	8.13458e-25	0.452614	0.326	0.14	1.93758e-20	m4
Tmed3	8.27585e-25	0.426637	0.805	0.615	1.97122e-20	m4
Ssr2	8.34045e-25	0.319969	0.656	0.428	1.98661e-20	m4
Vegfb	1.02521e-24	0.31367	0.58	0.361	2.44195e-20	m4
Snrpf	1.22709e-24	0.323533	0.562	0.339	2.92281e-20	m4
Txn1	1.28907e-24	0.316273	0.5	0.287	3.07044e-20	m4
Pdia6	1.4196e-24	0.427538	0.947	0.87	3.38134e-20	m4
Dnajb11	2.0518e-24	0.362058	0.762	0.536	4.88718e-20	m4
Rps17	2.13263e-24	0.390613	0.934	0.848	5.07971e-20	m4
Banf1	2.19022e-24	0.277871	0.432	0.239	5.21687e-20	m4
Rpl12	2.94623e-24	0.457482	0.979	0.973	7.01762e-20	m4
Dpp7	5.02261e-24	0.337155	0.359	0.17	1.19634e-19	m4
Cacna1a	5.03747e-24	0.251283	0.17	0.047	1.19988e-19	m4
Psat1	7.64676e-24	0.34137	0.27	0.104	1.82138e-19	m4
Snhg1	7.8423e-24	0.290566	0.352	0.172	1.86796e-19	m4
Mthfd2	8.82425e-24	0.266442	0.266	0.111	2.10185e-19	m4
Plin2	9.23859e-24	0.378509	0.326	0.143	2.20054e-19	m4
Mrpl12	1.19482e-23	0.262931	0.467	0.273	2.84594e-19	m4
Bcl2a1d	1.19671e-23	0.27257	0.137	0.03	2.85044e-19	m4
Dnajc9	1.41535e-23	0.272165	0.219	0.076	3.37123e-19	m4
Siva1	1.44165e-23	0.326012	0.287	0.121	3.43388e-19	m4
Renbp	1.46601e-23	0.253537	0.496	0.299	3.49189e-19	m4
Pbdc1	1.82889e-23	0.308844	0.336	0.158	4.35623e-19	m4
Lyz2	2.2339e-23	0.693743	0.854	0.783	5.32093e-19	m4
Rplp0	3.18601e-23	0.388677	0.986	0.936	7.58875e-19	m4
G3bp1	3.72541e-23	0.389995	0.693	0.469	8.87355e-19	m4
Dtnbp1	3.7516e-23	0.287657	0.461	0.263	8.93594e-19	m4
Pa2g4	6.32902e-23	0.358105	0.516	0.3	1.50751e-18	m4
Dusp3	6.49672e-23	0.311203	0.402	0.211	1.54745e-18	m4
Tceal9	6.78796e-23	0.368592	0.383	0.19	1.61682e-18	m4
Plek	8.33196e-23	0.466337	0.928	0.836	1.98459e-18	m4
Psmb6	1.06261e-22	0.374257	0.785	0.581	2.53102e-18	m4
Gng5	1.43934e-22	0.382485	0.943	0.852	3.42836e-18	m4
Mapkapk2	1.53938e-22	0.294576	0.355	0.175	3.66664e-18	m4
Gpi1	1.73628e-22	0.381382	0.607	0.385	4.13565e-18	m4
Tomm20	1.84424e-22	0.394587	0.793	0.6	4.39281e-18	m4
Eprs	2.69098e-22	0.3639	0.605	0.385	6.40964e-18	m4
Txnrd1	2.75482e-22	0.327212	0.344	0.164	6.56171e-18	m4
Atp1b3	3.82219e-22	0.395017	0.818	0.633	9.10409e-18	m4
Scpep1	3.87414e-22	0.321759	0.543	0.331	9.22782e-18	m4
Rps19	5.02593e-22	0.435266	0.957	0.887	1.19713e-17	m4
Hmox1	5.13389e-22	0.301665	0.318	0.148	1.22284e-17	m4
Cct8	5.83761e-22	0.304829	0.752	0.539	1.39046e-17	m4
Agpat5	5.90215e-22	0.256977	0.379	0.205	1.40583e-17	m4
Eif2s1	6.87939e-22	0.303639	0.557	0.348	1.6386e-17	m4
Dgkz	7.55075e-22	0.274548	0.471	0.277	1.79851e-17	m4
Tipin	8.89653e-22	0.298862	0.203	0.068	2.11906e-17	m4
Gar1	1.19826e-21	0.26478	0.271	0.119	2.85415e-17	m4
Rpl9	1.35118e-21	0.340639	0.994	0.982	3.21837e-17	m4
Ifrd1	1.64314e-21	0.399917	0.377	0.189	3.91379e-17	m4
Gm47283	1.73273e-21	0.294305	0.467	0.275	4.12719e-17	m4
Rps16	2.16501e-21	0.352684	0.998	0.989	5.15684e-17	m4
Tmpo	2.78824e-21	0.312462	0.475	0.276	6.6413e-17	m4
Smc2	4.47182e-21	0.293244	0.205	0.073	1.06514e-16	m4
Mybbp1a	5.13497e-21	0.290667	0.434	0.245	1.2231e-16	m4
Adssl1	5.23894e-21	0.310747	0.236	0.09	1.24786e-16	m4
Hmgb2	8.31269e-21	0.435458	0.504	0.298	1.98e-16	m4
Bst2	9.44238e-21	0.404886	0.699	0.487	2.24908e-16	m4
Crip1	9.80245e-21	0.339331	0.172	0.054	2.33485e-16	m4
Rpl19	1.2442e-20	0.363737	0.996	0.985	2.96356e-16	m4
Krtcap2	1.38428e-20	0.362132	0.852	0.686	3.29721e-16	m4
Selenow	1.52183e-20	0.308744	0.338	0.167	3.62484e-16	m4
Vcam1	1.53761e-20	0.493144	0.145	0.045	3.66243e-16	m4
Hspd1	1.62687e-20	0.416512	0.656	0.448	3.87504e-16	m4
Rpl35	1.62703e-20	0.382759	0.943	0.849	3.87543e-16	m4
Kdelr2	1.69617e-20	0.29022	0.609	0.405	4.0401e-16	m4
Septin11	2.6509e-20	0.260115	0.211	0.08	6.31419e-16	m4
Calm1	4.7842e-20	0.348267	0.945	0.849	1.13955e-15	m4
Pole4	5.1988e-20	0.271075	0.355	0.186	1.2383e-15	m4
Uqcrq	5.62021e-20	0.291644	0.727	0.523	1.33868e-15	m4
Rtcb	5.67729e-20	0.343658	0.553	0.347	1.35227e-15	m4
Fkbp2	6.26279e-20	0.381617	0.791	0.618	1.49173e-15	m4
Rsl1d1	7.97348e-20	0.299627	0.646	0.442	1.8992e-15	m4
Lrrc59	8.05283e-20	0.255528	0.283	0.133	1.9181e-15	m4
Uap1l1	8.72324e-20	0.324728	0.359	0.183	2.07779e-15	m4
Ddx21	9.20084e-20	0.298164	0.512	0.316	2.19155e-15	m4
Serbp1	1.14954e-19	0.322835	0.902	0.758	2.73808e-15	m4
Pebp1	1.24802e-19	0.386725	0.74	0.559	2.97267e-15	m4
Rps27l	1.6882e-19	0.339593	0.713	0.508	4.02113e-15	m4
Bax	1.69391e-19	0.368254	0.662	0.457	4.03473e-15	m4
Glipr1	1.70941e-19	0.301581	0.184	0.061	4.07164e-15	m4
Uqcr10	1.7668e-19	0.266075	0.684	0.483	4.20834e-15	m4
Atad2	2.22602e-19	0.340684	0.246	0.101	5.30216e-15	m4
Rplp2	2.55651e-19	0.351124	0.994	0.976	6.08936e-15	m4
C1qbp	3.00728e-19	0.317704	0.623	0.419	7.16304e-15	m4
Rps15	3.14368e-19	0.336835	0.986	0.954	7.48794e-15	m4
P4hb	3.51363e-19	0.277285	0.752	0.554	8.36912e-15	m4
Hacd2	5.12776e-19	0.253962	0.373	0.208	1.22138e-14	m4
Ier3	5.54096e-19	0.580437	0.227	0.093	1.3198e-14	m4
Arl11	7.11753e-19	0.257137	0.461	0.283	1.69533e-14	m4
Rpn1	7.37163e-19	0.276016	0.758	0.562	1.75585e-14	m4
Cct2	9.67148e-19	0.272185	0.705	0.509	2.30365e-14	m4
Eif1a	1.21474e-18	0.310407	0.438	0.254	2.89338e-14	m4
Nop10	1.33973e-18	0.31201	0.566	0.367	3.1911e-14	m4
Creg1	1.7342e-18	0.324212	0.98	0.949	4.13069e-14	m4
Erp29	1.84929e-18	0.291099	0.971	0.934	4.40482e-14	m4
Rpl11	1.87183e-18	0.303234	0.998	0.988	4.45852e-14	m4
Ppp1r14b	1.90583e-18	0.345088	0.848	0.689	4.53949e-14	m4
Srsf2	1.92062e-18	0.39083	0.846	0.717	4.57472e-14	m4
Cycs	2.20298e-18	0.286328	0.518	0.329	5.24728e-14	m4
Slc2a1	3.52771e-18	0.272711	0.27	0.124	8.40265e-14	m4
Rpl7a	3.63479e-18	0.324062	0.961	0.908	8.65771e-14	m4
Rpl6	3.67233e-18	0.297805	0.996	0.968	8.74712e-14	m4
Tmem256	4.75084e-18	0.387842	0.646	0.452	1.1316e-13	m4
Ppib	5.52064e-18	0.300207	0.957	0.891	1.31496e-13	m4
Tuba1b	5.58698e-18	0.325056	0.848	0.685	1.33076e-13	m4
Slamf9	6.14904e-18	0.283343	0.629	0.436	1.46464e-13	m4
Mydgf	7.57654e-18	0.28202	0.707	0.511	1.80466e-13	m4
Trem2	8.24156e-18	0.274027	0.998	1	1.96306e-13	m4
Aopep	8.35735e-18	0.271143	0.172	0.058	1.99064e-13	m4
Cox5a	1.95898e-17	0.324915	0.725	0.537	4.66609e-13	m4
Grn	2.29121e-17	0.299418	0.984	0.979	5.45744e-13	m4
Rpl31	2.41169e-17	0.341675	0.857	0.706	5.74441e-13	m4
Timm23	3.35742e-17	0.256948	0.508	0.331	7.99704e-13	m4
Arpc2	4.31283e-17	0.307553	0.975	0.943	1.02727e-12	m4
Hnrnpa3	4.92395e-17	0.295455	0.873	0.716	1.17283e-12	m4
Cotl1	5.34125e-17	0.310634	0.877	0.732	1.27223e-12	m4
Pdia4	6.0818e-17	0.356991	0.654	0.464	1.44862e-12	m4
Atp5mpl	7.10807e-17	0.301937	0.678	0.486	1.69307e-12	m4
Ctsa	7.12447e-17	0.331205	0.973	0.942	1.69698e-12	m4
Cct5	8.81047e-17	0.269676	0.641	0.452	2.09857e-12	m4
Lgals3bp	8.88405e-17	0.441436	0.625	0.44	2.11609e-12	m4
Eif4g1	9.68902e-17	0.306813	0.629	0.438	2.30783e-12	m4
Atp5b	1.10218e-16	0.32676	0.828	0.68	2.62528e-12	m4
Myl6	1.15229e-16	0.341492	0.902	0.79	2.74463e-12	m4
Hnrnpa1	1.16849e-16	0.332276	0.561	0.371	2.78324e-12	m4
Rps12	1.17959e-16	0.355978	1	0.996	2.80966e-12	m4
Cdca7	1.28215e-16	0.263551	0.273	0.132	3.05395e-12	m4
Slc35b1	1.66658e-16	0.272058	0.434	0.263	3.96962e-12	m4
Nfkbiz	1.8185e-16	0.300248	0.189	0.072	4.33147e-12	m4
Ccl9	2.91017e-16	0.532665	0.488	0.328	6.93172e-12	m4
Hsp90b1	3.32502e-16	0.314652	0.994	0.987	7.91986e-12	m4
Rpl22l1	3.78209e-16	0.282875	0.598	0.412	9.00855e-12	m4
Eno1	4.05922e-16	0.324689	0.703	0.52	9.66866e-12	m4
Cd180	4.26669e-16	0.311851	0.807	0.637	1.01628e-11	m4
Cox4i1	6.60344e-16	0.312257	0.951	0.877	1.57287e-11	m4
Cdkn1a	8.14292e-16	0.448801	0.146	0.048	1.93956e-11	m4
Denr	8.61503e-16	0.255623	0.596	0.418	2.05202e-11	m4
Etf1	1.03692e-15	0.274412	0.428	0.26	2.46984e-11	m4
Bag1	1.2669e-15	0.25932	0.602	0.421	3.01762e-11	m4
Akr1a1	1.34247e-15	0.324059	0.82	0.666	3.19762e-11	m4
Rps27a	1.38543e-15	0.285502	0.994	0.99	3.29995e-11	m4
Serpine2	1.59926e-15	0.379114	0.963	0.926	3.80927e-11	m4
Rpl4	1.83706e-15	0.328997	0.834	0.685	4.37569e-11	m4
Uqcr11	2.53005e-15	0.286322	0.73	0.552	6.02633e-11	m4
Rps20	4.11393e-15	0.327858	0.99	0.981	9.79898e-11	m4
Glmp	4.16847e-15	0.271383	0.705	0.527	9.92888e-11	m4
Set	4.98433e-15	0.290008	0.816	0.656	1.18722e-10	m4
Eea1	5.03535e-15	0.25922	0.363	0.213	1.19937e-10	m4
H2az1	5.6393e-15	0.335483	0.906	0.812	1.34322e-10	m4
Dnajb14	6.81295e-15	0.27087	0.57	0.394	1.62278e-10	m4
Hspe1	7.03498e-15	0.285628	0.826	0.671	1.67566e-10	m4
Psmd12	7.05439e-15	0.278357	0.604	0.426	1.68028e-10	m4
Cox5b	7.12171e-15	0.279062	0.756	0.584	1.69632e-10	m4
Dek	7.70833e-15	0.363579	0.627	0.45	1.83605e-10	m4
Pdia3	8.81761e-15	0.296229	0.98	0.972	2.10027e-10	m4
Srgn	9.04333e-15	0.318187	0.846	0.699	2.15403e-10	m4
Sec61b	9.35392e-15	0.290648	0.807	0.65	2.22801e-10	m4
Vps29	1.45972e-14	0.261735	0.582	0.407	3.4769e-10	m4
Abhd12	1.47613e-14	0.265269	0.98	0.966	3.51601e-10	m4
Lipa	1.49059e-14	0.286924	0.664	0.487	3.55045e-10	m4
Pmp22	2.20134e-14	0.377473	0.904	0.833	5.24336e-10	m4
Plau	2.25226e-14	0.371694	0.225	0.102	5.36465e-10	m4
Cox6c	3.18311e-14	0.276654	0.771	0.606	7.58186e-10	m4
H2-K1	3.20406e-14	0.401991	0.947	0.884	7.63175e-10	m4
Eef1b2	3.66987e-14	0.282322	0.967	0.903	8.74125e-10	m4
Ccrl2	3.73888e-14	0.392547	0.248	0.12	8.90564e-10	m4
Il11ra1	4.18513e-14	0.253121	0.363	0.216	9.96857e-10	m4
Plekho2	4.3256e-14	0.266568	0.191	0.08	1.03031e-09	m4
Rpl18	4.42336e-14	0.284372	0.988	0.955	1.0536e-09	m4
Hspa4	4.44222e-14	0.269388	0.631	0.457	1.05809e-09	m4
Pabpc1	4.72045e-14	0.286133	0.854	0.72	1.12436e-09	m4
Bhlhe41	4.88688e-14	0.322644	0.699	0.527	1.16401e-09	m4
Arpc1b	5.50741e-14	0.295095	0.893	0.813	1.31181e-09	m4
Rps15a	8.42679e-14	0.295253	0.99	0.99	2.00718e-09	m4
Slc3a2	9.99269e-14	0.32457	0.869	0.747	2.38016e-09	m4
Pfkl	1.07969e-13	0.262071	0.436	0.277	2.57171e-09	m4
Cdk6	1.08597e-13	0.358102	0.441	0.279	2.58668e-09	m4
Vdac2	1.10086e-13	0.274988	0.91	0.825	2.62213e-09	m4
Serpine1	1.56739e-13	0.261398	0.135	0.046	3.73335e-09	m4
Ndufa1	1.75581e-13	0.295643	0.527	0.359	4.18217e-09	m4
Scd2	1.95055e-13	0.32895	0.439	0.279	4.64601e-09	m4
Cox7b	2.14207e-13	0.265982	0.717	0.55	5.10221e-09	m4
Ninj1	2.79119e-13	0.32626	0.541	0.373	6.64834e-09	m4
Sowahc	7.02826e-13	0.295911	0.678	0.513	1.67406e-08	m4
Atp6v1c1	7.21235e-13	0.279645	0.668	0.502	1.71791e-08	m4
Cct6a	9.76239e-13	0.27114	0.699	0.536	2.3253e-08	m4
Ifitm3	1.04115e-12	0.300504	0.289	0.16	2.47992e-08	m4
Rplp1	1.117e-12	0.2547	1	0.999	2.66057e-08	m4
Rpl28	1.17278e-12	0.282252	0.99	0.977	2.79344e-08	m4
Rpl24	1.3931e-12	0.250687	0.756	0.599	3.31822e-08	m4
Rpl13	1.76748e-12	0.285163	0.996	0.988	4.20995e-08	m4
Cops9	1.91874e-12	0.256373	0.686	0.524	4.57024e-08	m4
Taf1d	2.25932e-12	0.282479	0.625	0.462	5.38148e-08	m4
Rpl27	2.64793e-12	0.2832	0.838	0.716	6.30711e-08	m4
Eef2	3.35379e-12	0.269286	0.859	0.744	7.98839e-08	m4
Evi2a	3.9279e-12	0.305404	0.852	0.727	9.35588e-08	m4
Emp3	5.19824e-12	0.323399	0.328	0.193	1.23817e-07	m4
Mat2a	6.02394e-12	0.326926	0.738	0.593	1.43484e-07	m4
Lrpap1	6.24406e-12	0.349104	0.688	0.547	1.48727e-07	m4
Atp6ap2	1.01171e-11	0.290913	0.863	0.752	2.40979e-07	m4
Ostc	1.10265e-11	0.252773	0.734	0.582	2.62639e-07	m4
Ccnd1	1.24038e-11	0.361239	0.617	0.462	2.95445e-07	m4
Rpl5	1.28701e-11	0.252362	0.949	0.883	3.06553e-07	m4
Tmsb10	1.68209e-11	0.281868	0.525	0.376	4.00658e-07	m4
B2m	2.04166e-11	0.254078	0.998	0.988	4.86304e-07	m4
Ctsl	2.1975e-11	0.31452	0.994	0.993	5.23421e-07	m4
Rpl23	2.46499e-11	0.316756	1	0.997	5.87135e-07	m4
mt-Nd1	3.30984e-11	0.281525	0.986	0.98	7.88372e-07	m4
Rpl3	4.06899e-11	0.2731	0.977	0.959	9.69192e-07	m4
Serf2	5.13967e-11	0.272432	0.863	0.753	1.22422e-06	m4
Hexa	9.20915e-11	0.276307	0.984	0.975	2.19353e-06	m4
H2-Ab1	1.00084e-10	0.419463	0.162	0.073	2.38389e-06	m4
S1pr1	2.15276e-10	0.252054	0.439	0.3	5.12765e-06	m4
Atp5e	3.22485e-10	0.278736	0.816	0.712	7.68128e-06	m4
Elob	4.57507e-10	0.252433	0.803	0.68	1.08974e-05	m4
Il1a	4.60651e-10	0.394988	0.408	0.274	1.09722e-05	m4
Rps25	4.97998e-10	0.250144	0.955	0.908	1.18618e-05	m4
Ctsc	6.48519e-10	0.261981	0.953	0.916	1.54471e-05	m4
Cox6b1	7.5016e-10	0.251952	0.848	0.75	1.7868e-05	m4
Sqstm1	8.22215e-10	0.26824	0.555	0.412	1.95843e-05	m4
Rpl38	1.03327e-09	0.29285	0.902	0.849	2.46115e-05	m4
Cox8a	1.30694e-09	0.282427	0.908	0.837	3.11299e-05	m4
Soat1	1.3886e-09	0.278876	0.602	0.46	3.30751e-05	m4
Egr1	1.92305e-09	0.269397	0.119	0.047	4.58051e-05	m4
Rpl39	2.24388e-09	0.250816	0.998	0.984	5.3447e-05	m4
Nfkbia	4.54249e-09	0.565904	0.697	0.594	0.000108198	m4
Hivep3	6.61906e-09	0.274718	0.645	0.508	0.000157659	m4
Rps24	8.28453e-09	0.26634	1	0.998	0.000197329	m4
Ifi27l2a	8.4011e-09	0.407199	0.336	0.217	0.000200106	m4
Icam1	1.18126e-08	0.339554	0.496	0.364	0.000281365	m4
Rpl36	4.22602e-08	0.268436	0.918	0.859	0.0010066	m4
Sgk1	5.35608e-08	0.305688	0.787	0.688	0.00127577	m4
Crlf2	1.17269e-07	0.273592	0.383	0.267	0.00279323	m4
Tent5c	1.93082e-07	0.255691	0.59	0.466	0.00459903	m4
Cebpb	2.03396e-07	0.269057	0.725	0.607	0.00484468	m4
Junb	5.68455e-06	0.293022	0.734	0.631	0.1354	m4
Arl5c	0.000158918	0.28444	0.193	0.134	1	m4

## Sheet: m5
gene	p_val	avg_log2FC	pct.1	pct.2	p_val_adj	cluster
Fxyd5	6.47161e-218	1.24924	0.446	0.055	1.54147e-213	m5
Clec7a	1.41918e-201	1.07219	0.502	0.073	3.38035e-197	m5
Fth1	8.43956e-198	0.774506	1	0.999	2.01022e-193	m5
Rps12	7.21758e-188	0.708625	1	0.996	1.71915e-183	m5
Eef1a1	2.80507e-177	0.605798	1	1	6.6814e-173	m5
Tpt1	7.95112e-174	0.623834	1	0.999	1.89388e-169	m5
Lyz2	1.35787e-170	1.05916	0.94	0.778	3.23431e-166	m5
Rpl41	1.07973e-165	0.684605	1	0.995	2.57181e-161	m5
Rpl23	1.26563e-155	0.668512	1	0.996	3.0146e-151	m5
Rpl32	2.0176e-149	0.723019	0.995	0.975	4.80573e-145	m5
H2-D1	3.23113e-143	0.963707	0.974	0.85	7.69623e-139	m5
Rps24	6.00245e-142	0.615398	1	0.998	1.42972e-137	m5
Cd52	3.42684e-141	0.966983	0.91	0.712	8.16239e-137	m5
Emp3	5.94774e-138	1.03749	0.542	0.181	1.41669e-133	m5
Fau	9.14191e-137	0.571875	1	0.999	2.17751e-132	m5
Rps5	4.47113e-135	0.682177	0.997	0.972	1.06498e-130	m5
Rpl39	1.78696e-134	0.672636	1	0.984	4.25636e-130	m5
Rpl37a	5.50042e-134	0.613386	1	0.994	1.31014e-129	m5
Rps2	1.24177e-133	0.6854	0.997	0.972	2.95777e-129	m5
Rps15a	3.70585e-130	0.619732	0.999	0.989	8.82695e-126	m5
Rps16	6.07357e-130	0.639421	0.997	0.989	1.44666e-125	m5
Rps11	2.87561e-127	0.605902	1	0.993	6.8494e-123	m5
Rplp1	2.8604e-126	0.511809	1	0.999	6.81318e-122	m5
Rps9	2.13563e-125	0.545186	1	0.999	5.08686e-121	m5
Rps26	9.68379e-125	0.686736	0.996	0.96	2.30658e-120	m5
Rps18	1.14787e-118	0.669562	0.99	0.946	2.7341e-114	m5
Ctss	3.0337e-118	0.414363	1	1	7.22598e-114	m5
Rps21	1.90316e-116	0.551736	1	0.996	4.53315e-112	m5
B2m	6.96309e-116	0.636626	0.999	0.988	1.65854e-111	m5
Ifi27l2a	3.58939e-114	1.41045	0.566	0.206	8.54957e-110	m5
Rpl19	2.91592e-113	0.59416	0.997	0.985	6.94544e-109	m5
Rpl9	8.70331e-110	0.595752	1	0.982	2.07304e-105	m5
Rpl10a	3.39482e-108	0.64796	0.983	0.917	8.08612e-104	m5
Rps14	1.22679e-106	0.564393	1	0.992	2.92208e-102	m5
Rps19	1.66271e-105	0.667451	0.976	0.886	3.9604e-101	m5
Rpl12	1.2746e-104	0.614572	0.997	0.972	3.03597e-100	m5
Rps20	2.90492e-104	0.590279	0.996	0.981	6.91924e-100	m5
Rps3a1	7.43532e-104	0.563875	1	0.991	1.77102e-99	m5
Rpsa	8.23382e-104	0.644103	0.984	0.907	1.96121e-99	m5
Rps27a	2.28741e-103	0.556018	1	0.989	5.44839e-99	m5
Rps8	4.17143e-103	0.582972	0.999	0.988	9.93592e-99	m5
Ftl1	2.94989e-101	0.570457	0.999	0.996	7.02634e-97	m5
Rps4x	3.03492e-99	0.554599	0.999	0.993	7.22887e-95	m5
Rpl37	1.31295e-98	0.558405	0.997	0.99	3.12732e-94	m5
Rpl18a	4.13436e-95	0.512748	1	0.994	9.84763e-91	m5
Rpl21	5.69696e-95	0.513934	0.999	0.99	1.35696e-90	m5
Axl	5.69713e-95	0.463221	0.22	0.024	1.357e-90	m5
Rack1	1.59699e-94	0.586877	0.984	0.918	3.80387e-90	m5
Rplp2	1.76581e-92	0.524401	0.996	0.976	4.20599e-88	m5
Rps28	1.15897e-90	0.629289	0.969	0.889	2.76054e-86	m5
Rps29	2.01577e-90	0.538311	0.999	0.997	4.80136e-86	m5
Rpl35a	2.92984e-90	0.538399	0.995	0.975	6.97859e-86	m5
Rpl13	1.08208e-89	0.534966	0.999	0.987	2.57739e-85	m5
Apoe	3.19441e-89	1.20988	0.337	0.107	7.60877e-85	m5
Rpl22	1.91222e-87	0.576382	0.983	0.935	4.55471e-83	m5
Rplp0	8.52276e-87	0.571376	0.988	0.935	2.03004e-82	m5
Rpl3	2.68641e-85	0.530596	0.992	0.958	6.39875e-81	m5
Rps15	7.6165e-85	0.547027	0.995	0.953	1.81417e-80	m5
Rps25	1.36053e-84	0.57071	0.97	0.907	3.24065e-80	m5
Rpl36a	2.03743e-84	0.590035	0.963	0.866	4.85295e-80	m5
Rpl35	5.63386e-84	0.643743	0.962	0.847	1.34193e-79	m5
H2-K1	7.04448e-84	0.733574	0.971	0.882	1.67792e-79	m5
Klf2	7.74527e-83	1.00152	0.356	0.104	1.84485e-78	m5
Rpl17	7.76032e-83	0.548716	0.993	0.965	1.84843e-78	m5
Rpl28	1.0821e-81	0.533898	0.997	0.976	2.57744e-77	m5
Htra3	7.76793e-81	0.389611	0.175	0.016	1.85024e-76	m5
Rpl10	1.36362e-77	0.475137	0.996	0.985	3.248e-73	m5
Rpl11	3.04415e-77	0.479166	1	0.988	7.25087e-73	m5
Rps7	3.93254e-75	0.532729	0.991	0.935	9.36693e-71	m5
Rps13	4.11721e-75	0.48582	0.996	0.973	9.80678e-71	m5
Rpl30	4.35364e-75	0.496652	0.997	0.982	1.03699e-70	m5
Npc2	2.06144e-73	0.493525	0.996	0.982	4.91013e-69	m5
Rps23	3.96625e-71	0.497897	0.991	0.94	9.44722e-67	m5
Rpl27a	1.51681e-70	0.546849	0.932	0.788	3.6129e-66	m5
Lpl	1.35056e-68	0.49916	0.221	0.039	3.21689e-64	m5
Rpl34	3.43689e-68	0.476194	0.997	0.978	8.18632e-64	m5
Ifi204	1.70629e-67	0.468683	0.297	0.078	4.06422e-63	m5
Tmsb4x	1.39136e-66	0.291513	1	1	3.31408e-62	m5
Rps3	2.46674e-66	0.454391	0.996	0.978	5.87552e-62	m5
Rpl36	6.73122e-64	0.514058	0.941	0.857	1.60331e-59	m5
Rpl38	1.50544e-62	0.521208	0.954	0.846	3.5858e-58	m5
Rpl29	2.85059e-62	0.476559	0.975	0.93	6.78981e-58	m5
Rpl14	9.01139e-60	0.480422	0.974	0.922	2.14642e-55	m5
Rps27	3.97049e-59	0.494587	0.991	0.968	9.45731e-55	m5
Rpl7a	4.17393e-59	0.461186	0.973	0.907	9.94189e-55	m5
Rpl8	1.93249e-58	0.444487	0.993	0.964	4.60301e-54	m5
Rpl6	5.7043e-58	0.433657	0.996	0.967	1.35871e-53	m5
Eef1b2	2.13018e-57	0.483998	0.963	0.902	5.07387e-53	m5
Ifi30	3.01374e-55	0.554445	0.902	0.715	7.17843e-51	m5
Rpl18	2.81456e-52	0.413361	0.99	0.954	6.70399e-48	m5
Capg	2.90752e-52	0.518468	0.327	0.114	6.92541e-48	m5
Ifitm3	2.97764e-52	0.894246	0.383	0.154	7.09245e-48	m5
Gvin3	2.15849e-51	0.498869	0.203	0.045	5.1413e-47	m5
Rpl7	7.62748e-50	0.441309	0.957	0.886	1.81679e-45	m5
Tspo	6.28709e-49	0.534158	0.648	0.396	1.49752e-44	m5
Rpl26	1.75553e-48	0.495746	0.952	0.871	4.18151e-44	m5
Rpl23a	5.03312e-48	0.489875	0.916	0.787	1.19884e-43	m5
Ctsb	4.07189e-47	0.413472	0.997	0.998	9.69883e-43	m5
Tnfsf13b	5.05907e-46	0.435368	0.4	0.173	1.20502e-41	m5
Rps10	7.23245e-46	0.454636	0.907	0.805	1.7227e-41	m5
Ctsh	2.75582e-45	0.381829	0.993	0.972	6.5641e-41	m5
AU020206	2.23193e-44	0.536529	0.617	0.371	5.31624e-40	m5
Psap	5.00644e-42	0.303369	0.999	0.997	1.19248e-37	m5
Tcim	8.41801e-42	0.386789	0.178	0.042	2.00509e-37	m5
Gnas	1.15726e-41	0.446455	0.923	0.846	2.75648e-37	m5
Samd9l	3.70512e-41	0.324017	0.139	0.025	8.82523e-37	m5
Gpx1	1.64985e-40	0.480335	0.838	0.664	3.92977e-36	m5
Anxa5	2.18722e-40	0.405264	0.405	0.189	5.20974e-36	m5
Crip1	5.07568e-40	0.304209	0.192	0.051	1.20898e-35	m5
Arhgap15	1.23504e-38	0.283969	0.142	0.029	2.94174e-34	m5
Rpl31	1.28855e-38	0.425858	0.861	0.704	3.06919e-34	m5
Rps17	4.17742e-38	0.396592	0.939	0.846	9.9502e-34	m5
Cox8a	5.33486e-38	0.380349	0.924	0.836	1.27071e-33	m5
Lgals3bp	6.08109e-37	0.556652	0.65	0.436	1.44845e-32	m5
Cox6a2	1.51832e-36	0.422339	0.182	0.051	3.61648e-32	m5
Eif3f	8.50096e-36	0.410241	0.844	0.667	2.02484e-31	m5
Tyrobp	1.21395e-35	0.262447	1	1	2.89152e-31	m5
Uqcrh	1.25401e-35	0.40945	0.889	0.753	2.98694e-31	m5
Rpl5	6.54019e-35	0.398646	0.944	0.882	1.55781e-30	m5
Cd63	3.30255e-34	0.472168	0.95	0.88	7.86635e-30	m5
Zfas1	6.0447e-34	0.359795	0.284	0.114	1.43979e-29	m5
Rpl27	1.58159e-33	0.405499	0.859	0.713	3.76718e-29	m5
Gng5	7.64605e-33	0.368816	0.935	0.851	1.82121e-28	m5
Chst1	1.53908e-32	0.386633	0.397	0.201	3.66592e-28	m5
2410006H16Rik	3.99049e-32	0.478451	0.661	0.472	9.50495e-28	m5
Timp2	1.13635e-31	0.343347	0.982	0.947	2.70668e-27	m5
Neat1	1.34221e-31	0.504723	0.434	0.235	3.19701e-27	m5
Rpl24	1.48899e-31	0.400828	0.774	0.596	3.54663e-27	m5
Pfdn5	1.53943e-31	0.349194	0.954	0.863	3.66677e-27	m5
St8sia6	1.74787e-31	0.297819	0.163	0.045	4.16326e-27	m5
mt-Co1	3.60156e-31	0.360982	0.949	0.899	8.57855e-27	m5
Gas5	9.4735e-31	0.40036	0.829	0.672	2.25649e-26	m5
Tmsb10	5.15304e-30	0.462075	0.569	0.372	1.2274e-25	m5
Selenow	5.22801e-30	0.401837	0.34	0.165	1.24526e-25	m5
Sdc3	5.782e-30	0.333456	0.335	0.161	1.37722e-25	m5
Npm1	1.49068e-29	0.382226	0.888	0.783	3.55064e-25	m5
Mrc1	2.90601e-29	0.458625	0.112	0.035	6.92182e-25	m5
Hmgb1-ps8	6.40067e-29	0.291353	0.225	0.086	1.52458e-24	m5
Rpl4	6.52313e-29	0.36825	0.838	0.683	1.55375e-24	m5
Fcgr4	1.08762e-28	0.376721	0.243	0.099	2.5906e-24	m5
Nupr1	2.66231e-28	0.367504	0.393	0.21	6.34137e-24	m5
Naca	3.99986e-28	0.308075	0.961	0.924	9.52727e-24	m5
Lat2	7.15672e-28	0.428187	0.575	0.377	1.70466e-23	m5
Gm26740	1.17528e-27	0.289146	0.312	0.152	2.7994e-23	m5
Sh3bgrl3	1.3851e-27	0.329421	0.949	0.894	3.29918e-23	m5
Gpr65	1.40933e-27	0.26936	0.174	0.057	3.35687e-23	m5
Ramp1	2.299e-27	0.330518	0.391	0.212	5.47599e-23	m5
H2-Q7	2.53253e-26	0.398698	0.235	0.097	6.03223e-22	m5
Ly9	4.92033e-26	0.323661	0.322	0.16	1.17197e-21	m5
Atp5e	8.24591e-26	0.35368	0.839	0.71	1.96409e-21	m5
Rpl22l1	7.68727e-24	0.338804	0.599	0.41	1.83103e-19	m5
Rps6	1.00219e-23	0.373827	0.699	0.541	2.38712e-19	m5
Pabpc1	2.89145e-23	0.350124	0.839	0.718	6.88713e-19	m5
Cd74	6.88447e-23	0.742675	0.241	0.114	1.63981e-18	m5
Rpl13a	8.84427e-23	0.353747	0.621	0.441	2.10662e-18	m5
Cd83	1.17125e-21	0.354151	0.498	0.325	2.78981e-17	m5
Cox4i1	1.61101e-21	0.283042	0.941	0.876	3.83725e-17	m5
Rap2b	5.41014e-21	0.263193	0.235	0.11	1.28864e-16	m5
Nsa2	1.83307e-20	0.332808	0.771	0.619	4.36618e-16	m5
mt-Cytb	2.79406e-20	0.260399	0.999	0.995	6.65518e-16	m5
Naalad2	4.13109e-20	0.266529	0.349	0.204	9.83985e-16	m5
Ier2	5.50362e-20	0.268051	0.203	0.09	1.31091e-15	m5
Bst2	7.23007e-20	0.414899	0.637	0.487	1.72213e-15	m5
Eef2	1.2479e-19	0.301116	0.852	0.743	2.97236e-15	m5
Rtcb	2.17312e-19	0.259756	0.511	0.346	5.17615e-15	m5
mt-Nd4	2.87732e-19	0.261012	0.993	0.986	6.85348e-15	m5
Lsp1	3.53467e-19	0.312302	0.456	0.294	8.41922e-15	m5
Slfn2	5.84201e-19	0.284567	0.405	0.254	1.39151e-14	m5
Gm2a	2.04281e-18	0.294003	0.714	0.558	4.86578e-14	m5
Vcam1	3.64897e-18	0.285516	0.128	0.045	8.69148e-14	m5
Snhg8	4.66259e-18	0.278643	0.488	0.328	1.11058e-13	m5
Cxcl16	5.98907e-18	0.368505	0.444	0.298	1.42654e-13	m5
Cd34	7.07583e-18	0.261529	0.635	0.472	1.68539e-13	m5
P2rx4	1.14927e-17	0.263335	0.488	0.331	2.73746e-13	m5
Uba52	2.46156e-17	0.299288	0.435	0.286	5.86319e-13	m5
Gatm	5.0361e-17	0.343836	0.686	0.551	1.19955e-12	m5
Serf2	5.52086e-17	0.282512	0.844	0.752	1.31501e-12	m5
Cotl1	1.08402e-16	0.257166	0.847	0.731	2.58203e-12	m5
Rpl15	1.30178e-16	0.292454	0.742	0.61	3.10071e-12	m5
Tmem176a	6.13142e-16	0.403232	0.692	0.592	1.46044e-11	m5
mt-Rnr1	1.49896e-15	0.252648	0.995	0.989	3.57037e-11	m5
Gvin-ps7	4.23769e-15	0.277847	0.629	0.479	1.00938e-10	m5
Eef1d	7.0566e-15	0.268153	0.805	0.7	1.68081e-10	m5
Tsc22d3	1.91893e-14	0.304585	0.455	0.314	4.57071e-10	m5
Pkm	1.98313e-14	0.268776	0.658	0.513	4.72361e-10	m5
H2-DMa	3.59039e-14	0.26417	0.804	0.686	8.55196e-10	m5
Cox7a2l	4.41096e-14	0.269844	0.841	0.761	1.05065e-09	m5
Gm10076	1.83003e-13	0.297787	0.341	0.22	4.35894e-09	m5
Arsb	7.28156e-12	0.266282	0.667	0.541	1.7344e-07	m5
Tmem176b	6.47185e-10	0.306083	0.842	0.783	1.54153e-05	m5
Cdkn1a	3.57015e-09	0.315492	0.102	0.048	8.50374e-05	m5
Cadm1	6.98367e-09	0.268401	0.664	0.569	0.000166344	m5

## Sheet: m6
gene	p_val	avg_log2FC	pct.1	pct.2	p_val_adj	cluster
Stmn1	5.56476e-234	4.2022	1	0.146	1.32547e-229	m6
Hmgb2	8.19373e-191	3.55483	1	0.302	1.95166e-186	m6
H2az1	4.15574e-107	2.73723	1	0.814	9.89855e-103	m6
Top2a	7.98146e-100	4.17886	0.909	0.003	1.9011e-95	m6
Mki67	2.13568e-96	4.00825	1	0.001	5.08697e-92	m6
Prc1	3.52066e-94	3.55606	0.97	0.003	8.38587e-90	m6
Pbk	4.53545e-89	2.45672	0.939	0	1.0803e-84	m6
Knl1	5.22175e-84	2.33902	0.939	0.003	1.24377e-79	m6
Tpx2	6.26721e-83	2.48125	0.909	0.003	1.49279e-78	m6
Nusap1	1.43359e-79	2.75685	0.848	0.001	3.41466e-75	m6
Cdca8	1.51503e-79	2.41826	0.909	0.007	3.60864e-75	m6
Tubb5	3.99386e-79	2.43056	1	0.742	9.51298e-75	m6
Birc5	4.15105e-79	2.58908	0.909	0.002	9.88739e-75	m6
Hmmr	1.12747e-78	2.75533	0.879	0.001	2.68551e-74	m6
Hjurp	3.77188e-73	2.2654	0.909	0.195	8.98425e-69	m6
Kif11	7.65475e-73	2.19603	0.818	0.002	1.82328e-68	m6
Cdca3	1.07473e-72	2.02298	0.848	0.001	2.5599e-68	m6
Cdk1	1.40902e-71	2.3104	0.879	0.013	3.35615e-67	m6
H2ax	2.68953e-71	2.36896	0.879	0.061	6.40619e-67	m6
Ndc80	7.18532e-70	1.86284	0.939	0.006	1.71147e-65	m6
Kif23	6.21283e-69	1.8932	0.818	0.001	1.47983e-64	m6
Neil3	6.97352e-69	1.2244	0.727	0	1.66102e-64	m6
Cenpf	1.15457e-68	3.26726	0.909	0.015	2.75007e-64	m6
Aspm	5.19929e-67	2.1424	0.758	0.001	1.23842e-62	m6
Tmpo	1.17868e-66	2.19715	1	0.28	2.80751e-62	m6
Sgo2a	4.04159e-64	1.51772	0.848	0.003	9.62666e-60	m6
Ube2c	6.53094e-64	2.87614	0.758	0.002	1.55561e-59	m6
Aurkb	8.98312e-64	1.66117	0.848	0.003	2.13969e-59	m6
H1f5	2.46765e-62	2.76531	0.727	0.001	5.87769e-58	m6
Smc4	4.93279e-62	2.42302	0.939	0.044	1.17494e-57	m6
Dlgap5	2.23402e-61	1.53335	0.758	0.001	5.32121e-57	m6
Tuba1b	2.89492e-61	2.05407	1	0.689	6.8954e-57	m6
Ckap2l	3.20289e-61	2.1264	0.818	0.007	7.62896e-57	m6
Rrm2	3.37379e-61	1.55852	0.697	0	8.03604e-57	m6
Melk	5.18428e-61	1.1377	0.697	0	1.23484e-56	m6
H3c3	3.11635e-60	1.99348	0.697	0.001	7.42283e-56	m6
Trim59	3.12032e-60	1.71216	0.818	0.003	7.43229e-56	m6
Pclaf	4.81617e-60	2.35659	0.788	0.009	1.14716e-55	m6
H2ac20	6.0231e-60	2.37194	0.727	0.1	1.43464e-55	m6
Ccna2	2.93553e-59	1.53318	0.758	0.002	6.99213e-55	m6
Lockd	3.79155e-59	1.70428	0.758	0.002	9.03109e-55	m6
Esco2	1.61153e-58	2.1989	0.697	0.001	3.8385e-54	m6
Nuf2	1.10791e-57	1.52406	0.727	0.001	2.63893e-53	m6
Anln	2.35654e-57	1.79886	0.758	0.003	5.61305e-53	m6
Ccnb2	1.11158e-56	1.87645	0.697	0.001	2.64767e-52	m6
Cenpm	1.59629e-56	1.18105	0.697	0.001	3.80219e-52	m6
Racgap1	3.05323e-56	1.86955	0.818	0.007	7.2725e-52	m6
Bub1	2.14768e-55	1.24223	0.636	0	5.11557e-51	m6
Cenpa	7.38034e-55	2.40913	0.727	0.024	1.75792e-50	m6
Cenpe	1.19564e-54	2.06999	0.727	0.002	2.8479e-50	m6
Tk1	6.51147e-54	1.82941	0.788	0.007	1.55097e-49	m6
Rad51	7.54056e-54	1.15241	0.727	0.002	1.79609e-49	m6
Cks2	1.51019e-53	2.27461	0.879	0.095	3.59713e-49	m6
Lmnb1	1.70478e-53	1.9818	0.909	0.042	4.06061e-49	m6
Ccnb1	1.56837e-52	1.6115	0.667	0.001	3.7357e-48	m6
Kif4	8.50155e-52	1.08664	0.606	0	2.02499e-47	m6
Ezh2	5.54131e-51	2.22486	0.848	0.039	1.31988e-46	m6
Cdca2	1.11722e-50	1.20472	0.667	0.002	2.66112e-46	m6
Tubb4b	4.69427e-50	2.01163	0.879	0.16	1.11813e-45	m6
H2az2	7.27695e-50	2.0237	0.939	0.282	1.7333e-45	m6
Pimreg	4.83195e-49	1.26666	0.545	0	1.15092e-44	m6
Kif22	5.95313e-49	1.32156	0.697	0.003	1.41798e-44	m6
Shcbp1	8.07411e-48	1.17671	0.667	0.002	1.92317e-43	m6
Ncapg	1.075e-47	1.11887	0.606	0.001	2.56055e-43	m6
Hmgn2	3.63814e-47	2.2131	1	0.299	8.66569e-43	m6
Cdc20	5.13118e-47	2.02385	0.697	0.005	1.22219e-42	m6
Prr11	5.77992e-47	1.21526	0.667	0.002	1.37672e-42	m6
Diaph3	8.58547e-47	1.45848	0.727	0.005	2.04497e-42	m6
Cdkn1a	1.02698e-46	3.13676	0.818	0.049	2.44616e-42	m6
Smc2	1.55555e-46	2.30813	0.939	0.076	3.70516e-42	m6
Spc25	1.90081e-46	1.41127	0.758	0.007	4.52753e-42	m6
Kif15	5.75305e-46	1.63425	0.818	0.013	1.37032e-41	m6
H2ac8	8.09494e-46	2.13705	0.606	0.051	1.92813e-41	m6
Cit	1.6405e-45	1.27396	0.697	0.004	3.90751e-41	m6
Knstrn	5.1385e-45	1.27437	0.697	0.004	1.22394e-40	m6
Atad2	5.64167e-45	2.12913	0.788	0.104	1.34379e-40	m6
Plk1	9.1662e-45	1.26488	0.576	0.001	2.1833e-40	m6
Uhrf1	1.42687e-44	1.37679	0.667	0.004	3.39866e-40	m6
Nek2	7.41817e-44	0.937923	0.485	0	1.76693e-39	m6
Cep55	1.05074e-43	0.911458	0.576	0.001	2.50276e-39	m6
Brip1	3.56795e-43	1.09074	0.636	0.003	8.4985e-39	m6
E2f8	9.08978e-43	1.14398	0.515	0	2.1651e-38	m6
Mis18bp1	1.0435e-42	1.78242	0.636	0.005	2.48552e-38	m6
Gm42047	1.28584e-42	2.22871	0.667	0.016	3.06273e-38	m6
Ccnf	2.6573e-42	1.31522	0.667	0.005	6.32943e-38	m6
Gm43305	4.76298e-42	1.89323	0.758	0.145	1.13449e-37	m6
Ckap2	7.25734e-42	1.32442	0.576	0.002	1.72862e-37	m6
Ccne2	1.31412e-41	1.62907	0.545	0.003	3.13009e-37	m6
Pcna	2.52186e-41	1.75095	0.636	0.246	6.00681e-37	m6
Fbxo5	2.72852e-41	1.71702	0.788	0.022	6.49907e-37	m6
Eme1	2.89866e-41	0.672765	0.485	0	6.90431e-37	m6
Spc24	7.14979e-41	1.23349	0.576	0.002	1.70301e-36	m6
Aurka	2.03169e-40	1.20567	0.606	0.003	4.83927e-36	m6
Cdkn3	2.31691e-40	1.4493	0.636	0.005	5.51865e-36	m6
Kif14	4.27829e-40	0.763299	0.455	0	1.01905e-35	m6
Ttk	5.99301e-40	0.796547	0.515	0.001	1.42747e-35	m6
Foxm1	2.07713e-39	0.932112	0.606	0.004	4.94751e-35	m6
Kif20a	2.78507e-39	1.34673	0.545	0.003	6.63376e-35	m6
Brca1	6.72342e-39	1.24156	0.576	0.003	1.60145e-34	m6
Cks1b	2.16674e-38	1.75914	0.697	0.032	5.16095e-34	m6
Kif20b	1.4325e-37	1.68103	0.697	0.014	3.41207e-33	m6
Kif2c	1.95656e-37	1.12487	0.636	0.006	4.66033e-33	m6
Stil	3.13845e-37	0.684037	0.455	0	7.47548e-33	m6
Tuba1c	4.12334e-37	1.81851	0.667	0.061	9.82138e-33	m6
Troap	1.1256e-36	0.654947	0.424	0	2.68107e-32	m6
Mxd3	1.70407e-36	0.81857	0.424	0	4.05892e-32	m6
Bard1	2.04693e-36	1.14272	0.667	0.009	4.87559e-32	m6
Tacc3	2.51016e-36	1.42067	0.758	0.02	5.97895e-32	m6
Ccne1	4.05674e-36	1.05734	0.455	0.001	9.66274e-32	m6
Kif18a	4.4787e-36	0.87634	0.636	0.009	1.06678e-31	m6
Zwilch	1.08913e-35	0.863499	0.545	0.003	2.59421e-31	m6
Bub1b	1.28757e-35	1.19676	0.545	0.003	3.06686e-31	m6
Ube2t	1.91796e-35	1.34122	0.636	0.008	4.56838e-31	m6
Slc43a3	2.34562e-35	1.04131	0.697	0.013	5.58703e-31	m6
Cbx5	6.16763e-35	1.90104	0.909	0.129	1.46907e-30	m6
Cdkn2c	7.91832e-35	1.68923	0.788	0.043	1.88607e-30	m6
Ncapd2	1.44241e-34	1.08314	0.667	0.011	3.43567e-30	m6
Mastl	1.54951e-34	1.04576	0.576	0.005	3.69078e-30	m6
Rad54b	1.5643e-34	0.849324	0.455	0.001	3.72601e-30	m6
Tcf19	1.58948e-34	1.07503	0.576	0.005	3.78599e-30	m6
Psrc1	4.15616e-34	0.711679	0.455	0.001	9.89955e-30	m6
Sgo1	8.7044e-33	0.882744	0.485	0.002	2.0733e-28	m6
Ska3	1.39284e-32	0.677895	0.394	0	3.3176e-28	m6
Arl6ip1	1.5447e-32	2.002	0.97	0.961	3.67932e-28	m6
H1f4	4.22396e-32	2.24611	0.879	0.373	1.0061e-27	m6
Dtl	4.40325e-32	0.932516	0.485	0.002	1.04881e-27	m6
Cip2a	5.77129e-32	1.04551	0.515	0.003	1.37466e-27	m6
Ran	1.16895e-31	1.51862	0.939	0.567	2.78432e-27	m6
E2f7	2.79268e-31	0.529266	0.364	0	6.65189e-27	m6
Ptma	4.10266e-31	1.68674	1	0.951	9.77213e-27	m6
Fignl1	8.29531e-31	0.913955	0.545	0.006	1.97586e-26	m6
Tyms	1.06166e-30	1.75457	0.727	0.078	2.52876e-26	m6
Rad51ap1	1.09363e-30	1.15708	0.606	0.01	2.60491e-26	m6
Asf1b	4.81746e-30	1.25247	0.576	0.01	1.14747e-25	m6
Arhgef39	9.07795e-30	0.816829	0.485	0.004	2.16228e-25	m6
Incenp	1.44558e-29	1.36739	0.727	0.028	3.44322e-25	m6
Ncapg2	2.28017e-29	1.38691	0.606	0.016	5.43115e-25	m6
Kifc1	2.36762e-29	0.763086	0.424	0.001	5.63944e-25	m6
Mad2l1	2.47693e-29	0.822428	0.606	0.017	5.8998e-25	m6
Cenph	2.73611e-29	0.722744	0.455	0.003	6.51714e-25	m6
Spag5	2.79249e-29	0.693137	0.333	0	6.65144e-25	m6
Dek	2.94648e-29	1.73413	0.939	0.454	7.01822e-25	m6
AI506816	1.62033e-28	1.58557	0.939	0.157	3.85946e-24	m6
Rrm1	2.20004e-28	1.62763	0.788	0.076	5.24029e-24	m6
H2ac22	3.27447e-28	0.771485	0.424	0.002	7.79945e-24	m6
Spdl1	5.75376e-28	0.95141	0.545	0.008	1.37049e-23	m6
Kntc1	7.3289e-28	0.607714	0.364	0.001	1.74567e-23	m6
Ect2	7.47321e-28	0.966104	0.485	0.004	1.78004e-23	m6
H4c4	1.5556e-27	1.70636	0.788	0.438	3.70527e-23	m6
Cdc7	2.85973e-27	0.737336	0.545	0.012	6.8116e-23	m6
Ercc6l	3.02949e-27	0.842683	0.485	0.005	7.21595e-23	m6
Gas2l3	3.50146e-27	1.284	0.606	0.015	8.34012e-23	m6
Gmnn	3.84522e-27	1.36263	0.727	0.038	9.15894e-23	m6
Cdc6	4.72707e-27	0.602343	0.364	0.001	1.12594e-22	m6
Cenpk	6.75671e-27	1.03723	0.515	0.007	1.60938e-22	m6
Tagln2	8.70819e-27	1.62968	0.818	0.248	2.0742e-22	m6
Cenpp	2.16549e-26	0.806321	0.545	0.013	5.15799e-22	m6
Cenpw	2.25574e-26	0.502513	0.394	0.002	5.37294e-22	m6
Rad18	3.16395e-26	1.00903	0.606	0.019	7.5362e-22	m6
Smc1a	2.93175e-25	1.60908	1	0.382	6.98314e-21	m6
Gen1	4.67313e-25	0.688768	0.455	0.006	1.11309e-20	m6
Plk4	1.21283e-24	1.19819	0.636	0.026	2.88884e-20	m6
Pkmyt1	2.02317e-24	0.665378	0.394	0.003	4.81898e-20	m6
Ska1	2.0524e-24	0.442764	0.303	0	4.88861e-20	m6
H2ac10	2.05793e-24	0.658497	0.333	0.001	4.90179e-20	m6
Cenpq	2.17721e-24	1.21671	0.788	0.065	5.18589e-20	m6
Tpm4	5.7404e-24	1.28166	0.909	0.123	1.36731e-19	m6
Anp32b	7.35779e-24	1.59829	0.939	0.237	1.75255e-19	m6
Trip13	8.64253e-24	0.690036	0.485	0.011	2.05856e-19	m6
Lig1	2.16655e-23	1.58027	0.545	0.065	5.16052e-19	m6
H1f1	2.51386e-23	1.01892	0.455	0.007	5.98776e-19	m6
Cenpi	3.25619e-23	0.71972	0.364	0.002	7.75592e-19	m6
H1f3	3.66483e-23	1.50345	0.727	0.056	8.72925e-19	m6
Anp32e	3.76001e-23	1.4854	0.939	0.303	8.95597e-19	m6
Cdca5	5.45179e-23	0.549693	0.333	0.001	1.29856e-18	m6
2700099C18Rik	7.45893e-23	0.550152	0.364	0.003	1.77664e-18	m6
Prdx4	8.38436e-23	1.47756	0.879	0.23	1.99707e-18	m6
H3c11	9.8099e-23	0.541413	0.364	0.003	2.33662e-18	m6
Syne2	1.43972e-22	0.744435	0.455	0.009	3.42927e-18	m6
Ppia	1.76137e-22	1.11717	1	0.995	4.19541e-18	m6
Hirip3	4.35287e-22	1.16459	0.758	0.068	1.03681e-17	m6
H1f10	4.3933e-22	0.715704	0.333	0.001	1.04644e-17	m6
Gm49159	4.41628e-22	0.427828	0.273	0	1.05191e-17	m6
Mybl1	5.06354e-22	0.538265	0.364	0.003	1.20608e-17	m6
Lmnb2	1.24934e-21	0.652975	0.485	0.017	2.97581e-17	m6
Kif18b	1.29938e-21	0.303286	0.242	0	3.09499e-17	m6
Ncapd3	1.50275e-21	1.53241	0.788	0.135	3.57941e-17	m6
Cdkn2d	1.83909e-21	1.34897	0.667	0.062	4.38053e-17	m6
Mcm10	1.86182e-21	0.53488	0.273	0	4.43466e-17	m6
Suv39h1	2.2148e-21	0.748331	0.636	0.056	5.27544e-17	m6
AI504432	3.18682e-21	0.775018	0.515	0.019	7.59069e-17	m6
E2f2	5.05026e-21	0.580535	0.424	0.011	1.20292e-16	m6
Nucks1	5.60508e-21	1.38759	0.97	0.438	1.33507e-16	m6
H2ac4	6.18458e-21	1.07773	0.424	0.013	1.47311e-16	m6
Fen1	7.46353e-21	1.31155	0.636	0.061	1.77774e-16	m6
Depdc1a	9.80781e-21	0.410115	0.212	0	2.33612e-16	m6
Ccsap	1.14829e-20	0.611298	0.333	0.002	2.73511e-16	m6
Nup210	1.63353e-20	0.590081	0.424	0.012	3.8909e-16	m6
Phf19	2.91776e-20	0.353024	0.242	0	6.9498e-16	m6
Atad5	2.99705e-20	1.05113	0.606	0.036	7.13868e-16	m6
Mns1	4.76506e-20	0.548451	0.333	0.003	1.13499e-15	m6
Kifc5b	6.84517e-20	0.378239	0.303	0.004	1.63045e-15	m6
Prim1	8.81817e-20	1.10015	0.455	0.014	2.1004e-15	m6
Pold1	9.40366e-20	0.40268	0.394	0.018	2.23986e-15	m6
Rad21	9.5544e-20	1.40885	0.848	0.332	2.27576e-15	m6
Txn1	9.65482e-20	1.29974	0.939	0.292	2.29968e-15	m6
Wdhd1	1.0975e-19	0.912398	0.455	0.012	2.61414e-15	m6
Selenoh	1.19e-19	1.23417	0.818	0.12	2.83445e-15	m6
Usp1	1.25652e-19	1.37373	0.788	0.127	2.9929e-15	m6
Cenpl	1.36927e-19	0.580335	0.485	0.029	3.26147e-15	m6
Clspn	1.88561e-19	1.07552	0.455	0.02	4.49134e-15	m6
Aunip	2.00098e-19	0.356429	0.242	0	4.76612e-15	m6
Dnajc9	2.79727e-19	1.27088	0.697	0.078	6.66282e-15	m6
Slbp	3.23712e-19	1.39393	0.788	0.353	7.71051e-15	m6
Parpbp	6.0191e-19	0.566043	0.273	0.001	1.43369e-14	m6
Dut	7.00409e-19	1.23729	0.515	0.029	1.6683e-14	m6
Lrr1	9.13459e-19	0.34227	0.212	0	2.17577e-14	m6
Mtfr2	1.1065e-18	0.442898	0.242	0	2.63558e-14	m6
Nsd2	1.55067e-18	1.46094	0.818	0.192	3.69353e-14	m6
Mcm7	1.76335e-18	1.1995	0.667	0.068	4.20012e-14	m6
Dnph1	2.05793e-18	0.5993	0.394	0.009	4.90178e-14	m6
Lbr	3.25316e-18	1.30751	0.788	0.172	7.74871e-14	m6
Cep128	3.46422e-18	0.582653	0.424	0.017	8.25142e-14	m6
Cdc25b	4.03231e-18	0.606119	0.333	0.004	9.60456e-14	m6
Mcm8	5.91484e-18	0.447267	0.333	0.006	1.40886e-13	m6
Haus3	7.56617e-18	1.21727	0.848	0.153	1.80219e-13	m6
Fancd2	8.29915e-18	0.62788	0.364	0.006	1.97678e-13	m6
Rad54l	1.1201e-17	0.617373	0.364	0.006	2.66796e-13	m6
Fam83d	1.37118e-17	0.340068	0.212	0	3.26602e-13	m6
Nt5dc2	1.42271e-17	1.00061	0.606	0.049	3.38875e-13	m6
Ccdc34	1.83916e-17	1.02958	0.788	0.125	4.38069e-13	m6
Spn	2.42004e-17	0.437645	0.242	0.001	5.7643e-13	m6
Dscc1	4.81981e-17	0.526807	0.333	0.006	1.14803e-12	m6
Zfp382	6.06421e-17	0.674201	0.455	0.022	1.44443e-12	m6
Slc20a1	6.69803e-17	0.651783	0.515	0.041	1.5954e-12	m6
Polq	7.44453e-17	0.314406	0.242	0.001	1.77321e-12	m6
Slc24a5	7.61142e-17	0.461864	0.455	0.048	1.81296e-12	m6
Pola1	9.52949e-17	0.835387	0.485	0.025	2.26983e-12	m6
Psat1	9.85219e-17	0.632378	0.667	0.108	2.34669e-12	m6
Tedc1	9.86585e-17	0.44522	0.273	0.002	2.34995e-12	m6
Hells	1.10526e-16	0.961134	0.394	0.012	2.63262e-12	m6
Ddias	1.70952e-16	0.306201	0.242	0.002	4.07191e-12	m6
Ybx1	1.76664e-16	1.16631	1	0.823	4.20797e-12	m6
Ncaph	1.83791e-16	1.01896	0.697	0.09	4.37771e-12	m6
Nemp1	2.10332e-16	0.7649	0.545	0.045	5.0099e-12	m6
Sae1	2.15174e-16	0.796135	0.727	0.121	5.12524e-12	m6
Bora	2.76914e-16	0.801111	0.455	0.021	6.59581e-12	m6
Depdc1b	3.90466e-16	0.275703	0.182	0	9.30051e-12	m6
Cenpn	4.66146e-16	0.359775	0.273	0.004	1.11031e-11	m6
Mcm5	5.07651e-16	0.665902	0.424	0.018	1.20917e-11	m6
Ankle1	5.54582e-16	0.281101	0.182	0	1.32096e-11	m6
Dsn1	5.54923e-16	0.4482	0.364	0.019	1.32177e-11	m6
Oip5	6.0728e-16	0.262186	0.212	0	1.44648e-11	m6
Kctd9	6.34465e-16	0.422499	0.364	0.019	1.51123e-11	m6
Skp2	8.88459e-16	0.900034	0.576	0.052	2.11622e-11	m6
Hmgb1	9.02972e-16	1.14895	0.97	0.831	2.15079e-11	m6
Ckap5	1.05405e-15	1.27596	0.848	0.252	2.51065e-11	m6
Cntln	1.16673e-15	0.835789	0.515	0.038	2.77904e-11	m6
Cenpc1	1.33558e-15	0.851012	0.636	0.079	3.18121e-11	m6
Chaf1a	1.51984e-15	0.572967	0.333	0.007	3.62011e-11	m6
Reep4	1.55656e-15	0.984238	0.667	0.085	3.70758e-11	m6
Hsp90aa1	2.05027e-15	1.25303	0.939	0.566	4.88354e-11	m6
Hnrnpab	2.2208e-15	1.23828	0.879	0.479	5.28972e-11	m6
H2bc3	2.80887e-15	0.520219	0.333	0.009	6.69045e-11	m6
Kmt5a	4.04848e-15	1.11309	0.848	0.195	9.64307e-11	m6
Iqgap3	4.06449e-15	0.683158	0.455	0.028	9.68122e-11	m6
Cep295	4.51188e-15	0.947044	0.788	0.154	1.07469e-10	m6
Cdc25c	4.55292e-15	0.398208	0.212	0.001	1.08446e-10	m6
Orc6	5.00794e-15	1.11348	0.636	0.078	1.19284e-10	m6
H2bc14	5.32144e-15	0.521727	0.242	0.001	1.26751e-10	m6
Haus4	5.6765e-15	0.576758	0.515	0.06	1.35209e-10	m6
Tmsb10	6.83851e-15	1.52019	0.909	0.379	1.62887e-10	m6
Ccdc77	6.90129e-15	0.752452	0.545	0.056	1.64382e-10	m6
Hat1	6.99121e-15	1.19135	0.697	0.129	1.66524e-10	m6
Nap1l1	7.00018e-15	1.22773	0.848	0.244	1.66737e-10	m6
Haspin	8.81582e-15	1.25349	0.606	0.082	2.09984e-10	m6
Psip1	1.19395e-14	1.21942	0.697	0.111	2.84387e-10	m6
Ppil1	1.3121e-14	0.659927	0.545	0.066	3.12529e-10	m6
Cmc2	1.76552e-14	0.695697	0.576	0.076	4.20529e-10	m6
Cep112	1.76635e-14	0.512668	0.424	0.036	4.20728e-10	m6
H2-Ab1	1.82555e-14	2.12328	0.182	0.076	4.34827e-10	m6
Rtkn2	1.95375e-14	0.324208	0.212	0.001	4.65364e-10	m6
Mcm3	2.14582e-14	1.21442	0.727	0.207	5.11112e-10	m6
Emp3	2.34742e-14	1.21346	0.818	0.195	5.59131e-10	m6
Mcm6	2.48283e-14	1.03261	0.485	0.044	5.91386e-10	m6
Lcorl	3.05972e-14	1.36308	0.818	0.293	7.28794e-10	m6
Cdkn2a	3.5953e-14	0.43588	0.242	0.002	8.56365e-10	m6
Hmgn1	4.80209e-14	1.08498	1	0.537	1.14381e-09	m6
Lamb2	6.13183e-14	0.676663	0.424	0.026	1.46054e-09	m6
Brca2	6.8257e-14	0.958953	0.455	0.03	1.62581e-09	m6
Ubap2	8.45099e-14	0.645085	0.576	0.088	2.01294e-09	m6
Banf1	8.57618e-14	1.00015	0.879	0.243	2.04276e-09	m6
Actg1	8.83273e-14	1.07801	0.97	0.919	2.10387e-09	m6
Ccdc14	9.78297e-14	0.651106	0.424	0.029	2.3302e-09	m6
Dbf4	1.19037e-13	0.970715	0.545	0.056	2.83533e-09	m6
Chek2	1.23517e-13	0.673617	0.515	0.057	2.94204e-09	m6
H3c1	1.29794e-13	0.402305	0.303	0.012	3.09156e-09	m6
Jpt1	1.30138e-13	1.02681	0.758	0.5	3.09975e-09	m6
Nptxr	1.51468e-13	0.539728	0.333	0.012	3.60781e-09	m6
Exo1	1.61755e-13	0.353381	0.242	0.003	3.85284e-09	m6
Cchcr1	1.65019e-13	0.484042	0.303	0.009	3.9306e-09	m6
Ube2s	1.77547e-13	0.37891	0.303	0.016	4.229e-09	m6
Nin	1.81218e-13	1.20107	0.727	0.147	4.31644e-09	m6
Ska2	1.96478e-13	0.812816	0.394	0.019	4.67992e-09	m6
Snrpd1	2.07087e-13	1.11606	0.727	0.287	4.9326e-09	m6
Rfc5	2.39402e-13	0.709519	0.455	0.035	5.70231e-09	m6
Cdc45	2.76662e-13	0.495081	0.273	0.005	6.58981e-09	m6
Pole	2.77491e-13	0.478988	0.242	0.003	6.60956e-09	m6
D430020J02Rik	3.08967e-13	0.374043	0.273	0.008	7.35929e-09	m6
Cenpt	3.27234e-13	0.337012	0.303	0.022	7.79438e-09	m6
Fanci	3.52344e-13	0.304719	0.182	0	8.39248e-09	m6
Cep57l1	3.96277e-13	0.560584	0.485	0.062	9.43891e-09	m6
Chtf18	4.23808e-13	0.364901	0.242	0.003	1.00947e-08	m6
Mast2	4.29215e-13	0.495723	0.424	0.044	1.02235e-08	m6
Haus8	4.63613e-13	0.728025	0.545	0.071	1.10428e-08	m6
Vim	4.68393e-13	1.18908	0.333	0.012	1.11567e-08	m6
Fdps	5.35955e-13	0.438721	0.424	0.06	1.27659e-08	m6
Blm	5.80799e-13	0.571727	0.394	0.027	1.38341e-08	m6
H2ac24	6.04121e-13	0.947931	0.364	0.021	1.43896e-08	m6
Glipr1	6.62989e-13	1.0492	0.545	0.064	1.57917e-08	m6
Hyls1	7.95046e-13	0.498196	0.394	0.034	1.89372e-08	m6
Zranb3	9.72499e-13	0.637749	0.364	0.019	2.31639e-08	m6
Dnmt1	1.008e-12	1.10168	0.636	0.111	2.40095e-08	m6
Pim1	1.09698e-12	0.486457	0.394	0.041	2.61291e-08	m6
Tbc1d31	1.11063e-12	0.869801	0.667	0.12	2.64541e-08	m6
H2-Q4	1.25101e-12	0.480249	0.424	0.052	2.97977e-08	m6
Xrcc2	1.26139e-12	0.399683	0.303	0.014	3.00451e-08	m6
Cenpj	1.43708e-12	0.545562	0.394	0.031	3.42299e-08	m6
Ifi27l2a	1.58795e-12	2.41956	0.697	0.22	3.78234e-08	m6
Camta1	2.16726e-12	0.348539	0.485	0.108	5.16219e-08	m6
Chaf1b	2.35611e-12	0.534323	0.242	0.003	5.61202e-08	m6
Cdk5rap2	2.38097e-12	0.736314	0.515	0.062	5.67123e-08	m6
Eny2	2.4215e-12	0.262348	0.727	0.284	5.76778e-08	m6
Cpd	2.48941e-12	1.08849	0.758	0.179	5.92952e-08	m6
Rgs12	2.5314e-12	0.457384	0.333	0.019	6.02955e-08	m6
Rfc4	2.7562e-12	0.861898	0.455	0.039	6.56499e-08	m6
Rbl1	2.82209e-12	0.998035	0.576	0.085	6.72194e-08	m6
Ulbp1	2.86858e-12	0.757173	0.364	0.018	6.83267e-08	m6
Rhno1	2.98177e-12	0.59641	0.576	0.108	7.10228e-08	m6
Dna2	3.21798e-12	0.696312	0.364	0.018	7.6649e-08	m6
Gins3	3.23481e-12	0.404762	0.333	0.024	7.70498e-08	m6
Inka2	3.45264e-12	0.311525	0.212	0.003	8.22384e-08	m6
Gm42031	3.53108e-12	0.886096	0.667	0.124	8.41068e-08	m6
Rbm44	3.65419e-12	0.279448	0.182	0.001	8.70392e-08	m6
Zfp367	3.68471e-12	0.730764	0.424	0.032	8.77661e-08	m6
Ndc1	3.84701e-12	0.510594	0.364	0.025	9.1632e-08	m6
Ipo9	3.87818e-12	0.452371	0.515	0.102	9.23745e-08	m6
Metrn	3.87834e-12	0.406079	0.364	0.036	9.23782e-08	m6
Traip	4.87488e-12	0.392798	0.242	0.005	1.16115e-07	m6
Cep76	4.91546e-12	0.430217	0.303	0.014	1.17081e-07	m6
Cntd1	5.2588e-12	0.383032	0.273	0.012	1.25259e-07	m6
Rps6ka5	5.26137e-12	0.741085	0.667	0.138	1.25321e-07	m6
Rnaseh2b	5.52858e-12	0.651309	0.545	0.09	1.31685e-07	m6
Ddx39a	5.63869e-12	0.917289	0.636	0.111	1.34308e-07	m6
Slfn9	5.65745e-12	0.683594	0.424	0.037	1.34755e-07	m6
H2-Aa	5.7278e-12	2.65027	0.152	0.042	1.36431e-07	m6
Rbbp7	5.83476e-12	1.07922	0.848	0.293	1.38978e-07	m6
Smc5	5.89249e-12	0.834902	0.667	0.132	1.40353e-07	m6
Kpna2	6.09651e-12	0.688716	0.394	0.026	1.45213e-07	m6
Eldr	6.1095e-12	0.266581	0.212	0.004	1.45522e-07	m6
Calm3	6.74533e-12	1.13791	0.818	0.309	1.60667e-07	m6
Neurl1b	7.72969e-12	0.491393	0.273	0.007	1.84113e-07	m6
Smtn	8.71095e-12	0.343777	0.212	0.004	2.07486e-07	m6
Zbed4	8.75262e-12	0.29246	0.333	0.044	2.08479e-07	m6
Gins2	8.95573e-12	0.614926	0.394	0.028	2.13317e-07	m6
Trim37	1.00691e-11	0.45236	0.394	0.045	2.39836e-07	m6
Pdzd8	1.09824e-11	0.268072	0.788	0.335	2.6159e-07	m6
Nasp	1.10301e-11	0.886453	0.636	0.116	2.62727e-07	m6
Nup35	1.14636e-11	0.369617	0.455	0.094	2.73052e-07	m6
Rfc3	1.16449e-11	0.918921	0.636	0.115	2.77371e-07	m6
H2-Eb1	1.32395e-11	2.64951	0.212	0.036	3.15351e-07	m6
Dtymk	1.34028e-11	1.00349	0.727	0.172	3.19242e-07	m6
Mis18a	1.47429e-11	0.435257	0.394	0.048	3.51162e-07	m6
Rnf26	1.68152e-11	0.527033	0.424	0.05	4.0052e-07	m6
Polr2a	1.74534e-11	0.433496	0.818	0.316	4.15722e-07	m6
AW554918	2.42791e-11	0.307984	0.485	0.123	5.78303e-07	m6
Ifi30	2.52379e-11	1.04129	0.97	0.722	6.01141e-07	m6
Ccdc69	2.65775e-11	0.259652	0.212	0.006	6.33049e-07	m6
2900052L18Rik	2.97583e-11	0.356919	0.364	0.051	7.08814e-07	m6
Iqgap1	3.10345e-11	0.700264	0.455	0.053	7.39212e-07	m6
Etf1	3.40142e-11	0.467128	0.758	0.264	8.10184e-07	m6
Hint1	3.47389e-11	0.990242	0.939	0.64	8.27445e-07	m6
Gapdh	3.59951e-11	0.957426	1	0.944	8.57367e-07	m6
Eri2	3.81661e-11	0.504877	0.394	0.042	9.09079e-07	m6
Nsl1	3.90114e-11	0.32431	0.273	0.018	9.29214e-07	m6
Fbxo48	3.91352e-11	0.434231	0.273	0.009	9.32162e-07	m6
Nmral1	4.24544e-11	0.660846	0.545	0.097	1.01122e-06	m6
Flna	4.47382e-11	0.563439	0.606	0.14	1.06562e-06	m6
Bcl7a	4.57751e-11	0.647588	0.636	0.149	1.09032e-06	m6
Cdt1	4.59146e-11	0.665206	0.394	0.031	1.09364e-06	m6
Tnfaip8l1	5.13541e-11	0.283397	0.182	0.002	1.2232e-06	m6
Hnrnpa3	5.34338e-11	0.89602	0.97	0.72	1.27274e-06	m6
Nup155	5.79636e-11	0.380004	0.424	0.079	1.38063e-06	m6
Wee1	5.80271e-11	0.362674	0.212	0.003	1.38215e-06	m6
Myef2	5.81786e-11	0.630625	0.515	0.084	1.38576e-06	m6
Syt11	6.36271e-11	0.745517	0.606	0.118	1.51553e-06	m6
Rnf168	6.51292e-11	0.570312	0.636	0.161	1.55131e-06	m6
Tipin	7.7166e-11	0.829882	0.515	0.071	1.83802e-06	m6
Stag3	7.9436e-11	0.613639	0.273	0.009	1.89209e-06	m6
Rps27l	8.00217e-11	0.994329	0.939	0.513	1.90604e-06	m6
Foxd2os	9.29248e-11	0.405698	0.182	0.001	2.21338e-06	m6
Mms22l	9.7342e-11	0.454947	0.303	0.018	2.31859e-06	m6
Nrf1	9.84848e-11	0.390211	0.545	0.155	2.34581e-06	m6
Sacs	1.07928e-10	0.516688	0.333	0.025	2.57073e-06	m6
Nudc	1.08993e-10	1.04487	0.818	0.399	2.59611e-06	m6
Mis12	1.09906e-10	0.550844	0.667	0.192	2.61784e-06	m6
Suz12	1.14462e-10	0.725452	0.818	0.266	2.72637e-06	m6
Phf6	1.21642e-10	0.459142	0.485	0.098	2.89739e-06	m6
Hdgf	1.233e-10	1.07371	0.758	0.302	2.93689e-06	m6
Asrgl1	1.28965e-10	0.32553	0.273	0.02	3.07181e-06	m6
Cxcl10	1.35939e-10	2.20148	0.273	0.01	3.23793e-06	m6
Rnf227	1.51826e-10	0.610167	0.485	0.076	3.61634e-06	m6
Lsm2	1.59719e-10	1.02754	0.697	0.203	3.80435e-06	m6
Nup205	1.60812e-10	0.421912	0.394	0.058	3.83039e-06	m6
Hnrnpu	1.68514e-10	0.86475	1	0.761	4.01384e-06	m6
Dck	1.7079e-10	0.829588	0.485	0.064	4.06805e-06	m6
Ewsr1	1.75458e-10	0.571078	1	0.503	4.17923e-06	m6
Ramp1	1.75779e-10	1.15886	0.636	0.219	4.18688e-06	m6
Etaa1	1.77392e-10	0.561291	0.545	0.115	4.2253e-06	m6
Dcaf15	1.79426e-10	0.388575	0.333	0.036	4.27374e-06	m6
Lrrc8c	1.86317e-10	0.260459	0.212	0.009	4.43788e-06	m6
Ints3	1.92484e-10	0.43856	0.576	0.157	4.58477e-06	m6
H2bc15	2.49679e-10	0.271765	0.182	0.003	5.9471e-06	m6
Mcm4	2.49939e-10	0.967653	0.424	0.058	5.9533e-06	m6
Ift80	2.72274e-10	0.421792	0.333	0.032	6.48529e-06	m6
Msh6	3.22699e-10	0.42878	0.394	0.059	7.68637e-06	m6
Cenps	3.28691e-10	0.42137	0.273	0.013	7.82909e-06	m6
Cep85	3.61454e-10	0.28292	0.364	0.072	8.60947e-06	m6
Crybg3	3.71513e-10	0.703215	0.697	0.192	8.84906e-06	m6
N4bp2	3.86639e-10	0.251627	0.394	0.093	9.20935e-06	m6
Mcm2	3.89355e-10	0.464337	0.303	0.018	9.27405e-06	m6
H2ac18	4.44051e-10	0.400013	0.333	0.037	1.05769e-05	m6
Mcph1	4.56179e-10	0.334762	0.364	0.062	1.08657e-05	m6
Fam111a	4.56615e-10	0.96798	0.909	0.382	1.08761e-05	m6
Baz1a	4.69358e-10	0.347316	0.606	0.2	1.11796e-05	m6
Gipc1	4.94923e-10	0.438747	0.576	0.163	1.17886e-05	m6
Bub3	5.31917e-10	1.00701	0.818	0.465	1.26697e-05	m6
Maz	5.47582e-10	0.691112	0.727	0.209	1.30428e-05	m6
Rdm1	5.59333e-10	0.729886	0.515	0.083	1.33228e-05	m6
Cep192	5.64929e-10	0.863343	0.758	0.222	1.3456e-05	m6
Rpa2	6.00173e-10	0.570481	0.424	0.056	1.42955e-05	m6
Srsf1	6.0041e-10	0.33641	0.697	0.27	1.43012e-05	m6
Gle1	6.02429e-10	0.488917	0.485	0.097	1.43493e-05	m6
Rexo5	6.0378e-10	0.252946	0.242	0.02	1.43814e-05	m6
Rbbp8	7.02422e-10	0.632663	0.485	0.083	1.6731e-05	m6
Cep44	7.10557e-10	0.279844	0.424	0.108	1.69248e-05	m6
Lin54	7.77613e-10	0.418114	0.424	0.079	1.8522e-05	m6
Slc7a1	7.80842e-10	0.613798	0.424	0.057	1.85989e-05	m6
Fto	7.86202e-10	0.288971	0.545	0.186	1.87265e-05	m6
Fmr1	7.88351e-10	0.643947	0.788	0.267	1.87777e-05	m6
Prim2	8.06741e-10	0.509266	0.455	0.081	1.92158e-05	m6
Supt16	8.08065e-10	1.04264	0.788	0.315	1.92473e-05	m6
Gabpb2	8.33121e-10	0.555193	0.667	0.2	1.98441e-05	m6
Hpf1	8.36066e-10	0.923249	0.879	0.344	1.99143e-05	m6
Arhgap11a	8.79537e-10	0.903092	0.545	0.1	2.09497e-05	m6
Fxyd5	9.04849e-10	0.944704	0.485	0.07	2.15526e-05	m6
Ccdc18	9.18586e-10	0.369572	0.212	0.005	2.18798e-05	m6
Nfatc2ip	9.4116e-10	0.334612	0.333	0.05	2.24175e-05	m6
Gm38248	9.62871e-10	0.414373	0.242	0.009	2.29346e-05	m6
Cbfb	1.05998e-09	0.976978	0.697	0.209	2.52477e-05	m6
Srsf3	1.07212e-09	0.822838	1	0.805	2.55367e-05	m6
Mthfd2	1.09556e-09	0.935747	0.576	0.115	2.60952e-05	m6
Tent4a	1.13351e-09	0.486095	0.455	0.082	2.6999e-05	m6
Fkbp2	1.16071e-09	0.807367	1	0.622	2.76469e-05	m6
Mrpl42	1.52187e-09	0.589698	0.848	0.331	3.62494e-05	m6
Rangap1	1.5824e-09	0.670694	0.545	0.109	3.76912e-05	m6
Tpst1	1.59566e-09	0.398185	0.333	0.041	3.80071e-05	m6
Cln6	1.65622e-09	0.356026	0.303	0.034	3.94495e-05	m6
Jpt2	1.68985e-09	0.351863	0.364	0.065	4.02504e-05	m6
Xist	1.72024e-09	1.46602	0.818	0.66	4.09743e-05	m6
Ube2l6	1.72452e-09	0.327431	0.364	0.063	4.10763e-05	m6
Esyt2	1.87104e-09	0.410842	0.485	0.117	4.45662e-05	m6
Pcnp	1.93796e-09	0.391586	0.848	0.393	4.61602e-05	m6
Zgrf1	2.11298e-09	0.413472	0.242	0.01	5.0329e-05	m6
Zfp41	2.11964e-09	0.25813	0.273	0.034	5.04877e-05	m6
Pola2	2.1392e-09	0.417129	0.394	0.066	5.09535e-05	m6
Tlnrd1	2.21691e-09	0.332367	0.394	0.09	5.28046e-05	m6
Cd74	2.40037e-09	3.33267	0.303	0.119	5.71743e-05	m6
Cntrl	2.42607e-09	0.497581	0.667	0.217	5.77864e-05	m6
Mrpl35	2.50359e-09	0.354131	0.545	0.176	5.9633e-05	m6
Capg	2.68391e-09	0.388393	0.485	0.122	6.39282e-05	m6
Ccp110	2.73832e-09	0.608661	0.364	0.036	6.5224e-05	m6
Cep89	2.79889e-09	0.517419	0.364	0.042	6.66667e-05	m6
Setdb2	3.07679e-09	0.284403	0.273	0.037	7.3286e-05	m6
Gm49980	3.11689e-09	0.700448	0.394	0.043	7.42411e-05	m6
Pmf1	3.11703e-09	0.658651	0.394	0.043	7.42446e-05	m6
Utrn	3.14168e-09	0.444274	0.394	0.063	7.48316e-05	m6
Ago2	3.20722e-09	0.514481	0.697	0.238	7.63928e-05	m6
Larp7	3.35535e-09	0.541272	0.545	0.13	7.99212e-05	m6
Mphosph9	3.37809e-09	0.55408	0.455	0.083	8.04626e-05	m6
Twsg1	3.40911e-09	0.338131	0.273	0.026	8.12017e-05	m6
Cep70	3.46019e-09	0.352251	0.394	0.085	8.24182e-05	m6
Tmem107	3.55408e-09	0.289164	0.182	0.004	8.46547e-05	m6
Vars	3.5955e-09	0.30255	0.515	0.175	8.56412e-05	m6
Pde7a	3.8997e-09	0.401871	0.364	0.056	9.2887e-05	m6
Ensa	4.20859e-09	0.510632	0.697	0.246	0.000100244	m6
Eri1	4.37894e-09	1.02643	0.667	0.184	0.000104302	m6
Wdr5	4.47708e-09	0.255855	0.333	0.074	0.00010664	m6
Pole2	4.56285e-09	0.317157	0.212	0.007	0.000108683	m6
Ak6	4.77893e-09	0.412946	0.515	0.144	0.000113829	m6
Mpp7	4.78297e-09	0.343161	0.424	0.107	0.000113925	m6
Nfyb	4.82021e-09	0.354887	0.515	0.152	0.000114813	m6
Rcc1	4.82648e-09	0.446123	0.333	0.037	0.000114962	m6
Smc3	5.12114e-09	0.783527	0.788	0.274	0.000121981	m6
Dap3	5.13694e-09	0.363004	0.515	0.153	0.000122357	m6
Pdik1l	5.31969e-09	0.517706	0.606	0.173	0.00012671	m6
Ssrp1	5.5443e-09	0.850324	0.727	0.224	0.00013206	m6
Tubg1	5.86961e-09	0.462289	0.364	0.051	0.000139808	m6
Eftud2	6.05296e-09	0.270472	0.455	0.145	0.000144176	m6
Ctdspl	6.27667e-09	0.377565	0.273	0.022	0.000149504	m6
Recql	6.67163e-09	0.258963	0.333	0.071	0.000158911	m6
Pgk1	6.96509e-09	0.679467	0.758	0.257	0.000165901	m6
Ube2e3	6.97117e-09	0.383075	0.848	0.396	0.000166046	m6
Helb	7.11864e-09	0.490848	0.424	0.076	0.000169559	m6
H4c8	7.19938e-09	0.472895	0.424	0.077	0.000171482	m6
Fanca	7.46578e-09	0.268729	0.152	0.001	0.000177827	m6
Ilf3	8.01845e-09	0.777297	0.727	0.228	0.000190992	m6
H2bc18	8.56528e-09	0.44146	0.242	0.011	0.000204016	m6
Hnrnpa1	8.95248e-09	0.914405	0.788	0.375	0.000213239	m6
Csrp1	9.10711e-09	0.325233	0.212	0.008	0.000216922	m6
Psd3	9.40461e-09	0.356932	0.242	0.017	0.000224008	m6
Map4	9.65879e-09	0.3815	0.818	0.381	0.000230063	m6
Nop56	1.00831e-08	0.77353	0.727	0.229	0.00024017	m6
Ep400	1.02959e-08	0.565089	0.697	0.237	0.000245237	m6
Hacd2	1.05645e-08	0.709349	0.697	0.212	0.000251637	m6
Nxt1	1.06689e-08	0.622636	0.576	0.144	0.000254122	m6
Ncaph2	1.07636e-08	0.559016	0.485	0.098	0.000256378	m6
Setx	1.08722e-08	0.585268	0.576	0.156	0.000258966	m6
Zcwpw1	1.08887e-08	0.368614	0.485	0.134	0.000259357	m6
Dynlt1f	1.11498e-08	0.587704	0.424	0.066	0.000265577	m6
Wdr76	1.18238e-08	0.599158	0.455	0.081	0.000281632	m6
Nans	1.19852e-08	0.484831	0.576	0.171	0.000285475	m6
Wwc2	1.22058e-08	0.269634	0.606	0.239	0.000290731	m6
Itgb3bp	1.26777e-08	0.329782	0.364	0.072	0.000301971	m6
Lage3	1.27697e-08	0.304402	0.576	0.213	0.00030416	m6
Tubb6	1.30167e-08	0.333923	0.273	0.028	0.000310044	m6
Tspan33	1.45227e-08	0.350854	0.515	0.174	0.000345916	m6
Cops8	1.50556e-08	0.272099	0.606	0.254	0.000358609	m6
Ppp1cc	1.52618e-08	0.495647	0.818	0.35	0.000363522	m6
Impa2	1.52772e-08	0.35957	0.242	0.015	0.000363888	m6
Rfc2	1.68432e-08	0.741032	0.697	0.212	0.000401188	m6
Enkd1	1.74482e-08	0.339581	0.212	0.008	0.000415599	m6
Gsk3a	1.74521e-08	0.442072	0.485	0.123	0.000415692	m6
Gm43200	1.75834e-08	0.335946	0.303	0.041	0.000418819	m6
Pole3	1.77858e-08	0.492395	0.394	0.063	0.000423639	m6
Cox20	1.87432e-08	0.725395	0.727	0.239	0.000446444	m6
Rdx	1.98389e-08	0.671303	1	0.585	0.000472542	m6
Slc29a1	2.04832e-08	0.908124	0.818	0.362	0.000487889	m6
9230114K14Rik	2.12245e-08	0.272361	0.212	0.015	0.000505547	m6
Znhit3	2.12446e-08	0.309941	0.364	0.083	0.000506025	m6
Rpgrip1l	2.18704e-08	0.278176	0.303	0.052	0.000520931	m6
Baz1b	2.22795e-08	0.844808	0.818	0.327	0.000530675	m6
Lsm4	2.24904e-08	0.520957	0.697	0.25	0.0005357	m6
Brd8	2.28724e-08	0.962086	0.788	0.348	0.000544797	m6
Ezr	2.38176e-08	0.50836	0.242	0.013	0.000567311	m6
Smchd1	2.40312e-08	0.927847	0.879	0.503	0.000572399	m6
Cd52	2.46933e-08	1.13281	0.939	0.719	0.00058817	m6
Ncbp1	2.47335e-08	0.359064	0.485	0.143	0.000589127	m6
Fundc2	2.56694e-08	0.701902	0.636	0.179	0.00061142	m6
H3c6	2.57023e-08	0.684186	0.273	0.024	0.000612204	m6
Cenpu	2.77063e-08	0.456193	0.212	0.007	0.000659935	m6
Ilf2	2.82378e-08	0.786494	0.727	0.24	0.000672596	m6
Efnb2	2.9401e-08	0.281065	0.242	0.026	0.000700301	m6
Fam72a	3.00533e-08	0.429607	0.364	0.059	0.000715839	m6
Pank1	3.07319e-08	0.253375	0.273	0.042	0.000732004	m6
Ssna1	3.08288e-08	0.578434	0.727	0.259	0.000734311	m6
Alyref	3.0838e-08	0.834688	0.667	0.199	0.000734531	m6
Pih1d1	3.12779e-08	0.407095	0.515	0.154	0.000745008	m6
Stk11	3.16178e-08	0.319315	0.606	0.239	0.000753105	m6
Pbdc1	3.22557e-08	0.369435	0.515	0.162	0.000768299	m6
Cybb	3.26134e-08	1.01536	0.242	0.015	0.00077682	m6
Bag1	3.29166e-08	0.698307	0.909	0.425	0.000784041	m6
Birc2	3.30997e-08	0.304946	0.606	0.252	0.000788403	m6
Rbmx	3.4166e-08	0.337273	0.576	0.211	0.000813799	m6
G2e3	3.62679e-08	0.989938	0.485	0.115	0.000863864	m6
Rps19	3.6464e-08	0.749252	1	0.889	0.000868536	m6
Pgp	3.82265e-08	0.943591	0.727	0.27	0.000910518	m6
Ankrd54	3.89238e-08	0.358047	0.364	0.076	0.000927127	m6
Cep72	3.94884e-08	0.271623	0.182	0.007	0.000940574	m6
Samd1	3.99845e-08	0.386616	0.394	0.089	0.000952391	m6
Tmem97	4.01259e-08	0.588994	0.455	0.087	0.000955758	m6
Isca2	4.02702e-08	0.366839	0.576	0.224	0.000959195	m6
Ppm1b	4.36565e-08	0.464468	0.515	0.155	0.00103985	m6
Mrps12	4.37682e-08	0.288801	0.545	0.208	0.00104251	m6
Lrrcc1	4.59216e-08	0.434939	0.576	0.189	0.00109381	m6
Sms	4.65155e-08	0.393637	0.455	0.12	0.00110795	m6
Timm50	4.72002e-08	0.377251	0.515	0.163	0.00112426	m6
Erh	4.79211e-08	0.495435	0.697	0.27	0.00114143	m6
Myg1	4.87116e-08	0.326096	0.485	0.157	0.00116026	m6
Rassf8	4.93784e-08	0.449557	0.364	0.058	0.00117614	m6
Fh1	5.15265e-08	0.395242	0.424	0.1	0.00122731	m6
Cdc27	5.20463e-08	0.451507	0.485	0.124	0.00123969	m6
Cbx3	5.25163e-08	0.752302	0.909	0.449	0.00125088	m6
Dctpp1	5.34444e-08	0.929982	0.667	0.273	0.00127299	m6
Lsm5	5.45491e-08	0.786075	0.697	0.225	0.00129931	m6
Ccdc43	5.65314e-08	0.265581	0.364	0.098	0.00134652	m6
Rpp30	5.78574e-08	0.401918	0.455	0.122	0.0013781	m6
Rassf3	5.96304e-08	0.27957	0.424	0.121	0.00142034	m6
Pcnt	6.16707e-08	0.878692	0.606	0.166	0.00146893	m6
Prkcsh	6.64876e-08	0.405699	0.667	0.26	0.00158367	m6
Mboat7	6.84623e-08	0.335858	0.636	0.271	0.0016307	m6
Sap30	6.93687e-08	0.381835	0.485	0.147	0.00165229	m6
Alms1	6.9428e-08	0.369806	0.242	0.017	0.00165371	m6
Cnep1r1	7.52778e-08	0.342705	0.636	0.26	0.00179304	m6
Cdc25a	7.88383e-08	0.357314	0.333	0.06	0.00187785	m6
Tmem209	8.1504e-08	0.393763	0.455	0.124	0.00194134	m6
Suds3	8.20632e-08	0.269103	0.455	0.154	0.00195466	m6
Odc1	8.33429e-08	0.25318	0.364	0.108	0.00198514	m6
E2f1	8.43155e-08	0.349871	0.182	0.005	0.00200831	m6
Nipsnap3b	8.81844e-08	0.290441	0.515	0.19	0.00210046	m6
Donson	8.86146e-08	0.408213	0.394	0.082	0.00211071	m6
Cntrob	9.07261e-08	0.535669	0.364	0.05	0.002161	m6
Kif2a	9.20619e-08	0.448155	0.606	0.21	0.00219282	m6
Dpy30	9.22152e-08	0.555721	0.667	0.242	0.00219647	m6
Topbp1	9.29283e-08	0.711626	0.485	0.097	0.00221346	m6
Pcgf5	9.46031e-08	0.446945	0.455	0.111	0.00225335	m6
Tdp2	9.5842e-08	0.669413	0.545	0.132	0.00228286	m6
Psmb7	9.74183e-08	0.3829	0.667	0.287	0.00232041	m6
Tmem138	9.91026e-08	0.337206	0.333	0.066	0.00236052	m6
Spop	1.01763e-07	0.481922	0.697	0.264	0.0024239	m6
Rfwd3	1.06479e-07	0.66281	0.455	0.086	0.00253622	m6
Srpk1	1.0689e-07	0.649943	0.697	0.241	0.00254602	m6
Ywhaq	1.08741e-07	0.642068	0.879	0.412	0.00259011	m6
Smc6	1.08869e-07	0.848493	0.788	0.311	0.00259314	m6
Tspan5	1.10525e-07	0.298616	0.303	0.056	0.0026326	m6
Il11ra1	1.15394e-07	0.41023	0.606	0.219	0.00274858	m6
Ubr4	1.17197e-07	0.343752	0.545	0.193	0.00279152	m6
H3f3a	1.20857e-07	0.785155	0.97	0.918	0.0028787	m6
U2af1	1.28815e-07	0.630497	0.848	0.379	0.00306825	m6
Atp5k	1.2911e-07	0.338201	0.758	0.353	0.00307528	m6
Actn1	1.30544e-07	0.337827	0.424	0.116	0.00310942	m6
Mrpl32	1.35972e-07	0.293956	0.606	0.253	0.00323873	m6
Tpr	1.39056e-07	0.667071	0.939	0.492	0.00331218	m6
Tceal9	1.41377e-07	0.671016	0.636	0.195	0.00336747	m6
Tbc1d1	1.41922e-07	0.496191	0.455	0.103	0.00338045	m6
Vrk1	1.4614e-07	0.502801	0.758	0.319	0.00348092	m6
Ints7	1.46978e-07	0.391563	0.303	0.041	0.00350086	m6
Clic4	1.59174e-07	0.285678	0.242	0.024	0.00379137	m6
Xpo1	1.62057e-07	0.818726	0.606	0.176	0.00386003	m6
Haus1	1.7775e-07	0.360334	0.333	0.061	0.00423382	m6
Bola3	1.79932e-07	0.411107	0.424	0.101	0.0042858	m6
Ide	1.93225e-07	0.256936	0.515	0.208	0.00460242	m6
Cenpb	1.94246e-07	0.369706	0.394	0.094	0.00462673	m6
Nrm	1.97532e-07	0.851764	0.667	0.229	0.00470503	m6
Anapc5	1.98845e-07	0.711848	0.727	0.265	0.00473629	m6
Milr1	1.98998e-07	0.721615	0.515	0.12	0.00473993	m6
Lmf2	2.00253e-07	0.595449	0.455	0.094	0.00476982	m6
Exosc7	2.01984e-07	0.25571	0.485	0.183	0.00481105	m6
Mzt1	2.06101e-07	0.274264	0.455	0.154	0.00490913	m6
Phka2	2.13309e-07	0.56966	0.515	0.128	0.0050808	m6
Snhg3	2.25409e-07	0.406167	0.515	0.165	0.00536902	m6
Prelid3b	2.32146e-07	0.463143	0.545	0.17	0.00552949	m6
Nup160	2.34097e-07	0.32094	0.333	0.072	0.00557595	m6
Cnih4	2.443e-07	0.255253	0.909	0.521	0.00581899	m6
Srrt	2.47069e-07	0.550289	0.606	0.193	0.00588495	m6
Gemin6	2.5883e-07	0.391153	0.364	0.079	0.00616506	m6
Timeless	2.61199e-07	0.355868	0.182	0.006	0.00622151	m6
Spp1	2.72822e-07	0.390623	0.182	0.006	0.00649836	m6
Nde1	2.73214e-07	0.713297	0.545	0.138	0.00650769	m6
Ddx1	2.80696e-07	0.458856	0.576	0.195	0.00668589	m6
Adk	2.8394e-07	0.394437	0.303	0.044	0.00676316	m6
Ctps	2.84374e-07	0.323266	0.273	0.038	0.00677351	m6
Pcbd2	2.86606e-07	0.393002	0.455	0.129	0.00682667	m6
Hmgb3	2.91452e-07	0.515728	0.152	0.003	0.0069421	m6
Snrpg	2.93923e-07	0.865411	0.909	0.551	0.00700095	m6
Cbwd1	2.95211e-07	0.260364	0.242	0.037	0.00703164	m6
Tkt	2.95639e-07	0.55876	0.848	0.397	0.00704182	m6
Dmrtb1	3.0117e-07	0.3549	0.182	0.007	0.00717356	m6
Sf3b4	3.12109e-07	0.38538	0.576	0.216	0.00743412	m6
Slc2a6	3.20243e-07	0.258033	0.182	0.008	0.00762786	m6
A630081D01Rik	3.2109e-07	0.361754	0.182	0.006	0.00764804	m6
Clk3	3.34451e-07	0.293086	0.424	0.136	0.0079663	m6
Cep57	3.36317e-07	0.641215	0.545	0.151	0.00801073	m6
Polr2c	3.55954e-07	0.295386	0.667	0.304	0.00847848	m6
Sf3b3	3.56372e-07	0.256919	0.697	0.345	0.00848842	m6
Lsm6	3.60753e-07	0.542912	0.879	0.432	0.00859277	m6
Naa40	3.83134e-07	0.535068	0.515	0.15	0.00912586	m6
Pnkp	3.86364e-07	0.25253	0.424	0.147	0.0092028	m6
Zfp91	4.05165e-07	0.269625	0.545	0.224	0.00965063	m6
Nop58	4.06249e-07	0.709212	0.667	0.225	0.00967646	m6
Cetn3	4.19696e-07	0.283472	0.758	0.392	0.00999675	m6
Ranbp3	4.24584e-07	0.298395	0.394	0.117	0.0101132	m6
B9d2	4.29387e-07	0.262943	0.364	0.11	0.0102276	m6
Oat	4.38169e-07	0.350986	0.545	0.209	0.0104367	m6
Srsf2	4.45259e-07	0.697843	1	0.72	0.0106056	m6
Bax	4.47666e-07	0.759603	0.879	0.462	0.010663	m6
H2-Q6	4.52788e-07	0.725761	0.364	0.054	0.010785	m6
Gemin2	4.70088e-07	0.415634	0.333	0.059	0.011197	m6
Prmt1	4.75072e-07	0.359985	0.667	0.305	0.0113157	m6
Psmd3	5.03893e-07	0.31428	0.606	0.255	0.0120022	m6
Phrf1	5.13665e-07	0.394232	0.545	0.192	0.012235	m6
Cmas	5.13862e-07	0.282209	0.636	0.282	0.0122397	m6
Galc	5.21025e-07	0.313175	0.515	0.188	0.0124103	m6
C2cd5	5.27301e-07	0.395381	0.364	0.082	0.0125598	m6
A430033K04Rik	5.30478e-07	0.261926	0.273	0.052	0.0126355	m6
Nvl	5.43715e-07	0.367538	0.545	0.205	0.0129507	m6
Vps13c	5.47164e-07	0.253673	0.576	0.265	0.0130329	m6
Spidr	5.47221e-07	0.294257	0.364	0.099	0.0130343	m6
A630089N07Rik	5.49587e-07	0.363383	0.273	0.037	0.0130906	m6
H2ac15	5.60734e-07	0.453034	0.152	0.005	0.0133561	m6
Tcp1	5.62799e-07	0.599831	0.788	0.34	0.0134053	m6
Cox6a1	5.64011e-07	0.396767	0.848	0.441	0.0134342	m6
Pwwp3a	5.67493e-07	0.442982	0.455	0.119	0.0135171	m6
Taf1	5.83556e-07	0.516748	0.515	0.151	0.0138997	m6
Arid5a	5.85466e-07	0.338433	0.364	0.09	0.0139452	m6
Vps13b	5.88655e-07	0.25293	0.485	0.183	0.0140212	m6
Dctn1	5.88954e-07	0.33028	0.485	0.169	0.0140283	m6
Lars	6.31934e-07	0.307666	0.636	0.286	0.015052	m6
Rbbp4	6.55327e-07	0.770754	0.909	0.528	0.0156092	m6
Pcyox1l	6.64681e-07	0.486886	0.333	0.051	0.015832	m6
Slc16a3	6.69916e-07	0.36191	0.424	0.124	0.0159567	m6
Cse1l	6.758e-07	0.392272	0.515	0.171	0.0160969	m6
Atrx	6.80877e-07	0.533355	0.97	0.574	0.0162178	m6
Cpne2	6.83537e-07	0.272005	0.182	0.011	0.0162812	m6
Casp7	6.91034e-07	0.445482	0.394	0.084	0.0164597	m6
Acsl3	7.01818e-07	0.402747	0.303	0.045	0.0167166	m6
Actn4	7.02234e-07	0.762176	0.606	0.186	0.0167265	m6
Chek1	7.15182e-07	0.290405	0.152	0.004	0.0170349	m6
Aaas	7.33616e-07	0.307885	0.242	0.034	0.017474	m6
Zfp131	7.47652e-07	0.504558	0.545	0.173	0.0178083	m6
Txndc12	7.4824e-07	0.357134	0.667	0.298	0.0178223	m6
Lsm8	7.81422e-07	0.611942	0.636	0.221	0.0186127	m6
Chka	7.84017e-07	0.513555	0.606	0.216	0.0186745	m6
Espl1	7.88986e-07	0.419607	0.394	0.097	0.0187929	m6
Thoc7	8.23183e-07	0.758317	0.788	0.345	0.0196074	m6
Snrnp200	8.3162e-07	0.315427	0.455	0.16	0.0198084	m6
Ndufa4	8.41622e-07	0.641291	1	0.777	0.0200466	m6
Nup50	8.57137e-07	0.581729	0.545	0.163	0.0204161	m6
Lsm3	8.61086e-07	0.540499	0.667	0.25	0.0205102	m6
4930503L19Rik	8.69481e-07	0.271681	0.303	0.069	0.0207102	m6
Mrpl51	8.70517e-07	0.564865	0.667	0.252	0.0207348	m6
Drg1	8.76523e-07	0.387827	0.576	0.223	0.0208779	m6
Trim28	8.79098e-07	0.349205	0.576	0.232	0.0209392	m6
Acat1	8.81335e-07	0.369159	0.636	0.268	0.0209925	m6
Cycs	8.82264e-07	0.41235	0.727	0.334	0.0210146	m6
Raly	8.83133e-07	0.758565	0.788	0.361	0.0210354	m6
Nup62	8.89061e-07	0.600267	0.424	0.087	0.0211766	m6
Set	8.91089e-07	0.750729	0.97	0.66	0.0212248	m6
Tmem237	9.01652e-07	0.702976	0.455	0.099	0.0214764	m6
Cgas	9.32764e-07	0.741577	0.606	0.189	0.0222175	m6
Prdx1	9.44521e-07	0.676278	0.97	0.754	0.0224975	m6
Pold2	9.56951e-07	0.417488	0.333	0.06	0.0227936	m6
H2bc11	9.80836e-07	0.335873	0.182	0.008	0.0233625	m6
Atf1	1.01757e-06	0.339662	0.636	0.283	0.0242375	m6
Cdkn1b	1.05169e-06	0.402321	0.818	0.412	0.0250502	m6
Pcm1	1.07618e-06	0.735662	0.879	0.443	0.0256335	m6
Kansl3	1.12139e-06	0.288099	0.424	0.147	0.0267103	m6
Atxn7	1.12511e-06	0.380849	0.485	0.162	0.0267989	m6
Tex30	1.13263e-06	0.392121	0.333	0.062	0.0269781	m6
Usp14	1.18075e-06	0.305669	0.667	0.328	0.0281242	m6
Pdpk1	1.19706e-06	0.267952	0.576	0.248	0.0285128	m6
Mbd4	1.211e-06	0.282454	0.273	0.05	0.0288449	m6
Tfdp1	1.23438e-06	0.624704	0.364	0.059	0.0294017	m6
Ifrd1	1.27149e-06	0.312879	0.515	0.193	0.0302856	m6
Bms1	1.2729e-06	0.299236	0.394	0.125	0.0303193	m6
Phf5a	1.2745e-06	0.365318	0.636	0.282	0.0303572	m6
Nudcd2	1.29734e-06	0.418334	0.515	0.175	0.0309013	m6
Ccdc88a	1.3012e-06	0.870803	0.667	0.243	0.0309934	m6
9330159M07Rik	1.33093e-06	0.263133	0.273	0.059	0.0317014	m6
Bbc3	1.33681e-06	0.307638	0.333	0.079	0.0318416	m6
Fip1l1	1.35278e-06	0.283335	0.727	0.361	0.0322219	m6
Ubn1	1.36255e-06	0.252778	0.727	0.377	0.0324546	m6
Kif5b	1.36294e-06	0.356986	0.848	0.459	0.0324639	m6
Pvt1	1.37782e-06	0.276952	0.333	0.087	0.0328183	m6
Ppie	1.39365e-06	0.417865	0.455	0.134	0.0331953	m6
Phf13	1.3949e-06	0.357452	0.333	0.072	0.0332251	m6
Tcerg1	1.40129e-06	0.527644	0.576	0.192	0.0333773	m6
Dnajc19	1.4028e-06	0.295835	0.667	0.313	0.0334134	m6
Exoc4	1.4227e-06	0.664663	0.667	0.242	0.0338872	m6
Smarcc1	1.42318e-06	0.688927	0.606	0.197	0.0338988	m6
S100pbp	1.43344e-06	0.44127	0.455	0.125	0.0341431	m6
Mrpl18	1.44172e-06	0.599607	0.727	0.304	0.0343402	m6
Tmem43	1.44468e-06	0.25787	0.333	0.103	0.0344108	m6
Pbrm1	1.45468e-06	0.690578	0.879	0.449	0.034649	m6
H2-Q7	1.49347e-06	0.825658	0.455	0.102	0.035573	m6
Zfp407	1.50114e-06	0.347275	0.485	0.175	0.0357557	m6
Nes	1.51212e-06	0.43929	0.182	0.008	0.0360172	m6
Emsy	1.55703e-06	0.394984	0.636	0.268	0.0370869	m6
Tsix	1.55995e-06	0.825083	0.667	0.241	0.0371563	m6
Ppa1	1.57966e-06	0.361506	0.333	0.071	0.0376258	m6
C430049B03Rik	1.58279e-06	0.304465	0.303	0.067	0.0377006	m6
H2bc6	1.61853e-06	0.439463	0.424	0.111	0.0385517	m6
Isoc1	1.62892e-06	0.294545	0.515	0.204	0.0387992	m6
Faap24	1.63579e-06	0.321034	0.303	0.062	0.0389629	m6
Pigm	1.6849e-06	0.255955	0.455	0.173	0.0401326	m6
Sod1	1.75292e-06	0.315764	0.545	0.216	0.0417527	m6
Taf3	1.7778e-06	0.418603	0.485	0.158	0.0423455	m6
Hs2st1	1.77999e-06	0.408444	0.606	0.251	0.0423977	m6
Oip5os1	1.78059e-06	0.443983	0.848	0.434	0.0424119	m6
Smu1	1.79764e-06	0.293144	0.636	0.298	0.042818	m6
Alg14	1.8059e-06	0.329787	0.364	0.094	0.0430147	m6
Smarcc2	1.81973e-06	0.370805	0.576	0.23	0.0433443	m6
Gpr65	1.83111e-06	0.421576	0.333	0.061	0.0436152	m6
Myh9	1.87129e-06	0.826236	0.909	0.543	0.0445722	m6
Zdhhc12	1.88067e-06	0.266444	0.333	0.095	0.0447956	m6
Ctsc	1.89163e-06	0.652376	0.97	0.917	0.0450568	m6
Brd3	1.89696e-06	0.444879	0.606	0.239	0.0451837	m6
Sumo2	1.92828e-06	0.740292	0.97	0.713	0.0459297	m6
Ganab	2e-06	0.258331	0.545	0.24	0.0476381	m6
Sptbn1	2.03494e-06	0.383556	0.303	0.052	0.0484701	m6
Med7	2.03857e-06	0.303858	0.667	0.319	0.0485567	m6
Tmx1	2.06932e-06	0.418599	0.758	0.361	0.0492891	m6
Med9	2.07924e-06	0.356929	0.364	0.1	0.0495254	m6
Slirp	2.10035e-06	0.301821	0.636	0.289	0.0500282	m6
Pds5a	2.13234e-06	0.754167	0.788	0.36	0.0507903	m6
Oser1	2.1502e-06	0.422064	0.606	0.243	0.0512157	m6
Tsen15	2.16038e-06	0.277343	0.364	0.117	0.051458	m6
Pck2	2.22422e-06	0.509037	0.545	0.179	0.0529786	m6
Snrpa1	2.34407e-06	0.366565	0.545	0.205	0.0558335	m6
Cox7a2	2.35826e-06	0.695632	0.909	0.609	0.0561715	m6
Ppwd1	2.43126e-06	0.493365	0.606	0.234	0.0579101	m6
Apobec3	2.45102e-06	0.8496	0.848	0.466	0.0583809	m6
Pcbp2	2.47127e-06	0.705854	0.97	0.705	0.0588633	m6
Rbm3	2.47544e-06	0.938503	0.848	0.577	0.0589626	m6
Rell1	2.47983e-06	0.326715	0.242	0.03	0.059067	m6
Arhgap19	2.48565e-06	0.423827	0.303	0.048	0.0592056	m6
Anapc7	2.4983e-06	0.56288	0.545	0.17	0.0595069	m6
Sptlc1	2.55579e-06	0.310369	0.485	0.189	0.0608764	m6
Sass6	2.59724e-06	0.566292	0.455	0.115	0.0618636	m6
Septin11	2.6347e-06	0.40445	0.364	0.083	0.0627559	m6
Gm1673	2.65842e-06	0.53499	0.212	0.016	0.0633208	m6
Uggt1	2.66669e-06	0.297114	0.576	0.249	0.0635179	m6
Daxx	2.6674e-06	0.288387	0.364	0.104	0.0635349	m6
Cspp1	2.67408e-06	0.673344	0.758	0.328	0.063694	m6
Nono	2.77386e-06	0.414419	0.848	0.451	0.0660705	m6
Iqgap2	2.91312e-06	0.256228	0.121	0.002	0.0693877	m6
Ddx11	2.94157e-06	0.313163	0.212	0.021	0.0700654	m6
Nup43	2.9439e-06	0.343173	0.273	0.045	0.0701207	m6
Sclt1	3.11036e-06	0.330846	0.455	0.155	0.0740857	m6
Ranbp1	3.29846e-06	0.831177	0.788	0.465	0.078566	m6
Psmd1	3.45012e-06	0.329615	0.697	0.33	0.0821783	m6
Lgals1	3.46687e-06	0.819884	0.182	0.014	0.0825774	m6
Abcg2	3.65878e-06	0.46332	0.576	0.214	0.0871484	m6
Dhfr	3.69122e-06	0.428409	0.212	0.016	0.0879213	m6
Ccdc25	3.7561e-06	0.422198	0.424	0.118	0.0894664	m6
Khsrp	3.784e-06	0.313871	0.455	0.17	0.0901312	m6
Srsf7	3.80675e-06	0.630986	1	0.79	0.0906729	m6
Micu1	3.8163e-06	0.256809	0.455	0.173	0.0909005	m6
Tsc22d2	3.88722e-06	0.311172	0.697	0.354	0.0925897	m6
Pold3	3.89147e-06	0.580486	0.485	0.134	0.0926908	m6
Palb2	3.90875e-06	0.346031	0.273	0.044	0.0931026	m6
Cdk2ap1	3.91301e-06	0.728478	0.758	0.345	0.0932041	m6
Pds5b	4.01873e-06	0.280532	0.455	0.168	0.0957221	m6
Tmem167	4.05658e-06	0.276189	0.758	0.4	0.0966238	m6
Lnpk	4.1803e-06	0.366942	0.545	0.22	0.0995707	m6
Polr2b	4.18417e-06	0.288972	0.515	0.212	0.0996628	m6
Taf10	4.19432e-06	0.331452	0.758	0.398	0.0999044	m6
4933433G15Rik	4.26796e-06	0.270486	0.273	0.058	0.101659	m6
Arl6ip4	4.38824e-06	0.268656	0.515	0.217	0.104523	m6
Thrap3	4.50219e-06	0.386422	0.848	0.456	0.107238	m6
Zcrb1	4.70159e-06	0.430433	0.636	0.27	0.111987	m6
Syce2	4.70825e-06	0.41712	0.303	0.052	0.112146	m6
Slk	4.89236e-06	0.348039	0.545	0.22	0.116531	m6
Ruvbl2	4.96717e-06	0.380325	0.394	0.111	0.118313	m6
Derl2	4.97207e-06	0.295816	0.818	0.468	0.11843	m6
Rpa1	5.32735e-06	0.400806	0.333	0.071	0.126892	m6
Ylpm1	5.40255e-06	0.251374	0.485	0.205	0.128683	m6
AU020206	5.47375e-06	0.492939	0.788	0.38	0.130379	m6
Hmgn3	5.53222e-06	0.454707	0.333	0.064	0.131772	m6
Nup107	5.53683e-06	0.275864	0.242	0.04	0.131882	m6
Tbl2	5.6043e-06	0.279377	0.273	0.057	0.133489	m6
Gins1	5.74768e-06	0.305817	0.212	0.021	0.136904	m6
Fer	5.80842e-06	0.309927	0.515	0.211	0.138351	m6
1810037I17Rik	5.85337e-06	0.630793	0.818	0.405	0.139421	m6
Nbdy	5.97954e-06	0.301973	0.394	0.131	0.142427	m6
Apaf1	6.0075e-06	0.400528	0.364	0.092	0.143093	m6
Phip	6.06559e-06	0.600378	0.909	0.515	0.144476	m6
Alg8	6.06722e-06	0.278477	0.333	0.095	0.144515	m6
Cenpx	6.28121e-06	0.399142	0.697	0.328	0.149612	m6
Jade1	6.2931e-06	0.412728	0.455	0.145	0.149895	m6
Stim1	6.32785e-06	0.430374	0.606	0.252	0.150723	m6
Gnai3	6.3568e-06	0.305916	0.697	0.355	0.151413	m6
Dipk1a	6.38779e-06	0.306608	0.394	0.128	0.152151	m6
Bcl2	6.42061e-06	0.386871	0.303	0.056	0.152933	m6
Ndufb1	6.58489e-06	0.318961	0.788	0.422	0.156845	m6
Gm13268	6.58772e-06	0.34853	0.303	0.071	0.156913	m6
Mrnip	6.73301e-06	0.3835	0.242	0.03	0.160373	m6
Gng12	6.75495e-06	0.284319	0.576	0.258	0.160896	m6
Fbxo7	6.76078e-06	0.317594	0.364	0.106	0.161035	m6
Bclaf3	6.83441e-06	0.290844	0.364	0.115	0.162789	m6
Rpsa	6.95074e-06	0.696754	0.97	0.91	0.16556	m6
Asf1a	6.95547e-06	0.285991	0.455	0.175	0.165672	m6
Ogfod3	6.98811e-06	0.469183	0.424	0.114	0.16645	m6
Ctdspl2	7.03648e-06	0.593603	0.697	0.296	0.167602	m6
Dipk2a	7.20108e-06	0.385863	0.333	0.076	0.171523	m6
Gtf2a2	7.44081e-06	0.385646	0.697	0.326	0.177233	m6
Fam162a	7.87206e-06	0.298706	0.455	0.172	0.187505	m6
Cyb5r3	7.93614e-06	0.306423	0.364	0.105	0.189031	m6
Elf4	8.15513e-06	0.271613	0.455	0.173	0.194247	m6
Mettl9	8.43595e-06	0.310615	0.515	0.213	0.200936	m6
Zmym1	8.5404e-06	0.344638	0.333	0.085	0.203424	m6
Plekhh3	8.60938e-06	0.352707	0.212	0.021	0.205067	m6
Ppm1d	8.62268e-06	0.590215	0.455	0.122	0.205384	m6
Casp8ap2	8.64908e-06	0.50145	0.576	0.219	0.206012	m6
Fzr1	8.74677e-06	0.452779	0.455	0.144	0.208339	m6
Mrpl14	8.75496e-06	0.270489	0.545	0.252	0.208534	m6
Phf11b	8.83957e-06	0.310693	0.394	0.124	0.21055	m6
Thoc3	8.88705e-06	0.384097	0.394	0.114	0.211681	m6
Ivd	9.07545e-06	0.267408	0.333	0.099	0.216168	m6
Ssbp3	9.13365e-06	0.26072	0.394	0.149	0.217554	m6
Pcyox1	9.16578e-06	0.397386	0.485	0.17	0.21832	m6
Poc1a	9.24822e-06	0.270492	0.212	0.029	0.220283	m6
Epha2	9.28955e-06	0.454852	0.303	0.051	0.221268	m6
Impdh2	9.57574e-06	0.337585	0.455	0.169	0.228084	m6
Dtnbp1	9.63483e-06	0.351759	0.606	0.268	0.229492	m6
Tap1	9.92439e-06	0.36795	0.485	0.171	0.236389	m6
Odf2l	1.01089e-05	0.43564	0.364	0.083	0.240785	m6
Atr	1.01108e-05	0.572132	0.545	0.195	0.240829	m6
Nfic	1.01665e-05	0.287362	0.848	0.494	0.242156	m6
Immt	1.02092e-05	0.297267	0.788	0.459	0.243173	m6
Arl6ip6	1.02482e-05	0.658584	0.545	0.178	0.244103	m6
Creld2	1.05658e-05	0.549258	0.606	0.228	0.251667	m6
Stip1	1.05709e-05	0.456851	0.606	0.242	0.251787	m6
Srsf6	1.09098e-05	0.348368	0.879	0.515	0.259861	m6
A330040F15Rik	1.09886e-05	0.321412	0.212	0.027	0.261738	m6
Psmc3ip	1.13622e-05	0.445965	0.212	0.019	0.270635	m6
Tubgcp4	1.14707e-05	0.402805	0.455	0.147	0.273221	m6
Id2	1.16524e-05	0.789568	0.545	0.177	0.277548	m6
Nxt2	1.1759e-05	0.645149	0.576	0.199	0.280088	m6
Exosc8	1.18313e-05	0.494174	0.697	0.307	0.28181	m6
Phf10	1.20961e-05	0.43875	0.485	0.168	0.288116	m6
Nab2	1.21369e-05	0.269216	0.303	0.08	0.289089	m6
Cryl1	1.21976e-05	0.464231	0.788	0.393	0.290536	m6
Tshz1	1.2592e-05	0.704352	0.394	0.088	0.29993	m6
Nup85	1.27742e-05	0.475465	0.303	0.056	0.304268	m6
Gatm	1.28483e-05	0.884698	0.848	0.556	0.306034	m6
Rpgrip1	1.29616e-05	0.376104	0.364	0.098	0.308732	m6
Lrrc40	1.3036e-05	0.257433	0.242	0.05	0.310504	m6
Pidd1	1.3195e-05	0.276895	0.152	0.007	0.314292	m6
Lin9	1.3242e-05	0.586599	0.455	0.125	0.315412	m6
Rpl41	1.33084e-05	0.649182	1	0.995	0.316992	m6
Utp20	1.34396e-05	0.304452	0.333	0.091	0.320117	m6
Ankrd26	1.35155e-05	0.347651	0.303	0.067	0.321926	m6
Mllt10	1.38613e-05	0.328794	0.606	0.273	0.330162	m6
Nsmce1	1.38668e-05	0.693433	0.606	0.222	0.330292	m6
Tmx2	1.46077e-05	0.397322	0.545	0.215	0.34794	m6
Nudt4	1.52373e-05	0.640781	0.606	0.224	0.362937	m6
Ptpa	1.53285e-05	0.390669	0.515	0.204	0.36511	m6
Tle5	1.58831e-05	0.646903	0.788	0.387	0.37832	m6
Psmb9	1.59261e-05	0.274769	0.727	0.392	0.379344	m6
Cdk11b	1.67837e-05	0.251133	0.667	0.35	0.39977	m6
Nudt21	1.69508e-05	0.509747	0.545	0.195	0.40375	m6
Wbp11	1.70139e-05	0.33018	0.727	0.379	0.405255	m6
Thap12	1.71333e-05	0.30245	0.424	0.154	0.408099	m6
Smarca5	1.72862e-05	0.509423	0.848	0.457	0.411741	m6
Ap1s2	1.7306e-05	0.425823	0.697	0.327	0.412213	m6
Paxip1	1.78379e-05	0.401069	0.303	0.062	0.424881	m6
Ppih	1.78948e-05	0.38915	0.333	0.076	0.426235	m6
Cnih1	1.79561e-05	0.276978	0.606	0.299	0.427696	m6
Gm50240	1.80946e-05	0.29216	0.212	0.034	0.430996	m6
Fancb	1.8358e-05	0.262666	0.182	0.019	0.437268	m6
Igfbp4	1.84439e-05	0.448453	0.333	0.078	0.439316	m6
Sgpp1	1.84587e-05	0.302606	0.485	0.198	0.439669	m6
Ppm1m	1.86003e-05	0.253357	0.364	0.128	0.443041	m6
Eif1ax	1.87709e-05	0.405367	0.515	0.195	0.447103	m6
Srsf10	1.882e-05	0.447804	0.879	0.504	0.448274	m6
Fndc3b	1.89108e-05	0.501417	0.576	0.228	0.450435	m6
Rnf5	1.92392e-05	0.26777	0.424	0.173	0.458258	m6
Rer1	1.94754e-05	0.412575	0.939	0.586	0.463885	m6
Eif1ad	1.97927e-05	0.631093	0.545	0.185	0.471442	m6
Srsf4	1.98701e-05	0.330645	0.485	0.189	0.473286	m6
Pomt1	1.98742e-05	0.3513	0.273	0.052	0.473384	m6
Map3k20	1.99423e-05	0.314088	0.242	0.04	0.475006	m6
Tnf	2.05334e-05	0.353071	0.242	0.035	0.489086	m6
Ndufc1	2.05511e-05	0.455984	0.758	0.377	0.489506	m6
Cdk17	2.15901e-05	0.294947	0.364	0.123	0.514255	m6
Parp1	2.16743e-05	0.394219	0.697	0.338	0.516259	m6
Lrrc8b	2.17305e-05	0.363445	0.182	0.013	0.517598	m6
Tgfbi	2.18859e-05	0.509077	0.364	0.084	0.521301	m6
Rbm15	2.23072e-05	0.466124	0.576	0.235	0.531335	m6
Akt1	2.23257e-05	0.312844	0.636	0.314	0.531776	m6
Cdv3	2.24658e-05	0.403882	0.667	0.316	0.535113	m6
Pnrc2	2.2825e-05	0.320612	0.636	0.309	0.543668	m6
Nsmce4a	2.30255e-05	0.3863	0.697	0.339	0.548444	m6
H1f2	2.30807e-05	0.852331	0.576	0.227	0.54976	m6
Myo5a	2.32449e-05	0.364264	0.242	0.033	0.553669	m6
Faf1	2.32919e-05	0.283482	0.364	0.122	0.554791	m6
Haus6	2.3659e-05	0.286532	0.242	0.046	0.563534	m6
Lmbrd2	2.37934e-05	0.292166	0.455	0.187	0.566735	m6
Abcf1	2.41185e-05	0.38037	0.636	0.289	0.574478	m6
Higd1a	2.47785e-05	0.294106	0.545	0.244	0.590199	m6
Oaz1	2.48486e-05	0.539441	0.97	0.925	0.59187	m6
Sephs1	2.48674e-05	0.252804	0.273	0.068	0.592316	m6
Ppp2r2d	2.49142e-05	0.371407	0.545	0.225	0.593431	m6
Cisd1	2.4965e-05	0.410457	0.576	0.244	0.594642	m6
Hsp90b1	2.49674e-05	0.591677	1	0.987	0.594698	m6
Haus7	2.54192e-05	0.265805	0.242	0.047	0.605461	m6
Tspo	2.54199e-05	0.704715	0.788	0.406	0.605476	m6
St8sia1	2.54912e-05	0.316913	0.182	0.015	0.607175	m6
Polr2j	2.5519e-05	0.305914	0.606	0.296	0.607837	m6
Senp1	2.60522e-05	0.502746	0.455	0.138	0.620536	m6
Rif1	2.61795e-05	0.671581	0.667	0.281	0.62357	m6
Pole4	2.65693e-05	0.41248	0.515	0.19	0.632855	m6
Ccng1	2.72152e-05	0.567286	0.455	0.133	0.64824	m6
Dynll2	2.73402e-05	0.522402	0.606	0.249	0.651215	m6
Hnrnpm	2.76449e-05	0.720915	0.848	0.553	0.658474	m6
Nudt5	2.81744e-05	0.376688	0.515	0.203	0.671087	m6
Chd4	2.83002e-05	0.692155	0.818	0.46	0.674082	m6
Magt1	2.89623e-05	0.632585	0.909	0.556	0.689853	m6
Tusc3	2.92619e-05	0.437457	0.545	0.219	0.69699	m6
Zranb1	3.01332e-05	0.448001	0.576	0.24	0.717743	m6
Gm10076	3.11944e-05	0.314338	0.515	0.225	0.74302	m6
Tmem109	3.12364e-05	0.527798	0.667	0.299	0.74402	m6
Tcf3	3.12489e-05	0.318473	0.424	0.16	0.744318	m6
Sart3	3.13153e-05	0.349946	0.364	0.107	0.7459	m6
Bex3	3.15386e-05	0.517314	0.333	0.068	0.751217	m6
Sfmbt1	3.17892e-05	0.446965	0.485	0.18	0.757186	m6
Dhx9	3.24462e-05	0.309928	0.788	0.453	0.772835	m6
Sh3bgrl	3.2712e-05	0.571367	0.303	0.053	0.779168	m6
Dgcr8	3.27828e-05	0.267495	0.303	0.086	0.780853	m6
Sfpq	3.30935e-05	0.523773	0.97	0.69	0.788255	m6
Rb1	3.34171e-05	0.343673	0.636	0.322	0.795963	m6
Eif5a	3.36887e-05	0.619679	0.879	0.513	0.802431	m6
Uchl5	3.37426e-05	0.454643	0.485	0.164	0.803716	m6
Cnst	3.42594e-05	0.317889	0.303	0.074	0.816025	m6
Prelid1	3.42782e-05	0.419716	0.667	0.323	0.816474	m6
Ndufb7	3.45289e-05	0.250635	0.848	0.523	0.822444	m6
Gm48585	3.45876e-05	0.2607	0.212	0.036	0.823843	m6
Zfp512	3.46337e-05	0.343639	0.515	0.214	0.82494	m6
Cyc1	3.51061e-05	0.257869	0.636	0.332	0.836192	m6
Uhrf2	3.51213e-05	0.634821	0.758	0.37	0.836553	m6
Etfa	3.56463e-05	0.324194	0.545	0.238	0.84906	m6
Ctcf	3.58988e-05	0.557395	0.848	0.47	0.855074	m6
Xrcc1	3.74054e-05	0.259016	0.273	0.072	0.89096	m6
A930004J17Rik	3.75669e-05	0.515442	0.394	0.1	0.894806	m6
Mrpl33	3.79158e-05	0.530798	0.636	0.264	0.903116	m6
Septin8	3.82795e-05	0.354209	0.333	0.086	0.911779	m6
1700025G04Rik	3.85733e-05	0.253375	0.212	0.035	0.918779	m6
Phgdh	3.8727e-05	0.703699	0.818	0.452	0.922438	m6
Tmem106c	3.92032e-05	0.28396	0.515	0.234	0.93378	m6
G3bp1	4.06172e-05	0.553487	0.848	0.474	0.967461	m6
Slc38a2	4.27813e-05	0.61331	0.939	0.605	1	m6
Rad23a	4.40513e-05	0.273377	0.485	0.214	1	m6
Fbxo34	4.46049e-05	0.36652	0.455	0.168	1	m6
Erlin1	4.57816e-05	0.350635	0.424	0.149	1	m6
Vmp1	4.64221e-05	0.26345	0.667	0.362	1	m6
Sp3	4.66367e-05	0.652908	0.788	0.408	1	m6
Ino80	4.6743e-05	0.270757	0.394	0.147	1	m6
Gm12250	4.7146e-05	0.466962	0.424	0.13	1	m6
Gtf2e2	4.80254e-05	0.273746	0.394	0.154	1	m6
Pspc1	4.95263e-05	0.521186	0.545	0.206	1	m6
Gatad2a	4.98841e-05	0.482482	0.636	0.28	1	m6
Ciao2a	5.04237e-05	0.314547	0.636	0.316	1	m6
Meaf6	5.05563e-05	0.540256	0.606	0.244	1	m6
Arl2bp	5.0843e-05	0.364196	0.273	0.061	1	m6
Rdh11	5.14892e-05	0.358315	0.333	0.088	1	m6
Cdca7	5.29316e-05	0.600327	0.455	0.136	1	m6
Matr3	5.29369e-05	0.353444	0.758	0.413	1	m6
Ppp1ca	5.41162e-05	0.258075	0.97	0.671	1	m6
Tmco1	5.41795e-05	0.351301	1	0.733	1	m6
Rttn	5.4257e-05	0.27884	0.273	0.065	1	m6
Gm10848	5.63697e-05	0.359417	0.273	0.06	1	m6
Pms2	5.72502e-05	0.325569	0.303	0.077	1	m6
Frg1	5.75081e-05	0.367544	0.758	0.411	1	m6
Rbbp6	5.79365e-05	0.427844	0.758	0.426	1	m6
Hp1bp3	5.95313e-05	0.642688	0.909	0.613	1	m6
Fnbp1l	5.99991e-05	0.276465	0.364	0.124	1	m6
Cxcl16	6.00794e-05	0.774628	0.636	0.304	1	m6
Ndufa5	6.05031e-05	0.489461	0.727	0.364	1	m6
Gcc2	6.09715e-05	0.262484	0.636	0.328	1	m6
Immp1l	6.16366e-05	0.354612	0.455	0.179	1	m6
B020010K11Rik	6.17963e-05	0.307298	0.182	0.017	1	m6
Asxl1	6.31274e-05	0.517295	0.606	0.255	1	m6
Kdelr2	6.3365e-05	0.373327	0.758	0.41	1	m6
Tmem106a	6.33689e-05	0.333081	0.333	0.1	1	m6
Uqcrq	6.38268e-05	0.264911	0.848	0.528	1	m6
Scmh1	6.55877e-05	0.480699	0.576	0.235	1	m6
Cc2d2a	6.76464e-05	0.261051	0.182	0.022	1	m6
Hnrnpdl	6.95284e-05	0.450137	0.848	0.487	1	m6
Maged1	6.97695e-05	0.302381	0.424	0.167	1	m6
Psmd2	7.25555e-05	0.534412	0.697	0.33	1	m6
Zfp35	7.34354e-05	0.26917	0.273	0.073	1	m6
Dbi	7.39107e-05	0.68716	0.788	0.421	1	m6
Rcbtb1	7.47246e-05	0.256203	0.303	0.091	1	m6
Cpeb4	7.55624e-05	0.354649	0.576	0.277	1	m6
Txlna	7.56736e-05	0.301591	0.545	0.254	1	m6
Ahcyl1	7.6702e-05	0.277197	0.455	0.195	1	m6
Atp5j	7.69524e-05	0.577199	0.909	0.664	1	m6
Magi3	7.74113e-05	0.259763	0.242	0.054	1	m6
2700049A03Rik	7.83906e-05	0.380966	0.303	0.07	1	m6
Miip	7.86509e-05	0.503302	0.364	0.092	1	m6
Cnot6	8.03736e-05	0.547951	0.576	0.226	1	m6
Mphosph10	8.24242e-05	0.253533	0.515	0.238	1	m6
Pom121	8.38923e-05	0.671803	0.606	0.249	1	m6
Pcmt1	8.44892e-05	0.387633	0.788	0.438	1	m6
Ttf1	8.65152e-05	0.281675	0.455	0.185	1	m6
Ndufv2	8.73815e-05	0.254168	0.667	0.364	1	m6
Agpat5	8.85604e-05	0.2914	0.485	0.209	1	m6
Nsmce2	8.88419e-05	0.376632	0.485	0.195	1	m6
Myo19	8.89754e-05	0.25934	0.152	0.014	1	m6
Stom	8.9632e-05	0.390391	0.212	0.025	1	m6
Thyn1	9.2046e-05	0.27521	0.303	0.09	1	m6
Acaca	9.22091e-05	0.294008	0.212	0.033	1	m6
Ifitm3	9.29068e-05	1.11046	0.485	0.163	1	m6
Lta4h	9.35427e-05	0.411604	0.455	0.161	1	m6
Acsl5	9.35634e-05	0.301974	0.455	0.184	1	m6
Fmc1	9.49624e-05	0.338631	0.303	0.08	1	m6
Stub1	9.93504e-05	0.5684	0.667	0.303	1	m6
Scaf11	9.94367e-05	0.286846	0.97	0.681	1	m6
Nelfe	9.98465e-05	0.503233	0.424	0.13	1	m6
Cbx6	0.000100179	0.312658	0.273	0.063	1	m6
Actr6	0.000102944	0.304648	0.364	0.128	1	m6
Nucb2	0.000103056	0.356682	0.455	0.179	1	m6
Limd1	0.000103435	0.313315	0.273	0.07	1	m6
Syncrip	0.000104479	0.408787	0.788	0.436	1	m6
Ptpn12	0.000106233	0.251252	0.273	0.075	1	m6
Zfp318	0.000107837	0.265413	0.455	0.194	1	m6
Prkd2	0.000110821	0.324543	0.212	0.037	1	m6
Snrpb	0.000111722	0.586139	0.909	0.639	1	m6
Diaph1	0.000111733	0.344102	0.394	0.133	1	m6
Bcl2l12	0.000111803	0.304912	0.333	0.108	1	m6
Snrpd2	0.000113364	0.601059	0.727	0.364	1	m6
Elf2	0.000114497	0.544805	0.818	0.459	1	m6
Fkbp8	0.000115732	0.263266	0.667	0.367	1	m6
Mical3	0.000115792	0.267414	0.303	0.093	1	m6
Ly6e	0.000119653	0.597677	1	0.979	1	m6
5530601H04Rik	0.000119844	0.354488	0.394	0.135	1	m6
Apmap	0.00012091	0.329011	0.333	0.099	1	m6
Kpnb1	0.000121114	0.401557	0.727	0.386	1	m6
Zfp503	0.000121404	0.257091	0.121	0.005	1	m6
Nsd3	0.000123705	0.484719	0.848	0.498	1	m6
Hspa4	0.000124171	0.325308	0.788	0.461	1	m6
Ssbp2	0.000127443	0.310885	0.606	0.311	1	m6
Ccl12	0.000129445	0.946657	0.606	0.272	1	m6
Prpf40a	0.000131734	0.296475	0.818	0.494	1	m6
Rwdd4a	0.000134994	0.260481	0.364	0.14	1	m6
Cyhr1	0.000136652	0.297644	0.515	0.242	1	m6
Vdac3	0.00013734	0.537974	0.818	0.464	1	m6
Ift27	0.000137606	0.308157	0.273	0.075	1	m6
D330041H03Rik	0.000137799	0.350755	0.242	0.045	1	m6
Ap2b1	0.000139306	0.292383	0.667	0.361	1	m6
Ddx39b	0.000142433	0.580087	0.909	0.597	1	m6
Ormdl2	0.00014407	0.427771	0.697	0.351	1	m6
Ppp4c	0.000144194	0.303149	0.636	0.345	1	m6
B930036N10Rik	0.000144454	0.834387	0.303	0.063	1	m6
Magoh	0.000146398	0.274944	0.545	0.268	1	m6
Ccdc82	0.000146952	0.657509	0.515	0.19	1	m6
Rnps1	0.000146985	0.633092	0.697	0.348	1	m6
Zc3h13	0.00015666	0.364815	0.394	0.142	1	m6
Cnot1	0.000157488	0.495418	0.667	0.321	1	m6
mt-Co1	0.000157955	0.590453	0.97	0.901	1	m6
Cmpk1	0.000158506	0.406287	0.697	0.359	1	m6
Slfn2	0.000158548	0.680043	0.606	0.26	1	m6
Atpsckmt	0.000160485	0.253012	0.303	0.098	1	m6
Zcchc8	0.000163043	0.428484	0.576	0.253	1	m6
Zc3h14	0.000164636	0.332212	0.606	0.298	1	m6
Dab2	0.000165612	0.479222	0.303	0.066	1	m6
Pdap1	0.00016753	0.468894	0.697	0.349	1	m6
Taf12	0.000168707	0.319036	0.455	0.186	1	m6
Mgat2	0.000171455	0.512188	0.848	0.504	1	m6
Cox6b2	0.000174176	0.321582	0.152	0.011	1	m6
Snrpf	0.000177214	0.527912	0.697	0.344	1	m6
Terf1	0.000179663	0.563886	0.515	0.192	1	m6
Slc25a25	0.000180393	0.262298	0.242	0.06	1	m6
Hnrnpl	0.000180733	0.64048	0.818	0.504	1	m6
Rbl2	0.000182336	0.312882	0.485	0.215	1	m6
Safb	0.000184619	0.280147	0.606	0.319	1	m6
Caprin1	0.000186317	0.609002	0.848	0.536	1	m6
Taf15	0.000186466	0.591869	0.818	0.483	1	m6
Psmc2	0.000193456	0.276484	0.758	0.442	1	m6
Tlr2	0.000195379	0.346612	0.576	0.303	1	m6
Rtn3	0.000199363	0.316209	1	0.762	1	m6
Cdan1	0.000202366	0.306558	0.242	0.052	1	m6
Apip	0.000202865	0.385994	0.424	0.152	1	m6
Samd9l	0.000206526	0.472589	0.212	0.029	1	m6
Pbx3	0.000208053	0.470752	0.485	0.194	1	m6
Med21	0.000209151	0.658608	0.576	0.242	1	m6
Luc7l3	0.000211456	0.434087	0.788	0.455	1	m6
Cdc42bpa	0.000215441	0.334539	0.303	0.084	1	m6
Prkcb	0.000215454	0.373554	0.606	0.29	1	m6
Ebp	0.000216046	0.354488	0.727	0.399	1	m6
Fkbp3	0.000217948	0.541359	0.667	0.327	1	m6
Zadh2	0.000221881	0.270892	0.273	0.073	1	m6
Smarca4	0.000222064	0.330097	0.455	0.183	1	m6
Ssr3	0.000227222	0.300592	0.818	0.513	1	m6
Sac3d1	0.000227373	0.303451	0.303	0.09	1	m6
Zfp260	0.000231075	0.328363	0.606	0.299	1	m6
Calm1	0.000240658	0.56355	1	0.851	1	m6
Eea1	0.000241777	0.298261	0.485	0.217	1	m6
Slc39a6	0.000241982	0.259624	0.333	0.12	1	m6
Rfc1	0.00025019	0.705954	0.576	0.247	1	m6
Sun2	0.000260881	0.387154	0.606	0.303	1	m6
Elob	0.000261357	0.614406	0.939	0.683	1	m6
Psma1	0.000261711	0.46965	0.848	0.513	1	m6
Htt	0.000266045	0.323266	0.455	0.195	1	m6
Stt3b	0.000266871	0.343769	0.455	0.19	1	m6
Trim33	0.000271189	0.312365	0.455	0.191	1	m6
Anxa2	0.000275476	0.292839	0.152	0.013	1	m6
Tsn	0.000279773	0.540524	0.879	0.564	1	m6
Rgs7bp	0.000281108	0.436396	0.273	0.058	1	m6
E2f4	0.000284152	0.310023	0.394	0.154	1	m6
Psma4	0.00029015	0.291734	0.818	0.525	1	m6
Rtcb	0.00029027	0.490792	0.697	0.352	1	m6
Il2rg	0.000291515	0.315924	0.182	0.022	1	m6
Fbxw2	0.000291779	0.295516	0.606	0.317	1	m6
Azin1	0.000295576	0.275629	0.636	0.347	1	m6
Cltb	0.000299588	0.34883	0.485	0.205	1	m6
Ciapin1	0.000300297	0.263002	0.333	0.128	1	m6
Ssr2	0.000305731	0.374888	0.758	0.434	1	m6
Ifit2	0.000309033	0.314787	0.242	0.05	1	m6
Atp11c	0.000310267	0.352247	0.394	0.138	1	m6
Uqcrc1	0.000312086	0.387323	0.667	0.342	1	m6
Pea15a	0.000313637	0.422591	0.636	0.321	1	m6
Tor1b	0.000317142	0.266984	0.576	0.308	1	m6
Mtbp	0.000320429	0.378358	0.182	0.022	1	m6
Rnaseh2c	0.000321719	0.294975	0.636	0.343	1	m6
Ptges3	0.000322178	0.624865	0.848	0.594	1	m6
App	0.000323098	0.321219	0.788	0.479	1	m6
Samd15	0.000327597	0.257085	0.121	0.007	1	m6
Ak2	0.000339563	0.318549	0.667	0.366	1	m6
Gmfg	0.000345201	0.451843	0.818	0.494	1	m6
Ccar1	0.000352718	0.455675	0.636	0.309	1	m6
Rsrc1	0.000354089	0.26964	0.636	0.349	1	m6
Mfsd10	0.000361318	0.346678	0.515	0.237	1	m6
Mettl16	0.000361564	0.265916	0.424	0.188	1	m6
Mtch1	0.000363879	0.466164	0.818	0.486	1	m6
Arpp19	0.000374997	0.559748	0.818	0.573	1	m6
Ncl	0.000380001	0.641809	0.879	0.675	1	m6
Hnrnpul2	0.000380284	0.463232	0.606	0.284	1	m6
Cibar1	0.000380829	0.258952	0.273	0.081	1	m6
H4c3	0.000385746	0.254255	0.212	0.045	1	m6
Nup214	0.000390361	0.268485	0.485	0.251	1	m6
Hprt	0.000394084	0.510798	0.818	0.488	1	m6
S100a13	0.000395267	0.321401	0.545	0.265	1	m6
Mpp1	0.000398692	0.364756	0.364	0.122	1	m6
Tecr	0.000401597	0.419149	0.909	0.608	1	m6
Alkbh2	0.000407652	0.262925	0.242	0.061	1	m6
Ggh	0.000416814	0.28092	0.697	0.411	1	m6
Psmc4	0.000417832	0.538222	0.667	0.33	1	m6
Nedd1	0.000423836	0.259736	0.242	0.07	1	m6
Cacna1d	0.000434472	0.260693	0.515	0.255	1	m6
Cdkn2aipnl	0.000436177	0.381747	0.424	0.16	1	m6
Dnajb11	0.000438386	0.343654	0.848	0.541	1	m6
Ranbp2	0.000443145	0.615924	0.697	0.364	1	m6
Emd	0.000449284	0.329193	0.576	0.295	1	m6
Mfsd1	0.000456354	0.286243	0.697	0.404	1	m6
Gm47283	0.000457512	0.553523	0.606	0.28	1	m6
Ipo5	0.000460677	0.272703	0.394	0.165	1	m6
Smarcb1	0.000493484	0.26946	0.485	0.24	1	m6
Gm43890	0.000494504	0.375391	0.121	0.014	1	m6
Tra2b	0.000495746	0.409096	0.909	0.609	1	m6
Psmb1	0.000512439	0.327702	0.909	0.615	1	m6
Cdk14	0.000517327	0.431021	0.455	0.18	1	m6
Atpif1	0.000522638	0.497034	0.939	0.667	1	m6
Morf4l2	0.000522998	0.49375	0.697	0.363	1	m6
Sec22b	0.000538281	0.267637	0.485	0.241	1	m6
Bicd2	0.000546065	0.309676	0.576	0.305	1	m6
Nlrp1b	0.000551594	0.380167	0.364	0.124	1	m6
Phf20	0.000559765	0.402905	0.515	0.238	1	m6
Ccl24	0.000565351	0.302424	0.212	0.044	1	m6
Macroh2a1	0.000582078	0.635814	0.848	0.623	1	m6
AW112010	0.000590793	0.441481	0.485	0.197	1	m6
Tpi1	0.000607587	0.475435	0.697	0.382	1	m6
Tubgcp2	0.000609724	0.316576	0.364	0.133	1	m6
Triobp	0.000610139	0.278684	0.273	0.083	1	m6
Polr2f	0.000618667	0.269532	0.485	0.233	1	m6
Chchd6	0.000622337	0.267693	0.212	0.051	1	m6
Srek1	0.000622715	0.451795	0.758	0.435	1	m6
Sem1	0.000630552	0.358785	0.939	0.672	1	m6
Stard7	0.000653659	0.396765	0.364	0.124	1	m6
Ppm1g	0.000655607	0.513688	0.697	0.368	1	m6
Cfl1	0.000684756	0.479263	1	0.932	1	m6
Eif4e	0.000685556	0.44096	0.636	0.325	1	m6
Gemin8	0.000689021	0.29835	0.182	0.027	1	m6
Fat3	0.000696335	0.276647	0.333	0.125	1	m6
Pa2g4	0.000699703	0.676138	0.606	0.306	1	m6
Odf2	0.000703845	0.429261	0.455	0.184	1	m6
Btbd10	0.000708987	0.414064	0.364	0.116	1	m6
Vps36	0.000783813	0.422405	0.545	0.252	1	m6
Usp37	0.000785533	0.387362	0.424	0.17	1	m6
Psmc5	0.000790155	0.439908	0.697	0.377	1	m6
Bcap31	0.000802827	0.276799	0.97	0.728	1	m6
Osbpl8	0.000810712	0.306738	0.455	0.203	1	m6
Rev3l	0.000822887	0.555556	0.303	0.078	1	m6
Wapl	0.000829591	0.271891	0.788	0.508	1	m6
Ppp1r7	0.000842015	0.307226	0.545	0.282	1	m6
Cep83	0.000859808	0.496391	0.364	0.114	1	m6
Hnrnpa2b1	0.000883394	0.470647	1	0.945	1	m6
Hspa14	0.000890407	0.477947	0.515	0.22	1	m6
Siva1	0.000904857	0.544967	0.364	0.125	1	m6
Hnrnpd	0.000918419	0.418587	0.848	0.542	1	m6
Yeats4	0.000921699	0.321564	0.636	0.34	1	m6
Gnas	0.000935451	0.448076	1	0.849	1	m6
Cenpo	0.0009751	0.279048	0.242	0.065	1	m6
Tmem254	0.000979348	0.292772	0.333	0.123	1	m6
Anapc11	0.000979891	0.39546	0.727	0.414	1	m6
Gm28707	0.00100299	0.284399	0.152	0.019	1	m6
Dnajc10	0.00104402	0.275467	0.424	0.192	1	m6
mt-Nd5	0.00104665	0.466236	1	0.86	1	m6
Hnrnph1	0.00105987	0.309564	0.939	0.68	1	m6
H3c4	0.00108142	0.333867	0.152	0.017	1	m6
Afg3l1	0.0010943	0.27553	0.364	0.149	1	m6
Pon3	0.00112999	0.348941	0.758	0.454	1	m6
Tardbp	0.00115343	0.342316	0.667	0.387	1	m6
Dhx58	0.00118267	0.296603	0.242	0.063	1	m6
Rnf4	0.00118819	0.512132	0.515	0.222	1	m6
Dennd1a	0.00118825	0.27882	0.424	0.197	1	m6
Cdk4	0.00119077	0.72486	0.576	0.306	1	m6
Prrc2c	0.00121419	0.280328	0.909	0.636	1	m6
Rps5	0.00123114	0.549594	1	0.973	1	m6
Man2a1	0.00123276	0.389156	0.394	0.148	1	m6
Rexo1	0.00126833	0.266862	0.455	0.227	1	m6
Mtrfr	0.00127031	0.383521	0.455	0.196	1	m6
Ttf2	0.00127556	0.273129	0.242	0.066	1	m6
Gps2	0.00127942	0.271001	0.606	0.347	1	m6
Rps17	0.00132037	0.457916	1	0.85	1	m6
Krtcap2	0.00137469	0.383665	0.939	0.69	1	m6
Mat2a	0.00138267	0.402648	0.879	0.597	1	m6
Smdt1	0.00140744	0.29736	0.788	0.494	1	m6
Mprip	0.00140859	0.317617	0.364	0.154	1	m6
Phf11d	0.00143052	0.295411	0.333	0.121	1	m6
Sh3bgrl3	0.00144508	0.415551	1	0.896	1	m6
Paics	0.0014641	0.59175	0.576	0.285	1	m6
Rpn2	0.00152331	0.460094	0.909	0.657	1	m6
Epsti1	0.00152578	0.269714	0.606	0.36	1	m6
Atp5mpl	0.00156352	0.263422	0.758	0.491	1	m6
Nedd8	0.00157084	0.410721	0.879	0.598	1	m6
Atp2a2	0.00157874	0.354707	0.758	0.46	1	m6
Nup37	0.00162327	0.262776	0.182	0.036	1	m6
Cbx1	0.00163275	0.460795	0.788	0.484	1	m6
Kcnk12	0.00167262	0.315814	0.364	0.146	1	m6
Gpx1	0.00169049	0.62377	0.909	0.67	1	m6
Erg28	0.00175826	0.416401	0.515	0.236	1	m6
Nhsl2	0.00178827	0.362183	0.333	0.121	1	m6
Bclaf1	0.00179003	0.272558	0.909	0.653	1	m6
Sptssa	0.0018036	0.411045	0.818	0.525	1	m6
Slamf9	0.00182215	0.331303	0.727	0.441	1	m6
Cdk2	0.00187902	0.35201	0.273	0.077	1	m6
Ap3b1	0.00195944	0.277542	0.545	0.297	1	m6
Ola1	0.0019776	0.314365	0.485	0.237	1	m6
Ddx43	0.00198993	0.251704	0.182	0.036	1	m6
Lgals3bp	0.0019904	0.27989	0.727	0.445	1	m6
Cul2	0.00204358	0.28683	0.333	0.16	1	m6
Gon4l	0.00208923	0.256825	0.424	0.212	1	m6
Cep350	0.00211814	0.389091	0.667	0.378	1	m6
Hnrnpr	0.00212138	0.442419	0.697	0.395	1	m6
Atp5md	0.00217246	0.253919	0.636	0.383	1	m6
Psmb2	0.00217522	0.38481	0.848	0.564	1	m6
Wscd1	0.00222253	0.452468	0.212	0.043	1	m6
Sdc3	0.00226092	0.323812	0.394	0.167	1	m6
Eif3k	0.00226941	0.301841	0.818	0.554	1	m6
Ndufa12	0.00229243	0.501474	0.576	0.284	1	m6
Stk17b	0.00229407	0.261059	0.455	0.226	1	m6
Ddost	0.00230337	0.444882	0.909	0.667	1	m6
Bola2	0.00230656	0.437316	0.545	0.264	1	m6
mt-Nd1	0.00234648	0.50754	1	0.98	1	m6
Txnrd1	0.00235153	0.516568	0.424	0.169	1	m6
Nme1	0.00240366	0.485647	0.606	0.318	1	m6
Dag1	0.00246499	0.332679	0.424	0.189	1	m6
Phactr4	0.00256189	0.341522	0.424	0.184	1	m6
Ndufb8	0.00256796	0.417543	0.818	0.532	1	m6
Srrd	0.00260127	0.275692	0.303	0.112	1	m6
Pmaip1	0.00261734	0.408424	0.152	0.027	1	m6
Hnrnph3	0.00261776	0.340548	0.455	0.207	1	m6
Slc8a1	0.00263815	0.521699	0.848	0.585	1	m6
Rad50	0.00264045	0.494562	0.455	0.192	1	m6
Cox8a	0.00276769	0.435669	0.939	0.839	1	m6
Strbp	0.00277215	0.442664	0.273	0.074	1	m6
Nktr	0.00285142	0.343897	0.909	0.654	1	m6
Ddah2	0.00287209	0.422817	0.515	0.25	1	m6
Kitl	0.00287525	0.30665	0.333	0.13	1	m6
Mrc1	0.00288724	0.518665	0.121	0.038	1	m6
Arhgap18	0.00292125	0.347157	0.364	0.15	1	m6
Clic1	0.00293038	0.428702	1	0.95	1	m6
Taf1d	0.00293441	0.451503	0.758	0.466	1	m6
Rac2	0.00293707	0.413354	0.758	0.466	1	m6
Cep290	0.00301024	0.432962	0.273	0.076	1	m6
Vma21	0.00305026	0.30347	0.576	0.33	1	m6
Sf3b2	0.00309333	0.40181	0.909	0.666	1	m6
Ssr4	0.00310021	0.447438	1	0.898	1	m6
Rps2	0.00324255	0.590203	1	0.973	1	m6
Arsb	0.00331748	0.480074	0.818	0.546	1	m6
Zc3h7a	0.00337972	0.293391	0.667	0.404	1	m6
Nedd4l	0.00339946	0.261389	0.242	0.075	1	m6
Eef1g	0.00340318	0.353978	0.727	0.463	1	m6
Khdrbs1	0.00342805	0.311178	0.788	0.528	1	m6
Psmb6	0.00349245	0.288252	0.848	0.586	1	m6
4930523C07Rik	0.00350432	0.272234	0.152	0.023	1	m6
B2m	0.00354325	0.368284	0.97	0.989	1	m6
Hacd4	0.00357563	0.566746	0.576	0.294	1	m6
Ndufb11	0.00357664	0.378723	0.758	0.473	1	m6
Numa1	0.00360151	0.486372	0.788	0.506	1	m6
Ppid	0.00360236	0.302382	0.636	0.383	1	m6
Gtf2b	0.00365565	0.270286	0.515	0.277	1	m6
Serbp1	0.00367653	0.339451	0.97	0.762	1	m6
Ccnl1	0.0037909	0.338143	0.818	0.568	1	m6
Manf	0.00380085	0.345319	0.97	0.769	1	m6
Ankrd11	0.00387803	0.405552	0.879	0.62	1	m6
Hnrnpa0	0.00398772	0.453747	0.879	0.665	1	m6
Atp5d	0.00399671	0.290302	0.848	0.602	1	m6
H2aj	0.00399885	0.334225	0.515	0.276	1	m6
Pkm	0.00405649	0.664009	0.758	0.519	1	m6
Gm43201	0.00426222	0.335675	0.212	0.051	1	m6
Nsf	0.00428442	0.283165	0.394	0.188	1	m6
Cox6c	0.00428937	0.501112	0.848	0.611	1	m6
Cacybp	0.0042955	0.264885	0.636	0.387	1	m6
Atp5e	0.00433181	0.369439	0.939	0.715	1	m6
Mrc2	0.0043478	0.416144	0.273	0.081	1	m6
St14	0.00449544	0.299779	0.212	0.052	1	m6
Apobr	0.00451085	0.383079	0.273	0.088	1	m6
Tbl1x	0.00451507	0.273249	0.606	0.366	1	m6
Otud1	0.00471918	0.440471	0.424	0.183	1	m6
Rab5if	0.00482083	0.493235	0.697	0.466	1	m6
2900092N22Rik	0.00492926	0.338503	0.273	0.096	1	m6
Cers5	0.00502945	0.287714	0.333	0.137	1	m6
Dpy19l1	0.00516298	0.253841	0.515	0.288	1	m6
Gusb	0.00518414	0.391657	0.879	0.642	1	m6
Septin7	0.005388	0.386423	0.909	0.681	1	m6
Huwe1	0.00548013	0.364585	0.636	0.376	1	m6
BC005537	0.00548329	0.292462	0.727	0.47	1	m6
Tjp2	0.00553974	0.30335	0.242	0.078	1	m6
Timm8b	0.00555968	0.295101	0.455	0.248	1	m6
Strap	0.00557725	0.275828	0.455	0.236	1	m6
Arf6	0.00559787	0.359763	0.515	0.267	1	m6
Mdh1	0.00560962	0.458178	0.758	0.484	1	m6
Stk38	0.00563477	0.451243	0.697	0.42	1	m6
Qser1	0.00564825	0.377198	0.364	0.148	1	m6
Uqcr10	0.00588462	0.472048	0.758	0.488	1	m6
Snrpc	0.00631835	0.433859	0.636	0.363	1	m6
Mtpn	0.00659613	0.280296	0.667	0.418	1	m6
Pgam1	0.00715628	0.293789	0.758	0.497	1	m6
Rwdd1	0.00716744	0.275798	0.576	0.339	1	m6
Sertad2	0.00725567	0.262749	0.455	0.235	1	m6
Cptp	0.0072967	0.285139	0.152	0.031	1	m6
Atp1b3	0.00734414	0.299345	0.879	0.638	1	m6
Ifitm2	0.00734676	0.357617	0.152	0.026	1	m6
Mrpl57	0.00743761	0.437456	0.455	0.21	1	m6
Bpnt2	0.00760996	0.316103	0.364	0.155	1	m6
Snrpa	0.00761974	0.273005	0.515	0.297	1	m6
5830408C22Rik	0.00762514	0.300656	0.152	0.026	1	m6
Isg20l2	0.00768582	0.288658	0.303	0.121	1	m6
Pfdn1	0.00797405	0.263972	0.455	0.243	1	m6
Hdgfl2	0.00820418	0.263119	0.273	0.106	1	m6
Ddx46	0.00835677	0.440831	0.515	0.266	1	m6
Cox5a	0.00885525	0.453658	0.788	0.541	1	m6
Mier1	0.0090707	0.265445	0.788	0.541	1	m6
Rgs3	0.0091614	0.287202	0.242	0.084	1	m6
Maml1	0.00927969	0.285668	0.242	0.079	1	m6
Cox5b	0.0093536	0.513123	0.818	0.588	1	m6
Lman2l	0.00976725	0.261651	0.545	0.343	1	m6
Dse	0.00999372	0.258503	0.273	0.107	1	m6
