# Supplementary material for: APOE from astrocytes restores Alzheimer’s Aβ-pathology and DAM-like responses in APOE deficient microglia
Source: EMBO Mol Med. 2024 Nov 11;16(12):3113–41. doi: 10.1038/s44321-024-00162-7 (PMC11628604; doi:10.1038/s44321-024-00162-7)
Supplement: Supplementary file 7 — Dataset EV5 [file 44321_2024_162_MOESM7_ESM.xlsx]

## Sheet: Description
Dataset EV5. List of GO:Biological Process enriched terms for microglia clusters from functional enrichment analysis.
Each tab lists functional enrichment for each microglia cluster
Column names	Description
term_name	Name of enriched biological process
term_id	Gene Ontology ID of enriched biological process
adjusted_p_value	Adjusted p-value, based on g:SCS multiple testing correction method
negative_log10_of_adjusted_p_value	Negative of log transformation of adjusted p-value
term_size	Number of genes in the enriched biological process
query_size	Number of genes in the query set (markers of each cluster)
intersection_size	Number of overlappiong genes between the query set and enriched biological process
effective_domain_size	Total number of annotated genes for the species (Mus musculus) used for random selection for calculation of statistical significance
intersections	Gene names from query set present in the enriched biological process

## Sheet: m0_GO BP
term_name	term_id	adjusted_p_value	negative_log10_of_adjusted_p_value	term_size	query_size	intersection_size	effective_domain_size	intersections
biological regulation	GO:0065007	1.35543e-10	9.86792	13527	96	83	26944	P2RY12,CX3CR1,MALAT1,ZFHX3,MEF2A,EPB41L2,NRIP1,SRGAP2,IVNS1ABP,MAF,TGFBR1,ARHGAP5,FCHSD2,NAV3,TANC2,BMP2K,MERTK,PICALM,GOLM1,ELMO1,SALL1,PDE3B,DOCK4,SSH2,SLC8A1,DOCK10,RAPGEF5,NAV2,TJP1,FRMD4A,P2RY13,CCR5,ZEB2,PAG1,STAB1,TCF4,SLC40A1,BANK1,ZFP652,CMTM6,CSMD3,CTTNBP2NL,DDX17,TNRC6B,KLF3,ABCA1,ITGA6,KAT6A,DENND4A,SETD2,ZMIZ1,DLEU2,ROCK2,CBL,GIT2,DOCK8,DIP2B,DDX6,PTEN,HOOK3,PWWP2A,HNRNPH1,PPP1R9A,ZF…
regulation of biological process	GO:0050789	6.59592e-10	9.18072	13144	96	81	26944	P2RY12,CX3CR1,MALAT1,ZFHX3,MEF2A,EPB41L2,NRIP1,SRGAP2,IVNS1ABP,MAF,TGFBR1,ARHGAP5,FCHSD2,NAV3,TANC2,BMP2K,MERTK,PICALM,GOLM1,ELMO1,SALL1,PDE3B,DOCK4,SSH2,SLC8A1,DOCK10,RAPGEF5,TJP1,FRMD4A,P2RY13,CCR5,ZEB2,PAG1,STAB1,TCF4,SLC40A1,BANK1,ZFP652,CSMD3,CTTNBP2NL,DDX17,TNRC6B,KLF3,ABCA1,ITGA6,KAT6A,DENND4A,SETD2,ZMIZ1,DLEU2,ROCK2,CBL,GIT2,DOCK8,DIP2B,DDX6,PTEN,HOOK3,PWWP2A,HNRNPH1,PPP1R9A,ZFP638,PIK3R1…
positive regulation of cellular process	GO:0048522	1.69146e-09	8.77174	6078	96	54	26944	P2RY12,CX3CR1,MALAT1,ZFHX3,MEF2A,EPB41L2,NRIP1,MAF,TGFBR1,ARHGAP5,FCHSD2,NAV3,BMP2K,MERTK,PICALM,SALL1,DOCK4,SSH2,TJP1,FRMD4A,CCR5,ZEB2,TCF4,SLC40A1,BANK1,DDX17,TNRC6B,ABCA1,ITGA6,KAT6A,SETD2,ZMIZ1,ROCK2,CBL,DOCK8,PTEN,PWWP2A,PPP1R9A,PIK3R1,NFAT5,SFPQ,NSD1,GCNT1,ZFP292,ATRX,MAML3,ASH1L,ANKRD17,PLD1,PLXNA4,SOX4,LIFR,PHIP,ZBTB20
system development	GO:0048731	2.17189e-09	8.66316	4117	96	44	26944	P2RY12,CX3CR1,ZFHX3,MEF2A,NRIP1,SRGAP2,MAF,TGFBR1,NAV3,TANC2,MERTK,PICALM,SALL1,PDE3B,DST,DOCK10,NAV2,TJP1,CCR5,ZEB2,STAB1,TCF4,SLC40A1,CSMD3,ITGA6,SETD2,ZMIZ1,DLEU2,ROCK2,CBL,GIT2,DIP2B,DDX6,PTEN,HOOK3,PPP1R9A,PIK3R1,GCNT1,ATRX,ASH1L,ANKRD17,PLXNA4,SOX4,LIFR
positive regulation of biological process	GO:0048518	2.76418e-09	8.55843	6589	96	56	26944	P2RY12,CX3CR1,MALAT1,ZFHX3,MEF2A,EPB41L2,NRIP1,MAF,TGFBR1,ARHGAP5,FCHSD2,NAV3,BMP2K,MERTK,PICALM,SALL1,DOCK4,SSH2,SLC8A1,TJP1,FRMD4A,CCR5,ZEB2,TCF4,SLC40A1,BANK1,DDX17,TNRC6B,ABCA1,ITGA6,KAT6A,SETD2,ZMIZ1,ROCK2,CBL,DOCK8,DIP2B,PTEN,PWWP2A,PPP1R9A,PIK3R1,NFAT5,SFPQ,NSD1,GCNT1,ZFP292,ATRX,MAML3,ASH1L,ANKRD17,PLD1,PLXNA4,SOX4,LIFR,PHIP,ZBTB20
regulation of cellular process	GO:0050794	5.92936e-09	8.22699	12593	96	78	26944	P2RY12,CX3CR1,MALAT1,ZFHX3,MEF2A,EPB41L2,NRIP1,SRGAP2,IVNS1ABP,MAF,TGFBR1,ARHGAP5,FCHSD2,NAV3,TANC2,BMP2K,MERTK,PICALM,ELMO1,SALL1,PDE3B,DOCK4,SSH2,DOCK10,RAPGEF5,TJP1,FRMD4A,P2RY13,CCR5,ZEB2,PAG1,TCF4,SLC40A1,BANK1,ZFP652,CSMD3,CTTNBP2NL,DDX17,TNRC6B,KLF3,ABCA1,ITGA6,KAT6A,DENND4A,SETD2,ZMIZ1,DLEU2,ROCK2,CBL,GIT2,DOCK8,DIP2B,DDX6,PTEN,HOOK3,PWWP2A,HNRNPH1,PPP1R9A,ZFP638,PIK3R1,NFAT5,SFPQ,KMT2C,N…
nervous system development	GO:0007399	2.89456e-08	7.53842	2529	96	33	26944	P2RY12,CX3CR1,ZFHX3,MEF2A,SRGAP2,TGFBR1,NAV3,TANC2,MERTK,PICALM,SALL1,DST,DOCK10,NAV2,CCR5,ZEB2,TCF4,CSMD3,ITGA6,SETD2,ZMIZ1,DLEU2,GIT2,DIP2B,DDX6,PTEN,HOOK3,PPP1R9A,PIK3R1,ATRX,PLXNA4,SOX4,LIFR
multicellular organism development	GO:0007275	4.31884e-08	7.36463	4879	96	46	26944	P2RY12,CX3CR1,ZFHX3,MEF2A,NRIP1,SRGAP2,MAF,TGFBR1,NAV3,TANC2,BMP2K,MERTK,PICALM,SALL1,PDE3B,DST,SLC8A1,DOCK10,NAV2,TJP1,CCR5,ZEB2,STAB1,TCF4,SLC40A1,CSMD3,ITGA6,SETD2,ZMIZ1,DLEU2,ROCK2,CBL,GIT2,DIP2B,DDX6,PTEN,HOOK3,PPP1R9A,PIK3R1,GCNT1,ATRX,ASH1L,ANKRD17,PLXNA4,SOX4,LIFR
negative regulation of biological process	GO:0048519	6.17151e-08	7.20961	5966	96	51	26944	P2RY12,CX3CR1,ZFHX3,MEF2A,NRIP1,SRGAP2,IVNS1ABP,MAF,TGFBR1,NAV3,MERTK,PICALM,SALL1,PDE3B,DOCK4,SSH2,TJP1,FRMD4A,CCR5,ZEB2,PAG1,STAB1,TCF4,SLC40A1,BANK1,CTTNBP2NL,DDX17,TNRC6B,KLF3,ITGA6,KAT6A,DLEU2,ROCK2,CBL,DOCK8,DIP2B,DDX6,PTEN,HOOK3,PPP1R9A,PIK3R1,SFPQ,ATRX,ASH1L,ANKRD17,PLXNA4,SOX4,LIFR,PHIP,ZBTB20,KCNQ1OT1
negative regulation of cellular process	GO:0048523	9.06809e-08	7.04248	5599	96	49	26944	P2RY12,CX3CR1,ZFHX3,MEF2A,NRIP1,SRGAP2,IVNS1ABP,MAF,TGFBR1,NAV3,MERTK,PICALM,SALL1,PDE3B,SSH2,TJP1,FRMD4A,CCR5,ZEB2,PAG1,TCF4,SLC40A1,BANK1,CTTNBP2NL,DDX17,TNRC6B,KLF3,ITGA6,KAT6A,DLEU2,ROCK2,CBL,DOCK8,DIP2B,DDX6,PTEN,HOOK3,PPP1R9A,PIK3R1,SFPQ,ATRX,ASH1L,ANKRD17,PLXNA4,SOX4,LIFR,PHIP,ZBTB20,KCNQ1OT1
anatomical structure development	GO:0048856	1.06417e-07	6.97299	6269	96	52	26944	P2RY12,CX3CR1,ZFHX3,MEF2A,EPB41L2,NRIP1,SRGAP2,MAF,TGFBR1,CD164,ARHGAP5,NAV3,TANC2,BMP2K,MERTK,PICALM,SALL1,PDE3B,DST,SLC8A1,DOCK10,NAV2,TJP1,CCR5,ZEB2,STAB1,TCF4,SLC40A1,CSMD3,DDX17,ITGA6,KAT6A,SETD2,ZMIZ1,DLEU2,ROCK2,CBL,GIT2,DIP2B,DDX6,PTEN,HOOK3,PPP1R9A,PIK3R1,GCNT1,ATRX,ASH1L,ANKRD17,PLXNA4,SOX4,LIFR,PHIP
cell motility	GO:0048870	5.67064e-07	6.24637	1760	96	26	26944	P2RY12,CX3CR1,MALAT1,SRGAP2,TGFBR1,ARHGAP5,NAV3,MERTK,ELMO1,DST,DOCK4,SSH2,DOCK10,TJP1,CCR5,ZEB2,ITGA6,SETD2,ZMIZ1,ROCK2,DOCK8,PTEN,PIK3R1,GCNT1,ASH1L,PLXNA4
neurogenesis	GO:0022008	6.04776e-07	6.21841	1907	96	27	26944	P2RY12,CX3CR1,ZFHX3,MEF2A,SRGAP2,TGFBR1,NAV3,TANC2,PICALM,DST,DOCK10,NAV2,CCR5,ZEB2,TCF4,CSMD3,ITGA6,ZMIZ1,DLEU2,DIP2B,DDX6,PTEN,HOOK3,PPP1R9A,PLXNA4,SOX4,LIFR
intracellular signaling cassette	GO:0141124	8.55136e-07	6.06796	1794	96	26	26944	P2RY12,CX3CR1,MEF2A,TGFBR1,ARHGAP5,MERTK,ELMO1,DOCK4,DOCK10,RAPGEF5,CCR5,BANK1,ABCA1,DENND4A,ZMIZ1,ROCK2,CBL,GIT2,DOCK8,PTEN,PPP1R9A,PIK3R1,NFAT5,ASH1L,ANKRD17,RAPGEF6
developmental process	GO:0032502	9.1552e-07	6.03833	6854	96	53	26944	P2RY12,CX3CR1,ZFHX3,MEF2A,EPB41L2,NRIP1,SRGAP2,MAF,TGFBR1,CD164,ARHGAP5,NAV3,TANC2,BMP2K,MERTK,PICALM,SALL1,PDE3B,DST,SSH2,SLC8A1,DOCK10,NAV2,TJP1,CCR5,ZEB2,STAB1,TCF4,SLC40A1,CSMD3,DDX17,ITGA6,KAT6A,SETD2,ZMIZ1,DLEU2,ROCK2,CBL,GIT2,DIP2B,DDX6,PTEN,HOOK3,PPP1R9A,PIK3R1,GCNT1,ATRX,ASH1L,ANKRD17,PLXNA4,SOX4,LIFR,PHIP
regulation of cell motility	GO:2000145	1.21016e-06	5.91716	1045	96	20	26944	P2RY12,CX3CR1,MALAT1,SRGAP2,TGFBR1,ARHGAP5,NAV3,DOCK4,SSH2,DOCK10,TJP1,CCR5,ZEB2,ITGA6,ROCK2,DOCK8,PTEN,PIK3R1,GCNT1,PLXNA4
intracellular signal transduction	GO:0035556	1.5521e-06	5.80908	2610	96	31	26944	P2RY12,CX3CR1,MEF2A,IVNS1ABP,TGFBR1,ARHGAP5,MERTK,ELMO1,DOCK4,DOCK10,RAPGEF5,CCR5,PAG1,BANK1,ABCA1,DENND4A,ZMIZ1,ROCK2,CBL,GIT2,DOCK8,PTEN,PPP1R9A,PIK3R1,NFAT5,SFPQ,ATRX,ASH1L,ANKRD17,SOX4,RAPGEF6
positive regulation of nitrogen compound metabolic process	GO:0051173	1.58971e-06	5.79868	2944	96	33	26944	CX3CR1,ZFHX3,MEF2A,NRIP1,MAF,TGFBR1,PICALM,SALL1,ZEB2,TCF4,SLC40A1,BANK1,DDX17,TNRC6B,ITGA6,KAT6A,ZMIZ1,ROCK2,DIP2B,PTEN,PWWP2A,PIK3R1,NFAT5,SFPQ,NSD1,ZFP292,ATRX,MAML3,ASH1L,PLD1,SOX4,PHIP,ZBTB20
positive regulation of DNA-templated transcription	GO:0045893	2.03837e-06	5.69072	1726	96	25	26944	ZFHX3,MEF2A,NRIP1,MAF,TGFBR1,PICALM,SALL1,ZEB2,TCF4,SLC40A1,DDX17,ITGA6,KAT6A,ZMIZ1,PWWP2A,PIK3R1,NFAT5,SFPQ,NSD1,ZFP292,ATRX,MAML3,ASH1L,SOX4,PHIP
positive regulation of RNA biosynthetic process	GO:1902680	2.11241e-06	5.67522	1729	96	25	26944	ZFHX3,MEF2A,NRIP1,MAF,TGFBR1,PICALM,SALL1,ZEB2,TCF4,SLC40A1,DDX17,ITGA6,KAT6A,ZMIZ1,PWWP2A,PIK3R1,NFAT5,SFPQ,NSD1,ZFP292,ATRX,MAML3,ASH1L,SOX4,PHIP
positive regulation of RNA metabolic process	GO:0051254	2.24077e-06	5.6496	1877	96	26	26944	ZFHX3,MEF2A,NRIP1,MAF,TGFBR1,PICALM,SALL1,ZEB2,TCF4,SLC40A1,DDX17,TNRC6B,ITGA6,KAT6A,ZMIZ1,PWWP2A,PIK3R1,NFAT5,SFPQ,NSD1,ZFP292,ATRX,MAML3,ASH1L,SOX4,PHIP
regulation of locomotion	GO:0040012	2.46206e-06	5.6087	1089	96	20	26944	P2RY12,CX3CR1,MALAT1,SRGAP2,TGFBR1,ARHGAP5,NAV3,DOCK4,SSH2,DOCK10,TJP1,CCR5,ZEB2,ITGA6,ROCK2,DOCK8,PTEN,PIK3R1,GCNT1,PLXNA4
regulation of cell migration	GO:0030334	2.99356e-06	5.52381	984	96	19	26944	P2RY12,CX3CR1,SRGAP2,TGFBR1,ARHGAP5,NAV3,DOCK4,SSH2,DOCK10,TJP1,CCR5,ZEB2,ITGA6,ROCK2,DOCK8,PTEN,PIK3R1,GCNT1,PLXNA4
positive regulation of macromolecule biosynthetic process	GO:0010557	3.45153e-06	5.46199	2697	96	31	26944	ZFHX3,MEF2A,NRIP1,MAF,TGFBR1,PICALM,SALL1,CCR5,ZEB2,TCF4,SLC40A1,DDX17,ITGA6,KAT6A,SETD2,ZMIZ1,ROCK2,PTEN,PWWP2A,PIK3R1,NFAT5,SFPQ,NSD1,ZFP292,ATRX,MAML3,ASH1L,PLD1,SOX4,PHIP,ZBTB20
regulation of developmental process	GO:0050793	3.48269e-06	5.45809	2698	96	31	26944	P2RY12,CX3CR1,ZFHX3,EPB41L2,MAF,TGFBR1,TANC2,BMP2K,PICALM,PDE3B,SLC8A1,TJP1,CCR5,ZEB2,STAB1,TCF4,CSMD3,DDX17,ZMIZ1,DLEU2,ROCK2,DIP2B,DDX6,PTEN,HOOK3,PPP1R9A,PIK3R1,ANKRD17,PLXNA4,SOX4,PHIP
cellular component organization or biogenesis	GO:0071840	3.63908e-06	5.43901	7815	96	56	26944	P2RY12,CX3CR1,MACF1,MEF2A,EPB41L2,SRGAP2,TGFBR1,ARHGAP5,FCHSD2,NAV3,TANC2,BMP2K,MERTK,KCTD12,PICALM,GOLM1,ELMO1,DST,SSH2,DOCK10,NAV2,TJP1,CCR5,ZEB2,TCF4,CSMD3,DDX17,ABCA1,ITGA6,KAT6A,CHD9,SETD2,ZMIZ1,DLEU2,ROCK2,CBL,DIP2B,DDX6,PTEN,HOOK3,PWWP2A,PPP1R9A,PIK3R1,NFAT5,SFPQ,KMT2C,NSD1,CEP68,ATRX,ASH1L,PLD1,PLXNA4,LIFR,RAPGEF6,PHIP,KCNQ1OT1
positive regulation of nucleobase-containing compound metabolic process	GO:0045935	4.18539e-06	5.37826	2083	96	27	26944	ZFHX3,MEF2A,NRIP1,MAF,TGFBR1,PICALM,SALL1,ZEB2,TCF4,SLC40A1,DDX17,TNRC6B,ITGA6,KAT6A,ZMIZ1,PWWP2A,PIK3R1,NFAT5,SFPQ,NSD1,ZFP292,ATRX,MAML3,ASH1L,SOX4,PHIP,ZBTB20
cellular component organization	GO:0016043	4.42119e-06	5.35446	7612	96	55	26944	P2RY12,CX3CR1,MACF1,MEF2A,EPB41L2,SRGAP2,TGFBR1,ARHGAP5,FCHSD2,NAV3,TANC2,BMP2K,MERTK,KCTD12,PICALM,GOLM1,ELMO1,DST,SSH2,DOCK10,NAV2,TJP1,CCR5,ZEB2,TCF4,CSMD3,ABCA1,ITGA6,KAT6A,CHD9,SETD2,ZMIZ1,DLEU2,ROCK2,CBL,DIP2B,DDX6,PTEN,HOOK3,PWWP2A,PPP1R9A,PIK3R1,NFAT5,SFPQ,KMT2C,NSD1,CEP68,ATRX,ASH1L,PLD1,PLXNA4,LIFR,RAPGEF6,PHIP,KCNQ1OT1
positive regulation of macromolecule metabolic process	GO:0010604	4.79143e-06	5.31953	3427	96	35	26944	CX3CR1,ZFHX3,MEF2A,NRIP1,MAF,TGFBR1,PICALM,SALL1,CCR5,ZEB2,TCF4,SLC40A1,BANK1,DDX17,TNRC6B,ITGA6,KAT6A,SETD2,ZMIZ1,ROCK2,DIP2B,PTEN,PWWP2A,PIK3R1,NFAT5,SFPQ,NSD1,ZFP292,ATRX,MAML3,ASH1L,PLD1,SOX4,PHIP,ZBTB20
anatomical structure morphogenesis	GO:0009653	6.08212e-06	5.21594	2761	96	31	26944	CX3CR1,MEF2A,EPB41L2,SRGAP2,TGFBR1,TANC2,PICALM,SALL1,PDE3B,DST,DOCK10,TJP1,CCR5,ZEB2,STAB1,TCF4,SLC40A1,ITGA6,SETD2,ZMIZ1,ROCK2,DIP2B,PTEN,PPP1R9A,GCNT1,ATRX,ASH1L,PLXNA4,SOX4,LIFR,PHIP
positive regulation of cellular biosynthetic process	GO:0031328	8.44473e-06	5.07341	2799	96	31	26944	ZFHX3,MEF2A,NRIP1,MAF,TGFBR1,PICALM,SALL1,CCR5,ZEB2,TCF4,SLC40A1,DDX17,ITGA6,KAT6A,SETD2,ZMIZ1,ROCK2,PTEN,PWWP2A,PIK3R1,NFAT5,SFPQ,NSD1,ZFP292,ATRX,MAML3,ASH1L,PLD1,SOX4,PHIP,ZBTB20
positive regulation of biosynthetic process	GO:0009891	1.07143e-05	4.97004	2827	96	31	26944	ZFHX3,MEF2A,NRIP1,MAF,TGFBR1,PICALM,SALL1,CCR5,ZEB2,TCF4,SLC40A1,DDX17,ITGA6,KAT6A,SETD2,ZMIZ1,ROCK2,PTEN,PWWP2A,PIK3R1,NFAT5,SFPQ,NSD1,ZFP292,ATRX,MAML3,ASH1L,PLD1,SOX4,PHIP,ZBTB20
regulation of primary metabolic process	GO:0080090	1.99419e-05	4.70023	5407	96	44	26944	CX3CR1,ZFHX3,MEF2A,NRIP1,IVNS1ABP,MAF,TGFBR1,PICALM,GOLM1,SALL1,PDE3B,ZEB2,TCF4,SLC40A1,BANK1,ZFP652,DDX17,TNRC6B,KLF3,ITGA6,KAT6A,SETD2,ZMIZ1,ROCK2,DIP2B,DDX6,PTEN,PWWP2A,HNRNPH1,ZFP638,PIK3R1,NFAT5,SFPQ,KMT2C,NSD1,ZFP292,ATRX,MAML3,ASH1L,ANKRD17,PLD1,SOX4,PHIP,ZBTB20
positive regulation of cellular metabolic process	GO:0031325	1.99826e-05	4.69935	3434	96	34	26944	CX3CR1,ZFHX3,MEF2A,NRIP1,MAF,TGFBR1,PICALM,SALL1,CCR5,ZEB2,TCF4,SLC40A1,BANK1,DDX17,TNRC6B,ITGA6,KAT6A,SETD2,ZMIZ1,ROCK2,PTEN,PWWP2A,PIK3R1,NFAT5,SFPQ,NSD1,ZFP292,ATRX,MAML3,ASH1L,PLD1,SOX4,PHIP,ZBTB20
generation of neurons	GO:0048699	2.28652e-05	4.64082	1651	96	23	26944	CX3CR1,ZFHX3,MEF2A,SRGAP2,TGFBR1,TANC2,PICALM,DST,DOCK10,CCR5,ZEB2,TCF4,CSMD3,ITGA6,ZMIZ1,DLEU2,DIP2B,DDX6,PTEN,PPP1R9A,PLXNA4,SOX4,LIFR
cellular process	GO:0009987	2.4793e-05	4.60567	20967	96	94	26944	P2RY12,CX3CR1,MALAT1,ZFHX3,MACF1,MEF2A,EPB41L2,NRIP1,SRGAP2,IVNS1ABP,MAF,TGFBR1,CD164,ARHGAP5,FCHSD2,NAV3,TANC2,BMP2K,MERTK,KCTD12,PICALM,GOLM1,ABCA9,ELMO1,SALL1,PDE3B,DST,DOCK4,SRRM2,SSH2,SLC8A1,DOCK10,RAPGEF5,NAV2,TJP1,FRMD4A,P2RY13,CCR5,ZEB2,PAG1,STAB1,TCF4,SLC40A1,BANK1,ZFP652,CMTM6,CSMD3,CTTNBP2NL,SLCO2B1,DDX17,TNRC6B,KLF3,ABCA1,ITGA6,INTS6L,KAT6A,CHD9,DENND4A,SETD2,ZMIZ1,DLEU2,ROCK2,CBL,GIT…
cell migration	GO:0016477	3.16986e-05	4.49896	1538	96	22	26944	P2RY12,CX3CR1,SRGAP2,TGFBR1,ARHGAP5,NAV3,MERTK,DOCK4,SSH2,DOCK10,TJP1,CCR5,ZEB2,ITGA6,SETD2,ZMIZ1,ROCK2,DOCK8,PTEN,PIK3R1,GCNT1,PLXNA4
locomotion	GO:0040011	3.4357e-05	4.46398	1273	96	20	26944	P2RY12,CX3CR1,MALAT1,SRGAP2,TGFBR1,ARHGAP5,NAV3,DOCK4,SSH2,DOCK10,TJP1,CCR5,ZEB2,ITGA6,ROCK2,DOCK8,PTEN,PIK3R1,GCNT1,PLXNA4
neuron differentiation	GO:0030182	4.52789e-05	4.3441	1569	96	22	26944	ZFHX3,MEF2A,SRGAP2,TGFBR1,TANC2,PICALM,DST,DOCK10,CCR5,ZEB2,TCF4,CSMD3,ITGA6,ZMIZ1,DLEU2,DIP2B,DDX6,PTEN,PPP1R9A,PLXNA4,SOX4,LIFR
positive regulation of metabolic process	GO:0009893	4.89354e-05	4.31038	3745	96	35	26944	CX3CR1,ZFHX3,MEF2A,NRIP1,MAF,TGFBR1,PICALM,SALL1,CCR5,ZEB2,TCF4,SLC40A1,BANK1,DDX17,TNRC6B,ITGA6,KAT6A,SETD2,ZMIZ1,ROCK2,DIP2B,PTEN,PWWP2A,PIK3R1,NFAT5,SFPQ,NSD1,ZFP292,ATRX,MAML3,ASH1L,PLD1,SOX4,PHIP,ZBTB20
regulation of gene expression	GO:0010468	5.85652e-05	4.23236	5382	96	43	26944	CX3CR1,ZFHX3,MEF2A,NRIP1,MAF,TGFBR1,NAV3,MERTK,PICALM,SALL1,CCR5,ZEB2,TCF4,SLC40A1,BANK1,ZFP652,DDX17,TNRC6B,KLF3,ITGA6,KAT6A,SETD2,ZMIZ1,ROCK2,DDX6,PTEN,PWWP2A,HNRNPH1,ZFP638,PIK3R1,NFAT5,SFPQ,KMT2C,NSD1,ZFP292,ATRX,MAML3,ASH1L,PLD1,SOX4,PHIP,ZBTB20,KCNQ1OT1
positive regulation of transcription by RNA polymerase II	GO:0045944	5.87676e-05	4.23086	1315	96	20	26944	MEF2A,NRIP1,MAF,SALL1,ZEB2,TCF4,SLC40A1,DDX17,ITGA6,ZMIZ1,PWWP2A,PIK3R1,NFAT5,SFPQ,ZFP292,ATRX,MAML3,ASH1L,SOX4,PHIP
cytoskeleton organization	GO:0007010	6.98022e-05	4.15613	1466	96	21	26944	MACF1,MEF2A,EPB41L2,SRGAP2,TGFBR1,FCHSD2,NAV3,ELMO1,DST,SSH2,TJP1,ZEB2,SETD2,ROCK2,PTEN,HOOK3,PPP1R9A,PIK3R1,CEP68,ATRX,PHIP
regulation of nitrogen compound metabolic process	GO:0051171	8.17967e-05	4.08726	5229	96	42	26944	CX3CR1,ZFHX3,MEF2A,NRIP1,IVNS1ABP,MAF,TGFBR1,PICALM,SALL1,ZEB2,TCF4,SLC40A1,BANK1,ZFP652,DDX17,TNRC6B,KLF3,ITGA6,KAT6A,SETD2,ZMIZ1,ROCK2,DIP2B,DDX6,PTEN,PWWP2A,HNRNPH1,ZFP638,PIK3R1,NFAT5,SFPQ,KMT2C,NSD1,ZFP292,ATRX,MAML3,ASH1L,ANKRD17,PLD1,SOX4,PHIP,ZBTB20
small GTPase-mediated signal transduction	GO:0007264	9.64671e-05	4.01562	437	96	12	26944	ARHGAP5,ELMO1,DOCK4,DOCK10,RAPGEF5,ABCA1,DENND4A,ROCK2,CBL,GIT2,DOCK8,RAPGEF6
regulation of macromolecule biosynthetic process	GO:0010556	0.000116665	3.93306	5506	96	43	26944	CX3CR1,ZFHX3,MEF2A,NRIP1,MAF,TGFBR1,NAV3,MERTK,PICALM,SALL1,CCR5,ZEB2,TCF4,SLC40A1,BANK1,ZFP652,DDX17,TNRC6B,KLF3,ITGA6,KAT6A,SETD2,ZMIZ1,ROCK2,DDX6,PTEN,PWWP2A,HNRNPH1,ZFP638,PIK3R1,NFAT5,SFPQ,KMT2C,NSD1,ZFP292,ATRX,MAML3,ASH1L,PLD1,SOX4,PHIP,ZBTB20,KCNQ1OT1
regulation of plasma membrane bounded cell projection organization	GO:0120035	0.000123663	3.90776	751	96	15	26944	P2RY12,TGFBR1,TANC2,PICALM,CCR5,ZEB2,CSMD3,ITGA6,DLEU2,DIP2B,PTEN,PPP1R9A,PIK3R1,PLD1,PLXNA4
regulation of multicellular organismal process	GO:0051239	0.000150395	3.82277	3165	96	31	26944	CX3CR1,MEF2A,MAF,TGFBR1,ARHGAP5,NAV3,BMP2K,MERTK,PICALM,PDE3B,DOCK4,SLC8A1,TJP1,CCR5,ZEB2,PAG1,STAB1,TCF4,BANK1,ABCA1,SETD2,ZMIZ1,ROCK2,DOCK8,DIP2B,PTEN,HOOK3,PIK3R1,PLXNA4,SOX4,ZBTB20
regulation of cell projection organization	GO:0031344	0.00015712	3.80377	765	96	15	26944	P2RY12,TGFBR1,TANC2,PICALM,CCR5,ZEB2,CSMD3,ITGA6,DLEU2,DIP2B,PTEN,PPP1R9A,PIK3R1,PLD1,PLXNA4
cell differentiation	GO:0030154	0.000220979	3.65565	4777	96	39	26944	P2RY12,CX3CR1,ZFHX3,MEF2A,SRGAP2,MAF,TGFBR1,NAV3,TANC2,MERTK,PICALM,SALL1,DST,SSH2,DOCK10,NAV2,TJP1,CCR5,ZEB2,TCF4,CSMD3,DDX17,ITGA6,KAT6A,SETD2,ZMIZ1,DLEU2,ROCK2,DIP2B,DDX6,PTEN,HOOK3,PPP1R9A,PIK3R1,ATRX,ANKRD17,PLXNA4,SOX4,LIFR
cellular developmental process	GO:0048869	0.000222249	3.65316	4778	96	39	26944	P2RY12,CX3CR1,ZFHX3,MEF2A,SRGAP2,MAF,TGFBR1,NAV3,TANC2,MERTK,PICALM,SALL1,DST,SSH2,DOCK10,NAV2,TJP1,CCR5,ZEB2,TCF4,CSMD3,DDX17,ITGA6,KAT6A,SETD2,ZMIZ1,DLEU2,ROCK2,DIP2B,DDX6,PTEN,HOOK3,PPP1R9A,PIK3R1,ATRX,ANKRD17,PLXNA4,SOX4,LIFR
regulation of anatomical structure morphogenesis	GO:0022603	0.000225046	3.64773	904	96	16	26944	CX3CR1,EPB41L2,TANC2,PICALM,PDE3B,TJP1,CCR5,ZEB2,STAB1,TCF4,ROCK2,DIP2B,PTEN,PPP1R9A,PLXNA4,PHIP
regulation of cellular biosynthetic process	GO:0031326	0.000269963	3.5687	5663	96	43	26944	CX3CR1,ZFHX3,MEF2A,NRIP1,MAF,TGFBR1,NAV3,MERTK,PICALM,SALL1,CCR5,ZEB2,TCF4,SLC40A1,BANK1,ZFP652,DDX17,TNRC6B,KLF3,ITGA6,KAT6A,SETD2,ZMIZ1,ROCK2,DDX6,PTEN,PWWP2A,HNRNPH1,ZFP638,PIK3R1,NFAT5,SFPQ,KMT2C,NSD1,ZFP292,ATRX,MAML3,ASH1L,PLD1,SOX4,PHIP,ZBTB20,KCNQ1OT1
regulation of macromolecule metabolic process	GO:0060255	0.000310651	3.50773	6358	96	46	26944	CX3CR1,ZFHX3,MEF2A,NRIP1,IVNS1ABP,MAF,TGFBR1,NAV3,MERTK,PICALM,SALL1,CCR5,ZEB2,TCF4,SLC40A1,BANK1,ZFP652,DDX17,TNRC6B,KLF3,ITGA6,KAT6A,SETD2,ZMIZ1,ROCK2,DIP2B,DDX6,PTEN,PWWP2A,HNRNPH1,ZFP638,PIK3R1,NFAT5,SFPQ,KMT2C,NSD1,ZFP292,ATRX,MAML3,ASH1L,ANKRD17,PLD1,SOX4,PHIP,ZBTB20,KCNQ1OT1
regulation of RNA metabolic process	GO:0051252	0.000333574	3.47681	3653	96	33	26944	ZFHX3,MEF2A,NRIP1,MAF,TGFBR1,PICALM,SALL1,ZEB2,TCF4,SLC40A1,ZFP652,DDX17,TNRC6B,KLF3,ITGA6,KAT6A,SETD2,ZMIZ1,PWWP2A,HNRNPH1,ZFP638,PIK3R1,NFAT5,SFPQ,KMT2C,NSD1,ZFP292,ATRX,MAML3,ASH1L,SOX4,PHIP,ZBTB20
regulation of biosynthetic process	GO:0009889	0.000337564	3.47164	5706	96	43	26944	CX3CR1,ZFHX3,MEF2A,NRIP1,MAF,TGFBR1,NAV3,MERTK,PICALM,SALL1,CCR5,ZEB2,TCF4,SLC40A1,BANK1,ZFP652,DDX17,TNRC6B,KLF3,ITGA6,KAT6A,SETD2,ZMIZ1,ROCK2,DDX6,PTEN,PWWP2A,HNRNPH1,ZFP638,PIK3R1,NFAT5,SFPQ,KMT2C,NSD1,ZFP292,ATRX,MAML3,ASH1L,PLD1,SOX4,PHIP,ZBTB20,KCNQ1OT1
regulation of metabolic process	GO:0019222	0.000423236	3.37342	6882	96	48	26944	CX3CR1,ZFHX3,MEF2A,NRIP1,IVNS1ABP,MAF,TGFBR1,NAV3,MERTK,PICALM,GOLM1,SALL1,PDE3B,CCR5,ZEB2,TCF4,SLC40A1,BANK1,ZFP652,DDX17,TNRC6B,KLF3,ITGA6,KAT6A,SETD2,ZMIZ1,ROCK2,DIP2B,DDX6,PTEN,PWWP2A,HNRNPH1,ZFP638,PIK3R1,NFAT5,SFPQ,KMT2C,NSD1,ZFP292,ATRX,MAML3,ASH1L,ANKRD17,PLD1,SOX4,PHIP,ZBTB20,KCNQ1OT1
plasma membrane bounded cell projection organization	GO:0120036	0.000596809	3.22416	1666	96	21	26944	P2RY12,MEF2A,SRGAP2,TGFBR1,TANC2,PICALM,DST,DOCK10,CCR5,ZEB2,CSMD3,ITGA6,DLEU2,DIP2B,PTEN,PPP1R9A,PIK3R1,PLD1,PLXNA4,LIFR,RAPGEF6
regulation of nucleobase-containing compound metabolic process	GO:0019219	0.000634505	3.19756	3949	96	34	26944	ZFHX3,MEF2A,NRIP1,MAF,TGFBR1,PICALM,SALL1,ZEB2,TCF4,SLC40A1,ZFP652,DDX17,TNRC6B,KLF3,ITGA6,KAT6A,SETD2,ZMIZ1,PWWP2A,HNRNPH1,ZFP638,PIK3R1,NFAT5,SFPQ,KMT2C,NSD1,ZFP292,ATRX,MAML3,ASH1L,ANKRD17,SOX4,PHIP,ZBTB20
regulation of multicellular organismal development	GO:2000026	0.000833503	3.07909	1550	96	20	26944	CX3CR1,MAF,TGFBR1,BMP2K,PICALM,PDE3B,SLC8A1,TJP1,CCR5,ZEB2,STAB1,TCF4,ZMIZ1,ROCK2,DIP2B,PTEN,HOOK3,PIK3R1,PLXNA4,SOX4
cell projection organization	GO:0030030	0.000880982	3.05503	1706	96	21	26944	P2RY12,MEF2A,SRGAP2,TGFBR1,TANC2,PICALM,DST,DOCK10,CCR5,ZEB2,CSMD3,ITGA6,DLEU2,DIP2B,PTEN,PPP1R9A,PIK3R1,PLD1,PLXNA4,LIFR,RAPGEF6
animal organ development	GO:0048513	0.00103048	2.98696	3260	96	30	26944	CX3CR1,MEF2A,NRIP1,SRGAP2,MAF,TGFBR1,CD164,ARHGAP5,BMP2K,MERTK,SALL1,SLC8A1,NAV2,ZEB2,SLC40A1,DDX17,ITGA6,SETD2,ZMIZ1,ROCK2,CBL,GIT2,PTEN,HOOK3,GCNT1,ATRX,ASH1L,PLXNA4,SOX4,LIFR
regulation of cellular component organization	GO:0051128	0.00107332	2.96927	2546	96	26	26944	P2RY12,TGFBR1,FCHSD2,NAV3,TANC2,BMP2K,MERTK,PICALM,SSH2,TJP1,CCR5,ZEB2,CSMD3,ABCA1,ITGA6,DLEU2,ROCK2,CBL,DIP2B,PTEN,PPP1R9A,PIK3R1,SFPQ,ATRX,PLD1,PLXNA4
actomyosin structure organization	GO:0031032	0.00145872	2.83603	207	96	8	26944	MEF2A,EPB41L2,TGFBR1,TJP1,ZEB2,ROCK2,PPP1R9A,PIK3R1
regulation of cell differentiation	GO:0045595	0.00147638	2.8308	1761	96	21	26944	P2RY12,CX3CR1,ZFHX3,MAF,TGFBR1,PICALM,CCR5,ZEB2,TCF4,DDX17,ZMIZ1,DLEU2,ROCK2,DIP2B,DDX6,PTEN,HOOK3,PIK3R1,ANKRD17,PLXNA4,SOX4
cell adhesion	GO:0007155	0.00157692	2.80219	1465	96	19	26944	P2RY12,CX3CR1,CD164,MERTK,PDE3B,DST,TJP1,CCR5,PAG1,STAB1,ITGA6,ZMIZ1,DOCK8,PTEN,PIK3R1,NFAT5,GCNT1,PLXNA4,SOX4
regulation of cell adhesion	GO:0030155	0.00172056	2.76433	800	96	14	26944	P2RY12,PDE3B,TJP1,CCR5,PAG1,ITGA6,ZMIZ1,DOCK8,PTEN,PIK3R1,NFAT5,GCNT1,PLXNA4,SOX4
regulation of DNA-templated transcription	GO:0006355	0.00177438	2.75095	3344	96	30	26944	ZFHX3,MEF2A,NRIP1,MAF,TGFBR1,PICALM,SALL1,ZEB2,TCF4,SLC40A1,ZFP652,DDX17,KLF3,ITGA6,KAT6A,SETD2,ZMIZ1,PWWP2A,PIK3R1,NFAT5,SFPQ,KMT2C,NSD1,ZFP292,ATRX,MAML3,ASH1L,SOX4,PHIP,ZBTB20
regulation of RNA biosynthetic process	GO:2001141	0.00189044	2.72344	3354	96	30	26944	ZFHX3,MEF2A,NRIP1,MAF,TGFBR1,PICALM,SALL1,ZEB2,TCF4,SLC40A1,ZFP652,DDX17,KLF3,ITGA6,KAT6A,SETD2,ZMIZ1,PWWP2A,PIK3R1,NFAT5,SFPQ,KMT2C,NSD1,ZFP292,ATRX,MAML3,ASH1L,SOX4,PHIP,ZBTB20
neuron projection morphogenesis	GO:0048812	0.00223374	2.65097	699	96	13	26944	MEF2A,SRGAP2,TANC2,PICALM,DST,DOCK10,CCR5,ZEB2,DIP2B,PTEN,PPP1R9A,PLXNA4,LIFR
plasma membrane bounded cell projection morphogenesis	GO:0120039	0.00282512	2.54896	714	96	13	26944	MEF2A,SRGAP2,TANC2,PICALM,DST,DOCK10,CCR5,ZEB2,DIP2B,PTEN,PPP1R9A,PLXNA4,LIFR
regulation of cell-cell adhesion	GO:0022407	0.00305803	2.51456	498	96	11	26944	TJP1,CCR5,PAG1,ITGA6,ZMIZ1,DOCK8,PTEN,PIK3R1,NFAT5,GCNT1,SOX4
cell projection morphogenesis	GO:0048858	0.00314604	2.50224	721	96	13	26944	MEF2A,SRGAP2,TANC2,PICALM,DST,DOCK10,CCR5,ZEB2,DIP2B,PTEN,PPP1R9A,PLXNA4,LIFR
positive regulation of cell motility	GO:2000147	0.00316954	2.499	607	96	12	26944	P2RY12,CX3CR1,MALAT1,TGFBR1,ARHGAP5,DOCK4,SSH2,TJP1,ITGA6,ROCK2,DOCK8,PIK3R1
regulation of cellular metabolic process	GO:0031323	0.0036073	2.44282	6425	96	44	26944	CX3CR1,ZFHX3,MEF2A,NRIP1,MAF,TGFBR1,NAV3,MERTK,PICALM,SALL1,CCR5,ZEB2,TCF4,SLC40A1,BANK1,ZFP652,DDX17,TNRC6B,KLF3,ITGA6,KAT6A,SETD2,ZMIZ1,ROCK2,DDX6,PTEN,PWWP2A,HNRNPH1,ZFP638,PIK3R1,NFAT5,SFPQ,KMT2C,NSD1,ZFP292,ATRX,MAML3,ASH1L,ANKRD17,PLD1,SOX4,PHIP,ZBTB20,KCNQ1OT1
DNA-templated transcription	GO:0006351	0.00388795	2.41028	3471	96	30	26944	ZFHX3,MEF2A,NRIP1,MAF,TGFBR1,PICALM,SALL1,ZEB2,TCF4,SLC40A1,ZFP652,DDX17,KLF3,ITGA6,KAT6A,SETD2,ZMIZ1,PWWP2A,PIK3R1,NFAT5,SFPQ,KMT2C,NSD1,ZFP292,ATRX,MAML3,ASH1L,SOX4,PHIP,ZBTB20
multicellular organismal process	GO:0032501	0.00400111	2.39782	9132	96	55	26944	P2RY12,CX3CR1,ZFHX3,MEF2A,NRIP1,SRGAP2,MAF,TGFBR1,ARHGAP5,NAV3,TANC2,BMP2K,MERTK,PICALM,SALL1,PDE3B,DST,DOCK4,SSH2,SLC8A1,DOCK10,NAV2,TJP1,CCR5,ZEB2,PAG1,STAB1,TCF4,SLC40A1,BANK1,CSMD3,ABCA1,ITGA6,SETD2,ZMIZ1,DLEU2,ROCK2,CBL,GIT2,DOCK8,DIP2B,DDX6,PTEN,HOOK3,PPP1R9A,PIK3R1,NFAT5,GCNT1,ATRX,ASH1L,ANKRD17,PLXNA4,SOX4,LIFR,ZBTB20
positive regulation of locomotion	GO:0040017	0.00421476	2.37523	624	96	12	26944	P2RY12,CX3CR1,MALAT1,TGFBR1,ARHGAP5,DOCK4,SSH2,TJP1,ITGA6,ROCK2,DOCK8,PIK3R1
neuron projection development	GO:0031175	0.00434547	2.36196	1131	96	16	26944	MEF2A,SRGAP2,TANC2,PICALM,DST,DOCK10,CCR5,ZEB2,CSMD3,ITGA6,DLEU2,DIP2B,PTEN,PPP1R9A,PLXNA4,LIFR
RNA biosynthetic process	GO:0032774	0.00446097	2.35057	3494	96	30	26944	ZFHX3,MEF2A,NRIP1,MAF,TGFBR1,PICALM,SALL1,ZEB2,TCF4,SLC40A1,ZFP652,DDX17,KLF3,ITGA6,KAT6A,SETD2,ZMIZ1,PWWP2A,PIK3R1,NFAT5,SFPQ,KMT2C,NSD1,ZFP292,ATRX,MAML3,ASH1L,SOX4,PHIP,ZBTB20
transcription by RNA polymerase II	GO:0006366	0.00461202	2.33611	2571	96	25	26944	ZFHX3,MEF2A,NRIP1,MAF,SALL1,ZEB2,TCF4,SLC40A1,ZFP652,DDX17,KLF3,ITGA6,SETD2,ZMIZ1,PWWP2A,PIK3R1,NFAT5,SFPQ,ZFP292,ATRX,MAML3,ASH1L,SOX4,PHIP,ZBTB20
cellular nitrogen compound biosynthetic process	GO:0044271	0.00465131	2.33242	4715	96	36	26944	CX3CR1,ZFHX3,MEF2A,NRIP1,MAF,TGFBR1,PICALM,SALL1,ZEB2,TCF4,SLC40A1,BANK1,ZFP652,DDX17,TNRC6B,KLF3,ITGA6,KAT6A,SETD2,ZMIZ1,ROCK2,DDX6,PWWP2A,PIK3R1,NFAT5,SFPQ,KMT2C,NSD1,ZFP292,ATRX,MAML3,ASH1L,PLD1,SOX4,PHIP,ZBTB20
neuron development	GO:0048666	0.00509316	2.29301	1287	96	17	26944	MEF2A,SRGAP2,TANC2,PICALM,DST,DOCK10,CCR5,ZEB2,CSMD3,ITGA6,ZMIZ1,DLEU2,DIP2B,PTEN,PPP1R9A,PLXNA4,LIFR
stress fiber assembly	GO:0043149	0.00601143	2.22102	113	96	6	26944	TGFBR1,TJP1,ZEB2,ROCK2,PPP1R9A,PIK3R1
contractile actin filament bundle assembly	GO:0030038	0.00601143	2.22102	113	96	6	26944	TGFBR1,TJP1,ZEB2,ROCK2,PPP1R9A,PIK3R1
cell development	GO:0048468	0.00773306	2.11165	3202	96	28	26944	CX3CR1,MEF2A,SRGAP2,MAF,TANC2,MERTK,PICALM,DST,DOCK10,TJP1,CCR5,ZEB2,CSMD3,ITGA6,KAT6A,SETD2,ZMIZ1,DLEU2,ROCK2,DIP2B,PTEN,HOOK3,PPP1R9A,PIK3R1,ATRX,PLXNA4,SOX4,LIFR
cell morphogenesis	GO:0000902	0.00783522	2.10595	1045	96	15	26944	MEF2A,EPB41L2,SRGAP2,TANC2,PICALM,DST,DOCK10,CCR5,ZEB2,DIP2B,PTEN,PPP1R9A,PLXNA4,LIFR,PHIP
regulation of transcription by RNA polymerase II	GO:0006357	0.00872424	2.05927	2485	96	24	26944	ZFHX3,MEF2A,NRIP1,MAF,SALL1,ZEB2,TCF4,SLC40A1,ZFP652,DDX17,KLF3,ITGA6,ZMIZ1,PWWP2A,PIK3R1,NFAT5,SFPQ,ZFP292,ATRX,MAML3,ASH1L,SOX4,PHIP,ZBTB20
cell communication	GO:0007154	0.0087403	2.05847	7582	96	48	26944	P2RY12,CX3CR1,MEF2A,SRGAP2,IVNS1ABP,TGFBR1,ARHGAP5,FCHSD2,BMP2K,MERTK,ELMO1,SALL1,PDE3B,DOCK4,SLC8A1,DOCK10,RAPGEF5,P2RY13,CCR5,ZEB2,PAG1,STAB1,TCF4,BANK1,DDX17,ABCA1,ITGA6,DENND4A,ZMIZ1,ROCK2,CBL,GIT2,DOCK8,PTEN,PPP1R9A,PIK3R1,NFAT5,SFPQ,ATRX,MAML3,ASH1L,ANKRD17,PLD1,PLXNA4,SOX4,LIFR,RAPGEF6,PHIP
regulation of neuron projection development	GO:0010975	0.00908213	2.04181	558	96	11	26944	TANC2,PICALM,CCR5,ZEB2,CSMD3,ITGA6,DLEU2,DIP2B,PTEN,PPP1R9A,PLXNA4
cell-cell adhesion	GO:0098609	0.0103751	1.98401	934	96	14	26944	P2RY12,CX3CR1,CD164,TJP1,CCR5,PAG1,ITGA6,ZMIZ1,DOCK8,PTEN,PIK3R1,NFAT5,GCNT1,SOX4
negative regulation of multicellular organismal process	GO:0051241	0.0107062	1.97037	1214	96	16	26944	CX3CR1,TGFBR1,NAV3,MERTK,PDE3B,DOCK4,CCR5,PAG1,STAB1,TCF4,BANK1,ROCK2,DIP2B,PTEN,HOOK3,PIK3R1
negative regulation of developmental process	GO:0051093	0.0113906	1.94346	1078	96	15	26944	P2RY12,TGFBR1,PDE3B,CCR5,STAB1,TCF4,DLEU2,ROCK2,DIP2B,DDX6,PTEN,HOOK3,PIK3R1,ANKRD17,SOX4
cell junction organization	GO:0034330	0.0117725	1.92913	814	96	13	26944	CX3CR1,SRGAP2,TGFBR1,TANC2,PICALM,DST,DOCK10,TJP1,ROCK2,PTEN,PPP1R9A,PIK3R1,PLXNA4
positive regulation of cell migration	GO:0030335	0.01246	1.90448	577	96	11	26944	P2RY12,CX3CR1,TGFBR1,ARHGAP5,DOCK4,SSH2,TJP1,ITGA6,ROCK2,DOCK8,PIK3R1
cellular anatomical entity morphogenesis	GO:0032989	0.0134183	1.8723	824	96	13	26944	MEF2A,SRGAP2,TANC2,PICALM,DST,DOCK10,CCR5,ZEB2,DIP2B,PTEN,PPP1R9A,PLXNA4,LIFR
filopodium assembly	GO:0046847	0.0135621	1.86767	75	96	5	26944	SRGAP2,TGFBR1,ITGA6,PPP1R9A,PIK3R1
positive regulation of cellular component organization	GO:0051130	0.0151435	1.81977	1248	96	16	26944	P2RY12,TGFBR1,FCHSD2,NAV3,MERTK,PICALM,ZEB2,ABCA1,ITGA6,ROCK2,CBL,PPP1R9A,PIK3R1,SFPQ,ATRX,PLXNA4
negative regulation of metabolic process	GO:0009892	0.0170098	1.7693	3336	96	28	26944	CX3CR1,ZFHX3,MEF2A,NRIP1,IVNS1ABP,MAF,TGFBR1,NAV3,MERTK,PICALM,SALL1,PDE3B,ZEB2,TCF4,BANK1,DDX17,TNRC6B,KLF3,KAT6A,ROCK2,DDX6,PTEN,PIK3R1,SFPQ,ATRX,SOX4,ZBTB20,KCNQ1OT1
cellular response to stimulus	GO:0051716	0.0170268	1.76887	8752	96	52	26944	P2RY12,CX3CR1,MEF2A,NRIP1,SRGAP2,IVNS1ABP,TGFBR1,ARHGAP5,BMP2K,MERTK,ELMO1,SALL1,PDE3B,DOCK4,DOCK10,RAPGEF5,TJP1,P2RY13,CCR5,ZEB2,PAG1,TCF4,BANK1,DDX17,KLF3,ABCA1,ITGA6,KAT6A,DENND4A,SETD2,ZMIZ1,ROCK2,CBL,GIT2,DOCK8,PTEN,HNRNPH1,PPP1R9A,PIK3R1,NFAT5,SFPQ,ATRX,MAML3,ASH1L,ANKRD17,PLD1,PLXNA4,SOX4,LIFR,RAPGEF6,PHIP,ZBTB20
brain development	GO:0007420	0.0187682	1.72658	723	96	12	26944	CX3CR1,SRGAP2,SALL1,NAV2,ZEB2,SETD2,ZMIZ1,GIT2,PTEN,HOOK3,ATRX,PLXNA4
cellular response to chemical stimulus	GO:0070887	0.0189885	1.72151	3162	96	27	26944	P2RY12,CX3CR1,MEF2A,NRIP1,DOCK4,TJP1,P2RY13,CCR5,DDX17,KLF3,ABCA1,ITGA6,ZMIZ1,ROCK2,CBL,DOCK8,PTEN,HNRNPH1,PPP1R9A,PIK3R1,NFAT5,ATRX,PLD1,PLXNA4,SOX4,LIFR,ZBTB20
vagus nerve development	GO:0021564	0.0232645	1.63331	2	96	2	26944	NAV2,PLXNA4
regulation of cellular component size	GO:0032535	0.0241444	1.61718	399	96	9	26944	ARHGAP5,FCHSD2,PICALM,SSH2,CCR5,DIP2B,PTEN,PPP1R9A,PLXNA4
signal transduction	GO:0007165	0.025697	1.59012	6895	96	44	26944	P2RY12,CX3CR1,MEF2A,SRGAP2,IVNS1ABP,TGFBR1,ARHGAP5,BMP2K,MERTK,ELMO1,SALL1,PDE3B,DOCK4,DOCK10,RAPGEF5,P2RY13,CCR5,ZEB2,PAG1,TCF4,BANK1,DDX17,ABCA1,ITGA6,DENND4A,ZMIZ1,ROCK2,CBL,GIT2,DOCK8,PTEN,PPP1R9A,PIK3R1,NFAT5,SFPQ,ATRX,MAML3,ASH1L,ANKRD17,PLXNA4,SOX4,LIFR,RAPGEF6,PHIP
chromatin remodeling	GO:0006338	0.0258974	1.58674	624	96	11	26944	KAT6A,CHD9,SETD2,PWWP2A,NFAT5,SFPQ,KMT2C,NSD1,ATRX,ASH1L,KCNQ1OT1
dendrite development	GO:0016358	0.0260928	1.58348	306	96	8	26944	MEF2A,SRGAP2,TANC2,PICALM,DOCK10,CSMD3,PTEN,PPP1R9A
cell activation	GO:0001775	0.0271762	1.56581	1160	96	15	26944	P2RY12,CX3CR1,TGFBR1,MERTK,DOCK10,ZEB2,PAG1,TCF4,BANK1,ZMIZ1,CBL,DOCK8,PTEN,PIK3R1,SOX4
negative regulation of cellular component organization	GO:0051129	0.0273851	1.56249	751	96	12	26944	NAV3,PICALM,SSH2,TJP1,CCR5,DLEU2,ROCK2,DIP2B,PTEN,PPP1R9A,PIK3R1,ATRX
blood vessel development	GO:0001568	0.0312108	1.5057	761	96	12	26944	CX3CR1,TGFBR1,PDE3B,TJP1,STAB1,TCF4,SETD2,ZMIZ1,ROCK2,PTEN,ANKRD17,SOX4
response to stimulus	GO:0050896	0.031876	1.49654	10506	96	58	26944	P2RY12,CX3CR1,ZFHX3,MEF2A,NRIP1,SRGAP2,IVNS1ABP,TGFBR1,ARHGAP5,BMP2K,MERTK,ELMO1,SALL1,PDE3B,DST,DOCK4,SLC8A1,DOCK10,RAPGEF5,TJP1,P2RY13,CCR5,ZEB2,PAG1,STAB1,TCF4,BANK1,DDX17,KLF3,ABCA1,ITGA6,KAT6A,DENND4A,SETD2,ZMIZ1,ROCK2,CBL,GIT2,DOCK8,PTEN,HNRNPH1,PPP1R9A,PIK3R1,NFAT5,SFPQ,KMT2C,GCNT1,ATRX,MAML3,ASH1L,ANKRD17,PLD1,PLXNA4,SOX4,LIFR,RAPGEF6,PHIP,ZBTB20
tube development	GO:0035295	0.0335259	1.47462	1181	96	15	26944	CX3CR1,TGFBR1,SALL1,PDE3B,TJP1,ZEB2,STAB1,TCF4,SETD2,ZMIZ1,ROCK2,PTEN,ATRX,PLXNA4,SOX4
negative regulation of apoptotic process	GO:0043066	0.0343418	1.46418	1039	96	14	26944	CX3CR1,IVNS1ABP,TGFBR1,MERTK,TJP1,CCR5,SLC40A1,ITGA6,CBL,DOCK8,PTEN,PIK3R1,LIFR,PHIP
phosphatidylinositol 3-kinase/protein kinase B signal transduction	GO:0043491	0.0359807	1.44393	320	96	8	26944	P2RY12,CX3CR1,TGFBR1,MERTK,BANK1,CBL,PTEN,PIK3R1
cell morphogenesis involved in neuron differentiation	GO:0048667	0.0361757	1.44158	647	96	11	26944	MEF2A,TANC2,PICALM,DST,DOCK10,CCR5,ZEB2,DIP2B,PTEN,PPP1R9A,PLXNA4
signaling	GO:0023052	0.0371457	1.43009	7472	96	46	26944	P2RY12,CX3CR1,MEF2A,SRGAP2,IVNS1ABP,TGFBR1,ARHGAP5,FCHSD2,BMP2K,MERTK,ELMO1,SALL1,PDE3B,DOCK4,DOCK10,RAPGEF5,P2RY13,CCR5,ZEB2,PAG1,STAB1,TCF4,BANK1,DDX17,ABCA1,ITGA6,DENND4A,ZMIZ1,ROCK2,CBL,GIT2,DOCK8,PTEN,PPP1R9A,PIK3R1,NFAT5,SFPQ,ATRX,MAML3,ASH1L,ANKRD17,PLXNA4,SOX4,LIFR,RAPGEF6,PHIP
nucleobase-containing compound biosynthetic process	GO:0034654	0.0385855	1.41358	3888	96	30	26944	ZFHX3,MEF2A,NRIP1,MAF,TGFBR1,PICALM,SALL1,ZEB2,TCF4,SLC40A1,ZFP652,DDX17,KLF3,ITGA6,KAT6A,SETD2,ZMIZ1,PWWP2A,PIK3R1,NFAT5,SFPQ,KMT2C,NSD1,ZFP292,ATRX,MAML3,ASH1L,SOX4,PHIP,ZBTB20
head development	GO:0060322	0.0387937	1.41124	778	96	12	26944	CX3CR1,SRGAP2,SALL1,NAV2,ZEB2,SETD2,ZMIZ1,GIT2,PTEN,HOOK3,ATRX,PLXNA4
actin filament-based process	GO:0030029	0.0407958	1.38939	782	96	12	26944	MEF2A,EPB41L2,SRGAP2,TGFBR1,FCHSD2,ELMO1,SSH2,TJP1,ZEB2,ROCK2,PPP1R9A,PIK3R1
blood vessel morphogenesis	GO:0048514	0.0416475	1.38041	657	96	11	26944	CX3CR1,TGFBR1,PDE3B,TJP1,STAB1,TCF4,SETD2,ZMIZ1,ROCK2,PTEN,SOX4
positive regulation of cell-cell adhesion	GO:0022409	0.0420005	1.37675	327	96	8	26944	TJP1,CCR5,ITGA6,ZMIZ1,DOCK8,NFAT5,GCNT1,SOX4
negative regulation of macromolecule metabolic process	GO:0010605	0.0422505	1.37417	3109	96	26	26944	CX3CR1,ZFHX3,MEF2A,NRIP1,IVNS1ABP,MAF,TGFBR1,NAV3,MERTK,PICALM,SALL1,ZEB2,TCF4,BANK1,DDX17,TNRC6B,KLF3,KAT6A,DDX6,PTEN,PIK3R1,SFPQ,ATRX,SOX4,ZBTB20,KCNQ1OT1
regulation of stress fiber assembly	GO:0051492	0.0452802	1.34409	96	96	5	26944	TGFBR1,TJP1,ROCK2,PPP1R9A,PIK3R1
vasculature development	GO:0001944	0.0467738	1.33	793	96	12	26944	CX3CR1,TGFBR1,PDE3B,TJP1,STAB1,TCF4,SETD2,ZMIZ1,ROCK2,PTEN,ANKRD17,SOX4
negative regulation of programmed cell death	GO:0043069	0.0470053	1.32785	1069	96	14	26944	CX3CR1,IVNS1ABP,TGFBR1,MERTK,TJP1,CCR5,SLC40A1,ITGA6,CBL,DOCK8,PTEN,PIK3R1,LIFR,PHIP
circulatory system development	GO:0072359	0.0470703	1.32725	1216	96	15	26944	CX3CR1,MEF2A,TGFBR1,SALL1,PDE3B,TJP1,STAB1,TCF4,SETD2,ZMIZ1,ROCK2,PTEN,ANKRD17,PLXNA4,SOX4

## Sheet: m1_GO BP
term_name	term_id	adjusted_p_value	negative_log10_of_adjusted_p_value	term_size	query_size	intersection_size	effective_domain_size	intersections
cytoplasmic translation	GO:0002181	2.28302e-121	120.641	158	80	61	26944	FAU,RPS4X,RPS21,RPL23,RPS24,RPS9,RPLP1,RPL18A,RPL37A,RPL21,RPL37,RPL39,RPL13,RPS3A1,RPS11,RPS27A,RPS20,RPS15A,RPL30,RPL32,RPL41,RPL34,RPL19,RPS16,RPS29,RPS5,RPL11,RPS14,RPL17,RPS8,RPS3,RPL35A,RPS13,RPL3,RPS12,RPL9,RPS23,RPLP2,RPL28,RPS7,RPLP0,RPL6,RPL22,RPS28,RPS18,RPL10A,RPS26,RPL38,RPS19,RPL8,RPSA,RPL36A,RPL18,RPL36,RPL7,RPL29,RPL35,RPL26,RPL14,RPS10,RPL27A
translation	GO:0006412	9.39255e-90	89.0272	722	80	67	26944	FAU,RPS4X,RPS21,RPL23,RPS24,RPS9,RPLP1,RPL18A,RPL37A,RPL21,RPL37,RPL39,RPL13,RPS3A1,RPS11,RPS27A,RPS20,EEF1A1,RPS15A,RPL30,RPL32,RPL41,RPL34,RPL19,RPS16,RPS29,RPS5,RPL11,RPS14,RPL17,RPS8,RPS3,RPL35A,RPS13,RPL3,RPS12,RPL9,RPS27,RPS23,RPLP2,RPL28,RPS7,RPL10,RPLP0,RPL6,RPL22,RPS28,RPS18,RPL10A,RPS26,RPL38,RPS19,RPL8,RPSA,RPL36A,RPL18,RPL36,RPL7,RPL29,RPL35,RPL26,RACK1,RPL14,RPS10,EEF1B2,RPL27A,MT-RN…
peptide biosynthetic process	GO:0043043	9.22064e-89	88.0352	746	80	67	26944	FAU,RPS4X,RPS21,RPL23,RPS24,RPS9,RPLP1,RPL18A,RPL37A,RPL21,RPL37,RPL39,RPL13,RPS3A1,RPS11,RPS27A,RPS20,EEF1A1,RPS15A,RPL30,RPL32,RPL41,RPL34,RPL19,RPS16,RPS29,RPS5,RPL11,RPS14,RPL17,RPS8,RPS3,RPL35A,RPS13,RPL3,RPS12,RPL9,RPS27,RPS23,RPLP2,RPL28,RPS7,RPL10,RPLP0,RPL6,RPL22,RPS28,RPS18,RPL10A,RPS26,RPL38,RPS19,RPL8,RPSA,RPL36A,RPL18,RPL36,RPL7,RPL29,RPL35,RPL26,RACK1,RPL14,RPS10,EEF1B2,RPL27A,MT-RN…
peptide metabolic process	GO:0006518	6.54739e-85	84.1839	912	80	68	26944	FAU,RPS4X,RPS21,RPL23,RPS24,RPS9,RPLP1,RPL18A,RPL37A,RPL21,RPL37,RPL39,RPL13,RPS3A1,RPS11,RPS27A,RPS20,EEF1A1,RPS15A,RPL30,RPL32,RPL41,RPL34,RPL19,RPS16,RPS29,RPS5,RPL11,RPS14,RPL17,RPS8,RPS3,RPL35A,RPS13,RPL3,RPS12,RPL9,RPS27,RPS23,RPLP2,RPL28,RPS7,RPL10,RPLP0,RPL6,RPL22,RPS28,RPS18,RPL10A,RPS26,RPL38,RPS19,RPL8,CTSL,RPSA,RPL36A,RPL18,RPL36,RPL7,RPL29,RPL35,RPL26,RACK1,RPL14,RPS10,EEF1B2,RPL27A,…
amide biosynthetic process	GO:0043604	3.44906e-84	83.4623	868	80	67	26944	FAU,RPS4X,RPS21,RPL23,RPS24,RPS9,RPLP1,RPL18A,RPL37A,RPL21,RPL37,RPL39,RPL13,RPS3A1,RPS11,RPS27A,RPS20,EEF1A1,RPS15A,RPL30,RPL32,RPL41,RPL34,RPL19,RPS16,RPS29,RPS5,RPL11,RPS14,RPL17,RPS8,RPS3,RPL35A,RPS13,RPL3,RPS12,RPL9,RPS27,RPS23,RPLP2,RPL28,RPS7,RPL10,RPLP0,RPL6,RPL22,RPS28,RPS18,RPL10A,RPS26,RPL38,RPS19,RPL8,RPSA,RPL36A,RPL18,RPL36,RPL7,RPL29,RPL35,RPL26,RACK1,RPL14,RPS10,EEF1B2,RPL27A,MT-RN…
translation at presynapse	GO:0140236	5.06401e-80	79.2955	51	80	36	26944	RPL23,RPS24,RPL37A,RPL37,RPL13,RPS11,RPS27A,RPS15A,RPL32,RPL34,RPS16,RPS5,RPS14,RPL17,RPL35A,RPS12,RPL9,RPS27,RPLP2,RPL28,RPL10,RPL6,RPL22,RPS28,RPS26,RPL38,RPL8,RPL36A,RPL36,RPL7,RPL29,RPL35,RPL26,RPL14,RPS10,RPL27A
translation at synapse	GO:0140241	1.64318e-79	78.7843	52	80	36	26944	RPL23,RPS24,RPL37A,RPL37,RPL13,RPS11,RPS27A,RPS15A,RPL32,RPL34,RPS16,RPS5,RPS14,RPL17,RPL35A,RPS12,RPL9,RPS27,RPLP2,RPL28,RPL10,RPL6,RPL22,RPS28,RPS26,RPL38,RPL8,RPL36A,RPL36,RPL7,RPL29,RPL35,RPL26,RPL14,RPS10,RPL27A
translation at postsynapse	GO:0140242	1.64318e-79	78.7843	52	80	36	26944	RPL23,RPS24,RPL37A,RPL37,RPL13,RPS11,RPS27A,RPS15A,RPL32,RPL34,RPS16,RPS5,RPS14,RPL17,RPL35A,RPS12,RPL9,RPS27,RPLP2,RPL28,RPL10,RPL6,RPL22,RPS28,RPS26,RPL38,RPL8,RPL36A,RPL36,RPL7,RPL29,RPL35,RPL26,RPL14,RPS10,RPL27A
amide metabolic process	GO:0043603	6.05313e-77	76.218	1186	80	68	26944	FAU,RPS4X,RPS21,RPL23,RPS24,RPS9,RPLP1,RPL18A,RPL37A,RPL21,RPL37,RPL39,RPL13,RPS3A1,RPS11,RPS27A,RPS20,EEF1A1,RPS15A,RPL30,RPL32,RPL41,RPL34,RPL19,RPS16,RPS29,RPS5,RPL11,RPS14,RPL17,RPS8,RPS3,RPL35A,RPS13,RPL3,RPS12,RPL9,RPS27,RPS23,RPLP2,RPL28,RPS7,RPL10,RPLP0,RPL6,RPL22,RPS28,RPS18,RPL10A,RPS26,RPL38,RPS19,RPL8,CTSL,RPSA,RPL36A,RPL18,RPL36,RPL7,RPL29,RPL35,RPL26,RACK1,RPL14,RPS10,EEF1B2,RPL27A,…
organonitrogen compound biosynthetic process	GO:1901566	3.98447e-64	63.3996	1707	80	67	26944	FAU,RPS4X,RPS21,RPL23,RPS24,RPS9,RPLP1,RPL18A,RPL37A,RPL21,RPL37,RPL39,RPL13,RPS3A1,RPS11,RPS27A,RPS20,EEF1A1,RPS15A,RPL30,RPL32,RPL41,RPL34,RPL19,RPS16,RPS29,RPS5,RPL11,RPS14,RPL17,RPS8,RPS3,RPL35A,RPS13,RPL3,RPS12,RPL9,RPS27,RPS23,RPLP2,RPL28,RPS7,RPL10,RPLP0,RPL6,RPL22,RPS28,RPS18,RPL10A,RPS26,RPL38,RPS19,RPL8,RPSA,RPL36A,RPL18,RPL36,RPL7,RPL29,RPL35,RPL26,RACK1,RPL14,RPS10,EEF1B2,RPL27A,MT-RN…
protein metabolic process	GO:0019538	2.46749e-39	38.6077	4698	80	70	26944	FAU,RPS4X,RPS21,RPL23,RPS24,RPS9,RPLP1,CST3,RPL18A,RPL37A,RPL21,RPL37,RPL39,RPL13,RPS3A1,RPS11,RPS27A,RPS20,EEF1A1,RPS15A,RPL30,RPL32,RPL41,RPL34,RPL19,RPS16,RPS29,RPS5,RPL11,RPS14,RPL17,RPS8,RPS3,RPL35A,RPS13,RPL3,RPS12,RPL9,RPS27,RPS23,RPLP2,RPL28,RPS7,RPL10,RPLP0,RPL6,RPL22,RPS28,RPS18,RPL10A,RPS26,RPL38,RPS19,RPL8,CTSL,RPSA,RPL36A,RPL18,RPL36,RPL7,RPL29,RPL35,RPL26,RACK1,RPL14,PFDN5,RPS10,EEF…
cellular nitrogen compound biosynthetic process	GO:0044271	9.64912e-38	37.0155	4715	80	69	26944	FAU,RPS4X,RPS21,RPL23,RPS24,RPS9,RPLP1,RPL18A,RPL37A,RPL21,RPL37,RPL39,RPL13,RPS3A1,RPS11,RPS27A,RPS20,EEF1A1,RPS15A,RPL30,RPL32,RPL41,RPL34,RPL19,RPS16,RPS29,RPS5,RPL11,RPS14,RPL17,RPS8,RPS3,RPL35A,RPS13,RPL3,RPS12,RPL9,RPS27,RPS23,RPLP2,RPL28,RPS7,RPL10,RPLP0,RPL6,RPL22,RPS28,RPS18,RPL10A,RPS26,RPL38,RPS19,RPL8,RPSA,RPL36A,RPL18,RPL36,RPL7,RPL29,RPL35,RPL26,RACK1,RPL14,PFDN5,RPS10,NACA,EEF1B2,R…
ribosome biogenesis	GO:0042254	1.37126e-37	36.8629	321	80	32	26944	FAU,RPS4X,RPS21,RPS24,RPS9,RPS3A1,RPS11,RPS27A,RPS15A,RPS16,RPS5,RPL11,RPS14,RPS8,RPL35A,RPS13,RPS12,RPS27,RPS23,RPS7,RPL10,RPLP0,RPL6,RPS28,RPL38,RPS19,RPSA,RPL7,RPL35,RPL26,RPL14,MT-RNR1
organonitrogen compound metabolic process	GO:1901564	2.18231e-33	32.6611	5744	80	70	26944	FAU,RPS4X,RPS21,RPL23,RPS24,RPS9,RPLP1,CST3,RPL18A,RPL37A,RPL21,RPL37,RPL39,RPL13,RPS3A1,RPS11,RPS27A,RPS20,EEF1A1,RPS15A,RPL30,RPL32,RPL41,RPL34,RPL19,RPS16,RPS29,RPS5,RPL11,RPS14,RPL17,RPS8,RPS3,RPL35A,RPS13,RPL3,RPS12,RPL9,RPS27,RPS23,RPLP2,RPL28,RPS7,RPL10,RPLP0,RPL6,RPL22,RPS28,RPS18,RPL10A,RPS26,RPL38,RPS19,RPL8,CTSL,RPSA,RPL36A,RPL18,RPL36,RPL7,RPL29,RPL35,RPL26,RACK1,RPL14,PFDN5,RPS10,EEF…
ribosomal small subunit biogenesis	GO:0042274	1.53384e-32	31.8142	101	80	22	26944	FAU,RPS4X,RPS21,RPS24,RPS9,RPS3A1,RPS11,RPS27A,RPS15A,RPS16,RPS5,RPS14,RPS8,RPS13,RPS12,RPS27,RPS23,RPS7,RPS28,RPS19,RPSA,MT-RNR1
cellular nitrogen compound metabolic process	GO:0034641	1.17122e-20	19.9314	8912	80	70	26944	FAU,RPS4X,RPS21,RPL23,RPS24,RPS9,RPLP1,CST3,RPL18A,RPL37A,RPL21,RPL37,RPL39,RPL13,RPS3A1,RPS11,RPS27A,RPS20,EEF1A1,RPS15A,RPL30,RPL32,RPL41,RPL34,RPL19,RPS16,RPS29,RPS5,RPL11,RPS14,RPL17,RPS8,RPS3,RPL35A,RPS13,RPL3,RPS12,RPL9,RPS27,RPS23,RPLP2,RPL28,RPS7,RPL10,RPLP0,RPL6,RPL22,RPS28,RPS18,RPL10A,RPS26,RPL38,RPS19,RPL8,RPSA,RPL36A,RPL18,RPL36,RPL7,RPL29,RPL35,RPL26,RACK1,RPL14,PFDN5,RPS10,NACA,EEF…
gene expression	GO:0010467	2.87748e-20	19.541	9403	80	71	26944	FAU,RPS4X,RPS21,RPL23,RPS24,RPS9,RPLP1,TYROBP,RPL18A,RPL37A,RPL21,RPL37,RPL39,RPL13,RPS3A1,RPS11,RPS27A,RPS20,EEF1A1,RPS15A,RPL30,RPL32,RPL41,RPL34,RPL19,RPS16,RPS29,RPS5,RPL11,RPS14,RPL17,RPS8,RPS3,RPL35A,RPS13,RPL3,RPS12,RPL9,RPS27,RPS23,RPLP2,RPL28,RPS7,RPL10,RPLP0,RPL6,RPL22,RPS28,RPS18,RPL10A,RPS26,RPL38,RPS19,RPL8,CTSL,RPSA,RPL36A,RPL18,RPL36,RPL7,RPL29,RPL35,RPL26,RACK1,RPL14,PFDN5,RPS10,N…
macromolecule biosynthetic process	GO:0009059	7.08189e-19	18.1499	9868	80	71	26944	FAU,RPS4X,RPS21,RPL23,RPS24,RPS9,RPLP1,TYROBP,RPL18A,RPL37A,RPL21,RPL37,RPL39,RPL13,RPS3A1,RPS11,RPS27A,RPS20,EEF1A1,RPS15A,RPL30,RPL32,RPL41,RPL34,RPL19,RPS16,RPS29,RPS5,RPL11,RPS14,RPL17,RPS8,RPS3,RPL35A,RPS13,RPL3,RPS12,RPL9,RPS27,RPS23,RPLP2,RPL28,RPS7,RPL10,RPLP0,RPL6,RPL22,RPS28,RPS18,RPL10A,RPS26,RPL38,RPS19,RPL8,CTSL,RPSA,RPL36A,RPL18,RPL36,RPL7,RPL29,RPL35,RPL26,RACK1,RPL14,PFDN5,RPS10,N…
ribosome assembly	GO:0042255	3.13696e-17	16.5035	69	80	13	26944	FAU,RPS5,RPL11,RPS14,RPS27,RPL10,RPLP0,RPL6,RPS28,RPL38,RPS19,RPSA,MT-RNR1
cellular biosynthetic process	GO:0044249	1.61862e-16	15.7909	10717	80	71	26944	FAU,RPS4X,RPS21,RPL23,RPS24,RPS9,RPLP1,TYROBP,RPL18A,RPL37A,RPL21,RPL37,RPL39,RPL13,RPS3A1,RPS11,RPS27A,RPS20,EEF1A1,RPS15A,RPL30,RPL32,RPL41,RPL34,RPL19,RPS16,RPS29,RPS5,RPL11,RPS14,RPL17,RPS8,RPS3,RPL35A,RPS13,RPL3,RPS12,RPL9,RPS27,RPS23,RPLP2,RPL28,RPS7,RPL10,RPLP0,RPL6,RPL22,RPS28,RPS18,RPL10A,RPS26,RPL38,RPS19,RPL8,CTSL,RPSA,RPL36A,RPL18,RPL36,RPL7,RPL29,RPL35,RPL26,RACK1,RPL14,PFDN5,RPS10,N…
organic substance biosynthetic process	GO:1901576	2.58512e-16	15.5875	10794	80	71	26944	FAU,RPS4X,RPS21,RPL23,RPS24,RPS9,RPLP1,TYROBP,RPL18A,RPL37A,RPL21,RPL37,RPL39,RPL13,RPS3A1,RPS11,RPS27A,RPS20,EEF1A1,RPS15A,RPL30,RPL32,RPL41,RPL34,RPL19,RPS16,RPS29,RPS5,RPL11,RPS14,RPL17,RPS8,RPS3,RPL35A,RPS13,RPL3,RPS12,RPL9,RPS27,RPS23,RPLP2,RPL28,RPS7,RPL10,RPLP0,RPL6,RPL22,RPS28,RPS18,RPL10A,RPS26,RPL38,RPS19,RPL8,CTSL,RPSA,RPL36A,RPL18,RPL36,RPL7,RPL29,RPL35,RPL26,RACK1,RPL14,PFDN5,RPS10,N…
biosynthetic process	GO:0009058	3.78099e-16	15.4224	10857	80	71	26944	FAU,RPS4X,RPS21,RPL23,RPS24,RPS9,RPLP1,TYROBP,RPL18A,RPL37A,RPL21,RPL37,RPL39,RPL13,RPS3A1,RPS11,RPS27A,RPS20,EEF1A1,RPS15A,RPL30,RPL32,RPL41,RPL34,RPL19,RPS16,RPS29,RPS5,RPL11,RPS14,RPL17,RPS8,RPS3,RPL35A,RPS13,RPL3,RPS12,RPL9,RPS27,RPS23,RPLP2,RPL28,RPS7,RPL10,RPLP0,RPL6,RPL22,RPS28,RPS18,RPL10A,RPS26,RPL38,RPS19,RPL8,CTSL,RPSA,RPL36A,RPL18,RPL36,RPL7,RPL29,RPL35,RPL26,RACK1,RPL14,PFDN5,RPS10,N…
ribonucleoprotein complex biogenesis	GO:0022613	8.51048e-16	15.07	1588	80	32	26944	FAU,RPS4X,RPS21,RPS24,RPS9,RPS3A1,RPS11,RPS27A,RPS15A,RPS16,RPS5,RPL11,RPS14,RPS8,RPL35A,RPS13,RPS12,RPS27,RPS23,RPS7,RPL10,RPLP0,RPL6,RPS28,RPL38,RPS19,RPSA,RPL7,RPL35,RPL26,RPL14,MT-RNR1
macromolecule metabolic process	GO:0043170	1.14726e-13	12.9403	12286	80	72	26944	FAU,RPS4X,RPS21,RPL23,RPS24,RPS9,RPLP1,TYROBP,CST3,RPL18A,RPL37A,RPL21,RPL37,RPL39,RPL13,RPS3A1,RPS11,RPS27A,RPS20,EEF1A1,RPS15A,RPL30,RPL32,RPL41,RPL34,RPL19,RPS16,RPS29,RPS5,RPL11,RPS14,RPL17,RPS8,RPS3,RPL35A,RPS13,RPL3,RPS12,RPL9,RPS27,RPS23,RPLP2,RPL28,RPS7,RPL10,RPLP0,RPL6,RPL22,RPS28,RPS18,RPL10A,RPS26,RPL38,RPS19,RPL8,CTSL,RPSA,RPL36A,RPL18,RPL36,RPL7,RPL29,RPL35,RPL26,RACK1,RPL14,PFDN5,RP…
rRNA processing	GO:0006364	1.50005e-13	12.8239	214	80	15	26944	RPS21,RPS24,RPS16,RPL11,RPS14,RPS8,RPL35A,RPS27,RPS7,RPS28,RPS19,RPL7,RPL35,RPL26,RPL14
cellular metabolic process	GO:0044237	3.66755e-13	12.4356	12956	80	73	26944	FAU,RPS4X,RPS21,RPL23,RPS24,RPS9,RPLP1,TYROBP,CST3,RPL18A,RPL37A,RPL21,RPL37,RPL39,RPL13,RPS3A1,RPS11,RPS27A,RPS20,EEF1A1,RPS15A,RPL30,RPL32,RPL41,RPL34,RPL19,RPS16,RPS29,RPS5,RPL11,RPS14,RPL17,RPS8,RPS3,RPL35A,MT-CYTB,RPS13,RPL3,RPS12,RPL9,RPS27,RPS23,RPLP2,RPL28,RPS7,RPL10,RPLP0,RPL6,RPL22,RPS28,RPS18,RPL10A,RPS26,RPL38,RPS19,RPL8,CTSL,RPSA,RPL36A,RPL18,RPL36,RPL7,RPL29,RPL35,RPL26,RACK1,RPL14,…
nitrogen compound metabolic process	GO:0006807	5.28013e-13	12.2774	12143	80	71	26944	FAU,RPS4X,RPS21,RPL23,RPS24,RPS9,RPLP1,CST3,RPL18A,RPL37A,RPL21,RPL37,RPL39,RPL13,RPS3A1,RPS11,RPS27A,RPS20,EEF1A1,RPS15A,RPL30,RPL32,RPL41,RPL34,RPL19,RPS16,RPS29,RPS5,RPL11,RPS14,RPL17,RPS8,RPS3,RPL35A,RPS13,RPL3,RPS12,RPL9,RPS27,RPS23,RPLP2,RPL28,RPS7,RPL10,RPLP0,RPL6,RPL22,RPS28,RPS18,RPL10A,RPS26,RPL38,RPS19,RPL8,CTSL,RPSA,RPL36A,RPL18,RPL36,RPL7,RPL29,RPL35,RPL26,RACK1,RPL14,PFDN5,RPS10,NAC…
ribosomal small subunit assembly	GO:0000028	9.5491e-13	12.02	20	80	8	26944	FAU,RPS5,RPS14,RPS27,RPS28,RPS19,RPSA,MT-RNR1
rRNA metabolic process	GO:0016072	1.53256e-12	11.8146	250	80	15	26944	RPS21,RPS24,RPS16,RPL11,RPS14,RPS8,RPL35A,RPS27,RPS7,RPS28,RPS19,RPL7,RPL35,RPL26,RPL14
primary metabolic process	GO:0044238	1.05231e-11	10.9779	12727	80	71	26944	FAU,RPS4X,RPS21,RPL23,RPS24,RPS9,RPLP1,CST3,RPL18A,RPL37A,RPL21,RPL37,RPL39,RPL13,RPS3A1,RPS11,RPS27A,RPS20,EEF1A1,RPS15A,RPL30,RPL32,RPL41,RPL34,RPL19,RPS16,RPS29,RPS5,RPL11,RPS14,RPL17,RPS8,RPS3,RPL35A,RPS13,RPL3,RPS12,RPL9,RPS27,RPS23,RPLP2,RPL28,RPS7,RPL10,RPLP0,RPL6,RPL22,RPS28,RPS18,RPL10A,RPS26,RPL38,RPS19,RPL8,CTSL,RPSA,RPL36A,RPL18,RPL36,RPL7,RPL29,RPL35,RPL26,RACK1,RPL14,PFDN5,RPS10,NAC…
metabolic process	GO:0008152	3.58313e-11	10.4457	14364	80	74	26944	FAU,RPS4X,RPS21,RPL23,RPS24,RPS9,RPLP1,TYROBP,CST3,RPL18A,RPL37A,RPL21,RPL37,RPL39,RPL13,RPS3A1,RPS11,RPS27A,RPS20,EEF1A1,RPS15A,RPL30,RPL32,RPL41,RPL34,RPL19,RPS16,RPS29,RPS5,RPL11,RPS14,RPL17,RPS8,RPS3,RPL35A,MT-CYTB,RPS13,RPL3,RPS12,RPL9,RPS27,RPS23,RPLP2,RPL28,RPS7,RPL10,RPLP0,RPL6,RPL22,RPS28,RPS18,RPL10A,RPS26,RPL38,RPS19,RPL8,CTSL,RPSA,RPL36A,RPL18,RPL36,RPL7,LYZ2,RPL29,RPL35,RPL26,RACK1,R…
organic substance metabolic process	GO:0071704	4.16539e-10	9.38034	13942	80	72	26944	FAU,RPS4X,RPS21,RPL23,RPS24,RPS9,RPLP1,TYROBP,CST3,RPL18A,RPL37A,RPL21,RPL37,RPL39,RPL13,RPS3A1,RPS11,RPS27A,RPS20,EEF1A1,RPS15A,RPL30,RPL32,RPL41,RPL34,RPL19,RPS16,RPS29,RPS5,RPL11,RPS14,RPL17,RPS8,RPS3,RPL35A,RPS13,RPL3,RPS12,RPL9,RPS27,RPS23,RPLP2,RPL28,RPS7,RPL10,RPLP0,RPL6,RPL22,RPS28,RPS18,RPL10A,RPS26,RPL38,RPS19,RPL8,CTSL,RPSA,RPL36A,RPL18,RPL36,RPL7,RPL29,RPL35,RPL26,RACK1,RPL14,PFDN5,RP…
non-membrane-bounded organelle assembly	GO:0140694	1.476e-09	8.83091	400	80	15	26944	FAU,RPS5,RPL11,RPS14,RPS3,RPS27,RPS23,RPL10,RPLP0,RPL6,RPS28,RPL38,RPS19,RPSA,MT-RNR1
ribosomal large subunit biogenesis	GO:0042273	1.9746e-09	8.70452	74	80	9	26944	RPL11,RPL35A,RPL10,RPLP0,RPL6,RPL7,RPL35,RPL26,RPL14
ncRNA processing	GO:0034470	5.40315e-09	8.26735	438	80	15	26944	RPS21,RPS24,RPS16,RPL11,RPS14,RPS8,RPL35A,RPS27,RPS7,RPS28,RPS19,RPL7,RPL35,RPL26,RPL14
positive regulation of signal transduction by p53 class mediator	GO:1901798	7.27288e-07	6.13829	31	80	6	26944	RPL23,RPL37,RPS20,RPL11,RPS7,RPL26
ncRNA metabolic process	GO:0034660	1.03918e-06	5.98331	638	80	15	26944	RPS21,RPS24,RPS16,RPL11,RPS14,RPS8,RPL35A,RPS27,RPS7,RPS28,RPS19,RPL7,RPL35,RPL26,RPL14
cellular component biogenesis	GO:0044085	2.40885e-06	5.61819	4368	80	36	26944	FAU,RPS4X,RPS21,RPS24,RPS9,RPS3A1,RPS11,RPS27A,RPS15A,RPS16,RPS5,RPL11,RPS14,RPS8,RPS3,RPL35A,RPS13,RPS12,RPS27,RPS23,RPS7,RPL10,RPLP0,RPL6,RPS28,RPL38,RPS19,RPSA,RPL7,RPL35,RPL26,RACK1,RPL14,CD9,PFDN5,MT-RNR1
maturation of SSU-rRNA	GO:0030490	6.7625e-06	5.16989	44	80	6	26944	RPS21,RPS16,RPS14,RPS8,RPS28,RPS19
cellular process	GO:0009987	8.2649e-05	4.08276	20967	80	79	26944	FAU,RPS4X,RPS21,RPL23,RPS24,RPS9,RPLP1,TYROBP,CST3,C1QB,TPT1,RPL18A,RPL37A,RPL21,RPL37,RPL39,RPL13,RPS3A1,RPS11,RPS27A,RPS20,EEF1A1,RPS15A,RPL30,RPL32,RPL41,RPL34,RPL19,RPS16,RPS29,RPS5,FTH1,RPL11,RPS14,RPL17,RPS8,RPS3,RPL35A,MT-CYTB,RPS13,RPL3,RPS12,RPL9,RPS27,RPS23,RPLP2,RPL28,RPS7,RPL10,RPLP0,RPL6,RPL22,RPS28,RPS18,RPL10A,RPS26,RPL38,RPS19,RPL8,CTSL,RPSA,RPL36A,RPL18,RPL36,RPL7,LYZ2,RPL29,RPL3…
organelle assembly	GO:0070925	0.000312453	3.50522	980	80	15	26944	FAU,RPS5,RPL11,RPS14,RPS3,RPS27,RPS23,RPL10,RPLP0,RPL6,RPS28,RPL38,RPS19,RPSA,MT-RNR1
regulation of signal transduction by p53 class mediator	GO:1901796	0.000329859	3.48167	83	80	6	26944	RPL23,RPL37,RPS20,RPL11,RPS7,RPL26
ribosomal large subunit assembly	GO:0000027	0.0022227	2.65312	27	80	4	26944	RPL11,RPL10,RPLP0,RPL6
regulation of translation	GO:0006417	0.00245117	2.61063	363	80	9	26944	RPS4X,RPS9,RPLP1,RPS14,RPS3,RPL10,RPL38,RPL26,RACK1
positive regulation of intrinsic apoptotic signaling pathway by p53 class mediator	GO:1902255	0.00258589	2.58739	8	80	3	26944	RPL11,RPS7,RPL26
maturation of SSU-rRNA from tricistronic rRNA transcript (SSU-rRNA, 5.8S rRNA, LSU-rRNA)	GO:0000462	0.00299451	2.52367	29	80	4	26944	RPS21,RPS16,RPS8,RPS19
positive regulation of intrinsic apoptotic signaling pathway	GO:2001244	0.00364581	2.43821	69	80	5	26944	RPL11,RPS3,RPS7,RPL26,RACK1
regulation of amide metabolic process	GO:0034248	0.00904041	2.04381	426	80	9	26944	RPS4X,RPS9,RPLP1,RPS14,RPS3,RPL10,RPL38,RPL26,RACK1
signal transduction by p53 class mediator	GO:0072331	0.0102696	1.98845	149	80	6	26944	RPL23,RPL37,RPS20,RPL11,RPS7,RPL26
translational elongation	GO:0006414	0.0159479	1.7973	93	80	5	26944	RPLP1,EEF1A1,RPLP2,RACK1,EEF1B2
positive regulation of apoptotic signaling pathway	GO:2001235	0.0197326	1.70482	167	80	6	26944	RPL11,RPS3,RPS7,CTSL,RPL26,RACK1
regulation of intrinsic apoptotic signaling pathway	GO:2001242	0.0363616	1.43936	186	80	6	26944	TPT1,RPL11,RPS3,RPS7,RPL26,RACK1
cellular component organization or biogenesis	GO:0071840	0.0431803	1.36471	7815	80	41	26944	FAU,RPS4X,RPS21,RPL23,RPS24,RPS9,TYROBP,CST3,C1QB,RPS3A1,RPS11,RPS27A,RPS15A,RPS16,RPS5,RPL11,RPS14,RPS8,RPS3,RPL35A,RPS13,RPS12,RPS27,RPS23,RPS7,RPL10,RPLP0,RPL6,RPS28,RPL38,RPS19,RPSA,RPL7,RPL35,RPL26,RACK1,RPL14,CD9,PFDN5,CD63,MT-RNR1

## Sheet: m2_GO BP
term_name	term_id	adjusted_p_value	negative_log10_of_adjusted_p_value	term_size	query_size	intersection_size	effective_domain_size	intersections
response to organic substance	GO:0010033	4.57327e-13	12.3398	3435	71	38	26944	JUN,FOS,BTG2,ZFP36,DUSP1,JUND,FOSB,JUNB,PPP1R15A,HSPA1A,KLF2,BTG1,EGR1,CCL4,SOCS3,CCL3,SMAD7,TXNIP,H3F3B,CCRL2,KLF4,TLE4,HSPA8,CITED2,ERRFI1,SGK1,MCL1,NFKBIA,ATF3,RGS2,ZFP36L1,UCP2,MAT2A,SLC3A2,ADRB2,IL1A,DNAJA1,HK2
regulation of transcription by RNA polymerase II	GO:0006357	5.86446e-12	11.2318	2485	71	32	26944	JUN,FOS,BTG2,ZFP36,JUND,FOSB,IER5,JUNB,HSPA1A,KLF2,EGR1,CCL3,SMAD7,TXNIP,IER2,KLF4,DNAJB4,JMJD1C,TLE4,KLF6,RUNX1,CITED2,NFKBIA,H1F4,ATF3,TSC22D3,TGIF1,ID2,CCNL1,ADRB2,IL1A,ARF4
regulation of nucleobase-containing compound metabolic process	GO:0019219	6.63104e-12	11.1784	3949	71	39	26944	JUN,FOS,BTG2,ZFP36,DUSP1,JUND,PPP1R10,FOSB,IER5,JUNB,PPP1R15A,HSPA1A,IER3,KLF2,EGR1,CCL3,SMAD7,TXNIP,IER2,KLF4,DNAJB4,JMJD1C,SLC38A2,TLE4,KLF6,RUNX1,HSPA8,CITED2,NFKBIA,H1F4,ATF3,TSC22D3,TGIF1,ZFP36L1,ID2,CCNL1,ADRB2,IL1A,ARF4
regulation of cellular metabolic process	GO:0031323	1.51804e-11	10.8187	6425	71	48	26944	JUN,FOS,BTG2,ZFP36,DUSP1,JUND,PPP1R10,FOSB,IER5,JUNB,PPP1R15A,HSPA1A,IER3,KLF2,EGR1,CCL4,SOCS3,CCL3,SMAD7,TXNIP,IER2,H3F3B,KLF4,DNAJB4,MIR142HG,JMJD1C,SLC38A2,TLE4,KLF6,RUNX1,HSPA8,CITED2,ERRFI1,MCL1,NFKBIA,H1F4,ATF3,RGS2,TSC22D3,TGIF1,ZFP36L1,ID2,CCNL1,ADRB2,IL1A,ARF4,DNAJA1,HK2
transcription by RNA polymerase II	GO:0006366	1.53639e-11	10.8135	2571	71	32	26944	JUN,FOS,BTG2,ZFP36,JUND,FOSB,IER5,JUNB,HSPA1A,KLF2,EGR1,CCL3,SMAD7,TXNIP,IER2,KLF4,DNAJB4,JMJD1C,TLE4,KLF6,RUNX1,CITED2,NFKBIA,H1F4,ATF3,TSC22D3,TGIF1,ID2,CCNL1,ADRB2,IL1A,ARF4
apoptotic process	GO:0006915	1.89438e-11	10.7225	2050	71	29	26944	JUN,BTG2,ZFP36,DUSP1,PPP1R10,PPP1R15A,HSPA1A,IER3,BTG1,EGR1,CCL3,TXNIP,RHOB,HSPA8,CITED2,ERRFI1,SGK1,MCL1,ATF3,TSC22D3,ZFP36L1,UCP2,ERCC5,CCNL1,ADRB2,IL1A,ARF4,DNAJA1,HK2
regulation of metabolic process	GO:0019222	3.9804e-11	10.4001	6882	71	49	26944	JUN,FOS,BTG2,ZFP36,DUSP1,JUND,PPP1R10,FOSB,IER5,JUNB,PPP1R15A,HSPA1A,IER3,KLF2,EGR1,CCL4,SOCS3,CCL3,SMAD7,TXNIP,IER2,H3F3B,KLF4,DNAJB4,MIR142HG,JMJD1C,SLC38A2,TLE4,KLF6,RUNX1,HSPA8,CITED2,ERRFI1,MCL1,NFKBIA,H1F4,ATF3,RGS2,TSC22D3,TGIF1,ZFP36L1,UCP2,ID2,CCNL1,ADRB2,IL1A,ARF4,DNAJA1,HK2
response to stress	GO:0006950	4.16813e-11	10.3801	3936	71	38	26944	JUN,FOS,BTG2,ZFP36,PPP1R10,IER5,PPP1R15A,HSPA1A,IER3,KLF2,BTG1,EGR1,CCL4,NEAT1,SOCS3,CCL3,SMAD7,TXNIP,RHOB,CCRL2,KLF4,SLC38A2,HSPA8,CITED2,ERRFI1,SGK1,MCL1,NFKBIA,ATF3,TSC22D3,ZFP36L1,UCP2,ERCC5,ID2,ADRB2,IL1A,DNAJA1,HK2
programmed cell death	GO:0012501	4.78863e-11	10.3198	2125	71	29	26944	JUN,BTG2,ZFP36,DUSP1,PPP1R10,PPP1R15A,HSPA1A,IER3,BTG1,EGR1,CCL3,TXNIP,RHOB,HSPA8,CITED2,ERRFI1,SGK1,MCL1,ATF3,TSC22D3,ZFP36L1,UCP2,ERCC5,CCNL1,ADRB2,IL1A,ARF4,DNAJA1,HK2
cell death	GO:0008219	4.78863e-11	10.3198	2125	71	29	26944	JUN,BTG2,ZFP36,DUSP1,PPP1R10,PPP1R15A,HSPA1A,IER3,BTG1,EGR1,CCL3,TXNIP,RHOB,HSPA8,CITED2,ERRFI1,SGK1,MCL1,ATF3,TSC22D3,ZFP36L1,UCP2,ERCC5,CCNL1,ADRB2,IL1A,ARF4,DNAJA1,HK2
regulation of nitrogen compound metabolic process	GO:0051171	6.14219e-11	10.2117	5229	71	43	26944	JUN,FOS,BTG2,ZFP36,DUSP1,JUND,PPP1R10,FOSB,IER5,JUNB,PPP1R15A,HSPA1A,IER3,KLF2,EGR1,SOCS3,CCL3,SMAD7,TXNIP,IER2,KLF4,DNAJB4,JMJD1C,SLC38A2,TLE4,KLF6,RUNX1,HSPA8,CITED2,ERRFI1,NFKBIA,H1F4,ATF3,RGS2,TSC22D3,TGIF1,ZFP36L1,ID2,CCNL1,ADRB2,IL1A,ARF4,DNAJA1
regulation of apoptotic process	GO:0042981	7.01676e-11	10.1539	1658	71	26	26944	JUN,BTG2,ZFP36,DUSP1,PPP1R10,PPP1R15A,HSPA1A,IER3,BTG1,EGR1,CCL3,TXNIP,RHOB,HSPA8,CITED2,SGK1,MCL1,ATF3,TSC22D3,ZFP36L1,UCP2,ERCC5,CCNL1,ADRB2,ARF4,DNAJA1
cellular response to chemical stimulus	GO:0070887	1.07204e-10	9.96979	3162	71	34	26944	JUN,FOS,ZFP36,DUSP1,JUND,FOSB,JUNB,PPP1R15A,HSPA1A,KLF2,EGR1,CCL4,SOCS3,CCL3,SMAD7,RHOB,CCRL2,KLF4,SLC38A2,TLE4,HSPA8,CITED2,ERRFI1,SGK1,NFKBIA,ATF3,ZFP36L1,UCP2,MAT2A,ID2,ADRB2,IL1A,DNAJA1,HK2
negative regulation of cellular process	GO:0048523	1.20988e-10	9.91726	5599	71	44	26944	JUN,BTG2,ZFP36,DUSP1,JUND,PPP1R10,RGS1,PPP1R15A,HSPA1A,IER3,KLF2,BTG1,EGR1,SOCS3,CCL3,SMAD7,TXNIP,RHOH,RHOB,H3F3B,KLF4,DNAJB4,MIR142HG,TLE4,HSPA8,CITED2,ERRFI1,SGK1,MCL1,NFKBIA,H1F4,ATF3,RGS2,TSC22D3,TGIF1,ZFP36L1,UCP2,ERCC5,ID2,ADRB2,IL1A,ARF4,DNAJA1,HK2
regulation of multicellular organismal development	GO:2000026	1.36522e-10	9.8648	1550	71	25	26944	JUN,FOS,BTG2,ZFP36,PPP1R15A,HSPA1A,KLF2,BTG1,CCL3,SMAD7,RHOH,RHOB,KLF4,RUNX1,CITED2,ERRFI1,SGK1,NFKBIA,RGS2,TGIF1,ZFP36L1,ID2,ADRB2,IL1A,HK2
regulation of programmed cell death	GO:0043067	1.38419e-10	9.8588	1707	71	26	26944	JUN,BTG2,ZFP36,DUSP1,PPP1R10,PPP1R15A,HSPA1A,IER3,BTG1,EGR1,CCL3,TXNIP,RHOB,HSPA8,CITED2,SGK1,MCL1,ATF3,TSC22D3,ZFP36L1,UCP2,ERCC5,CCNL1,ADRB2,ARF4,DNAJA1
regulation of RNA metabolic process	GO:0051252	1.77247e-10	9.75142	3653	71	36	26944	JUN,FOS,BTG2,ZFP36,JUND,FOSB,IER5,JUNB,PPP1R15A,HSPA1A,KLF2,EGR1,CCL3,SMAD7,TXNIP,IER2,KLF4,DNAJB4,JMJD1C,SLC38A2,TLE4,KLF6,RUNX1,HSPA8,CITED2,NFKBIA,H1F4,ATF3,TSC22D3,TGIF1,ZFP36L1,ID2,CCNL1,ADRB2,IL1A,ARF4
regulation of primary metabolic process	GO:0080090	2.08474e-10	9.68095	5407	71	43	26944	JUN,FOS,BTG2,ZFP36,DUSP1,JUND,PPP1R10,FOSB,IER5,JUNB,PPP1R15A,HSPA1A,IER3,KLF2,EGR1,SOCS3,CCL3,SMAD7,TXNIP,IER2,KLF4,DNAJB4,JMJD1C,SLC38A2,TLE4,KLF6,RUNX1,HSPA8,CITED2,ERRFI1,NFKBIA,H1F4,ATF3,RGS2,TSC22D3,TGIF1,ZFP36L1,ID2,CCNL1,ADRB2,IL1A,ARF4,DNAJA1
response to abiotic stimulus	GO:0009628	2.69777e-10	9.569	1300	71	23	26944	JUN,FOS,BTG2,FOSB,IER5,HSPA1A,EGR1,TXNIP,RHOB,SLC38A2,HSPA8,CITED2,SGK1,NFKBIA,TSC22D3,ZFP36L1,UCP2,ERCC5,ID2,ADRB2,IL1A,DNAJA1,HK2
regulation of macromolecule metabolic process	GO:0060255	4.02048e-10	9.39572	6358	71	46	26944	JUN,FOS,BTG2,ZFP36,DUSP1,JUND,PPP1R10,FOSB,IER5,JUNB,PPP1R15A,HSPA1A,IER3,KLF2,EGR1,CCL4,SOCS3,CCL3,SMAD7,TXNIP,IER2,H3F3B,KLF4,DNAJB4,MIR142HG,JMJD1C,SLC38A2,TLE4,KLF6,RUNX1,HSPA8,CITED2,ERRFI1,NFKBIA,H1F4,ATF3,RGS2,TSC22D3,TGIF1,ZFP36L1,ID2,CCNL1,ADRB2,IL1A,ARF4,DNAJA1
cellular response to stress	GO:0033554	4.6764e-10	9.33009	1799	71	26	26944	JUN,FOS,BTG2,PPP1R10,IER5,PPP1R15A,HSPA1A,IER3,KLF2,RHOB,KLF4,SLC38A2,HSPA8,CITED2,ERRFI1,SGK1,MCL1,ATF3,ZFP36L1,UCP2,ERCC5,ID2,ADRB2,IL1A,DNAJA1,HK2
regulation of DNA-templated transcription	GO:0006355	5.51867e-10	9.25817	3344	71	34	26944	JUN,FOS,BTG2,ZFP36,JUND,FOSB,IER5,JUNB,PPP1R15A,HSPA1A,KLF2,EGR1,CCL3,SMAD7,TXNIP,IER2,KLF4,DNAJB4,JMJD1C,TLE4,KLF6,RUNX1,HSPA8,CITED2,NFKBIA,H1F4,ATF3,TSC22D3,TGIF1,ID2,CCNL1,ADRB2,IL1A,ARF4
regulation of RNA biosynthetic process	GO:2001141	6.01983e-10	9.22042	3354	71	34	26944	JUN,FOS,BTG2,ZFP36,JUND,FOSB,IER5,JUNB,PPP1R15A,HSPA1A,KLF2,EGR1,CCL3,SMAD7,TXNIP,IER2,KLF4,DNAJB4,JMJD1C,TLE4,KLF6,RUNX1,HSPA8,CITED2,NFKBIA,H1F4,ATF3,TSC22D3,TGIF1,ID2,CCNL1,ADRB2,IL1A,ARF4
positive regulation of RNA metabolic process	GO:0051254	1.24277e-09	8.90561	1877	71	26	26944	JUN,FOS,BTG2,ZFP36,JUND,FOSB,IER5,JUNB,PPP1R15A,KLF2,EGR1,CCL3,IER2,KLF4,SLC38A2,KLF6,RUNX1,HSPA8,CITED2,NFKBIA,ATF3,ZFP36L1,ID2,ADRB2,IL1A,ARF4
negative regulation of biological process	GO:0048519	1.26966e-09	8.89631	5966	71	44	26944	JUN,BTG2,ZFP36,DUSP1,JUND,PPP1R10,RGS1,PPP1R15A,HSPA1A,IER3,KLF2,BTG1,EGR1,SOCS3,CCL3,SMAD7,TXNIP,RHOH,RHOB,H3F3B,KLF4,DNAJB4,MIR142HG,TLE4,HSPA8,CITED2,ERRFI1,SGK1,MCL1,NFKBIA,H1F4,ATF3,RGS2,TSC22D3,TGIF1,ZFP36L1,UCP2,ERCC5,ID2,ADRB2,IL1A,ARF4,DNAJA1,HK2
DNA-templated transcription	GO:0006351	1.62713e-09	8.78858	3471	71	34	26944	JUN,FOS,BTG2,ZFP36,JUND,FOSB,IER5,JUNB,PPP1R15A,HSPA1A,KLF2,EGR1,CCL3,SMAD7,TXNIP,IER2,KLF4,DNAJB4,JMJD1C,TLE4,KLF6,RUNX1,HSPA8,CITED2,NFKBIA,H1F4,ATF3,TSC22D3,TGIF1,ID2,CCNL1,ADRB2,IL1A,ARF4
positive regulation of nucleobase-containing compound metabolic process	GO:0045935	1.81986e-09	8.73996	2083	71	27	26944	JUN,FOS,BTG2,ZFP36,JUND,PPP1R10,FOSB,IER5,JUNB,PPP1R15A,KLF2,EGR1,CCL3,IER2,KLF4,SLC38A2,KLF6,RUNX1,HSPA8,CITED2,NFKBIA,ATF3,ZFP36L1,ID2,ADRB2,IL1A,ARF4
RNA biosynthetic process	GO:0032774	1.96898e-09	8.70576	3494	71	34	26944	JUN,FOS,BTG2,ZFP36,JUND,FOSB,IER5,JUNB,PPP1R15A,HSPA1A,KLF2,EGR1,CCL3,SMAD7,TXNIP,IER2,KLF4,DNAJB4,JMJD1C,TLE4,KLF6,RUNX1,HSPA8,CITED2,NFKBIA,H1F4,ATF3,TSC22D3,TGIF1,ID2,CCNL1,ADRB2,IL1A,ARF4
regulation of macromolecule biosynthetic process	GO:0010556	2.36662e-09	8.62587	5506	71	42	26944	JUN,FOS,BTG2,ZFP36,DUSP1,JUND,FOSB,IER5,JUNB,PPP1R15A,HSPA1A,KLF2,EGR1,CCL4,CCL3,SMAD7,TXNIP,IER2,H3F3B,KLF4,DNAJB4,MIR142HG,JMJD1C,SLC38A2,TLE4,KLF6,RUNX1,HSPA8,CITED2,ERRFI1,NFKBIA,H1F4,ATF3,RGS2,TSC22D3,TGIF1,ZFP36L1,ID2,CCNL1,ADRB2,IL1A,ARF4
response to chemical	GO:0042221	3.34846e-09	8.47516	5561	71	42	26944	JUN,FOS,BTG2,ZFP36,DUSP1,JUND,FOSB,JUNB,PPP1R15A,HSPA1A,KLF2,BTG1,EGR1,CCL4,SOCS3,CCL3,SMAD7,TXNIP,RHOB,H3F3B,CCRL2,KLF4,SLC38A2,TLE4,HSPA8,CITED2,ERRFI1,SGK1,MCL1,NFKBIA,ATF3,RGS2,TGIF1,ZFP36L1,UCP2,MAT2A,ID2,SLC3A2,ADRB2,IL1A,DNAJA1,HK2
vasculature development	GO:0001944	3.55399e-09	8.44928	793	71	18	26944	JUN,JUNB,PPP1R15A,KLF2,BTG1,EGR1,SOCS3,SMAD7,SAT1,RHOB,KLF4,CITED2,ERRFI1,ZFP36L1,ZFAND5,ADRB2,IL1A,HK2
regulation of gene expression	GO:0010468	6.08085e-09	8.21604	5382	71	41	26944	JUN,FOS,BTG2,ZFP36,JUND,FOSB,IER5,JUNB,PPP1R15A,HSPA1A,KLF2,EGR1,CCL4,CCL3,SMAD7,TXNIP,IER2,H3F3B,KLF4,DNAJB4,MIR142HG,JMJD1C,SLC38A2,TLE4,KLF6,RUNX1,HSPA8,CITED2,ERRFI1,NFKBIA,H1F4,ATF3,RGS2,TSC22D3,TGIF1,ZFP36L1,ID2,CCNL1,ADRB2,IL1A,ARF4
regulation of cellular biosynthetic process	GO:0031326	6.30119e-09	8.20058	5663	71	42	26944	JUN,FOS,BTG2,ZFP36,DUSP1,JUND,FOSB,IER5,JUNB,PPP1R15A,HSPA1A,KLF2,EGR1,CCL4,CCL3,SMAD7,TXNIP,IER2,H3F3B,KLF4,DNAJB4,MIR142HG,JMJD1C,SLC38A2,TLE4,KLF6,RUNX1,HSPA8,CITED2,ERRFI1,NFKBIA,H1F4,ATF3,RGS2,TSC22D3,TGIF1,ZFP36L1,ID2,CCNL1,ADRB2,IL1A,ARF4
nucleobase-containing compound biosynthetic process	GO:0034654	7.24697e-09	8.13984	3888	71	35	26944	JUN,FOS,BTG2,ZFP36,DUSP1,JUND,FOSB,IER5,JUNB,PPP1R15A,HSPA1A,KLF2,EGR1,CCL3,SMAD7,TXNIP,IER2,KLF4,DNAJB4,JMJD1C,TLE4,KLF6,RUNX1,HSPA8,CITED2,NFKBIA,H1F4,ATF3,TSC22D3,TGIF1,ID2,CCNL1,ADRB2,IL1A,ARF4
organic cyclic compound biosynthetic process	GO:1901362	7.51673e-09	8.12397	4131	71	36	26944	JUN,FOS,BTG2,ZFP36,DUSP1,JUND,FOSB,IER5,JUNB,PPP1R15A,HSPA1A,KLF2,EGR1,CCL3,SMAD7,TXNIP,IER2,KLF4,DNAJB4,JMJD1C,TLE4,KLF6,RUNX1,HSPA8,CITED2,ERRFI1,NFKBIA,H1F4,ATF3,TSC22D3,TGIF1,ID2,CCNL1,ADRB2,IL1A,ARF4
regulation of biosynthetic process	GO:0009889	8.19029e-09	8.0867	5706	71	42	26944	JUN,FOS,BTG2,ZFP36,DUSP1,JUND,FOSB,IER5,JUNB,PPP1R15A,HSPA1A,KLF2,EGR1,CCL4,CCL3,SMAD7,TXNIP,IER2,H3F3B,KLF4,DNAJB4,MIR142HG,JMJD1C,SLC38A2,TLE4,KLF6,RUNX1,HSPA8,CITED2,ERRFI1,NFKBIA,H1F4,ATF3,RGS2,TSC22D3,TGIF1,ZFP36L1,ID2,CCNL1,ADRB2,IL1A,ARF4
response to oxygen-containing compound	GO:1901700	1.24551e-08	7.90465	2077	71	26	26944	JUN,FOS,BTG2,ZFP36,JUND,FOSB,JUNB,KLF2,BTG1,EGR1,SOCS3,CCL3,TXNIP,RHOB,KLF4,SLC38A2,HSPA8,ERRFI1,SGK1,NFKBIA,RGS2,ZFP36L1,UCP2,MAT2A,ADRB2,IL1A
heterocycle biosynthetic process	GO:0018130	1.2671e-08	7.89719	3963	71	35	26944	JUN,FOS,BTG2,ZFP36,DUSP1,JUND,FOSB,IER5,JUNB,PPP1R15A,HSPA1A,KLF2,EGR1,CCL3,SMAD7,TXNIP,IER2,KLF4,DNAJB4,JMJD1C,TLE4,KLF6,RUNX1,HSPA8,CITED2,NFKBIA,H1F4,ATF3,TSC22D3,TGIF1,ID2,CCNL1,ADRB2,IL1A,ARF4
aromatic compound biosynthetic process	GO:0019438	1.36374e-08	7.86527	3973	71	35	26944	JUN,FOS,BTG2,ZFP36,DUSP1,JUND,FOSB,IER5,JUNB,PPP1R15A,HSPA1A,KLF2,EGR1,CCL3,SMAD7,TXNIP,IER2,KLF4,DNAJB4,JMJD1C,TLE4,KLF6,RUNX1,HSPA8,CITED2,NFKBIA,H1F4,ATF3,TSC22D3,TGIF1,ID2,CCNL1,ADRB2,IL1A,ARF4
cellular nitrogen compound biosynthetic process	GO:0044271	1.36962e-08	7.8634	4715	71	38	26944	JUN,FOS,BTG2,ZFP36,DUSP1,JUND,FOSB,IER5,JUNB,PPP1R15A,HSPA1A,KLF2,EGR1,CCL3,SMAD7,SAT1,TXNIP,IER2,KLF4,DNAJB4,JMJD1C,TLE4,KLF6,RUNX1,HSPA8,CITED2,NFKBIA,H1F4,ATF3,RGS2,TSC22D3,TGIF1,ZFP36L1,ID2,CCNL1,ADRB2,IL1A,ARF4
response to organic cyclic compound	GO:0014070	1.71684e-08	7.76527	1137	71	20	26944	JUN,FOS,BTG2,ZFP36,FOSB,KLF2,EGR1,CCL3,TXNIP,KLF4,HSPA8,ERRFI1,SGK1,NFKBIA,ZFP36L1,MAT2A,SLC3A2,ADRB2,IL1A,DNAJA1
negative regulation of cellular metabolic process	GO:0031324	1.86237e-08	7.72993	3108	71	31	26944	JUN,BTG2,ZFP36,DUSP1,JUND,PPP1R15A,HSPA1A,IER3,KLF2,EGR1,SOCS3,CCL3,SMAD7,TXNIP,H3F3B,KLF4,DNAJB4,MIR142HG,TLE4,HSPA8,CITED2,ERRFI1,MCL1,H1F4,ATF3,RGS2,TGIF1,ZFP36L1,ID2,DNAJA1,HK2
tissue development	GO:0009888	2.01847e-08	7.69498	2122	71	26	26944	JUN,FOS,BTG2,ZFP36,DUSP1,JUNB,KLF2,BTG1,EGR1,SOCS3,SMAD7,TXNIP,RHOB,KLF4,JMJD1C,HSPA8,CITED2,ERRFI1,ATF3,RGS2,TGIF1,ZFP36L1,ZFAND5,ID2,ADRB2,IL1A
regulation of cell population proliferation	GO:0042127	2.86125e-08	7.54344	1799	71	24	26944	JUN,BTG2,ZFP36,DUSP1,JUND,IER5,JUNB,PPP1R15A,HSPA1A,BTG1,EGR1,SMAD7,SAT1,TXNIP,KLF4,CITED2,ERRFI1,NFKBIA,ATF3,TGIF1,ZFP36L1,ID2,ADRB2,IL1A
positive regulation of developmental process	GO:0051094	3.26136e-08	7.4866	1480	71	22	26944	JUN,FOS,ZFP36,JUND,JUNB,HSPA1A,BTG1,SOCS3,CCL3,SMAD7,RHOH,RHOB,KLF4,RUNX1,CITED2,SGK1,TGIF1,ZFP36L1,ID2,ADRB2,IL1A,HK2
cell population proliferation	GO:0008283	3.26581e-08	7.48601	2168	71	26	26944	JUN,FOS,BTG2,ZFP36,DUSP1,JUND,IER5,JUNB,PPP1R15A,HSPA1A,BTG1,EGR1,SMAD7,SAT1,TXNIP,H3F3B,KLF4,CITED2,ERRFI1,NFKBIA,ATF3,TGIF1,ZFP36L1,ID2,ADRB2,IL1A
response to cytokine	GO:0034097	3.7805e-08	7.42245	1188	71	20	26944	JUN,FOS,ZFP36,DUSP1,HSPA1A,KLF2,EGR1,CCL4,SOCS3,CCL3,SMAD7,CCRL2,KLF4,TLE4,MCL1,NFKBIA,ZFP36L1,MAT2A,IL1A,HK2
multicellular organism development	GO:0007275	3.98828e-08	7.39921	4879	71	38	26944	JUN,FOS,BTG2,ZFP36,DUSP1,JUNB,PPP1R15A,HSPA1A,KLF2,BTG1,EGR1,SOCS3,CCL3,SMAD7,SAT1,IER2,RHOH,RHOB,H3F3B,KLF4,JMJD1C,SLC38A2,RUNX1,HSPA8,CITED2,ERRFI1,SGK1,NFKBIA,RGS2,TGIF1,ZFP36L1,UCP2,ZFAND5,ID2,ADRB2,IL1A,ARF4,HK2
positive regulation of biological process	GO:0048518	4.64124e-08	7.33337	6589	71	44	26944	JUN,FOS,BTG2,ZFP36,DUSP1,JUND,PPP1R10,FOSB,IER5,JUNB,PPP1R15A,HSPA1A,IER3,KLF2,BTG1,EGR1,CCL4,SOCS3,CCL3,SMAD7,TXNIP,IER2,RHOH,RHOB,KLF4,SLC38A2,KLF6,RUNX1,HSPA8,CITED2,SGK1,MCL1,NFKBIA,ATF3,RGS2,TGIF1,ZFP36L1,UCP2,ID2,ADRB2,IL1A,ARF4,DNAJA1,HK2
circulatory system development	GO:0072359	5.7375e-08	7.24128	1216	71	20	26944	JUN,JUNB,PPP1R15A,KLF2,BTG1,EGR1,SOCS3,SMAD7,SAT1,RHOB,KLF4,CITED2,ERRFI1,RGS2,ZFP36L1,ZFAND5,ID2,ADRB2,IL1A,HK2
cellular response to organic substance	GO:0071310	6.01583e-08	7.2207	2420	71	27	26944	JUN,FOS,ZFP36,DUSP1,FOSB,PPP1R15A,HSPA1A,KLF2,EGR1,CCL4,SOCS3,CCL3,SMAD7,CCRL2,KLF4,TLE4,ERRFI1,SGK1,NFKBIA,ATF3,ZFP36L1,UCP2,MAT2A,ADRB2,IL1A,DNAJA1,HK2
negative regulation of response to stimulus	GO:0048585	8.62668e-08	7.06416	1723	71	23	26944	ZFP36,DUSP1,PPP1R10,RGS1,PPP1R15A,HSPA1A,IER3,EGR1,SOCS3,SMAD7,RHOH,KLF4,TLE4,HSPA8,ERRFI1,MCL1,NFKBIA,ATF3,RGS2,TGIF1,UCP2,ADRB2,DNAJA1
negative regulation of metabolic process	GO:0009892	1.1681e-07	6.93252	3336	71	31	26944	JUN,BTG2,ZFP36,DUSP1,JUND,PPP1R15A,HSPA1A,IER3,KLF2,EGR1,SOCS3,CCL3,SMAD7,TXNIP,H3F3B,KLF4,DNAJB4,MIR142HG,TLE4,HSPA8,CITED2,ERRFI1,MCL1,H1F4,ATF3,RGS2,TGIF1,ZFP36L1,ID2,DNAJA1,HK2
regulation of developmental process	GO:0050793	1.22189e-07	6.91297	2698	71	28	26944	JUN,FOS,BTG2,ZFP36,JUND,JUNB,PPP1R15A,HSPA1A,KLF2,BTG1,SOCS3,CCL3,SMAD7,RHOH,RHOB,KLF4,RUNX1,CITED2,ERRFI1,SGK1,NFKBIA,RGS2,TGIF1,ZFP36L1,ID2,ADRB2,IL1A,HK2
response to endogenous stimulus	GO:0009719	1.30462e-07	6.88452	1935	71	24	26944	JUN,FOS,BTG2,ZFP36,FOSB,KLF2,BTG1,EGR1,SOCS3,SMAD7,TXNIP,IER2,H3F3B,KLF4,HSPA8,CITED2,ERRFI1,SGK1,TGIF1,ZFP36L1,UCP2,MAT2A,ADRB2,DNAJA1
positive regulation of nitrogen compound metabolic process	GO:0051173	1.66909e-07	6.77752	2944	71	29	26944	JUN,FOS,BTG2,ZFP36,JUND,PPP1R10,FOSB,IER5,JUNB,PPP1R15A,HSPA1A,IER3,KLF2,EGR1,CCL3,IER2,KLF4,SLC38A2,KLF6,RUNX1,HSPA8,CITED2,NFKBIA,ATF3,ZFP36L1,ID2,ADRB2,IL1A,ARF4
negative regulation of signaling	GO:0023057	1.79727e-07	6.74539	1453	71	21	26944	DUSP1,PPP1R10,RGS1,HSPA1A,IER3,EGR1,SOCS3,SMAD7,RHOH,KLF4,TLE4,HSPA8,ERRFI1,MCL1,NFKBIA,ATF3,RGS2,TGIF1,UCP2,ADRB2,DNAJA1
response to hormone	GO:0009725	1.84187e-07	6.73474	1008	71	18	26944	JUN,FOS,BTG2,ZFP36,FOSB,BTG1,EGR1,SOCS3,TXNIP,H3F3B,HSPA8,CITED2,ERRFI1,SGK1,ZFP36L1,UCP2,MAT2A,DNAJA1
negative regulation of cell communication	GO:0010648	1.86695e-07	6.72887	1456	71	21	26944	DUSP1,PPP1R10,RGS1,HSPA1A,IER3,EGR1,SOCS3,SMAD7,RHOH,KLF4,TLE4,HSPA8,ERRFI1,MCL1,NFKBIA,ATF3,RGS2,TGIF1,UCP2,ADRB2,DNAJA1
negative regulation of signal transduction	GO:0009968	2.18584e-07	6.66038	1311	71	20	26944	DUSP1,PPP1R10,RGS1,HSPA1A,IER3,EGR1,SOCS3,SMAD7,RHOH,KLF4,TLE4,HSPA8,ERRFI1,MCL1,NFKBIA,ATF3,RGS2,TGIF1,ADRB2,DNAJA1
blood vessel development	GO:0001568	2.29729e-07	6.63878	761	71	16	26944	JUN,JUNB,PPP1R15A,KLF2,BTG1,EGR1,SOCS3,SMAD7,SAT1,RHOB,KLF4,CITED2,ZFP36L1,ADRB2,IL1A,HK2
hemopoiesis	GO:0030097	3.24941e-07	6.48819	1044	71	18	26944	JUN,FOS,ZFP36,JUNB,HSPA1A,KLF2,EGR1,CCL3,SMAD7,RHOH,KLF4,RUNX1,CITED2,NFKBIA,ZFP36L1,UCP2,ID2,IL1A
positive regulation of cellular process	GO:0048522	3.5059e-07	6.4552	6078	71	41	26944	JUN,FOS,BTG2,ZFP36,DUSP1,JUND,PPP1R10,FOSB,IER5,JUNB,PPP1R15A,HSPA1A,KLF2,BTG1,EGR1,CCL4,SOCS3,CCL3,SMAD7,TXNIP,IER2,RHOH,RHOB,KLF4,SLC38A2,KLF6,RUNX1,HSPA8,CITED2,SGK1,MCL1,NFKBIA,ATF3,RGS2,TGIF1,ZFP36L1,ID2,ADRB2,IL1A,ARF4,DNAJA1
negative regulation of nitrogen compound metabolic process	GO:0051172	3.52791e-07	6.45248	2219	71	25	26944	JUN,BTG2,ZFP36,DUSP1,JUND,PPP1R15A,HSPA1A,IER3,KLF2,EGR1,SOCS3,SMAD7,TXNIP,KLF4,DNAJB4,TLE4,HSPA8,CITED2,ERRFI1,H1F4,ATF3,RGS2,TGIF1,ID2,DNAJA1
cellular metabolic process	GO:0044237	3.89574e-07	6.40941	12956	71	60	26944	JUN,FOS,BTG2,ZFP36,DUSP1,JUND,PPP1R10,FOSB,IER5,JUNB,PPP1R15A,HSPA1A,IER3,KLF2,EGR1,CCL4,SOCS3,CCL3,SMAD7,SAT1,TXNIP,IER2,H3F3B,KLF4,DNAJB4,MIR142HG,JMJD1C,SLC38A2,TLE4,KLF6,RUNX1,HSPA8,CITED2,COQ10B,ERRFI1,SGK1,SNHG12,MCL1,NFKBIA,H1F4,ATF3,RGS2,TSC22D3,TGIF1,ZFP36L1,2900060B14RIK,UCP2,MAT2A,ERCC5,NSUN6,ID2,ACOX3,CCNL1,PFKFB3,ADRB2,IL1A,TPI1,ARF4,DNAJA1,HK2
response to stimulus	GO:0050896	4.86707e-07	6.31273	10506	71	54	26944	JUN,FOS,BTG2,ZFP36,DUSP1,JUND,PPP1R10,FOSB,IER5,RGS1,JUNB,PPP1R15A,HSPA1A,IER3,KLF2,BTG1,EGR1,CCL4,NEAT1,SOCS3,CCL3,SMAD7,TXNIP,IER2,RHOH,RHOB,H3F3B,CCRL2,KLF4,SLC38A2,TLE4,RUNX1,HSPA8,CITED2,ERRFI1,SGK1,MCL1,NFKBIA,ATF3,RGS2,TSC22D3,TGIF1,ZFP36L1,UCP2,MAT2A,ERCC5,ZFAND5,ID2,SLC3A2,ADRB2,IL1A,ARF4,DNAJA1,HK2
response to peptide	GO:1901652	5.07381e-07	6.29467	568	71	14	26944	JUN,FOS,BTG2,KLF2,BTG1,EGR1,SOCS3,KLF4,ERRFI1,SGK1,NFKBIA,ZFP36L1,UCP2,ADRB2
cellular response to cytokine stimulus	GO:0071345	5.12844e-07	6.29001	1074	71	18	26944	FOS,ZFP36,DUSP1,HSPA1A,KLF2,EGR1,CCL4,SOCS3,CCL3,SMAD7,CCRL2,KLF4,TLE4,NFKBIA,ZFP36L1,MAT2A,IL1A,HK2
myeloid cell differentiation	GO:0030099	5.61223e-07	6.25086	468	71	13	26944	JUN,FOS,ZFP36,JUNB,HSPA1A,KLF2,CCL3,RUNX1,CITED2,NFKBIA,ZFP36L1,UCP2,ID2
developmental process	GO:0032502	8.83748e-07	6.05367	6854	71	43	26944	JUN,FOS,BTG2,ZFP36,DUSP1,JUND,JUNB,PPP1R15A,HSPA1A,KLF2,BTG1,EGR1,SOCS3,CCL3,SMAD7,SAT1,TXNIP,IER2,RHOH,RHOB,H3F3B,KLF4,JMJD1C,SLC38A2,RUNX1,HSPA8,CITED2,ERRFI1,SGK1,MCL1,NFKBIA,ATF3,RGS2,TGIF1,ZFP36L1,UCP2,ZFAND5,ID2,ADRB2,IL1A,ARF4,DNAJA1,HK2
regulation of cell differentiation	GO:0045595	9.14687e-07	6.03873	1761	71	22	26944	JUN,FOS,BTG2,ZFP36,JUND,JUNB,HSPA1A,BTG1,SOCS3,CCL3,SMAD7,RHOH,KLF4,RUNX1,ERRFI1,SGK1,NFKBIA,RGS2,TGIF1,ZFP36L1,ID2,IL1A
regulation of multicellular organismal process	GO:0051239	9.48314e-07	6.02305	3165	71	29	26944	JUN,FOS,BTG2,ZFP36,JUND,PPP1R15A,HSPA1A,KLF2,BTG1,EGR1,CCL4,CCL3,SMAD7,RHOH,RHOB,KLF4,RUNX1,CITED2,ERRFI1,SGK1,NFKBIA,RGS2,TGIF1,ZFP36L1,UCP2,ID2,ADRB2,IL1A,HK2
anatomical structure development	GO:0048856	9.59768e-07	6.01783	6269	71	41	26944	JUN,FOS,BTG2,ZFP36,DUSP1,JUND,JUNB,PPP1R15A,HSPA1A,KLF2,BTG1,EGR1,SOCS3,CCL3,SMAD7,SAT1,TXNIP,IER2,RHOH,RHOB,H3F3B,KLF4,JMJD1C,SLC38A2,RUNX1,HSPA8,CITED2,ERRFI1,SGK1,NFKBIA,ATF3,RGS2,TGIF1,ZFP36L1,UCP2,ZFAND5,ID2,ADRB2,IL1A,ARF4,HK2
response to nitrogen compound	GO:1901698	1.17326e-06	5.9306	1283	71	19	26944	JUN,FOS,BTG2,FOSB,KLF2,BTG1,EGR1,SOCS3,KLF4,ERRFI1,SGK1,NFKBIA,RGS2,ZFP36L1,UCP2,MAT2A,SLC3A2,ADRB2,IL1A
positive regulation of macromolecule metabolic process	GO:0010604	1.23228e-06	5.90929	3427	71	30	26944	JUN,FOS,BTG2,ZFP36,JUND,PPP1R10,FOSB,IER5,JUNB,PPP1R15A,HSPA1A,IER3,KLF2,EGR1,CCL4,CCL3,IER2,KLF4,SLC38A2,KLF6,RUNX1,HSPA8,CITED2,NFKBIA,ATF3,ZFP36L1,ID2,ADRB2,IL1A,ARF4
positive regulation of multicellular organismal process	GO:0051240	1.44106e-06	5.84132	1804	71	22	26944	JUN,FOS,JUND,HSPA1A,BTG1,EGR1,CCL4,CCL3,SMAD7,RHOH,RHOB,KLF4,RUNX1,CITED2,SGK1,RGS2,ZFP36L1,UCP2,ID2,ADRB2,IL1A,HK2
positive regulation of transcription by RNA polymerase II	GO:0045944	1.76832e-06	5.75244	1315	71	19	26944	JUN,FOS,JUND,FOSB,IER5,JUNB,KLF2,EGR1,CCL3,IER2,KLF4,KLF6,RUNX1,CITED2,NFKBIA,ATF3,ADRB2,IL1A,ARF4
response to organonitrogen compound	GO:0010243	1.78115e-06	5.7493	1161	71	18	26944	JUN,FOS,BTG2,FOSB,KLF2,BTG1,EGR1,SOCS3,KLF4,ERRFI1,SGK1,NFKBIA,RGS2,ZFP36L1,UCP2,MAT2A,ADRB2,IL1A
negative regulation of transcription by RNA polymerase II	GO:0000122	1.90736e-06	5.71957	1019	71	17	26944	JUN,BTG2,ZFP36,JUND,HSPA1A,KLF2,EGR1,SMAD7,TXNIP,KLF4,DNAJB4,TLE4,CITED2,H1F4,ATF3,TGIF1,ID2
regulation of response to stimulus	GO:0048583	2.18864e-06	5.65983	3987	71	32	26944	JUN,ZFP36,DUSP1,PPP1R10,IER5,RGS1,PPP1R15A,HSPA1A,IER3,KLF2,EGR1,CCL4,SOCS3,CCL3,SMAD7,RHOH,KLF4,SLC38A2,TLE4,RUNX1,HSPA8,CITED2,ERRFI1,MCL1,NFKBIA,ATF3,RGS2,TGIF1,UCP2,ADRB2,IL1A,DNAJA1
positive regulation of metabolic process	GO:0009893	2.1895e-06	5.65966	3745	71	31	26944	JUN,FOS,BTG2,ZFP36,JUND,PPP1R10,FOSB,IER5,JUNB,PPP1R15A,HSPA1A,IER3,KLF2,EGR1,CCL4,CCL3,IER2,KLF4,SLC38A2,KLF6,RUNX1,HSPA8,CITED2,NFKBIA,ATF3,ZFP36L1,UCP2,ID2,ADRB2,IL1A,ARF4
tube development	GO:0035295	2.33571e-06	5.63158	1181	71	18	26944	JUN,JUNB,PPP1R15A,KLF2,BTG1,SMAD7,SAT1,RHOB,KLF4,JMJD1C,CITED2,ERRFI1,TGIF1,ZFP36L1,ID2,ADRB2,IL1A,HK2
cell differentiation	GO:0030154	2.58096e-06	5.58822	4777	71	35	26944	JUN,FOS,BTG2,ZFP36,JUND,JUNB,HSPA1A,KLF2,BTG1,EGR1,SOCS3,CCL3,SMAD7,TXNIP,IER2,RHOH,RHOB,H3F3B,KLF4,JMJD1C,RUNX1,CITED2,ERRFI1,SGK1,MCL1,NFKBIA,ATF3,RGS2,TGIF1,ZFP36L1,UCP2,ID2,ADRB2,IL1A,ARF4
cellular developmental process	GO:0048869	2.59596e-06	5.5857	4778	71	35	26944	JUN,FOS,BTG2,ZFP36,JUND,JUNB,HSPA1A,KLF2,BTG1,EGR1,SOCS3,CCL3,SMAD7,TXNIP,IER2,RHOH,RHOB,H3F3B,KLF4,JMJD1C,RUNX1,CITED2,ERRFI1,SGK1,MCL1,NFKBIA,ATF3,RGS2,TGIF1,ZFP36L1,UCP2,ID2,ADRB2,IL1A,ARF4
regulation of cellular process	GO:0050794	2.86425e-06	5.54299	12593	71	58	26944	JUN,FOS,BTG2,ZFP36,DUSP1,JUND,PPP1R10,FOSB,IER5,RGS1,JUNB,PPP1R15A,HSPA1A,IER3,KLF2,BTG1,EGR1,CCL4,SOCS3,CCL3,SMAD7,SAT1,TXNIP,IER2,RHOH,RHOB,H3F3B,CCRL2,KLF4,DNAJB4,MIR142HG,JMJD1C,SLC38A2,TLE4,KLF6,RUNX1,HSPA8,CITED2,ERRFI1,SGK1,MCL1,NFKBIA,H1F4,ATF3,RGS2,TSC22D3,TGIF1,ZFP36L1,UCP2,ERCC5,ZFAND5,ID2,CCNL1,ADRB2,IL1A,ARF4,DNAJA1,HK2
regulation of cell cycle	GO:0051726	2.95728e-06	5.52911	1049	71	17	26944	JUN,BTG2,DUSP1,JUND,PPP1R10,JUNB,HSPA1A,IER3,BTG1,RHOB,KLF4,HSPA8,CITED2,ZFP36L1,ID2,CCNL1,IL1A
response to inorganic substance	GO:0010035	2.9596e-06	5.52877	651	71	14	26944	JUN,FOS,JUND,FOSB,JUNB,KLF2,TXNIP,RHOB,KLF4,SLC38A2,HSPA8,UCP2,ID2,IL1A
cellular response to stimulus	GO:0051716	3.03749e-06	5.51749	8752	71	48	26944	JUN,FOS,BTG2,ZFP36,DUSP1,JUND,PPP1R10,FOSB,IER5,RGS1,JUNB,PPP1R15A,HSPA1A,IER3,KLF2,EGR1,CCL4,SOCS3,CCL3,SMAD7,TXNIP,RHOH,RHOB,CCRL2,KLF4,SLC38A2,TLE4,RUNX1,HSPA8,CITED2,ERRFI1,SGK1,MCL1,NFKBIA,ATF3,RGS2,TGIF1,ZFP36L1,UCP2,MAT2A,ERCC5,ZFAND5,ID2,ADRB2,IL1A,ARF4,DNAJA1,HK2
negative regulation of macromolecule metabolic process	GO:0010605	3.26879e-06	5.48561	3109	71	28	26944	JUN,BTG2,ZFP36,DUSP1,JUND,PPP1R15A,HSPA1A,KLF2,EGR1,SOCS3,CCL3,SMAD7,TXNIP,H3F3B,KLF4,DNAJB4,MIR142HG,TLE4,HSPA8,CITED2,ERRFI1,H1F4,ATF3,RGS2,TGIF1,ZFP36L1,ID2,DNAJA1
blood vessel morphogenesis	GO:0048514	3.32919e-06	5.47766	657	71	14	26944	JUN,JUNB,PPP1R15A,KLF2,BTG1,SMAD7,SAT1,RHOB,KLF4,CITED2,ZFP36L1,ADRB2,IL1A,HK2
positive regulation of macromolecule biosynthetic process	GO:0010557	3.89125e-06	5.40991	2697	71	26	26944	JUN,FOS,ZFP36,JUND,FOSB,IER5,JUNB,PPP1R15A,HSPA1A,KLF2,EGR1,CCL4,CCL3,IER2,KLF4,SLC38A2,KLF6,RUNX1,HSPA8,CITED2,NFKBIA,ATF3,ID2,ADRB2,IL1A,ARF4
tube morphogenesis	GO:0035239	4.00675e-06	5.39721	927	71	16	26944	JUN,JUNB,PPP1R15A,KLF2,BTG1,SMAD7,SAT1,RHOB,KLF4,CITED2,TGIF1,ZFP36L1,ID2,ADRB2,IL1A,HK2
positive regulation of DNA-templated transcription	GO:0045893	4.10897e-06	5.38627	1726	71	21	26944	JUN,FOS,JUND,FOSB,IER5,JUNB,PPP1R15A,KLF2,EGR1,CCL3,IER2,KLF4,KLF6,RUNX1,CITED2,NFKBIA,ATF3,ID2,ADRB2,IL1A,ARF4
positive regulation of RNA biosynthetic process	GO:1902680	4.2386e-06	5.37278	1729	71	21	26944	JUN,FOS,JUND,FOSB,IER5,JUNB,PPP1R15A,KLF2,EGR1,CCL3,IER2,KLF4,KLF6,RUNX1,CITED2,NFKBIA,ATF3,ID2,ADRB2,IL1A,ARF4
negative regulation of macromolecule biosynthetic process	GO:0010558	4.31183e-06	5.36534	2710	71	26	26944	JUN,BTG2,ZFP36,DUSP1,JUND,PPP1R15A,HSPA1A,KLF2,EGR1,CCL3,SMAD7,TXNIP,H3F3B,KLF4,DNAJB4,MIR142HG,TLE4,HSPA8,CITED2,ERRFI1,H1F4,ATF3,RGS2,TGIF1,ZFP36L1,ID2
system development	GO:0048731	4.96274e-06	5.30428	4117	71	32	26944	JUN,FOS,BTG2,JUNB,PPP1R15A,KLF2,BTG1,EGR1,SOCS3,CCL3,SMAD7,SAT1,IER2,RHOB,H3F3B,KLF4,JMJD1C,SLC38A2,HSPA8,CITED2,ERRFI1,SGK1,RGS2,TGIF1,ZFP36L1,UCP2,ZFAND5,ID2,ADRB2,IL1A,ARF4,HK2
cellular nitrogen compound metabolic process	GO:0034641	5.97316e-06	5.2238	8912	71	48	26944	JUN,FOS,BTG2,ZFP36,DUSP1,JUND,PPP1R10,FOSB,IER5,JUNB,PPP1R15A,HSPA1A,IER3,KLF2,EGR1,CCL3,SMAD7,SAT1,TXNIP,IER2,KLF4,DNAJB4,JMJD1C,SLC38A2,TLE4,KLF6,RUNX1,HSPA8,CITED2,SNHG12,NFKBIA,H1F4,ATF3,RGS2,TSC22D3,TGIF1,ZFP36L1,2900060B14RIK,UCP2,ERCC5,NSUN6,ID2,CCNL1,ADRB2,IL1A,TPI1,ARF4,HK2
positive regulation of cellular metabolic process	GO:0031325	6.46396e-06	5.1895	3434	71	29	26944	JUN,FOS,BTG2,ZFP36,JUND,PPP1R10,FOSB,IER5,JUNB,PPP1R15A,HSPA1A,KLF2,EGR1,CCL4,CCL3,IER2,KLF4,SLC38A2,KLF6,RUNX1,HSPA8,CITED2,NFKBIA,ATF3,ZFP36L1,ID2,ADRB2,IL1A,ARF4
nucleobase-containing compound metabolic process	GO:0006139	6.51898e-06	5.18582	8250	71	46	26944	JUN,FOS,BTG2,ZFP36,DUSP1,JUND,PPP1R10,FOSB,IER5,JUNB,PPP1R15A,HSPA1A,IER3,KLF2,EGR1,CCL3,SMAD7,TXNIP,IER2,KLF4,DNAJB4,JMJD1C,SLC38A2,TLE4,KLF6,RUNX1,HSPA8,CITED2,SNHG12,NFKBIA,H1F4,ATF3,TSC22D3,TGIF1,ZFP36L1,2900060B14RIK,UCP2,ERCC5,NSUN6,ID2,CCNL1,ADRB2,IL1A,TPI1,ARF4,HK2
negative regulation of cellular biosynthetic process	GO:0031327	6.76566e-06	5.16969	2768	71	26	26944	JUN,BTG2,ZFP36,DUSP1,JUND,PPP1R15A,HSPA1A,KLF2,EGR1,CCL3,SMAD7,TXNIP,H3F3B,KLF4,DNAJB4,MIR142HG,TLE4,HSPA8,CITED2,ERRFI1,H1F4,ATF3,RGS2,TGIF1,ZFP36L1,ID2
positive regulation of cell differentiation	GO:0045597	7.64725e-06	5.11649	970	71	16	26944	JUN,FOS,ZFP36,JUND,JUNB,HSPA1A,BTG1,SOCS3,CCL3,SMAD7,RHOH,RUNX1,SGK1,TGIF1,ZFP36L1,ID2
regulation of signal transduction	GO:0009966	7.76753e-06	5.10972	3005	71	27	26944	JUN,DUSP1,PPP1R10,RGS1,HSPA1A,IER3,KLF2,EGR1,CCL4,SOCS3,CCL3,SMAD7,RHOH,KLF4,TLE4,RUNX1,HSPA8,CITED2,ERRFI1,MCL1,NFKBIA,ATF3,RGS2,TGIF1,ADRB2,IL1A,DNAJA1
negative regulation of biosynthetic process	GO:0009890	8.06255e-06	5.09353	2791	71	26	26944	JUN,BTG2,ZFP36,DUSP1,JUND,PPP1R15A,HSPA1A,KLF2,EGR1,CCL3,SMAD7,TXNIP,H3F3B,KLF4,DNAJB4,MIR142HG,TLE4,HSPA8,CITED2,ERRFI1,H1F4,ATF3,RGS2,TGIF1,ZFP36L1,ID2
positive regulation of cellular biosynthetic process	GO:0031328	8.566e-06	5.06722	2799	71	26	26944	JUN,FOS,ZFP36,JUND,FOSB,IER5,JUNB,PPP1R15A,HSPA1A,KLF2,EGR1,CCL4,CCL3,IER2,KLF4,SLC38A2,KLF6,RUNX1,HSPA8,CITED2,NFKBIA,ATF3,ID2,ADRB2,IL1A,ARF4
positive regulation of biosynthetic process	GO:0009891	1.05707e-05	4.97589	2827	71	26	26944	JUN,FOS,ZFP36,JUND,FOSB,IER5,JUNB,PPP1R15A,HSPA1A,KLF2,EGR1,CCL4,CCL3,IER2,KLF4,SLC38A2,KLF6,RUNX1,HSPA8,CITED2,NFKBIA,ATF3,ID2,ADRB2,IL1A,ARF4
organic cyclic compound metabolic process	GO:1901360	1.13647e-05	4.94444	8721	71	47	26944	JUN,FOS,BTG2,ZFP36,DUSP1,JUND,PPP1R10,FOSB,IER5,JUNB,PPP1R15A,HSPA1A,IER3,KLF2,EGR1,CCL3,SMAD7,TXNIP,IER2,KLF4,DNAJB4,JMJD1C,SLC38A2,TLE4,KLF6,RUNX1,HSPA8,CITED2,ERRFI1,SNHG12,NFKBIA,H1F4,ATF3,TSC22D3,TGIF1,ZFP36L1,2900060B14RIK,UCP2,ERCC5,NSUN6,ID2,CCNL1,ADRB2,IL1A,TPI1,ARF4,HK2
negative regulation of nucleobase-containing compound metabolic process	GO:0045934	1.19258e-05	4.92351	1651	71	20	26944	JUN,BTG2,ZFP36,DUSP1,JUND,HSPA1A,IER3,KLF2,EGR1,SMAD7,TXNIP,KLF4,DNAJB4,TLE4,HSPA8,CITED2,H1F4,ATF3,TGIF1,ID2
heterocycle metabolic process	GO:0046483	1.22785e-05	4.91086	8399	71	46	26944	JUN,FOS,BTG2,ZFP36,DUSP1,JUND,PPP1R10,FOSB,IER5,JUNB,PPP1R15A,HSPA1A,IER3,KLF2,EGR1,CCL3,SMAD7,TXNIP,IER2,KLF4,DNAJB4,JMJD1C,SLC38A2,TLE4,KLF6,RUNX1,HSPA8,CITED2,SNHG12,NFKBIA,H1F4,ATF3,TSC22D3,TGIF1,ZFP36L1,2900060B14RIK,UCP2,ERCC5,NSUN6,ID2,CCNL1,ADRB2,IL1A,TPI1,ARF4,HK2
metabolic process	GO:0008152	1.25391e-05	4.90173	14364	71	61	26944	JUN,FOS,BTG2,ZFP36,DUSP1,JUND,PPP1R10,FOSB,IER5,JUNB,PPP1R15A,HSPA1A,IER3,KLF2,EGR1,CCL4,SOCS3,CCL3,SMAD7,SAT1,TXNIP,IER2,H3F3B,KLF4,DNAJB4,MIR142HG,JMJD1C,SLC38A2,TLE4,KLF6,RUNX1,HSPA8,CITED2,COQ10B,ERRFI1,SGK1,SNHG12,MCL1,NFKBIA,H1F4,ATF3,RGS2,TSC22D3,TGIF1,ZFP36L1,2900060B14RIK,UCP2,MAT2A,ERCC5,NSUN6,ID2,ACOX3,CCNL1,SLC3A2,PFKFB3,ADRB2,IL1A,TPI1,ARF4,DNAJA1,HK2
response to reactive oxygen species	GO:0000302	1.3739e-05	4.86204	219	71	9	26944	JUN,FOS,KLF2,TXNIP,RHOB,KLF4,HSPA8,UCP2,IL1A
organic substance metabolic process	GO:0071704	1.47887e-05	4.83007	13942	71	60	26944	JUN,FOS,BTG2,ZFP36,DUSP1,JUND,PPP1R10,FOSB,IER5,JUNB,PPP1R15A,HSPA1A,IER3,KLF2,EGR1,CCL4,SOCS3,CCL3,SMAD7,SAT1,TXNIP,IER2,H3F3B,KLF4,DNAJB4,MIR142HG,JMJD1C,SLC38A2,TLE4,KLF6,RUNX1,HSPA8,CITED2,COQ10B,ERRFI1,SGK1,SNHG12,NFKBIA,H1F4,ATF3,RGS2,TSC22D3,TGIF1,ZFP36L1,2900060B14RIK,UCP2,MAT2A,ERCC5,NSUN6,ID2,ACOX3,CCNL1,SLC3A2,PFKFB3,ADRB2,IL1A,TPI1,ARF4,DNAJA1,HK2
biological regulation	GO:0065007	1.70732e-05	4.76769	13527	71	59	26944	JUN,FOS,BTG2,ZFP36,DUSP1,JUND,PPP1R10,FOSB,IER5,RGS1,JUNB,PPP1R15A,HSPA1A,IER3,KLF2,BTG1,EGR1,CCL4,SOCS3,CCL3,SMAD7,SAT1,TXNIP,IER2,RHOH,RHOB,H3F3B,CCRL2,KLF4,DNAJB4,MIR142HG,JMJD1C,SLC38A2,TLE4,KLF6,RUNX1,HSPA8,CITED2,ERRFI1,SGK1,MCL1,NFKBIA,H1F4,ATF3,RGS2,TSC22D3,TGIF1,ZFP36L1,UCP2,ERCC5,ZFAND5,ID2,CCNL1,SLC3A2,ADRB2,IL1A,ARF4,DNAJA1,HK2
cellular aromatic compound metabolic process	GO:0006725	1.72066e-05	4.76431	8480	71	46	26944	JUN,FOS,BTG2,ZFP36,DUSP1,JUND,PPP1R10,FOSB,IER5,JUNB,PPP1R15A,HSPA1A,IER3,KLF2,EGR1,CCL3,SMAD7,TXNIP,IER2,KLF4,DNAJB4,JMJD1C,SLC38A2,TLE4,KLF6,RUNX1,HSPA8,CITED2,SNHG12,NFKBIA,H1F4,ATF3,TSC22D3,TGIF1,ZFP36L1,2900060B14RIK,UCP2,ERCC5,NSUN6,ID2,CCNL1,ADRB2,IL1A,TPI1,ARF4,HK2
regulation of biological process	GO:0050789	2.1158e-05	4.67452	13144	71	58	26944	JUN,FOS,BTG2,ZFP36,DUSP1,JUND,PPP1R10,FOSB,IER5,RGS1,JUNB,PPP1R15A,HSPA1A,IER3,KLF2,BTG1,EGR1,CCL4,SOCS3,CCL3,SMAD7,SAT1,TXNIP,IER2,RHOH,RHOB,H3F3B,CCRL2,KLF4,DNAJB4,MIR142HG,JMJD1C,SLC38A2,TLE4,KLF6,RUNX1,HSPA8,CITED2,ERRFI1,SGK1,MCL1,NFKBIA,H1F4,ATF3,RGS2,TSC22D3,TGIF1,ZFP36L1,UCP2,ERCC5,ZFAND5,ID2,CCNL1,ADRB2,IL1A,ARF4,DNAJA1,HK2
regulation of signaling	GO:0023051	2.12951e-05	4.67172	3616	71	29	26944	JUN,DUSP1,PPP1R10,RGS1,HSPA1A,IER3,KLF2,EGR1,CCL4,SOCS3,CCL3,SMAD7,RHOH,KLF4,SLC38A2,TLE4,RUNX1,HSPA8,CITED2,ERRFI1,MCL1,NFKBIA,ATF3,RGS2,TGIF1,UCP2,ADRB2,IL1A,DNAJA1
regulation of cell communication	GO:0010646	2.12951e-05	4.67172	3616	71	29	26944	JUN,DUSP1,PPP1R10,RGS1,HSPA1A,IER3,KLF2,EGR1,CCL4,SOCS3,CCL3,SMAD7,RHOH,KLF4,SLC38A2,TLE4,RUNX1,HSPA8,CITED2,ERRFI1,MCL1,NFKBIA,ATF3,RGS2,TGIF1,UCP2,ADRB2,IL1A,DNAJA1
regulation of myeloid cell differentiation	GO:0045637	2.35462e-05	4.62808	233	71	9	26944	JUN,FOS,ZFP36,HSPA1A,CCL3,RUNX1,NFKBIA,ZFP36L1,ID2
female pregnancy	GO:0007565	2.63082e-05	4.57991	236	71	9	26944	FOS,FOSB,JUNB,H3F3B,SLC38A2,CITED2,ERRFI1,RGS2,UCP2
regulation of hemopoiesis	GO:1903706	3.6339e-05	4.43963	431	71	11	26944	JUN,FOS,ZFP36,HSPA1A,CCL3,SMAD7,RHOH,RUNX1,NFKBIA,ZFP36L1,ID2
negative regulation of DNA-templated transcription	GO:0045892	3.67732e-05	4.43447	1409	71	18	26944	JUN,BTG2,ZFP36,JUND,HSPA1A,KLF2,EGR1,SMAD7,TXNIP,KLF4,DNAJB4,TLE4,HSPA8,CITED2,H1F4,ATF3,TGIF1,ID2
nucleic acid metabolic process	GO:0090304	3.85876e-05	4.41355	7680	71	43	26944	JUN,FOS,BTG2,ZFP36,DUSP1,JUND,PPP1R10,FOSB,IER5,JUNB,PPP1R15A,HSPA1A,IER3,KLF2,EGR1,CCL3,SMAD7,TXNIP,IER2,KLF4,DNAJB4,JMJD1C,SLC38A2,TLE4,KLF6,RUNX1,HSPA8,CITED2,SNHG12,NFKBIA,H1F4,ATF3,TSC22D3,TGIF1,ZFP36L1,2900060B14RIK,ERCC5,NSUN6,ID2,CCNL1,ADRB2,IL1A,ARF4
negative regulation of RNA biosynthetic process	GO:1902679	4.01144e-05	4.3967	1417	71	18	26944	JUN,BTG2,ZFP36,JUND,HSPA1A,KLF2,EGR1,SMAD7,TXNIP,KLF4,DNAJB4,TLE4,HSPA8,CITED2,H1F4,ATF3,TGIF1,ID2
leukocyte differentiation	GO:0002521	4.01673e-05	4.39613	668	71	13	26944	JUN,FOS,JUNB,EGR1,CCL3,SMAD7,RHOH,RUNX1,CITED2,ZFP36L1,UCP2,ID2,IL1A
positive regulation of myeloid cell differentiation	GO:0045639	4.38135e-05	4.35839	113	71	7	26944	JUN,FOS,HSPA1A,CCL3,RUNX1,ZFP36L1,ID2
animal organ development	GO:0048513	4.51424e-05	4.34541	3260	71	27	26944	JUN,FOS,BTG2,ZFP36,JUNB,KLF2,EGR1,SOCS3,SMAD7,TXNIP,H3F3B,KLF4,JMJD1C,SLC38A2,HSPA8,CITED2,ERRFI1,ATF3,RGS2,TGIF1,ZFP36L1,UCP2,ZFAND5,ID2,ADRB2,IL1A,HK2
intracellular signal transduction	GO:0035556	5.25198e-05	4.27968	2610	71	24	26944	JUN,FOS,ZFP36,DUSP1,PPP1R10,IER3,CCL4,SOCS3,CCL3,SMAD7,RHOH,RHOB,CCRL2,KLF4,ERRFI1,SGK1,MCL1,NFKBIA,ATF3,RGS2,ZFP36L1,ADRB2,IL1A,DNAJA1
myeloid leukocyte differentiation	GO:0002573	6.27426e-05	4.20244	261	71	9	26944	JUN,FOS,JUNB,CCL3,RUNX1,CITED2,ZFP36L1,UCP2,ID2
multi-organism reproductive process	GO:0044703	6.48396e-05	4.18816	262	71	9	26944	FOS,FOSB,JUNB,H3F3B,SLC38A2,CITED2,ERRFI1,RGS2,UCP2
multi-multicellular organism process	GO:0044706	7.87566e-05	4.10371	268	71	9	26944	FOS,FOSB,JUNB,H3F3B,SLC38A2,CITED2,ERRFI1,RGS2,UCP2
positive regulation of myeloid leukocyte differentiation	GO:0002763	7.98934e-05	4.09749	72	71	6	26944	JUN,FOS,CCL3,RUNX1,ZFP36L1,ID2
cellular biosynthetic process	GO:0044249	9.38985e-05	4.02734	10717	71	51	26944	JUN,FOS,BTG2,ZFP36,DUSP1,JUND,FOSB,IER5,JUNB,PPP1R15A,HSPA1A,KLF2,EGR1,CCL4,SOCS3,CCL3,SMAD7,SAT1,TXNIP,IER2,H3F3B,KLF4,DNAJB4,MIR142HG,JMJD1C,SLC38A2,TLE4,KLF6,RUNX1,HSPA8,CITED2,COQ10B,ERRFI1,SNHG12,NFKBIA,H1F4,ATF3,RGS2,TSC22D3,TGIF1,ZFP36L1,2900060B14RIK,MAT2A,NSUN6,ID2,CCNL1,ADRB2,IL1A,TPI1,ARF4,DNAJA1
response to steroid hormone	GO:0048545	0.000103344	3.98572	371	71	10	26944	JUN,FOS,ZFP36,FOSB,TXNIP,HSPA8,ERRFI1,SGK1,ZFP36L1,DNAJA1
muscle structure development	GO:0061061	0.00011892	3.92474	733	71	13	26944	FOS,BTG2,BTG1,EGR1,SMAD7,H3F3B,HSPA8,CITED2,ATF3,RGS2,ZFP36L1,ID2,ADRB2
organic substance biosynthetic process	GO:1901576	0.000123576	3.90807	10794	71	51	26944	JUN,FOS,BTG2,ZFP36,DUSP1,JUND,FOSB,IER5,JUNB,PPP1R15A,HSPA1A,KLF2,EGR1,CCL4,SOCS3,CCL3,SMAD7,SAT1,TXNIP,IER2,H3F3B,KLF4,DNAJB4,MIR142HG,JMJD1C,SLC38A2,TLE4,KLF6,RUNX1,HSPA8,CITED2,COQ10B,ERRFI1,SNHG12,NFKBIA,H1F4,ATF3,RGS2,TSC22D3,TGIF1,ZFP36L1,2900060B14RIK,MAT2A,NSUN6,ID2,CCNL1,ADRB2,IL1A,TPI1,ARF4,DNAJA1
negative regulation of RNA metabolic process	GO:0051253	0.00012533	3.90195	1527	71	18	26944	JUN,BTG2,ZFP36,JUND,HSPA1A,KLF2,EGR1,SMAD7,TXNIP,KLF4,DNAJB4,TLE4,HSPA8,CITED2,H1F4,ATF3,TGIF1,ID2
muscle tissue development	GO:0060537	0.000131301	3.88173	489	71	11	26944	FOS,BTG2,EGR1,SMAD7,HSPA8,CITED2,ATF3,RGS2,ZFAND5,ID2,ADRB2
negative regulation of apoptotic process	GO:0043066	0.000147434	3.8314	1039	71	15	26944	JUN,BTG2,DUSP1,PPP1R10,HSPA1A,IER3,HSPA8,CITED2,SGK1,MCL1,TSC22D3,UCP2,ERCC5,ARF4,DNAJA1
biosynthetic process	GO:0009058	0.000154364	3.81145	10857	71	51	26944	JUN,FOS,BTG2,ZFP36,DUSP1,JUND,FOSB,IER5,JUNB,PPP1R15A,HSPA1A,KLF2,EGR1,CCL4,SOCS3,CCL3,SMAD7,SAT1,TXNIP,IER2,H3F3B,KLF4,DNAJB4,MIR142HG,JMJD1C,SLC38A2,TLE4,KLF6,RUNX1,HSPA8,CITED2,COQ10B,ERRFI1,SNHG12,NFKBIA,H1F4,ATF3,RGS2,TSC22D3,TGIF1,ZFP36L1,2900060B14RIK,MAT2A,NSUN6,ID2,CCNL1,ADRB2,IL1A,TPI1,ARF4,DNAJA1
positive regulation of apoptotic process	GO:0043065	0.000165716	3.78063	622	71	12	26944	JUN,DUSP1,PPP1R15A,BTG1,EGR1,CCL3,TXNIP,RHOB,MCL1,ATF3,ADRB2,DNAJA1
MAPK cascade	GO:0000165	0.000175403	3.75596	758	71	13	26944	JUN,ZFP36,DUSP1,CCL4,CCL3,KLF4,ERRFI1,ATF3,RGS2,ZFP36L1,ADRB2,IL1A,DNAJA1
response to metal ion	GO:0010038	0.000185422	3.73184	395	71	10	26944	JUN,FOS,JUND,FOSB,JUNB,TXNIP,HSPA8,UCP2,ID2,IL1A
cellular response to metal ion	GO:0071248	0.000187601	3.72677	211	71	8	26944	JUN,FOS,JUND,FOSB,JUNB,HSPA8,UCP2,ID2
response to progesterone	GO:0032570	0.000213116	3.67138	43	71	5	26944	FOS,FOSB,TXNIP,HSPA8,ERRFI1
negative regulation of programmed cell death	GO:0043069	0.000213373	3.67086	1069	71	15	26944	JUN,BTG2,DUSP1,PPP1R10,HSPA1A,IER3,HSPA8,CITED2,SGK1,MCL1,TSC22D3,UCP2,ERCC5,ARF4,DNAJA1
positive regulation of programmed cell death	GO:0043068	0.000233313	3.63206	642	71	12	26944	JUN,DUSP1,PPP1R15A,BTG1,EGR1,CCL3,TXNIP,RHOB,MCL1,ATF3,ADRB2,DNAJA1
negative regulation of phosphate metabolic process	GO:0045936	0.000257999	3.58838	308	71	9	26944	JUN,DUSP1,PPP1R15A,IER3,SOCS3,SMAD7,ERRFI1,RGS2,DNAJA1
negative regulation of phosphorus metabolic process	GO:0010563	0.000257999	3.58838	308	71	9	26944	JUN,DUSP1,PPP1R15A,IER3,SOCS3,SMAD7,ERRFI1,RGS2,DNAJA1
intracellular signaling cassette	GO:0141124	0.000266346	3.57455	1794	71	19	26944	JUN,FOS,ZFP36,DUSP1,CCL4,CCL3,SMAD7,RHOH,RHOB,CCRL2,KLF4,ERRFI1,NFKBIA,ATF3,RGS2,ZFP36L1,ADRB2,IL1A,DNAJA1
regulation of cell development	GO:0060284	0.000299432	3.5237	941	71	14	26944	JUN,FOS,BTG2,ZFP36,HSPA1A,CCL3,SMAD7,RHOH,RUNX1,SGK1,NFKBIA,ZFP36L1,ID2,IL1A
cell cycle	GO:0007049	0.000300694	3.52187	1808	71	19	26944	JUN,BTG2,DUSP1,JUND,PPP1R10,JUNB,HSPA1A,IER3,BTG1,TXNIP,RHOB,KLF4,HSPA8,CITED2,RGS2,ZFP36L1,ID2,CCNL1,IL1A
response to oxidative stress	GO:0006979	0.000306471	3.51361	417	71	10	26944	JUN,FOS,KLF2,BTG1,TXNIP,RHOB,KLF4,HSPA8,UCP2,IL1A
cellular response to tumor necrosis factor	GO:0071356	0.00030721	3.51256	225	71	8	26944	FOS,ZFP36,HSPA1A,KLF2,CCL4,CCL3,NFKBIA,ZFP36L1
negative regulation of protein phosphorylation	GO:0001933	0.000317821	3.49782	226	71	8	26944	JUN,DUSP1,PPP1R15A,SOCS3,SMAD7,ERRFI1,RGS2,DNAJA1
epithelium development	GO:0060429	0.000487526	3.312	1309	71	16	26944	JUN,ZFP36,KLF2,BTG1,SOCS3,SMAD7,TXNIP,RHOB,KLF4,JMJD1C,CITED2,ERRFI1,TGIF1,ZFP36L1,ID2,IL1A
negative regulation of protein modification process	GO:0031400	0.000551525	3.25844	337	71	9	26944	JUN,DUSP1,PPP1R15A,HSPA1A,SOCS3,SMAD7,ERRFI1,RGS2,DNAJA1
response to lipid	GO:0033993	0.000577278	3.23861	1155	71	15	26944	JUN,FOS,ZFP36,FOSB,CCL3,TXNIP,KLF4,HSPA8,ERRFI1,SGK1,NFKBIA,ZFP36L1,UCP2,IL1A,DNAJA1
negative regulation of phosphorylation	GO:0042326	0.000588451	3.23029	245	71	8	26944	JUN,DUSP1,PPP1R15A,SOCS3,SMAD7,ERRFI1,RGS2,DNAJA1
cell development	GO:0048468	0.000599594	3.22214	3202	71	25	26944	JUN,FOS,BTG2,ZFP36,JUND,JUNB,HSPA1A,KLF2,EGR1,CCL3,SMAD7,RHOH,H3F3B,KLF4,JMJD1C,RUNX1,CITED2,SGK1,NFKBIA,RGS2,ZFP36L1,UCP2,ID2,IL1A,ARF4
response to tumor necrosis factor	GO:0034612	0.000686103	3.16361	250	71	8	26944	FOS,ZFP36,HSPA1A,KLF2,CCL4,CCL3,NFKBIA,ZFP36L1
anatomical structure morphogenesis	GO:0009653	0.000692247	3.15974	2761	71	23	26944	JUN,DUSP1,JUNB,PPP1R15A,KLF2,BTG1,SOCS3,CCL3,SMAD7,SAT1,RHOB,KLF4,JMJD1C,CITED2,ERRFI1,SGK1,TGIF1,ZFP36L1,ZFAND5,ID2,ADRB2,IL1A,HK2
response to temperature stimulus	GO:0009266	0.000695493	3.15771	169	71	7	26944	IER5,HSPA1A,HSPA8,UCP2,ADRB2,IL1A,DNAJA1
RNA metabolic process	GO:0016070	0.000729673	3.13687	7123	71	39	26944	JUN,FOS,BTG2,ZFP36,JUND,FOSB,IER5,JUNB,PPP1R15A,HSPA1A,KLF2,EGR1,CCL3,SMAD7,TXNIP,IER2,KLF4,DNAJB4,JMJD1C,SLC38A2,TLE4,KLF6,RUNX1,HSPA8,CITED2,SNHG12,NFKBIA,H1F4,ATF3,TSC22D3,TGIF1,ZFP36L1,2900060B14RIK,NSUN6,ID2,CCNL1,ADRB2,IL1A,ARF4
response to hypoxia	GO:0001666	0.000757718	3.12049	350	71	9	26944	JUN,FOS,EGR1,CITED2,ZFP36L1,UCP2,ADRB2,IL1A,HK2
ERK1 and ERK2 cascade	GO:0070371	0.000794747	3.09977	352	71	9	26944	JUN,DUSP1,CCL4,CCL3,KLF4,ERRFI1,ATF3,ZFP36L1,IL1A
response to external stimulus	GO:0009605	0.000949498	3.02251	3042	71	24	26944	JUN,FOS,BTG2,ZFP36,DUSP1,FOSB,RGS1,HSPA1A,IER3,CCL4,SOCS3,CCL3,TXNIP,CCRL2,KLF4,SLC38A2,HSPA8,CITED2,NFKBIA,ATF3,UCP2,ID2,ADRB2,IL1A
response to mechanical stimulus	GO:0009612	0.000950884	3.02187	261	71	8	26944	JUN,FOS,BTG2,FOSB,TXNIP,SLC38A2,CITED2,NFKBIA
response to peptide hormone	GO:0043434	0.00131896	2.87977	489	71	10	26944	JUN,FOS,BTG2,BTG1,EGR1,SOCS3,ERRFI1,SGK1,ZFP36L1,UCP2
primary metabolic process	GO:0044238	0.00146378	2.83452	12727	71	54	26944	JUN,FOS,BTG2,ZFP36,DUSP1,JUND,PPP1R10,FOSB,IER5,JUNB,PPP1R15A,HSPA1A,IER3,KLF2,EGR1,SOCS3,CCL3,SMAD7,TXNIP,IER2,KLF4,DNAJB4,JMJD1C,SLC38A2,TLE4,KLF6,RUNX1,HSPA8,CITED2,ERRFI1,SGK1,SNHG12,NFKBIA,H1F4,ATF3,RGS2,TSC22D3,TGIF1,ZFP36L1,2900060B14RIK,UCP2,ERCC5,NSUN6,ID2,ACOX3,CCNL1,SLC3A2,PFKFB3,ADRB2,IL1A,TPI1,ARF4,DNAJA1,HK2
response to decreased oxygen levels	GO:0036293	0.00160603	2.79425	383	71	9	26944	JUN,FOS,EGR1,CITED2,ZFP36L1,UCP2,ADRB2,IL1A,HK2
response to xenobiotic stimulus	GO:0009410	0.00170343	2.76868	503	71	10	26944	JUN,FOS,FOSB,CCL4,CCL3,TXNIP,HSPA8,ERRFI1,TGIF1,MAT2A
cellular response to endogenous stimulus	GO:0071495	0.00175624	2.75542	1629	71	17	26944	JUN,FOS,ZFP36,FOSB,KLF2,EGR1,SOCS3,SMAD7,KLF4,CITED2,ERRFI1,SGK1,TGIF1,ZFP36L1,UCP2,ADRB2,DNAJA1
response to hydrogen peroxide	GO:0042542	0.00177589	2.75058	121	71	6	26944	JUN,KLF2,TXNIP,RHOB,KLF4,HSPA8
gene expression	GO:0010467	0.00200001	2.69897	9403	71	45	26944	JUN,FOS,BTG2,ZFP36,JUND,FOSB,IER5,JUNB,PPP1R15A,HSPA1A,KLF2,EGR1,CCL4,CCL3,SMAD7,TXNIP,IER2,H3F3B,KLF4,DNAJB4,MIR142HG,JMJD1C,SLC38A2,TLE4,KLF6,RUNX1,HSPA8,CITED2,ERRFI1,SNHG12,NFKBIA,H1F4,ATF3,RGS2,TSC22D3,TGIF1,ZFP36L1,2900060B14RIK,NSUN6,ID2,CCNL1,ADRB2,IL1A,ARF4,DNAJA1
response to alcohol	GO:0097305	0.0021175	2.67418	396	71	9	26944	JUN,FOS,FOSB,KLF2,CCL3,KLF4,HSPA8,SGK1,RGS2
cellular response to peptide	GO:1901653	0.00220753	2.65609	398	71	9	26944	JUN,FOS,KLF2,SOCS3,KLF4,SGK1,ZFP36L1,UCP2,ADRB2
positive regulation of leukocyte differentiation	GO:1902107	0.00246805	2.60765	204	71	7	26944	JUN,FOS,CCL3,RHOH,RUNX1,ZFP36L1,ID2
positive regulation of hemopoiesis	GO:1903708	0.00246805	2.60765	204	71	7	26944	JUN,FOS,CCL3,RHOH,RUNX1,ZFP36L1,ID2
skeletal muscle tissue development	GO:0007519	0.00254999	2.59346	205	71	7	26944	FOS,BTG2,EGR1,HSPA8,CITED2,ATF3,ADRB2
multicellular organismal process	GO:0032501	0.00261581	2.58239	9132	71	44	26944	JUN,FOS,BTG2,ZFP36,DUSP1,JUND,FOSB,JUNB,PPP1R15A,HSPA1A,IER3,KLF2,BTG1,EGR1,CCL4,SOCS3,CCL3,SMAD7,SAT1,IER2,RHOH,RHOB,H3F3B,KLF4,JMJD1C,SLC38A2,RUNX1,HSPA8,CITED2,ERRFI1,SGK1,NFKBIA,RGS2,TSC22D3,TGIF1,ZFP36L1,UCP2,ZFAND5,ID2,ADRB2,IL1A,ARF4,DNAJA1,HK2
response to insulin	GO:0032868	0.00264243	2.578	299	71	8	26944	JUN,FOS,EGR1,SOCS3,ERRFI1,SGK1,ZFP36L1,UCP2
signaling	GO:0023052	0.00275227	2.56031	7472	71	39	26944	JUN,FOS,ZFP36,DUSP1,PPP1R10,RGS1,PPP1R15A,HSPA1A,IER3,KLF2,EGR1,CCL4,SOCS3,CCL3,SMAD7,TXNIP,RHOH,RHOB,CCRL2,KLF4,SLC38A2,TLE4,RUNX1,HSPA8,CITED2,ERRFI1,SGK1,MCL1,NFKBIA,ATF3,RGS2,TGIF1,ZFP36L1,UCP2,ZFAND5,ADRB2,IL1A,ARF4,DNAJA1
cellular response to inorganic substance	GO:0071241	0.00277734	2.55637	301	71	8	26944	JUN,FOS,JUND,FOSB,JUNB,HSPA8,UCP2,ID2
macromolecule biosynthetic process	GO:0009059	0.00287164	2.54187	9868	71	46	26944	JUN,FOS,BTG2,ZFP36,DUSP1,JUND,FOSB,IER5,JUNB,PPP1R15A,HSPA1A,KLF2,EGR1,CCL4,CCL3,SMAD7,TXNIP,IER2,H3F3B,KLF4,DNAJB4,MIR142HG,JMJD1C,SLC38A2,TLE4,KLF6,RUNX1,HSPA8,CITED2,ERRFI1,SNHG12,NFKBIA,H1F4,ATF3,RGS2,TSC22D3,TGIF1,ZFP36L1,2900060B14RIK,NSUN6,ID2,CCNL1,ADRB2,IL1A,ARF4,DNAJA1
cellular response to oxygen-containing compound	GO:1901701	0.00289966	2.53765	1497	71	16	26944	JUN,FOS,ZFP36,KLF2,EGR1,SOCS3,RHOB,KLF4,SLC38A2,HSPA8,SGK1,NFKBIA,ZFP36L1,UCP2,ADRB2,IL1A
nitrogen compound metabolic process	GO:0006807	0.00292637	2.53367	12143	71	52	26944	JUN,FOS,BTG2,ZFP36,DUSP1,JUND,PPP1R10,FOSB,IER5,JUNB,PPP1R15A,HSPA1A,IER3,KLF2,EGR1,SOCS3,CCL3,SMAD7,SAT1,TXNIP,IER2,KLF4,DNAJB4,JMJD1C,SLC38A2,TLE4,KLF6,RUNX1,HSPA8,CITED2,ERRFI1,SGK1,SNHG12,NFKBIA,H1F4,ATF3,RGS2,TSC22D3,TGIF1,ZFP36L1,2900060B14RIK,UCP2,ERCC5,NSUN6,ID2,CCNL1,ADRB2,IL1A,TPI1,ARF4,DNAJA1,HK2
regulation of MAPK cascade	GO:0043408	0.00297623	2.52633	670	71	11	26944	JUN,DUSP1,CCL4,CCL3,KLF4,ERRFI1,ATF3,RGS2,ADRB2,IL1A,DNAJA1
cell surface receptor signaling pathway	GO:0007166	0.00300677	2.5219	2766	71	22	26944	JUN,FOS,HSPA1A,EGR1,CCL4,SOCS3,CCL3,SMAD7,TXNIP,CCRL2,KLF4,TLE4,CITED2,ERRFI1,MCL1,NFKBIA,ATF3,TGIF1,ZFAND5,ADRB2,IL1A,ARF4
regulation of angiogenesis	GO:0045765	0.00314061	2.50299	306	71	8	26944	PPP1R15A,KLF2,BTG1,RHOB,KLF4,ADRB2,IL1A,HK2
regulation of protein metabolic process	GO:0051246	0.00316594	2.4995	1901	71	18	26944	JUN,BTG2,ZFP36,DUSP1,PPP1R15A,HSPA1A,IER3,KLF2,EGR1,SOCS3,SMAD7,KLF4,HSPA8,ERRFI1,NFKBIA,RGS2,ZFP36L1,DNAJA1
response to fluid shear stress	GO:0034405	0.00327208	2.48518	32	71	4	26944	KLF2,SMAD7,KLF4,CITED2
negative regulation of gene expression	GO:0010629	0.00327468	2.48483	1511	71	16	26944	BTG2,ZFP36,PPP1R15A,HSPA1A,KLF2,CCL3,SMAD7,H3F3B,KLF4,MIR142HG,CITED2,ERRFI1,RGS2,TGIF1,ZFP36L1,ID2
signal transduction	GO:0007165	0.00341014	2.46723	6895	71	37	26944	JUN,FOS,ZFP36,DUSP1,PPP1R10,RGS1,PPP1R15A,HSPA1A,IER3,KLF2,EGR1,CCL4,SOCS3,CCL3,SMAD7,TXNIP,RHOH,RHOB,CCRL2,KLF4,TLE4,RUNX1,HSPA8,CITED2,ERRFI1,SGK1,MCL1,NFKBIA,ATF3,RGS2,TGIF1,ZFP36L1,ZFAND5,ADRB2,IL1A,ARF4,DNAJA1
skeletal muscle organ development	GO:0060538	0.00361254	2.44219	216	71	7	26944	FOS,BTG2,EGR1,HSPA8,CITED2,ATF3,ADRB2
regulation of vasculature development	GO:1901342	0.0036293	2.44018	312	71	8	26944	PPP1R15A,KLF2,BTG1,RHOB,KLF4,ADRB2,IL1A,HK2
negative regulation of protein metabolic process	GO:0051248	0.00374	2.42713	686	71	11	26944	JUN,BTG2,ZFP36,DUSP1,PPP1R15A,HSPA1A,SOCS3,SMAD7,ERRFI1,RGS2,DNAJA1
cell communication	GO:0007154	0.00409981	2.38724	7582	71	39	26944	JUN,FOS,ZFP36,DUSP1,PPP1R10,RGS1,PPP1R15A,HSPA1A,IER3,KLF2,EGR1,CCL4,SOCS3,CCL3,SMAD7,TXNIP,RHOH,RHOB,CCRL2,KLF4,SLC38A2,TLE4,RUNX1,HSPA8,CITED2,ERRFI1,SGK1,MCL1,NFKBIA,ATF3,RGS2,TGIF1,ZFP36L1,UCP2,ZFAND5,ADRB2,IL1A,ARF4,DNAJA1
negative regulation of intracellular signal transduction	GO:1902532	0.0041911	2.37767	556	71	10	26944	DUSP1,PPP1R10,SMAD7,RHOH,KLF4,ERRFI1,NFKBIA,ATF3,RGS2,DNAJA1
negative regulation of mitotic cell cycle	GO:0045930	0.00433362	2.36315	222	71	7	26944	BTG2,DUSP1,PPP1R10,IER3,BTG1,KLF4,ZFP36L1
angiogenesis	GO:0001525	0.00453955	2.34299	561	71	10	26944	JUN,PPP1R15A,KLF2,BTG1,SAT1,RHOB,KLF4,ADRB2,IL1A,HK2
negative regulation of cell population proliferation	GO:0008285	0.00460759	2.33653	701	71	11	26944	JUN,BTG2,DUSP1,PPP1R15A,HSPA1A,BTG1,SMAD7,KLF4,CITED2,TGIF1,IL1A
mitotic cell cycle	GO:0000278	0.00463913	2.33356	852	71	12	26944	BTG2,DUSP1,PPP1R10,HSPA1A,IER3,BTG1,RHOB,KLF4,HSPA8,ZFP36L1,ID2,IL1A
regulation of response to stress	GO:0080134	0.00509361	2.29297	1374	71	15	26944	ZFP36,PPP1R10,IER5,PPP1R15A,HSPA1A,IER3,SOCS3,CCL3,KLF4,SLC38A2,HSPA8,ERRFI1,NFKBIA,IL1A,DNAJA1
regulation of ERK1 and ERK2 cascade	GO:0070372	0.00526045	2.27898	328	71	8	26944	JUN,DUSP1,CCL4,CCL3,KLF4,ERRFI1,ATF3,IL1A
regulation of myeloid leukocyte differentiation	GO:0002761	0.00531937	2.27414	146	71	6	26944	JUN,FOS,CCL3,RUNX1,ZFP36L1,ID2
response to organophosphorus	GO:0046683	0.00531937	2.27414	146	71	6	26944	JUN,FOS,FOSB,ERRFI1,ZFP36L1,MAT2A
cellular response to chemical stress	GO:0062197	0.00538032	2.26919	329	71	8	26944	JUN,FOS,KLF2,RHOB,KLF4,HSPA8,ZFP36L1,DNAJA1
negative regulation of transferase activity	GO:0051348	0.00557878	2.25346	82	71	5	26944	ZFP36,DUSP1,ERRFI1,RGS2,DNAJA1
regulation of immune system process	GO:0002682	0.00561146	2.25092	1575	71	16	26944	JUN,FOS,ZFP36,DUSP1,JUND,HSPA1A,CCL3,SMAD7,RHOH,RUNX1,HSPA8,NFKBIA,TSC22D3,ZFP36L1,ID2,IL1A
response to oxygen levels	GO:0070482	0.0057248	2.24224	447	71	9	26944	JUN,FOS,EGR1,CITED2,ZFP36L1,UCP2,ADRB2,IL1A,HK2
response to starvation	GO:0042594	0.00649532	2.1874	236	71	7	26944	JUN,FOS,ZFP36,SLC38A2,HSPA8,ATF3,UCP2
anatomical structure formation involved in morphogenesis	GO:0048646	0.00665105	2.17711	1221	71	14	26944	JUN,DUSP1,JUNB,PPP1R15A,KLF2,BTG1,SAT1,RHOB,KLF4,CITED2,TGIF1,ADRB2,IL1A,HK2
regulation of leukocyte differentiation	GO:1902105	0.00701021	2.15427	341	71	8	26944	JUN,FOS,CCL3,SMAD7,RHOH,RUNX1,ZFP36L1,ID2
response to ketone	GO:1901654	0.00747761	2.12624	344	71	8	26944	FOS,FOSB,KLF2,TXNIP,KLF4,HSPA8,ERRFI1,SGK1
erythrocyte differentiation	GO:0030218	0.00752161	2.12369	155	71	6	26944	ZFP36,HSPA1A,KLF2,CITED2,ZFP36L1,ID2
regulation of anatomical structure morphogenesis	GO:0022603	0.00852306	2.0694	904	71	12	26944	PPP1R15A,KLF2,BTG1,CCL3,RHOB,KLF4,CITED2,SGK1,TGIF1,ADRB2,IL1A,HK2
negative regulation of MAPK cascade	GO:0043409	0.00871357	2.0598	159	71	6	26944	DUSP1,KLF4,ERRFI1,ATF3,RGS2,DNAJA1
cellular response to reactive oxygen species	GO:0034614	0.00871357	2.0598	159	71	6	26944	JUN,FOS,KLF2,RHOB,KLF4,HSPA8
cellular process	GO:0009987	0.00877809	2.0566	20967	71	69	26944	JUN,FOS,BTG2,ZFP36,DUSP1,JUND,PPP1R10,FOSB,IER5,RGS1,JUNB,PPP1R15A,HSPA1A,IER3,KLF2,BTG1,EGR1,CCL4,NEAT1,SOCS3,CCL3,SMAD7,SAT1,TXNIP,IER2,RHOH,RHOB,H3F3B,CCRL2,KLF4,DNAJB4,MIR142HG,JMJD1C,SLC38A2,TLE4,KLF6,RUNX1,HSPA8,CITED2,COQ10B,ERRFI1,SGK1,ARL4C,SNHG12,MCL1,NFKBIA,H1F4,ATF3,RGS2,TSC22D3,TGIF1,ZFP36L1,2900060B14RIK,UCP2,MAT2A,ERCC5,ZFAND5,NSUN6,ID2,ACOX3,CCNL1,SLC3A2,PFKFB3,ADRB2,IL1A,TPI1,ARF…
response to calcium ion	GO:0051592	0.00903437	2.0441	160	71	6	26944	JUN,FOS,JUND,FOSB,JUNB,TXNIP
negative regulation of developmental process	GO:0051093	0.00915643	2.03827	1078	71	13	26944	BTG2,ZFP36,KLF2,CCL3,SMAD7,KLF4,CITED2,NFKBIA,RGS2,ZFP36L1,ID2,ADRB2,IL1A
multicellular organismal-level homeostasis	GO:0048871	0.00932458	2.03037	912	71	12	26944	ZFP36,HSPA1A,KLF2,EGR1,CITED2,ERRFI1,TSC22D3,ZFP36L1,UCP2,ID2,ADRB2,IL1A
cellular response to calcium ion	GO:0071277	0.0103904	1.98337	93	71	5	26944	JUN,FOS,JUND,FOSB,JUNB
response to heat	GO:0009408	0.0103904	1.98337	93	71	5	26944	IER5,HSPA1A,HSPA8,IL1A,DNAJA1
muscle organ development	GO:0007517	0.0104429	1.98118	360	71	8	26944	FOS,BTG2,EGR1,SMAD7,HSPA8,CITED2,ATF3,ADRB2
response to laminar fluid shear stress	GO:0034616	0.0106967	1.97075	13	71	3	26944	KLF2,SMAD7,KLF4
intracellular receptor signaling pathway	GO:0030522	0.0108755	1.96355	362	71	8	26944	HSPA1A,KLF2,HSPA8,CITED2,ERRFI1,NFKBIA,TGIF1,DNAJA1
erythrocyte homeostasis	GO:0034101	0.0111673	1.95205	166	71	6	26944	ZFP36,HSPA1A,KLF2,CITED2,ZFP36L1,ID2
skeletal muscle cell differentiation	GO:0035914	0.0115367	1.93792	95	71	5	26944	FOS,BTG2,EGR1,CITED2,ATF3
regulation of mitotic cell cycle	GO:0007346	0.0118522	1.9262	489	71	9	26944	BTG2,DUSP1,PPP1R10,IER3,BTG1,KLF4,ZFP36L1,ID2,IL1A
positive regulation of gene expression	GO:0010628	0.0119808	1.92152	1285	71	14	26944	ZFP36,PPP1R15A,HSPA1A,EGR1,CCL4,CCL3,KLF4,SLC38A2,RUNX1,HSPA8,CITED2,ATF3,ID2,IL1A
negative regulation of cell cycle	GO:0045786	0.0120239	1.91996	367	71	8	26944	BTG2,DUSP1,PPP1R10,IER3,BTG1,RHOB,KLF4,ZFP36L1
epithelial cell differentiation	GO:0030855	0.0123086	1.90979	777	71	11	26944	JUN,ZFP36,KLF2,BTG1,TXNIP,KLF4,JMJD1C,ERRFI1,ZFP36L1,ID2,IL1A
macromolecule metabolic process	GO:0043170	0.0144721	1.83947	12286	71	51	26944	JUN,FOS,BTG2,ZFP36,DUSP1,JUND,PPP1R10,FOSB,IER5,JUNB,PPP1R15A,HSPA1A,IER3,KLF2,EGR1,CCL4,SOCS3,CCL3,SMAD7,TXNIP,IER2,H3F3B,KLF4,DNAJB4,MIR142HG,JMJD1C,SLC38A2,TLE4,KLF6,RUNX1,HSPA8,CITED2,ERRFI1,SGK1,SNHG12,NFKBIA,H1F4,ATF3,RGS2,TSC22D3,TGIF1,ZFP36L1,2900060B14RIK,ERCC5,NSUN6,ID2,CCNL1,ADRB2,IL1A,ARF4,DNAJA1
immune system process	GO:0002376	0.0159805	1.79641	2819	71	21	26944	JUN,FOS,ZFP36,DUSP1,JUND,HSPA1A,KLF2,EGR1,CCL4,CCL3,SMAD7,RHOH,CCRL2,RUNX1,HSPA8,CITED2,NFKBIA,TSC22D3,ZFP36L1,ID2,IL1A
response to cAMP	GO:0051591	0.0171486	1.76577	103	71	5	26944	JUN,FOS,FOSB,ZFP36L1,MAT2A
regulation of intracellular signal transduction	GO:1902531	0.0175201	1.75646	1722	71	16	26944	JUN,DUSP1,PPP1R10,CCL4,CCL3,SMAD7,RHOH,KLF4,ERRFI1,MCL1,NFKBIA,ATF3,RGS2,ADRB2,IL1A,DNAJA1
cellular response to interleukin-1	GO:0071347	0.0188385	1.72495	105	71	5	26944	KLF2,EGR1,CCL4,CCL3,NFKBIA
learning	GO:0007612	0.0201362	1.69602	184	71	6	26944	JUN,FOS,BTG2,SGK1,ADRB2,ARF4
negative regulation of molecular function	GO:0044092	0.0203613	1.69119	281	71	7	26944	ZFP36,DUSP1,ERRFI1,RGS2,ID2,ADRB2,DNAJA1
regulation of cytokine production	GO:0001817	0.0213908	1.66977	824	71	11	26944	ZFP36,HSPA1A,KLF2,EGR1,CCL4,CCL3,SMAD7,KLF4,RUNX1,ERRFI1,IL1A
cytokine production	GO:0001816	0.0228925	1.64031	830	71	11	26944	ZFP36,HSPA1A,KLF2,EGR1,CCL4,CCL3,SMAD7,KLF4,RUNX1,ERRFI1,IL1A
regulation of biological quality	GO:0065008	0.0234189	1.63043	3134	71	22	26944	JUN,BTG2,ZFP36,PPP1R15A,HSPA1A,IER3,KLF2,EGR1,CCL4,CCL3,SMAD7,RHOB,CCRL2,HSPA8,RGS2,ZFP36L1,UCP2,ID2,SLC3A2,ADRB2,ARF4,HK2
regulation of erythrocyte differentiation	GO:0045646	0.0236738	1.62573	52	71	4	26944	ZFP36,HSPA1A,ZFP36L1,ID2
positive regulation of cell development	GO:0010720	0.0243408	1.61367	535	71	9	26944	JUN,FOS,CCL3,SMAD7,RHOH,RUNX1,SGK1,ZFP36L1,ID2
cellular response to hormone stimulus	GO:0032870	0.0249273	1.60332	681	71	10	26944	JUN,FOS,ZFP36,FOSB,SOCS3,ERRFI1,SGK1,ZFP36L1,UCP2,DNAJA1
cellular response to heat	GO:0034605	0.0275452	1.55995	54	71	4	26944	IER5,HSPA1A,HSPA8,IL1A
negative regulation of MAP kinase activity	GO:0043407	0.0302318	1.51954	18	71	3	26944	DUSP1,RGS2,DNAJA1
positive regulation of miRNA transcription	GO:1902895	0.0318638	1.4967	56	71	4	26944	JUN,FOS,EGR1,KLF4
homeostatic process	GO:0042592	0.0387267	1.41199	1835	71	16	26944	ZFP36,HSPA1A,KLF2,EGR1,CCL3,CITED2,ERRFI1,SGK1,TSC22D3,ZFP36L1,UCP2,ID2,ACOX3,ADRB2,IL1A,HK2
mitotic cell cycle process	GO:1903047	0.0393089	1.40551	718	71	10	26944	DUSP1,PPP1R10,HSPA1A,IER3,RHOB,KLF4,HSPA8,ZFP36L1,ID2,IL1A
myeloid cell homeostasis	GO:0002262	0.0426121	1.37047	210	71	6	26944	ZFP36,HSPA1A,KLF2,CITED2,ZFP36L1,ID2
reproductive process	GO:0022414	0.0428197	1.36836	1850	71	16	26944	FOS,DUSP1,FOSB,JUNB,BTG1,EGR1,H3F3B,JMJD1C,SLC38A2,HSPA8,CITED2,ERRFI1,RGS2,UCP2,IL1A,DNAJA1
response to nutrient levels	GO:0031667	0.0436436	1.36008	576	71	9	26944	JUN,FOS,ZFP36,SLC38A2,HSPA8,ATF3,UCP2,ADRB2,IL1A
positive regulation of intracellular mRNA localization	GO:1904582	0.0445728	1.35093	3	71	2	26944	ZFP36,ZFP36L1
cellular response to cycloheximide	GO:0071409	0.0445728	1.35093	3	71	2	26944	KLF2,KLF4
reproduction	GO:0000003	0.0454569	1.3424	1859	71	16	26944	FOS,DUSP1,FOSB,JUNB,BTG1,EGR1,H3F3B,JMJD1C,SLC38A2,HSPA8,CITED2,ERRFI1,RGS2,UCP2,IL1A,DNAJA1
positive regulation of miRNA metabolic process	GO:2000630	0.047822	1.32037	62	71	4	26944	JUN,FOS,EGR1,KLF4
learning or memory	GO:0007611	0.0499609	1.30137	323	71	7	26944	JUN,FOS,BTG2,EGR1,SGK1,ADRB2,ARF4

## Sheet: m3_GO BP
term_name	term_id	adjusted_p_value	negative_log10_of_adjusted_p_value	term_size	query_size	intersection_size	effective_domain_size	intersections
defense response to other organism	GO:0098542	3.37362e-88	87.4719	1281	137	94	26944	IFITM3,IFIT3,IFIT2,IFI204,BST2,RTP4,ISG15,PARP14,OASL2,TRIM30A,H2-K1,USP18,SP100,STAT1,IRF7,H2-D1,IFI209,GM4951,H2-Q7,CCL12,B2M,IFIT3B,ZBP1,MX1,SLFN8,EIF2AK2,TRIM30D,FGL2,IFI213,IFIT1,IFI207,STAT2,FCGR1,HERC6,IFI206,RSAD2,IIGP1,H2-Q6,ISG20,IFIH1,PARP9,H2-T23,IRGM1,TGTP2,TRIM30B,SP110,OAS1A,DHX58,IFI214,IFI35,PLAC8,TRIM34A,C4B,TRIM30C,TRIM12A,DDX60,LGALS9,TAP1,F830016B08RIK,ZNFX1,SLFN9,UBE2L6,H2-M…
response to other organism	GO:0051707	1.07345e-85	84.9692	1778	137	101	26944	IFITM3,IFI27L2A,IFIT3,IFIT2,IFI204,SLFN2,BST2,RTP4,ISG15,PARP14,OASL2,TRIM30A,H2-K1,USP18,LY6A,SP100,STAT1,IRF7,H2-D1,IFI209,GM4951,H2-Q7,CCL12,B2M,IFIT3B,ZBP1,MX1,SLFN8,EIF2AK2,TRIM30D,FGL2,IFI213,IFIT1,IFI207,STAT2,FCGR1,HERC6,IFI206,RSAD2,IIGP1,H2-Q6,ISG20,IFI44,IFIH1,PARP9,H2-T23,IRGM1,TGTP2,TRIM30B,SP110,OAS1A,DHX58,IFI214,IFI35,PLAC8,TRIM34A,C4B,TRIM30C,TRIM12A,DDX60,LGALS9,TAP1,F830016B08R…
response to external biotic stimulus	GO:0043207	1.34825e-85	84.8702	1782	137	101	26944	IFITM3,IFI27L2A,IFIT3,IFIT2,IFI204,SLFN2,BST2,RTP4,ISG15,PARP14,OASL2,TRIM30A,H2-K1,USP18,LY6A,SP100,STAT1,IRF7,H2-D1,IFI209,GM4951,H2-Q7,CCL12,B2M,IFIT3B,ZBP1,MX1,SLFN8,EIF2AK2,TRIM30D,FGL2,IFI213,IFIT1,IFI207,STAT2,FCGR1,HERC6,IFI206,RSAD2,IIGP1,H2-Q6,ISG20,IFI44,IFIH1,PARP9,H2-T23,IRGM1,TGTP2,TRIM30B,SP110,OAS1A,DHX58,IFI214,IFI35,PLAC8,TRIM34A,C4B,TRIM30C,TRIM12A,DDX60,LGALS9,TAP1,F830016B08R…
response to biotic stimulus	GO:0009607	1.08249e-84	83.9656	1819	137	101	26944	IFITM3,IFI27L2A,IFIT3,IFIT2,IFI204,SLFN2,BST2,RTP4,ISG15,PARP14,OASL2,TRIM30A,H2-K1,USP18,LY6A,SP100,STAT1,IRF7,H2-D1,IFI209,GM4951,H2-Q7,CCL12,B2M,IFIT3B,ZBP1,MX1,SLFN8,EIF2AK2,TRIM30D,FGL2,IFI213,IFIT1,IFI207,STAT2,FCGR1,HERC6,IFI206,RSAD2,IIGP1,H2-Q6,ISG20,IFI44,IFIH1,PARP9,H2-T23,IRGM1,TGTP2,TRIM30B,SP110,OAS1A,DHX58,IFI214,IFI35,PLAC8,TRIM34A,C4B,TRIM30C,TRIM12A,DDX60,LGALS9,TAP1,F830016B08R…
defense response to symbiont	GO:0140546	2.9985e-84	83.5231	1150	137	89	26944	IFITM3,IFIT3,IFIT2,IFI204,BST2,RTP4,ISG15,PARP14,OASL2,TRIM30A,H2-K1,USP18,SP100,STAT1,IRF7,H2-D1,IFI209,H2-Q7,CCL12,B2M,IFIT3B,ZBP1,MX1,SLFN8,EIF2AK2,TRIM30D,FGL2,IFI213,IFIT1,IFI207,STAT2,FCGR1,HERC6,IFI206,RSAD2,IIGP1,H2-Q6,ISG20,IFIH1,PARP9,H2-T23,IRGM1,TGTP2,TRIM30B,SP110,OAS1A,DHX58,IFI214,IFI35,TRIM34A,C4B,TRIM30C,TRIM12A,DDX60,LGALS9,TAP1,ZNFX1,SLFN9,UBE2L6,H2-M3,GBP2,IGTP,FCGR4,DTX3L,ADA…
innate immune response	GO:0045087	7.04499e-84	83.1521	977	137	85	26944	IFITM3,IFIT3,IFIT2,IFI204,BST2,ISG15,PARP14,OASL2,TRIM30A,H2-K1,USP18,SP100,STAT1,IRF7,H2-D1,IFI209,H2-Q7,CCL12,B2M,IFIT3B,ZBP1,MX1,EIF2AK2,TRIM30D,IFI213,IFIT1,IFI207,STAT2,FCGR1,HERC6,IFI206,RSAD2,IIGP1,H2-Q6,ISG20,IFIH1,PARP9,H2-T23,IRGM1,TGTP2,TRIM30B,SP110,OAS1A,DHX58,IFI214,IFI35,TRIM34A,C4B,TRIM30C,TRIM12A,DDX60,LGALS9,TAP1,ZNFX1,UBE2L6,H2-M3,GBP2,IGTP,FCGR4,DTX3L,ADAR,TRIM12C,SAMHD1,CD47,…
biological process involved in interspecies interaction between organisms	GO:0044419	1.89245e-83	82.723	1940	137	102	26944	IFITM3,IFI27L2A,IFIT3,IFIT2,IFI204,SLFN2,BST2,RTP4,ISG15,PARP14,OASL2,TRIM30A,H2-K1,USP18,LY6E,LY6A,SP100,STAT1,IRF7,H2-D1,IFI209,GM4951,H2-Q7,CCL12,B2M,IFIT3B,ZBP1,MX1,SLFN8,EIF2AK2,TRIM30D,FGL2,IFI213,IFIT1,IFI207,STAT2,FCGR1,HERC6,IFI206,RSAD2,IIGP1,H2-Q6,ISG20,IFI44,IFIH1,PARP9,H2-T23,IRGM1,TGTP2,TRIM30B,SP110,OAS1A,DHX58,IFI214,IFI35,PLAC8,TRIM34A,C4B,TRIM30C,TRIM12A,DDX60,LGALS9,TAP1,F83001…
defense response	GO:0006952	1.74992e-75	74.757	1812	137	95	26944	IFITM3,IFIT3,IFIT2,IFI204,BST2,RTP4,ISG15,PARP14,OASL2,TRIM30A,H2-K1,USP18,SP100,STAT1,IRF7,H2-D1,IFI209,GM4951,H2-Q7,CCL12,B2M,IFIT3B,ZBP1,MX1,SLFN8,EIF2AK2,TRIM30D,FGL2,IFI213,IFIT1,IFI207,STAT2,FCGR1,HERC6,IFI206,RSAD2,IIGP1,H2-Q6,ISG20,IFIH1,PARP9,H2-T23,IRGM1,TGTP2,TRIM30B,SP110,OAS1A,DHX58,IFI214,IFI35,PLAC8,TRIM34A,C4B,TRIM30C,TRIM12A,DDX60,LGALS9,TAP1,F830016B08RIK,ZNFX1,SLFN9,UBE2L6,H2-M…
immune response	GO:0006955	1.20121e-69	68.9204	1945	137	93	26944	IFITM3,IFIT3,IFIT2,IFI204,SLFN2,BST2,ISG15,PARP14,OASL2,TRIM30A,H2-K1,USP18,SP100,STAT1,IRF7,H2-D1,IFI209,H2-Q7,CCL12,B2M,IFIT3B,ZBP1,MX1,EIF2AK2,TRIM30D,FGL2,IFI213,IFIT1,IFI207,STAT2,FCGR1,HERC6,IFI206,RSAD2,IIGP1,H2-Q6,ISG20,IFI44,IFIH1,PARP9,H2-T23,IRGM1,TGTP2,TRIM30B,SP110,OAS1A,DHX58,IFI214,PHF11A,IFI35,TRIM34A,C4B,TRIM30C,TRIM12A,DDX60,LGALS9,TAP1,ZNFX1,UBE2L6,H2-M3,GBP2,IGTP,FCGR4,DTX3L,A…
immune system process	GO:0002376	6.54622e-63	62.184	2819	137	99	26944	IFITM3,IFIT3,IFIT2,IFI204,SLFN2,BST2,ISG15,PARP14,OASL2,TRIM30A,H2-K1,USP18,SP100,STAT1,IRF7,H2-D1,IFI209,H2-Q7,CCL12,B2M,IFIT3B,ZBP1,MX1,SLFN8,EIF2AK2,TRIM30D,FGL2,IFI213,IFIT1,IFI207,STAT2,FCGR1,HERC6,IFI206,RSAD2,IIGP1,H2-Q6,ISG20,IFI44,IFIH1,PARP9,H2-T23,IRGM1,TGTP2,TRIM30B,SP110,OAS1A,DHX58,IFI214,PHF11A,IFI35,TRIM34A,C4B,TRIM30C,TRIM12A,PSME1,DDX60,LGALS9,TAP1,ZNFX1,UBE2L6,H2-M3,GBP2,IGTP,F…
response to external stimulus	GO:0009605	2.07888e-62	61.6822	3042	137	101	26944	IFITM3,IFI27L2A,IFIT3,IFIT2,IFI204,SLFN2,BST2,RTP4,ISG15,PARP14,OASL2,TRIM30A,H2-K1,USP18,LY6A,SP100,STAT1,IRF7,H2-D1,IFI209,GM4951,H2-Q7,CCL12,B2M,IFIT3B,ZBP1,MX1,SLFN8,EIF2AK2,TRIM30D,FGL2,IFI213,IFIT1,IFI207,STAT2,FCGR1,HERC6,IFI206,RSAD2,IIGP1,H2-Q6,ISG20,IFI44,IFIH1,PARP9,H2-T23,IRGM1,TGTP2,TRIM30B,SP110,OAS1A,DHX58,IFI214,IFI35,PLAC8,TRIM34A,C4B,TRIM30C,TRIM12A,DDX60,LGALS9,TAP1,F830016B08R…
response to virus	GO:0009615	3.10196e-58	57.5084	393	137	53	26944	IFITM3,IFI27L2A,IFIT3,IFIT2,BST2,RTP4,ISG15,OASL2,TRIM30A,USP18,STAT1,IRF7,IFIT3B,ZBP1,MX1,SLFN8,EIF2AK2,TRIM30D,FGL2,IFIT1,STAT2,RSAD2,ISG20,IFIH1,PARP9,IRGM1,TGTP2,TRIM30B,OAS1A,DHX58,TRIM34A,TRIM30C,TRIM12A,DDX60,LGALS9,ZNFX1,SLFN9,GBP2,IGTP,DTX3L,ADAR,TRIM12C,SAMHD1,PML,TRIM25,IRF1,TLR3,APOBEC3,MORC3,RNASE6,ZC3HAV1,IRGM2,GBP7
regulation of response to biotic stimulus	GO:0002831	9.2488e-58	57.0339	556	137	58	26944	IFI204,ISG15,PARP14,TRIM30A,H2-K1,USP18,STAT1,IRF7,H2-D1,IFI209,H2-Q7,ZBP1,EIF2AK2,TRIM30D,FGL2,IFI213,IFI207,STAT2,IFI206,RSAD2,H2-Q6,IFIH1,PARP9,H2-T23,IRGM1,TRIM30B,OAS1A,DHX58,IFI214,IFI35,TRIM30C,TRIM12A,DDX60,LGALS9,TAP1,ZNFX1,H2-M3,GBP2,IGTP,DTX3L,ADAR,TRIM12C,SAMHD1,CLEC2D,GRN,PML,TRIM25,H2-T22,CD74,IRF1,TLR3,TRAFD1,PIK3AP1,APOBEC3,CASP4,ZC3HAV1,IRGM2,GBP7
defense response to virus	GO:0051607	1.11305e-56	55.9535	313	137	49	26944	IFITM3,IFIT3,IFIT2,BST2,RTP4,ISG15,OASL2,TRIM30A,USP18,STAT1,IRF7,IFIT3B,ZBP1,SLFN8,EIF2AK2,TRIM30D,FGL2,IFIT1,STAT2,RSAD2,ISG20,IFIH1,PARP9,IRGM1,TRIM30B,OAS1A,DHX58,TRIM34A,TRIM30C,TRIM12A,DDX60,ZNFX1,SLFN9,GBP2,IGTP,DTX3L,ADAR,TRIM12C,SAMHD1,PML,TRIM25,IRF1,TLR3,APOBEC3,MORC3,RNASE6,ZC3HAV1,IRGM2,GBP7
regulation of innate immune response	GO:0045088	2.63727e-54	53.5788	463	137	53	26944	IFI204,ISG15,PARP14,TRIM30A,H2-K1,USP18,IRF7,H2-D1,IFI209,H2-Q7,ZBP1,EIF2AK2,TRIM30D,IFI213,IFI207,STAT2,IFI206,RSAD2,H2-Q6,IFIH1,PARP9,H2-T23,IRGM1,TRIM30B,OAS1A,DHX58,IFI214,IFI35,TRIM30C,TRIM12A,DDX60,LGALS9,TAP1,ZNFX1,H2-M3,GBP2,IGTP,ADAR,TRIM12C,SAMHD1,CLEC2D,GRN,TRIM25,H2-T22,CD74,IRF1,TLR3,TRAFD1,PIK3AP1,CASP4,ZC3HAV1,IRGM2,GBP7
regulation of defense response	GO:0031347	5.48805e-51	50.2606	811	137	60	26944	IFI204,ISG15,PARP14,TRIM30A,H2-K1,USP18,STAT1,IRF7,H2-D1,IFI209,H2-Q7,ZBP1,EIF2AK2,TRIM30D,FGL2,IFI213,IFI207,STAT2,FCGR1,IFI206,RSAD2,H2-Q6,IFIH1,PARP9,H2-T23,IRGM1,TRIM30B,OAS1A,DHX58,IFI214,IFI35,TRIM30C,TRIM12A,DDX60,LGALS9,TAP1,ZNFX1,H2-M3,GBP2,IGTP,DTX3L,ADAR,TRIM12C,SAMHD1,CD47,CLEC2D,GRN,PML,TRIM25,H2-T22,CD74,IRF1,TLR3,TRAFD1,PIK3AP1,APOBEC3,CASP4,ZC3HAV1,IRGM2,GBP7
regulation of immune response	GO:0050776	1.00206e-50	49.9991	912	137	62	26944	IFI204,ISG15,PARP14,TRIM30A,H2-K1,USP18,IRF7,H2-D1,IFI209,H2-Q7,B2M,ZBP1,EIF2AK2,TRIM30D,FGL2,IFI213,IFI207,STAT2,FCGR1,IFI206,RSAD2,H2-Q6,IFIH1,PARP9,H2-T23,IRGM1,TRIM30B,OAS1A,DHX58,IFI214,PHF11A,IFI35,C4B,TRIM30C,TRIM12A,DDX60,LGALS9,TAP1,ZNFX1,H2-M3,GBP2,IGTP,FCGR4,ADAR,TRIM12C,SAMHD1,CD47,CLEC2D,H2-T24,GRN,TRIM25,SPPL2A,H2-T22,CD74,IRF1,TLR3,TRAFD1,PIK3AP1,CASP4,ZC3HAV1,IRGM2,GBP7
response to stress	GO:0006950	4.07264e-49	48.3901	3936	137	99	26944	IFITM3,IFIT3,IFIT2,IFI204,BST2,RTP4,ISG15,PARP14,OASL2,TRIM30A,H2-K1,USP18,SP100,STAT1,IRF7,H2-D1,IFI209,GM4951,H2-Q7,CCL12,B2M,IFIT3B,ZBP1,MX1,SLFN8,EIF2AK2,TRIM30D,FGL2,IFI213,IFIT1,IFI207,STAT2,FCGR1,HERC6,IFI206,RSAD2,IIGP1,H2-Q6,ISG20,IFIH1,PARP9,H2-T23,IRGM1,TGTP2,TRIM30B,SP110,OAS1A,DHX58,IFI214,IFI35,PLAC8,TRIM34A,C4B,TRIM30C,TRIM12A,DDX60,LGALS9,TAP1,F830016B08RIK,ZNFX1,SLFN9,UBE2L6,H2-M…
positive regulation of response to biotic stimulus	GO:0002833	1.38825e-42	41.8575	414	137	44	26944	IFI204,TRIM30A,H2-K1,IRF7,H2-D1,IFI209,H2-Q7,ZBP1,EIF2AK2,TRIM30D,IFI213,IFI207,IFI206,RSAD2,H2-Q6,IFIH1,PARP9,H2-T23,IRGM1,TRIM30B,OAS1A,DHX58,IFI214,IFI35,TRIM30C,TRIM12A,DDX60,LGALS9,ZNFX1,H2-M3,GBP2,IGTP,TRIM12C,GRN,TRIM25,H2-T22,CD74,IRF1,TLR3,PIK3AP1,CASP4,ZC3HAV1,IRGM2,GBP7
regulation of response to external stimulus	GO:0032101	1.47374e-42	41.8316	1126	137	60	26944	IFI204,ISG15,PARP14,TRIM30A,H2-K1,USP18,STAT1,IRF7,H2-D1,IFI209,H2-Q7,ZBP1,EIF2AK2,TRIM30D,FGL2,IFI213,IFI207,STAT2,FCGR1,IFI206,RSAD2,H2-Q6,IFIH1,PARP9,H2-T23,IRGM1,TRIM30B,OAS1A,DHX58,IFI214,IFI35,TRIM30C,TRIM12A,DDX60,LGALS9,TAP1,ZNFX1,H2-M3,GBP2,IGTP,DTX3L,ADAR,TRIM12C,SAMHD1,CD47,CLEC2D,GRN,PML,TRIM25,H2-T22,CD74,IRF1,TLR3,TRAFD1,PIK3AP1,APOBEC3,CASP4,ZC3HAV1,IRGM2,GBP7
positive regulation of innate immune response	GO:0045089	2.12054e-42	41.6736	386	137	43	26944	IFI204,TRIM30A,H2-K1,IRF7,H2-D1,IFI209,H2-Q7,ZBP1,EIF2AK2,TRIM30D,IFI213,IFI207,IFI206,RSAD2,H2-Q6,IFIH1,PARP9,H2-T23,IRGM1,TRIM30B,OAS1A,DHX58,IFI214,IFI35,TRIM30C,TRIM12A,DDX60,LGALS9,ZNFX1,H2-M3,GBP2,IGTP,TRIM12C,TRIM25,H2-T22,CD74,IRF1,TLR3,PIK3AP1,CASP4,ZC3HAV1,IRGM2,GBP7
positive regulation of defense response	GO:0031349	2.15322e-41	40.6669	511	137	46	26944	IFI204,TRIM30A,H2-K1,IRF7,H2-D1,IFI209,H2-Q7,ZBP1,EIF2AK2,TRIM30D,IFI213,IFI207,FCGR1,IFI206,RSAD2,H2-Q6,IFIH1,PARP9,H2-T23,IRGM1,TRIM30B,OAS1A,DHX58,IFI214,IFI35,TRIM30C,TRIM12A,DDX60,LGALS9,ZNFX1,H2-M3,GBP2,IGTP,TRIM12C,CD47,GRN,TRIM25,H2-T22,CD74,IRF1,TLR3,PIK3AP1,CASP4,ZC3HAV1,IRGM2,GBP7
regulation of immune system process	GO:0002682	4.05124e-41	40.3924	1575	137	66	26944	IFI204,BST2,ISG15,PARP14,TRIM30A,H2-K1,USP18,STAT1,IRF7,H2-D1,IFI209,H2-Q7,CCL12,B2M,ZBP1,EIF2AK2,TRIM30D,FGL2,IFI213,IFI207,STAT2,FCGR1,IFI206,RSAD2,H2-Q6,IFIH1,PARP9,H2-T23,IRGM1,TRIM30B,OAS1A,DHX58,IFI214,PHF11A,IFI35,C4B,TRIM30C,TRIM12A,DDX60,LGALS9,TAP1,ZNFX1,H2-M3,GBP2,IGTP,FCGR4,ADAR,TRIM12C,SAMHD1,CD47,CLEC2D,H2-T24,AXL,GRN,TRIM25,SPPL2A,H2-T22,CD74,IRF1,TLR3,TRAFD1,PIK3AP1,CASP4,ZC3HAV1,…
response to interferon-beta	GO:0035456	8.17215e-39	38.0877	72	137	26	26944	IFITM3,IFIT3,IFI204,BST2,STAT1,XAF1,IFI209,GM4951,IFI213,IFIT1,IFI207,IFI206,IIGP1,IRGM1,TGTP2,OAS1A,IFI214,F830016B08RIK,GBP2,IGTP,GM5431,9930111J21RIK2,IRF1,TLR3,IRGM2,GBP7
regulation of response to stress	GO:0080134	9.49927e-39	38.0223	1374	137	61	26944	IFI204,ISG15,PARP14,TRIM30A,H2-K1,USP18,STAT1,IRF7,H2-D1,IFI209,H2-Q7,ZBP1,EIF2AK2,TRIM30D,FGL2,IFI213,IFI207,STAT2,FCGR1,IFI206,RSAD2,H2-Q6,IFIH1,PARP9,H2-T23,IRGM1,TRIM30B,OAS1A,DHX58,IFI214,IFI35,TRIM30C,TRIM12A,DDX60,LGALS9,TAP1,ZNFX1,H2-M3,GBP2,IGTP,DTX3L,ADAR,TRIM12C,SAMHD1,CD47,CLEC2D,GRN,PML,TRIM25,H2-T22,CD74,IRF1,TLR3,TRAFD1,PIK3AP1,APOBEC3,USP25,CASP4,ZC3HAV1,IRGM2,GBP7
positive regulation of immune response	GO:0050778	1.57585e-36	35.8025	744	137	48	26944	IFI204,TRIM30A,H2-K1,IRF7,H2-D1,IFI209,H2-Q7,B2M,ZBP1,EIF2AK2,TRIM30D,IFI213,IFI207,FCGR1,IFI206,RSAD2,H2-Q6,IFIH1,PARP9,H2-T23,IRGM1,TRIM30B,OAS1A,DHX58,IFI214,IFI35,C4B,TRIM30C,TRIM12A,DDX60,LGALS9,ZNFX1,H2-M3,GBP2,IGTP,TRIM12C,CD47,H2-T24,TRIM25,H2-T22,CD74,IRF1,TLR3,PIK3AP1,CASP4,ZC3HAV1,IRGM2,GBP7
positive regulation of response to external stimulus	GO:0032103	1.80118e-36	35.7444	654	137	46	26944	IFI204,TRIM30A,H2-K1,IRF7,H2-D1,IFI209,H2-Q7,ZBP1,EIF2AK2,TRIM30D,IFI213,IFI207,FCGR1,IFI206,RSAD2,H2-Q6,IFIH1,PARP9,H2-T23,IRGM1,TRIM30B,OAS1A,DHX58,IFI214,IFI35,TRIM30C,TRIM12A,DDX60,LGALS9,ZNFX1,H2-M3,GBP2,IGTP,TRIM12C,CD47,GRN,TRIM25,H2-T22,CD74,IRF1,TLR3,PIK3AP1,CASP4,ZC3HAV1,IRGM2,GBP7
cellular response to interferon-beta	GO:0035458	5.97227e-34	33.2239	64	137	23	26944	IFIT3,IFI204,STAT1,IFI209,GM4951,IFI213,IFIT1,IFI207,IFI206,IIGP1,IRGM1,TGTP2,OAS1A,IFI214,F830016B08RIK,GBP2,IGTP,GM5431,9930111J21RIK2,IRF1,TLR3,IRGM2,GBP7
response to bacterium	GO:0009617	2.11968e-32	31.6737	968	137	49	26944	IFIT3,IFI204,SLFN2,ISG15,TRIM30A,H2-K1,USP18,LY6A,H2-D1,H2-Q7,B2M,EIF2AK2,TRIM30D,IFIT1,FCGR1,HERC6,IIGP1,H2-Q6,IFI44,H2-T23,IRGM1,TGTP2,TRIM30B,SP110,OAS1A,DHX58,PLAC8,TRIM30C,TRIM12A,LGALS9,ZNFX1,H2-M3,GBP2,IGTP,FCGR4,TRIM12C,CD47,TSPO,AXL,TENT5A,CD52,GRN,GBP9,H2-T22,RNASE6,CASP4,HCK,IRGM2,GBP7
activation of innate immune response	GO:0002218	8.97067e-32	31.0472	292	137	33	26944	IFI204,TRIM30A,IRF7,IFI209,ZBP1,EIF2AK2,TRIM30D,IFI213,IFI207,IFI206,RSAD2,IFIH1,IRGM1,TRIM30B,OAS1A,DHX58,IFI214,IFI35,TRIM30C,TRIM12A,DDX60,ZNFX1,GBP2,IGTP,TRIM12C,TRIM25,IRF1,TLR3,PIK3AP1,CASP4,ZC3HAV1,IRGM2,GBP7
positive regulation of immune system process	GO:0002684	7.41353e-31	30.13	1105	137	50	26944	IFI204,TRIM30A,H2-K1,IRF7,H2-D1,IFI209,H2-Q7,CCL12,B2M,ZBP1,EIF2AK2,TRIM30D,IFI213,IFI207,FCGR1,IFI206,RSAD2,H2-Q6,IFIH1,PARP9,H2-T23,IRGM1,TRIM30B,OAS1A,DHX58,IFI214,IFI35,C4B,TRIM30C,TRIM12A,DDX60,LGALS9,ZNFX1,H2-M3,GBP2,IGTP,TRIM12C,CD47,H2-T24,AXL,TRIM25,H2-T22,CD74,IRF1,TLR3,PIK3AP1,CASP4,ZC3HAV1,IRGM2,GBP7
response to cytokine	GO:0034097	2.28182e-29	28.6417	1188	137	50	26944	IFITM3,IFIT3,IFI204,BST2,ISG15,PARP14,OASL2,USP18,SP100,STAT1,IRF7,XAF1,IFI209,GM4951,H2-Q7,CCL12,ZBP1,EIF2AK2,IFI213,IFIT1,IFI207,STAT2,IFI206,IIGP1,IFIH1,PARP9,IRGM1,TGTP2,OAS1A,IFI214,F830016B08RIK,GBP2,IGTP,ADAR,SAMHD1,CD47,AXL,GM5431,GBP9,PML,9930111J21RIK2,TRIM25,CD74,IRF1,TLR3,USP25,CASP4,IRGM2,GBP7,CCL4
regulation of viral process	GO:0050792	2.80073e-29	28.5527	174	137	27	26944	IFITM3,BST2,ISG15,OASL2,TRIM30A,LY6E,SP100,STAT1,EIF2AK2,TRIM30D,RSAD2,ISG20,IFIH1,TRIM30B,OAS1A,TRIM34A,TRIM30C,TRIM12A,ZNFX1,ADAR,TRIM12C,AXL,TRIM25,CD74,APOBEC3,ZC3HAV1,GBP7
negative regulation of viral process	GO:0048525	6.75797e-29	28.1702	99	137	23	26944	IFITM3,BST2,ISG15,OASL2,TRIM30A,LY6E,SP100,STAT1,EIF2AK2,TRIM30D,RSAD2,ISG20,IFIH1,TRIM30B,OAS1A,TRIM30C,TRIM12A,ZNFX1,TRIM12C,TRIM25,CD74,APOBEC3,ZC3HAV1
regulation of viral life cycle	GO:1903900	4.09518e-28	27.3877	145	137	25	26944	IFITM3,BST2,ISG15,OASL2,TRIM30A,LY6E,EIF2AK2,TRIM30D,RSAD2,ISG20,IFIH1,TRIM30B,OAS1A,TRIM34A,TRIM30C,TRIM12A,ZNFX1,ADAR,TRIM12C,AXL,TRIM25,CD74,APOBEC3,ZC3HAV1,GBP7
cellular response to cytokine stimulus	GO:0071345	6.63329e-27	26.1783	1074	137	46	26944	IFITM3,IFIT3,IFI204,ISG15,PARP14,OASL2,USP18,STAT1,IRF7,IFI209,GM4951,H2-Q7,CCL12,ZBP1,IFI213,IFIT1,IFI207,STAT2,IFI206,IIGP1,IFIH1,PARP9,IRGM1,TGTP2,OAS1A,IFI214,F830016B08RIK,GBP2,IGTP,ADAR,SAMHD1,CD47,AXL,GM5431,GBP9,PML,9930111J21RIK2,TRIM25,CD74,IRF1,TLR3,USP25,CASP4,IRGM2,GBP7,CCL4
activation of immune response	GO:0002253	1.16143e-25	24.935	533	137	35	26944	IFI204,TRIM30A,IRF7,IFI209,ZBP1,EIF2AK2,TRIM30D,IFI213,IFI207,IFI206,RSAD2,IFIH1,IRGM1,TRIM30B,OAS1A,DHX58,IFI214,IFI35,C4B,TRIM30C,TRIM12A,DDX60,ZNFX1,GBP2,IGTP,TRIM12C,CD47,TRIM25,IRF1,TLR3,PIK3AP1,CASP4,ZC3HAV1,IRGM2,GBP7
response to stimulus	GO:0050896	5.14639e-25	24.2885	10506	137	116	26944	IFITM3,IFI27L2A,IFIT3,IFIT2,IFI204,SLFN2,BST2,RTP4,ISG15,PARP14,OASL2,TRIM30A,H2-K1,USP18,LY6A,SP100,STAT1,IRF7,H2-D1,XAF1,IFI209,GM4951,H2-Q7,CCL12,B2M,IFIT3B,ZBP1,MX1,SLFN8,EIF2AK2,TRIM30D,FGL2,IFI213,IFIT1,IFI207,STAT2,FCGR1,HERC6,IFI206,RSAD2,IIGP1,H2-Q6,ISG20,IFI44,IFIH1,PARP9,H2-T23,IRGM1,TGTP2,TRIM30B,SP110,OAS1A,DHX58,IFI214,PHF11A,IFI35,PLAC8,TRIM34A,C4B,TRIM30C,TRIM12A,DDX60,LGALS9,TAP1…
negative regulation of response to biotic stimulus	GO:0002832	2.89954e-24	23.5377	152	137	23	26944	ISG15,PARP14,H2-K1,USP18,H2-D1,H2-Q7,FGL2,STAT2,H2-Q6,H2-T23,IRGM1,OAS1A,DHX58,LGALS9,TAP1,IGTP,ADAR,SAMHD1,CLEC2D,GRN,H2-T22,TRAFD1,IRGM2
regulation of response to stimulus	GO:0048583	1.24776e-22	21.9039	3987	137	73	26944	IFI204,ISG15,PARP14,TRIM30A,H2-K1,USP18,SP100,STAT1,IRF7,H2-D1,IFI209,H2-Q7,CCL12,B2M,ZBP1,EIF2AK2,TRIM30D,FGL2,IFI213,IFI207,STAT2,FCGR1,IFI206,RSAD2,H2-Q6,IFIH1,PARP9,H2-T23,IRGM1,TRIM30B,OAS1A,DHX58,IFI214,PHF11A,IFI35,TRIM34A,C4B,TRIM30C,TRIM12A,DDX60,LGALS9,TAP1,ZNFX1,H2-M3,GBP2,IGTP,FCGR4,DTX3L,ADAR,TRIM12C,SAMHD1,CD47,CLEC2D,H2-T24,AXL,GRN,PML,TNFSF10,TRIM25,SPPL2A,H2-T22,CD74,IRF1,TLR3,TR…
cellular response to organic substance	GO:0071310	3.83383e-22	21.4164	2420	137	58	26944	IFITM3,IFIT3,IFI204,ISG15,PARP14,OASL2,TRIM30A,USP18,STAT1,IRF7,IFI209,GM4951,H2-Q7,CCL12,B2M,ZBP1,EIF2AK2,TRIM30D,IFI213,IFIT1,IFI207,STAT2,IFI206,IIGP1,IFIH1,PARP9,IRGM1,TGTP2,TRIM30B,OAS1A,IFI214,TRIM30C,TRIM12A,F830016B08RIK,GBP2,IGTP,FCGR4,ADAR,TRIM12C,SAMHD1,CD47,TSPO,AXL,GM5431,GBP9,PML,9930111J21RIK2,TRIM25,CD74,IRF1,TLR3,USP25,CASP4,ZC3HAV1,IRGM2,GBP7,CCND1,CCL4
viral life cycle	GO:0019058	4.78446e-21	20.3202	272	137	25	26944	IFITM3,BST2,ISG15,OASL2,TRIM30A,LY6E,EIF2AK2,TRIM30D,RSAD2,ISG20,IFIH1,TRIM30B,OAS1A,TRIM34A,TRIM30C,TRIM12A,ZNFX1,ADAR,TRIM12C,AXL,TRIM25,CD74,APOBEC3,ZC3HAV1,GBP7
positive regulation of response to stimulus	GO:0048584	6.05419e-21	20.2179	2359	137	56	26944	IFI204,PARP14,TRIM30A,H2-K1,IRF7,H2-D1,IFI209,H2-Q7,CCL12,B2M,ZBP1,EIF2AK2,TRIM30D,IFI213,IFI207,FCGR1,IFI206,RSAD2,H2-Q6,IFIH1,PARP9,H2-T23,IRGM1,TRIM30B,OAS1A,DHX58,IFI214,IFI35,TRIM34A,C4B,TRIM30C,TRIM12A,DDX60,LGALS9,ZNFX1,H2-M3,GBP2,IGTP,TRIM12C,CD47,H2-T24,AXL,GRN,PML,TNFSF10,TRIM25,H2-T22,CD74,IRF1,TLR3,PIK3AP1,CASP4,ZC3HAV1,IRGM2,GBP7,CCL4
viral process	GO:0016032	6.54044e-21	20.1844	350	137	27	26944	IFITM3,BST2,ISG15,OASL2,TRIM30A,LY6E,SP100,STAT1,EIF2AK2,TRIM30D,RSAD2,ISG20,IFIH1,TRIM30B,OAS1A,TRIM34A,TRIM30C,TRIM12A,ZNFX1,ADAR,TRIM12C,AXL,TRIM25,CD74,APOBEC3,ZC3HAV1,GBP7
response to organic substance	GO:0010033	9.48253e-21	20.0231	3435	137	66	26944	IFITM3,IFIT3,IFI204,BST2,ISG15,PARP14,OASL2,TRIM30A,USP18,LY6A,SP100,STAT1,IRF7,XAF1,IFI209,GM4951,H2-Q7,CCL12,B2M,ZBP1,EIF2AK2,TRIM30D,IFI213,IFIT1,IFI207,STAT2,IFI206,IIGP1,IFIH1,PARP9,IRGM1,TGTP2,TRIM30B,OAS1A,IFI214,TRIM30C,TRIM12A,LGALS9,F830016B08RIK,H2-M3,GBP2,IGTP,FCGR4,ADAR,TRIM12C,SAMHD1,CD47,TSPO,AXL,GM5431,GRN,GBP9,PML,TNFSF10,9930111J21RIK2,TRIM25,CD74,IRF1,TLR3,USP25,CASP4,ZC3HAV1,I…
negative regulation of innate immune response	GO:0045824	8.61528e-20	19.0647	123	137	19	26944	ISG15,PARP14,H2-K1,USP18,H2-D1,H2-Q7,STAT2,H2-Q6,H2-T23,OAS1A,DHX58,LGALS9,TAP1,ADAR,SAMHD1,CLEC2D,GRN,H2-T22,TRAFD1
interferon-mediated signaling pathway	GO:0140888	1.0745e-19	18.9688	83	137	17	26944	IFITM3,ISG15,PARP14,USP18,STAT1,IRF7,ZBP1,STAT2,IFIH1,PARP9,IRGM1,OAS1A,IGTP,ADAR,SAMHD1,IRF1,IRGM2
regulation of cytokine production	GO:0001817	2.4423e-19	18.6122	824	137	35	26944	BST2,ISG15,TRIM30A,H2-K1,STAT1,IRF7,H2-D1,XAF1,H2-Q7,B2M,EIF2AK2,RSAD2,H2-Q6,IFIH1,H2-T23,IRGM1,OAS1A,DHX58,LGALS9,H2-M3,IGTP,CD47,TSPO,AXL,PML,H2-T22,CD74,IRF1,TLR3,MORC3,CASP4,ZC3HAV1,IRGM2,GBP7,CCL4
cytokine production	GO:0001816	3.09409e-19	18.5095	830	137	35	26944	BST2,ISG15,TRIM30A,H2-K1,STAT1,IRF7,H2-D1,XAF1,H2-Q7,B2M,EIF2AK2,RSAD2,H2-Q6,IFIH1,H2-T23,IRGM1,OAS1A,DHX58,LGALS9,H2-M3,IGTP,CD47,TSPO,AXL,PML,H2-T22,CD74,IRF1,TLR3,MORC3,CASP4,ZC3HAV1,IRGM2,GBP7,CCL4
response to type II interferon	GO:0034341	4.83876e-19	18.3153	160	137	20	26944	IFITM3,BST2,PARP14,SP100,STAT1,H2-Q7,CCL12,PARP9,IRGM1,TGTP2,GBP2,IGTP,CD47,GBP9,CD74,IRF1,TLR3,IRGM2,GBP7,CCL4
cellular response to chemical stimulus	GO:0070887	1.10457e-18	17.9568	3162	137	61	26944	IFITM3,IFIT3,IFI204,ISG15,PARP14,OASL2,TRIM30A,USP18,LY6A,STAT1,IRF7,IFI209,GM4951,H2-Q7,CCL12,B2M,ZBP1,EIF2AK2,TRIM30D,IFI213,IFIT1,IFI207,STAT2,IFI206,IIGP1,IFIH1,PARP9,IRGM1,TGTP2,TRIM30B,OAS1A,IFI214,TRIM30C,TRIM12A,F830016B08RIK,GBP2,IGTP,FCGR4,ADAR,TRIM12C,SAMHD1,CD47,TSPO,AXL,GM5431,GBP9,PML,9930111J21RIK2,TRIM25,CD74,IRF1,TLR3,USP25,CASP4,SELENOW,ZC3HAV1,IRGM2,GBP7,ATP6V0A2,CCND1,CCL4
negative regulation of immune system process	GO:0002683	2.99299e-18	17.5239	540	137	29	26944	BST2,ISG15,PARP14,TRIM30A,H2-K1,USP18,H2-D1,H2-Q7,FGL2,STAT2,H2-Q6,H2-T23,IRGM1,OAS1A,DHX58,LGALS9,TAP1,IGTP,ADAR,SAMHD1,CD47,CLEC2D,AXL,GRN,H2-T22,CD74,IRF1,TRAFD1,IRGM2
negative regulation of immune response	GO:0050777	1.18234e-17	16.9273	219	137	21	26944	ISG15,PARP14,H2-K1,USP18,H2-D1,H2-Q7,FGL2,STAT2,H2-Q6,H2-T23,OAS1A,DHX58,LGALS9,TAP1,ADAR,SAMHD1,CLEC2D,GRN,H2-T22,IRF1,TRAFD1
negative regulation of defense response	GO:0031348	1.19216e-17	16.9237	291	137	23	26944	ISG15,PARP14,H2-K1,USP18,H2-D1,H2-Q7,FGL2,STAT2,H2-Q6,H2-T23,IRGM1,OAS1A,DHX58,LGALS9,TAP1,IGTP,ADAR,SAMHD1,CLEC2D,GRN,H2-T22,TRAFD1,IRGM2
defense response to bacterium	GO:0042742	3.66972e-17	16.4354	391	137	25	26944	ISG15,H2-K1,H2-D1,H2-Q7,B2M,FCGR1,IIGP1,H2-Q6,H2-T23,IRGM1,OAS1A,PLAC8,LGALS9,ZNFX1,H2-M3,GBP2,IGTP,GRN,GBP9,H2-T22,RNASE6,CASP4,HCK,IRGM2,GBP7
antigen processing and presentation	GO:0019882	9.92257e-17	16.0034	121	137	17	26944	H2-K1,H2-D1,H2-Q7,B2M,FGL2,FCGR1,H2-Q6,H2-T23,PSME1,TAP1,H2-M3,FCGR4,H2-T24,PSME2,PSMB8,H2-T22,CD74
regulation of immune effector process	GO:0002697	4.53024e-16	15.3439	434	137	25	26944	BST2,H2-K1,H2-D1,H2-Q7,B2M,FGL2,FCGR1,RSAD2,H2-Q6,H2-T23,DHX58,DDX60,LGALS9,TAP1,H2-M3,CD47,CLEC2D,H2-T24,AXL,GRN,H2-T22,CD74,IRF1,TLR3,CASP4
cytoplasmic pattern recognition receptor signaling pathway	GO:0002753	5.23607e-16	15.281	161	137	18	26944	TRIM30A,IRF7,EIF2AK2,RSAD2,IFIH1,IRGM1,OAS1A,DHX58,DDX60,GBP2,IGTP,TRIM25,IRF1,TLR3,PIK3AP1,CASP4,ZC3HAV1,IRGM2
cytokine-mediated signaling pathway	GO:0019221	3.52638e-15	14.4527	473	137	25	26944	IFITM3,ISG15,PARP14,OASL2,USP18,STAT1,IRF7,CCL12,ZBP1,STAT2,IIGP1,IFIH1,PARP9,IRGM1,OAS1A,IGTP,ADAR,SAMHD1,AXL,CD74,IRF1,USP25,CASP4,IRGM2,CCL4
immune effector process	GO:0002252	1.09352e-14	13.9612	795	137	30	26944	SLFN2,BST2,H2-K1,IRF7,H2-D1,H2-Q7,B2M,FGL2,FCGR1,RSAD2,H2-Q6,H2-T23,DHX58,IFI35,C4B,DDX60,LGALS9,TAP1,H2-M3,FCGR4,CD47,CLEC2D,H2-T24,AXL,GRN,H2-T22,CD74,IRF1,TLR3,CASP4
regulation of response to cytokine stimulus	GO:0060759	1.30952e-14	13.8829	160	137	17	26944	ISG15,PARP14,USP18,IRF7,ZBP1,STAT2,IFIH1,PARP9,IRGM1,OAS1A,IGTP,ADAR,SAMHD1,AXL,CD74,CASP4,IRGM2
regulation of viral genome replication	GO:0045069	2.96633e-14	13.5278	87	137	14	26944	IFITM3,BST2,ISG15,OASL2,EIF2AK2,RSAD2,ISG20,IFIH1,OAS1A,ZNFX1,ADAR,APOBEC3,ZC3HAV1,GBP7
pattern recognition receptor signaling pathway	GO:0002221	5.3061e-14	13.2752	245	137	19	26944	TRIM30A,IRF7,EIF2AK2,RSAD2,IFIH1,IRGM1,OAS1A,DHX58,IFI35,DDX60,GBP2,IGTP,TRIM25,IRF1,TLR3,PIK3AP1,CASP4,ZC3HAV1,IRGM2
negative regulation of viral life cycle	GO:1903901	5.73026e-14	13.2418	37	137	11	26944	IFITM3,BST2,TRIM30A,LY6E,TRIM30D,TRIM30B,TRIM30C,TRIM12A,TRIM12C,TRIM25,CD74
negative regulation of viral genome replication	GO:0045071	7.84373e-14	13.1055	53	137	12	26944	IFITM3,BST2,ISG15,OASL2,EIF2AK2,RSAD2,ISG20,IFIH1,OAS1A,ZNFX1,APOBEC3,ZC3HAV1
cell killing	GO:0001906	8.98128e-14	13.0467	252	137	19	26944	H2-K1,H2-D1,H2-Q7,B2M,FGL2,FCGR1,H2-Q6,H2-T23,LGALS9,TAP1,H2-M3,GBP2,IGTP,FCGR4,CLEC2D,H2-T24,H2-T22,IRGM2,GBP7
regulation of cytokine-mediated signaling pathway	GO:0001959	1.07924e-13	12.9669	149	137	16	26944	ISG15,PARP14,USP18,IRF7,ZBP1,STAT2,PARP9,IRGM1,OAS1A,IGTP,ADAR,SAMHD1,AXL,CD74,CASP4,IRGM2
innate immune response-activating signaling pathway	GO:0002758	1.20459e-13	12.9192	256	137	19	26944	TRIM30A,IRF7,EIF2AK2,RSAD2,IFIH1,IRGM1,OAS1A,DHX58,IFI35,DDX60,GBP2,IGTP,TRIM25,IRF1,TLR3,PIK3AP1,CASP4,ZC3HAV1,IRGM2
negative regulation of response to external stimulus	GO:0032102	1.37529e-13	12.8616	443	137	23	26944	ISG15,PARP14,H2-K1,USP18,H2-D1,H2-Q7,FGL2,STAT2,H2-Q6,H2-T23,IRGM1,OAS1A,DHX58,LGALS9,TAP1,IGTP,ADAR,SAMHD1,CLEC2D,GRN,H2-T22,TRAFD1,IRGM2
antigen processing and presentation of exogenous antigen	GO:0019884	2.04408e-13	12.6895	57	137	12	26944	H2-K1,H2-D1,H2-Q7,B2M,FCGR1,H2-Q6,H2-T23,PSME1,H2-M3,PSME2,H2-T22,CD74
regulation of type I interferon production	GO:0032479	2.79473e-13	12.5537	128	137	15	26944	ISG15,STAT1,IRF7,XAF1,IFIH1,IRGM1,OAS1A,DHX58,IGTP,IRF1,TLR3,MORC3,ZC3HAV1,IRGM2,GBP7
type I interferon production	GO:0032606	2.79473e-13	12.5537	128	137	15	26944	ISG15,STAT1,IRF7,XAF1,IFIH1,IRGM1,OAS1A,DHX58,IGTP,IRF1,TLR3,MORC3,ZC3HAV1,IRGM2,GBP7
cellular response to type II interferon	GO:0071346	3.98591e-13	12.3995	131	137	15	26944	PARP14,STAT1,H2-Q7,CCL12,PARP9,IRGM1,GBP2,IGTP,CD47,GBP9,IRF1,TLR3,IRGM2,GBP7,CCL4
negative regulation of viral entry into host cell	GO:0046597	9.32907e-13	12.0302	32	137	10	26944	IFITM3,TRIM30A,LY6E,TRIM30D,TRIM30B,TRIM30C,TRIM12A,TRIM12C,TRIM25,CD74
inflammatory response	GO:0006954	1.55904e-12	11.8071	811	137	28	26944	TRIM30A,H2-K1,USP18,H2-D1,H2-Q7,CCL12,ZBP1,EIF2AK2,FCGR1,H2-Q6,H2-T23,IRGM1,IFI35,C4B,LGALS9,GBP2,IGTP,NAMPT,CD47,AXL,GRN,H2-T22,TLR3,PIK3AP1,CASP4,HCK,IRGM2,CCL4
regulation of viral entry into host cell	GO:0046596	3.00554e-12	11.5221	51	137	11	26944	IFITM3,TRIM30A,LY6E,TRIM30D,TRIM30B,TRIM34A,TRIM30C,TRIM12A,TRIM12C,TRIM25,CD74
viral genome replication	GO:0019079	3.18795e-12	11.4965	120	137	14	26944	IFITM3,BST2,ISG15,OASL2,EIF2AK2,RSAD2,ISG20,IFIH1,OAS1A,ZNFX1,ADAR,APOBEC3,ZC3HAV1,GBP7
positive regulation of biological process	GO:0048518	3.45807e-12	11.4612	6589	137	77	26944	IFIT2,IFI204,ISG15,PARP14,TRIM30A,H2-K1,SP100,STAT1,IRF7,H2-D1,IFI209,H2-Q7,CCL12,B2M,ZBP1,EIF2AK2,TRIM30D,IFI213,IFI207,STAT2,FCGR1,IFI206,RSAD2,H2-Q6,IFIH1,PARP9,H2-T23,IRGM1,TRIM30B,SP110,OAS1A,DHX58,IFI214,IFI35,PLAC8,TRIM34A,C4B,TRIM30C,TRIM12A,DDX60,LGALS9,ZNFX1,H2-M3,GBP2,IGTP,SASS6,FCGR4,DTX3L,ADAR,TRIM12C,NAMPT,CD47,TSPO,H2-T24,AXL,TENT5A,IRF9,GRN,PML,TENT4A,TNFSF10,TRIM25,H2-T22,CD74,IR…
antigen processing and presentation of peptide antigen via MHC class I	GO:0002474	3.79556e-12	11.4207	52	137	11	26944	H2-K1,H2-D1,H2-Q7,B2M,FCGR1,H2-Q6,H2-T23,TAP1,H2-M3,H2-T24,H2-T22
immune response-regulating signaling pathway	GO:0002764	4.12242e-12	11.3848	462	137	22	26944	TRIM30A,IRF7,EIF2AK2,FCGR1,RSAD2,IFIH1,IRGM1,OAS1A,DHX58,IFI35,DDX60,GBP2,IGTP,FCGR4,CD47,TRIM25,IRF1,TLR3,PIK3AP1,CASP4,ZC3HAV1,IRGM2
response to type I interferon	GO:0034340	4.16299e-12	11.3806	72	137	12	26944	IFITM3,ISG15,USP18,SP100,STAT1,IRF7,ZBP1,STAT2,IFIH1,OAS1A,ADAR,SAMHD1
canonical NF-kappaB signal transduction	GO:0007249	4.50159e-12	11.3466	267	137	18	26944	TRIM30A,STAT1,TRIM30D,IRGM1,TRIM30B,TRIM34A,TRIM30C,TRIM12A,IGTP,TRIM12C,TNFSF10,TRIM25,CD74,IRF1,TLR3,ZC3HAV1,IRGM2,GBP7
response to chemical	GO:0042221	4.80279e-12	11.3185	5561	137	70	26944	IFITM3,IFIT3,IFI204,BST2,RTP4,ISG15,PARP14,OASL2,TRIM30A,USP18,LY6A,SP100,STAT1,IRF7,XAF1,IFI209,GM4951,H2-Q7,CCL12,B2M,ZBP1,EIF2AK2,TRIM30D,IFI213,IFIT1,IFI207,STAT2,IFI206,IIGP1,IFIH1,PARP9,IRGM1,TGTP2,TRIM30B,OAS1A,IFI214,TRIM30C,TRIM12A,LGALS9,F830016B08RIK,H2-M3,GBP2,IGTP,FCGR4,ADAR,TRIM12C,SAMHD1,CD47,TSPO,AXL,GM5431,GRN,GBP9,PML,TENT4A,TNFSF10,9930111J21RIK2,TRIM25,CD74,IRF1,TLR3,USP25,CAS…
positive regulation of cytokine production	GO:0001819	4.9283e-12	11.3073	523	137	23	26944	ISG15,H2-K1,STAT1,IRF7,H2-D1,H2-Q7,B2M,EIF2AK2,RSAD2,H2-Q6,IFIH1,H2-T23,OAS1A,DHX58,LGALS9,H2-M3,H2-T22,CD74,IRF1,TLR3,CASP4,ZC3HAV1,CCL4
negative regulation of immune effector process	GO:0002698	6.84105e-12	11.1649	158	137	15	26944	BST2,H2-K1,H2-D1,H2-Q7,FGL2,H2-Q6,H2-T23,LGALS9,TAP1,CD47,CLEC2D,AXL,GRN,H2-T22,IRF1
regulation of canonical NF-kappaB signal transduction	GO:0043122	8.1591e-12	11.0884	234	137	17	26944	TRIM30A,STAT1,TRIM30D,IRGM1,TRIM30B,TRIM34A,TRIM30C,TRIM12A,IGTP,TRIM12C,TNFSF10,TRIM25,CD74,TLR3,ZC3HAV1,IRGM2,GBP7
antigen processing and presentation of peptide antigen	GO:0048002	8.26286e-12	11.0829	76	137	12	26944	H2-K1,H2-D1,H2-Q7,B2M,FCGR1,H2-Q6,H2-T23,TAP1,H2-M3,H2-T24,H2-T22,CD74
modulation by symbiont of entry into host	GO:0052372	9.197e-12	11.0364	56	137	11	26944	IFITM3,TRIM30A,LY6E,TRIM30D,TRIM30B,TRIM34A,TRIM30C,TRIM12A,TRIM12C,TRIM25,CD74
antiviral innate immune response	GO:0140374	1.13474e-11	10.9451	57	137	11	26944	IFIT3,IFIT2,USP18,IFIT3B,ZBP1,EIF2AK2,IFIH1,OAS1A,DHX58,TRIM25,MORC3
antigen processing and presentation of endogenous peptide antigen via MHC class I	GO:0019885	1.55973e-11	10.8069	41	137	10	26944	H2-K1,H2-D1,H2-Q7,B2M,H2-Q6,H2-T23,TAP1,H2-M3,H2-T24,H2-T22
antigen processing and presentation of endogenous peptide antigen	GO:0002483	2.03838e-11	10.6907	42	137	10	26944	H2-K1,H2-D1,H2-Q7,B2M,H2-Q6,H2-T23,TAP1,H2-M3,H2-T24,H2-T22
antigen processing and presentation of endogenous antigen	GO:0019883	2.64468e-11	10.5776	43	137	10	26944	H2-K1,H2-D1,H2-Q7,B2M,H2-Q6,H2-T23,TAP1,H2-M3,H2-T24,H2-T22
cell surface receptor signaling pathway	GO:0007166	5.1413e-11	10.2889	2766	137	47	26944	IFITM3,ISG15,PARP14,OASL2,TRIM30A,USP18,SP100,STAT1,IRF7,CCL12,ZBP1,TRIM30D,STAT2,FCGR1,IIGP1,IFIH1,PARP9,IRGM1,TRIM30B,OAS1A,IFI35,TRIM30C,TRIM12A,LGALS9,IGTP,FCGR4,DTX3L,ADAR,TRIM12C,SAMHD1,CD47,AXL,PML,TNFSF10,MS4A6B,CD74,MS4A6C,IRF1,TLR3,PIK3AP1,USP25,CASP4,HCK,IRGM2,GBP7,CCND1,CCL4
response to interferon-alpha	GO:0035455	6.13608e-11	10.2121	31	137	9	26944	IFITM3,IFI204,BST2,EIF2AK2,IFIT1,TGTP2,OAS1A,ADAR,AXL
cellular response to type I interferon	GO:0071357	6.35499e-11	10.1969	66	137	11	26944	IFITM3,ISG15,USP18,STAT1,IRF7,ZBP1,STAT2,IFIH1,OAS1A,ADAR,SAMHD1
regulation of biological process involved in symbiotic interaction	GO:0043903	6.35499e-11	10.1969	66	137	11	26944	IFITM3,TRIM30A,LY6E,TRIM30D,TRIM30B,TRIM34A,TRIM30C,TRIM12A,TRIM12C,TRIM25,CD74
type I interferon-mediated signaling pathway	GO:0060337	6.35499e-11	10.1969	66	137	11	26944	IFITM3,ISG15,USP18,STAT1,IRF7,ZBP1,STAT2,IFIH1,OAS1A,ADAR,SAMHD1
intracellular receptor signaling pathway	GO:0030522	6.83805e-11	10.1651	362	137	19	26944	TRIM30A,IRF7,EIF2AK2,RSAD2,IFIH1,IRGM1,OAS1A,DHX58,DDX60,GBP2,IGTP,PML,TRIM25,IRF1,TLR3,PIK3AP1,CASP4,ZC3HAV1,IRGM2
biological process involved in interaction with host	GO:0051701	7.2023e-11	10.1425	185	137	15	26944	IFITM3,TRIM30A,LY6E,TRIM30D,TRIM30B,TRIM34A,TRIM30C,TRIM12A,GBP2,TRIM12C,AXL,GBP9,TRIM25,CD74,GBP7
regulation of pattern recognition receptor signaling pathway	GO:0062207	8.23325e-11	10.0844	151	137	14	26944	TRIM30A,IRF7,EIF2AK2,RSAD2,IRGM1,DHX58,IFI35,DDX60,GBP2,IGTP,IRF1,CASP4,ZC3HAV1,IRGM2
positive regulation of response to cytokine stimulus	GO:0060760	8.99295e-11	10.0461	68	137	11	26944	PARP14,IRF7,ZBP1,IFIH1,PARP9,IRGM1,IGTP,AXL,CD74,CASP4,IRGM2
leukocyte mediated cytotoxicity	GO:0001909	1.29795e-10	9.88674	156	137	14	26944	H2-K1,H2-D1,H2-Q7,B2M,FCGR1,H2-Q6,H2-T23,LGALS9,TAP1,H2-M3,FCGR4,CLEC2D,H2-T24,H2-T22
antigen processing and presentation of exogenous peptide antigen	GO:0002478	1.70296e-10	9.7688	51	137	10	26944	H2-K1,H2-D1,H2-Q7,B2M,FCGR1,H2-Q6,H2-T23,H2-M3,H2-T22,CD74
suppression of viral release by host	GO:0044790	2.10374e-10	9.67701	22	137	8	26944	TRIM30A,TRIM30D,TRIM30B,TRIM30C,TRIM12A,TRIM12C,PML,TRIM25
positive regulation of immune effector process	GO:0002699	2.48118e-10	9.60534	288	137	17	26944	H2-K1,H2-D1,H2-Q7,B2M,FCGR1,RSAD2,H2-Q6,H2-T23,DHX58,DDX60,H2-M3,H2-T24,H2-T22,CD74,IRF1,TLR3,CASP4
immune response-activating signaling pathway	GO:0002757	2.74492e-10	9.56147	447	137	20	26944	TRIM30A,IRF7,EIF2AK2,RSAD2,IFIH1,IRGM1,OAS1A,DHX58,IFI35,DDX60,GBP2,IGTP,CD47,TRIM25,IRF1,TLR3,PIK3AP1,CASP4,ZC3HAV1,IRGM2
regulation of tumor necrosis factor production	GO:0032680	4.33877e-10	9.36263	209	137	15	26944	TRIM30A,H2-K1,H2-D1,H2-Q7,H2-Q6,IFIH1,H2-T23,OAS1A,LGALS9,CD47,TSPO,AXL,H2-T22,TLR3,CCL4
tumor necrosis factor production	GO:0032640	4.33877e-10	9.36263	209	137	15	26944	TRIM30A,H2-K1,H2-D1,H2-Q7,H2-Q6,IFIH1,H2-T23,OAS1A,LGALS9,CD47,TSPO,AXL,H2-T22,TLR3,CCL4
antigen processing and presentation of peptide antigen via MHC class Ib	GO:0002428	4.81494e-10	9.31741	38	137	9	26944	H2-K1,H2-D1,H2-Q7,B2M,H2-Q6,H2-T23,H2-M3,H2-T24,H2-T22
biological regulation	GO:0065007	5.21351e-10	9.28287	13527	137	110	26944	IFITM3,IFI27L2A,IFIT3,IFIT2,IFI204,SLFN2,BST2,ISG15,PARP14,OASL2,TRIM30A,H2-K1,USP18,LY6E,LY6A,SP100,STAT1,IRF7,H2-D1,XAF1,IFI209,H2-Q7,CCL12,B2M,IFIT3B,ZBP1,EIF2AK2,TRIM30D,FGL2,SDC3,IFI213,IFI207,STAT2,FCGR1,IFI206,RSAD2,IIGP1,H2-Q6,ISG20,IFIH1,PARP9,H2-T23,IRGM1,TRIM30B,SP110,OAS1A,DHX58,IFI214,PHF11A,IFI35,PLAC8,TRIM34A,C4B,TRIM30C,TRIM12A,PSME1,DDX60,LGALS9,TAP1,ZNFX1,H2-M3,SHISA5,GBP2,IGTP,…
regulation of tumor necrosis factor superfamily cytokine production	GO:1903555	5.3442e-10	9.27212	212	137	15	26944	TRIM30A,H2-K1,H2-D1,H2-Q7,H2-Q6,IFIH1,H2-T23,OAS1A,LGALS9,CD47,TSPO,AXL,H2-T22,TLR3,CCL4
tumor necrosis factor superfamily cytokine production	GO:0071706	5.3442e-10	9.27212	212	137	15	26944	TRIM30A,H2-K1,H2-D1,H2-Q7,H2-Q6,IFIH1,H2-T23,OAS1A,LGALS9,CD47,TSPO,AXL,H2-T22,TLR3,CCL4
negative regulation of biological process	GO:0048519	7.14839e-10	9.14579	5966	137	69	26944	IFITM3,IFIT3,SLFN2,BST2,ISG15,PARP14,OASL2,TRIM30A,H2-K1,USP18,LY6E,SP100,STAT1,H2-D1,XAF1,H2-Q7,CCL12,B2M,IFIT3B,EIF2AK2,TRIM30D,FGL2,STAT2,RSAD2,H2-Q6,ISG20,IFIH1,PARP9,H2-T23,IRGM1,TRIM30B,OAS1A,DHX58,IFI35,PLAC8,TRIM30C,TRIM12A,LGALS9,TAP1,ZNFX1,IGTP,DTX3L,ADAR,TRIM12C,SAMHD1,NAMPT,CD47,TSPO,CLEC2D,AXL,TENT5A,GRN,PML,TENT4A,CAPZA2,TRIM25,H2-T22,CD74,IRF1,TRAFD1,APOBEC3,USP25,MORC3,HCK,ZC3HAV1…
antigen processing and presentation via MHC class Ib	GO:0002475	8.00775e-10	9.09649	40	137	9	26944	H2-K1,H2-D1,H2-Q7,B2M,H2-Q6,H2-T23,H2-M3,H2-T24,H2-T22
antigen processing and presentation of exogenous peptide antigen via MHC class Ib	GO:0002477	1.01042e-09	8.9955	26	137	8	26944	H2-K1,H2-D1,H2-Q7,B2M,H2-Q6,H2-T23,H2-M3,H2-T22
leukocyte mediated immunity	GO:0002443	1.14624e-09	8.94072	545	137	21	26944	SLFN2,BST2,H2-K1,IRF7,H2-D1,H2-Q7,B2M,FCGR1,RSAD2,H2-Q6,H2-T23,C4B,LGALS9,TAP1,H2-M3,FCGR4,CLEC2D,H2-T24,H2-T22,CD74,TLR3
positive regulation of cytokine-mediated signaling pathway	GO:0001961	1.15131e-09	8.93881	61	137	10	26944	PARP14,IRF7,ZBP1,PARP9,IRGM1,IGTP,AXL,CD74,CASP4,IRGM2
regulation of cytokine production involved in immune response	GO:0002718	1.16722e-09	8.93285	146	137	13	26944	BST2,H2-K1,H2-D1,H2-Q7,B2M,RSAD2,H2-Q6,H2-T23,AXL,H2-T22,CD74,TLR3,CASP4
cytokine production involved in immune response	GO:0002367	1.16722e-09	8.93285	146	137	13	26944	BST2,H2-K1,H2-D1,H2-Q7,B2M,RSAD2,H2-Q6,H2-T23,AXL,H2-T22,CD74,TLR3,CASP4
lymphocyte mediated immunity	GO:0002449	1.71893e-09	8.76474	434	137	19	26944	SLFN2,H2-K1,IRF7,H2-D1,H2-Q7,B2M,FCGR1,RSAD2,H2-Q6,H2-T23,C4B,LGALS9,TAP1,H2-M3,FCGR4,CLEC2D,H2-T24,H2-T22,CD74
regulation of inflammatory response	GO:0050727	1.99979e-09	8.69902	381	137	18	26944	H2-K1,USP18,H2-D1,H2-Q7,ZBP1,FCGR1,H2-Q6,H2-T23,IRGM1,IFI35,LGALS9,IGTP,CD47,GRN,H2-T22,PIK3AP1,CASP4,IRGM2
positive regulation of cellular metabolic process	GO:0031325	2.18742e-09	8.66007	3434	137	50	26944	ISG15,PARP14,TRIM30A,H2-K1,SP100,STAT1,IRF7,H2-D1,H2-Q7,B2M,EIF2AK2,TRIM30D,STAT2,RSAD2,H2-Q6,IFIH1,PARP9,H2-T23,IRGM1,TRIM30B,OAS1A,DHX58,PLAC8,TRIM34A,TRIM30C,TRIM12A,LGALS9,H2-M3,IGTP,DTX3L,ADAR,TRIM12C,NAMPT,TSPO,TENT5A,IRF9,PML,TENT4A,TRIM25,H2-T22,CD74,IRF1,TLR3,MORC3,CASP4,ZC3HAV1,ANKLE2,IRGM2,CCND1,CCL4
regulation of leukocyte mediated cytotoxicity	GO:0001910	2.56926e-09	8.59019	121	137	12	26944	H2-K1,H2-D1,H2-Q7,B2M,H2-Q6,H2-T23,LGALS9,TAP1,H2-M3,CLEC2D,H2-T24,H2-T22
regulation of leukocyte mediated immunity	GO:0002703	2.61862e-09	8.58193	283	137	16	26944	BST2,H2-K1,H2-D1,H2-Q7,B2M,FCGR1,RSAD2,H2-Q6,H2-T23,LGALS9,TAP1,H2-M3,CLEC2D,H2-T24,H2-T22,TLR3
regulation of biological process	GO:0050789	3.00454e-09	8.52222	13144	137	107	26944	IFITM3,IFI27L2A,IFIT3,IFIT2,IFI204,SLFN2,BST2,ISG15,PARP14,OASL2,TRIM30A,H2-K1,USP18,LY6E,LY6A,SP100,STAT1,IRF7,H2-D1,XAF1,IFI209,H2-Q7,CCL12,B2M,IFIT3B,ZBP1,EIF2AK2,TRIM30D,FGL2,SDC3,IFI213,IFI207,STAT2,FCGR1,IFI206,RSAD2,IIGP1,H2-Q6,ISG20,IFIH1,PARP9,H2-T23,IRGM1,TRIM30B,SP110,OAS1A,DHX58,IFI214,PHF11A,IFI35,PLAC8,TRIM34A,C4B,TRIM30C,TRIM12A,PSME1,DDX60,LGALS9,TAP1,ZNFX1,H2-M3,SHISA5,GBP2,IGTP,…
symbiont entry into host cell	GO:0046718	3.45114e-09	8.46204	124	137	12	26944	IFITM3,TRIM30A,LY6E,TRIM30D,TRIM30B,TRIM34A,TRIM30C,TRIM12A,TRIM12C,AXL,TRIM25,CD74
negative regulation of natural killer cell mediated cytotoxicity	GO:0045953	3.87265e-09	8.41199	47	137	9	26944	H2-K1,H2-D1,H2-Q7,H2-Q6,H2-T23,LGALS9,TAP1,CLEC2D,H2-T22
negative regulation of natural killer cell mediated immunity	GO:0002716	4.74597e-09	8.32368	48	137	9	26944	H2-K1,H2-D1,H2-Q7,H2-Q6,H2-T23,LGALS9,TAP1,CLEC2D,H2-T22
regulation of defense response to virus	GO:0050688	4.87277e-09	8.31222	70	137	10	26944	STAT1,FGL2,PARP9,IRGM1,IGTP,DTX3L,PML,APOBEC3,ZC3HAV1,IRGM2
symbiont entry into host	GO:0044409	5.0542e-09	8.29635	128	137	12	26944	IFITM3,TRIM30A,LY6E,TRIM30D,TRIM30B,TRIM34A,TRIM30C,TRIM12A,TRIM12C,AXL,TRIM25,CD74
positive regulation of cellular process	GO:0048522	6.37293e-09	8.19566	6078	137	68	26944	IFIT2,IFI204,ISG15,PARP14,TRIM30A,H2-K1,SP100,STAT1,IRF7,H2-D1,H2-Q7,CCL12,B2M,ZBP1,EIF2AK2,TRIM30D,STAT2,FCGR1,RSAD2,H2-Q6,IFIH1,PARP9,H2-T23,IRGM1,TRIM30B,SP110,OAS1A,DHX58,IFI35,PLAC8,TRIM34A,TRIM30C,TRIM12A,DDX60,LGALS9,H2-M3,GBP2,IGTP,SASS6,DTX3L,ADAR,TRIM12C,NAMPT,CD47,TSPO,H2-T24,AXL,TENT5A,IRF9,GRN,PML,TENT4A,TNFSF10,TRIM25,H2-T22,CD74,IRF1,TLR3,PIK3AP1,MORC3,CASP4,HCK,ZC3HAV1,MARCHF5,ANK…
defense response to Gram-positive bacterium	GO:0050830	6.57014e-09	8.18243	167	137	13	26944	H2-K1,H2-D1,H2-Q7,B2M,H2-Q6,H2-T23,GBP2,GBP9,H2-T22,RNASE6,CASP4,HCK,GBP7
natural killer cell mediated cytotoxicity	GO:0042267	7.24032e-09	8.14024	100	137	11	26944	H2-K1,H2-D1,H2-Q7,H2-Q6,H2-T23,LGALS9,TAP1,H2-M3,FCGR4,CLEC2D,H2-T22
regulation of cytoplasmic pattern recognition receptor signaling pathway	GO:0039531	9.02945e-09	8.04434	102	137	11	26944	TRIM30A,EIF2AK2,RSAD2,IRGM1,DHX58,DDX60,GBP2,IGTP,CASP4,ZC3HAV1,IRGM2
natural killer cell mediated immunity	GO:0002228	1.00657e-08	7.99716	103	137	11	26944	H2-K1,H2-D1,H2-Q7,H2-Q6,H2-T23,LGALS9,TAP1,H2-M3,FCGR4,CLEC2D,H2-T22
negative regulation of leukocyte mediated cytotoxicity	GO:0001911	1.02343e-08	7.98994	52	137	9	26944	H2-K1,H2-D1,H2-Q7,H2-Q6,H2-T23,LGALS9,TAP1,CLEC2D,H2-T22
protection from natural killer cell mediated cytotoxicity	GO:0042270	1.1349e-08	7.94504	34	137	8	26944	H2-K1,H2-D1,H2-Q7,H2-Q6,H2-T23,TAP1,CLEC2D,H2-T22
regulation of lymphocyte mediated immunity	GO:0002706	1.20627e-08	7.91855	217	137	14	26944	H2-K1,H2-D1,H2-Q7,B2M,FCGR1,RSAD2,H2-Q6,H2-T23,LGALS9,TAP1,H2-M3,CLEC2D,H2-T24,H2-T22
positive regulation of T cell mediated cytotoxicity	GO:0001916	1.2275e-08	7.91098	53	137	9	26944	H2-K1,H2-D1,H2-Q7,B2M,H2-Q6,H2-T23,H2-M3,H2-T24,H2-T22
regulation of cell killing	GO:0031341	1.24236e-08	7.90575	138	137	12	26944	H2-K1,H2-D1,H2-Q7,B2M,H2-Q6,H2-T23,LGALS9,TAP1,H2-M3,CLEC2D,H2-T24,H2-T22
positive regulation of cytokine production involved in immune response	GO:0002720	1.38496e-08	7.85856	106	137	11	26944	H2-K1,H2-D1,H2-Q7,B2M,RSAD2,H2-Q6,H2-T23,H2-T22,CD74,TLR3,CASP4
positive regulation of metabolic process	GO:0009893	1.5041e-08	7.82272	3745	137	51	26944	ISG15,PARP14,TRIM30A,H2-K1,SP100,STAT1,IRF7,H2-D1,H2-Q7,B2M,EIF2AK2,TRIM30D,STAT2,RSAD2,H2-Q6,IFIH1,PARP9,H2-T23,IRGM1,TRIM30B,OAS1A,DHX58,PLAC8,TRIM34A,TRIM30C,TRIM12A,LGALS9,H2-M3,IGTP,DTX3L,ADAR,TRIM12C,NAMPT,TSPO,TENT5A,IRF9,GRN,PML,TENT4A,TRIM25,H2-T22,CD74,IRF1,TLR3,MORC3,CASP4,ZC3HAV1,ANKLE2,IRGM2,CCND1,CCL4
antigen processing and presentation of endogenous peptide antigen via MHC class I via ER pathway, TAP-independent	GO:0002486	1.87543e-08	7.7269	36	137	8	26944	H2-K1,H2-D1,H2-Q7,H2-Q6,H2-T23,H2-M3,H2-T24,H2-T22
antigen processing and presentation of endogenous peptide antigen via MHC class I via ER pathway	GO:0002484	2.38261e-08	7.62295	37	137	8	26944	H2-K1,H2-D1,H2-Q7,H2-Q6,H2-T23,H2-M3,H2-T24,H2-T22
antigen processing and presentation of endogenous peptide antigen via MHC class Ib	GO:0002476	2.38261e-08	7.62295	37	137	8	26944	H2-K1,H2-D1,H2-Q7,H2-Q6,H2-T23,H2-M3,H2-T24,H2-T22
negative regulation of cell killing	GO:0031342	2.44957e-08	7.61091	57	137	9	26944	H2-K1,H2-D1,H2-Q7,H2-Q6,H2-T23,LGALS9,TAP1,CLEC2D,H2-T22
regulation of natural killer cell mediated cytotoxicity	GO:0042269	2.4957e-08	7.60281	82	137	10	26944	H2-K1,H2-D1,H2-Q7,H2-Q6,H2-T23,LGALS9,TAP1,H2-M3,CLEC2D,H2-T22
positive regulation of T cell mediated immunity	GO:0002711	2.4957e-08	7.60281	82	137	10	26944	H2-K1,H2-D1,H2-Q7,B2M,RSAD2,H2-Q6,H2-T23,H2-M3,H2-T24,H2-T22
regulation of adaptive immune response	GO:0002819	2.64079e-08	7.57827	230	137	14	26944	H2-K1,IRF7,H2-D1,H2-Q7,B2M,FCGR1,RSAD2,H2-Q6,H2-T23,H2-M3,H2-T24,H2-T22,CD74,IRF1
positive regulation of macromolecule metabolic process	GO:0010604	3.10967e-08	7.50729	3427	137	48	26944	ISG15,PARP14,TRIM30A,H2-K1,SP100,STAT1,IRF7,H2-D1,H2-Q7,B2M,EIF2AK2,TRIM30D,STAT2,RSAD2,H2-Q6,IFIH1,PARP9,H2-T23,IRGM1,TRIM30B,OAS1A,DHX58,PLAC8,TRIM30C,TRIM12A,LGALS9,H2-M3,IGTP,DTX3L,ADAR,TRIM12C,NAMPT,TENT5A,IRF9,GRN,PML,TENT4A,TRIM25,H2-T22,CD74,IRF1,TLR3,CASP4,ZC3HAV1,ANKLE2,IRGM2,CCND1,CCL4
type II interferon-mediated signaling pathway	GO:0060333	3.31545e-08	7.47946	23	137	7	26944	PARP14,STAT1,PARP9,IRGM1,IGTP,IRF1,IRGM2
regulation of natural killer cell mediated immunity	GO:0002715	3.60378e-08	7.44324	85	137	10	26944	H2-K1,H2-D1,H2-Q7,H2-Q6,H2-T23,LGALS9,TAP1,H2-M3,CLEC2D,H2-T22
regulation of T cell mediated cytotoxicity	GO:0001914	3.97378e-08	7.4008	60	137	9	26944	H2-K1,H2-D1,H2-Q7,B2M,H2-Q6,H2-T23,H2-M3,H2-T24,H2-T22
positive regulation of signal transduction	GO:0009967	4.00164e-08	7.39776	1613	137	32	26944	PARP14,TRIM30A,IRF7,CCL12,ZBP1,EIF2AK2,TRIM30D,RSAD2,PARP9,IRGM1,TRIM30B,DHX58,IFI35,TRIM34A,TRIM30C,TRIM12A,DDX60,LGALS9,GBP2,IGTP,TRIM12C,AXL,PML,TNFSF10,TRIM25,CD74,TLR3,PIK3AP1,CASP4,ZC3HAV1,IRGM2,CCL4
positive regulation of inflammatory response	GO:0050729	4.559e-08	7.34113	154	137	12	26944	H2-K1,H2-D1,H2-Q7,ZBP1,FCGR1,H2-Q6,H2-T23,IFI35,CD47,GRN,H2-T22,CASP4
biological process involved in symbiotic interaction	GO:0044403	4.60346e-08	7.33692	289	137	15	26944	IFITM3,TRIM30A,LY6E,TRIM30D,TRIM30B,TRIM34A,TRIM30C,TRIM12A,GBP2,TRIM12C,AXL,GBP9,TRIM25,CD74,GBP7
antibody-dependent cellular cytotoxicity	GO:0001788	4.66088e-08	7.33153	24	137	7	26944	H2-K1,H2-D1,H2-Q7,FCGR1,H2-Q6,H2-T23,H2-T22
positive regulation of adaptive immune response	GO:0002821	4.92037e-08	7.308	155	137	12	26944	H2-K1,H2-D1,H2-Q7,B2M,FCGR1,RSAD2,H2-Q6,H2-T23,H2-M3,H2-T24,H2-T22,CD74
response to molecule of bacterial origin	GO:0002237	5.84697e-08	7.23307	467	137	18	26944	TRIM30A,B2M,EIF2AK2,TRIM30D,IRGM1,TRIM30B,TRIM30C,TRIM12A,LGALS9,H2-M3,GBP2,IGTP,FCGR4,TRIM12C,TSPO,AXL,CASP4,IRGM2
type IIa hypersensitivity	GO:0001794	8.78378e-08	7.05632	26	137	7	26944	H2-K1,H2-D1,H2-Q7,FCGR1,H2-Q6,H2-T23,H2-T22
positive regulation of type II hypersensitivity	GO:0002894	8.78378e-08	7.05632	26	137	7	26944	H2-K1,H2-D1,H2-Q7,FCGR1,H2-Q6,H2-T23,H2-T22
regulation of type IIa hypersensitivity	GO:0001796	8.78378e-08	7.05632	26	137	7	26944	H2-K1,H2-D1,H2-Q7,FCGR1,H2-Q6,H2-T23,H2-T22
positive regulation of type IIa hypersensitivity	GO:0001798	8.78378e-08	7.05632	26	137	7	26944	H2-K1,H2-D1,H2-Q7,FCGR1,H2-Q6,H2-T23,H2-T22
regulation of type II hypersensitivity	GO:0002892	8.78378e-08	7.05632	26	137	7	26944	H2-K1,H2-D1,H2-Q7,FCGR1,H2-Q6,H2-T23,H2-T22
type II hypersensitivity	GO:0002445	8.78378e-08	7.05632	26	137	7	26944	H2-K1,H2-D1,H2-Q7,FCGR1,H2-Q6,H2-T23,H2-T22
positive regulation of canonical NF-kappaB signal transduction	GO:0043123	8.88944e-08	7.05113	163	137	12	26944	TRIM30A,TRIM30D,TRIM30B,TRIM34A,TRIM30C,TRIM12A,TRIM12C,TNFSF10,TRIM25,CD74,TLR3,ZC3HAV1
regulation of alpha-beta T cell proliferation	GO:0046640	9.69711e-08	7.01336	66	137	9	26944	H2-K1,H2-D1,H2-Q7,H2-Q6,H2-T23,IRGM1,LGALS9,H2-T22,IRF1
negative regulation of leukocyte mediated immunity	GO:0002704	1.00178e-07	6.99923	94	137	10	26944	BST2,H2-K1,H2-D1,H2-Q7,H2-Q6,H2-T23,LGALS9,TAP1,CLEC2D,H2-T22
production of molecular mediator of immune response	GO:0002440	1.10315e-07	6.95737	256	137	14	26944	BST2,H2-K1,H2-D1,H2-Q7,B2M,RSAD2,H2-Q6,H2-T23,SAMHD1,AXL,H2-T22,CD74,TLR3,CASP4
positive regulation of macromolecule biosynthetic process	GO:0010557	1.39102e-07	6.85667	2697	137	41	26944	ISG15,TRIM30A,H2-K1,SP100,STAT1,IRF7,H2-D1,H2-Q7,B2M,EIF2AK2,TRIM30D,STAT2,RSAD2,H2-Q6,IFIH1,PARP9,H2-T23,TRIM30B,OAS1A,DHX58,PLAC8,TRIM30C,TRIM12A,LGALS9,H2-M3,DTX3L,ADAR,TRIM12C,NAMPT,TENT5A,IRF9,PML,TENT4A,TRIM25,H2-T22,CD74,IRF1,TLR3,CASP4,ZC3HAV1,CCL4
regulation of natural killer cell activation	GO:0032814	1.67483e-07	6.77603	70	137	9	26944	H2-K1,H2-D1,H2-Q7,H2-Q6,H2-T23,LGALS9,AXL,H2-T22,IRF1
positive regulation of tumor necrosis factor production	GO:0032760	1.81559e-07	6.74098	134	137	11	26944	H2-K1,H2-D1,H2-Q7,H2-Q6,IFIH1,H2-T23,OAS1A,LGALS9,H2-T22,TLR3,CCL4
regulation of type I interferon-mediated signaling pathway	GO:0060338	1.85962e-07	6.73058	47	137	8	26944	ISG15,USP18,IRF7,ZBP1,STAT2,OAS1A,ADAR,SAMHD1
regulation of CD8-positive, alpha-beta T cell proliferation	GO:2000564	2.05788e-07	6.68658	29	137	7	26944	H2-K1,H2-D1,H2-Q7,H2-Q6,H2-T23,H2-T22,IRF1
positive regulation of tumor necrosis factor superfamily cytokine production	GO:1903557	2.13219e-07	6.67117	136	137	11	26944	H2-K1,H2-D1,H2-Q7,H2-Q6,IFIH1,H2-T23,OAS1A,LGALS9,H2-T22,TLR3,CCL4
T cell mediated cytotoxicity	GO:0001913	2.17325e-07	6.66289	72	137	9	26944	H2-K1,H2-D1,H2-Q7,B2M,H2-Q6,H2-T23,H2-M3,H2-T24,H2-T22
alpha-beta T cell proliferation	GO:0046633	2.17325e-07	6.66289	72	137	9	26944	H2-K1,H2-D1,H2-Q7,H2-Q6,H2-T23,IRGM1,LGALS9,H2-T22,IRF1
positive regulation of natural killer cell activation	GO:0032816	2.22205e-07	6.65325	48	137	8	26944	H2-K1,H2-D1,H2-Q7,H2-Q6,H2-T23,AXL,H2-T22,IRF1
cellular response to stimulus	GO:0051716	2.40331e-07	6.61919	8752	137	81	26944	IFITM3,IFI27L2A,IFIT3,IFI204,ISG15,PARP14,OASL2,TRIM30A,USP18,LY6A,SP100,STAT1,IRF7,IFI209,GM4951,H2-Q7,CCL12,B2M,ZBP1,EIF2AK2,TRIM30D,IFI213,IFIT1,IFI207,STAT2,FCGR1,IFI206,RSAD2,IIGP1,IFIH1,PARP9,IRGM1,TGTP2,TRIM30B,OAS1A,DHX58,IFI214,IFI35,TRIM34A,TRIM30C,TRIM12A,DDX60,LGALS9,F830016B08RIK,SHISA5,GBP2,IGTP,FCGR4,DTX3L,ADAR,TRIM12C,SAMHD1,NAMPT,CD47,TSPO,AXL,GM5431,GRN,GBP9,PML,TNFSF10,9930111J…
regulation of production of molecular mediator of immune response	GO:0002700	2.50657e-07	6.60092	223	137	13	26944	BST2,H2-K1,H2-D1,H2-Q7,B2M,RSAD2,H2-Q6,H2-T23,AXL,H2-T22,CD74,TLR3,CASP4
positive regulation of hypersensitivity	GO:0002885	2.67286e-07	6.57302	30	137	7	26944	H2-K1,H2-D1,H2-Q7,FCGR1,H2-Q6,H2-T23,H2-T22
regulation of signal transduction	GO:0009966	2.80911e-07	6.55143	3005	137	43	26944	ISG15,PARP14,TRIM30A,USP18,SP100,STAT1,IRF7,CCL12,ZBP1,EIF2AK2,TRIM30D,STAT2,RSAD2,PARP9,IRGM1,TRIM30B,OAS1A,DHX58,IFI35,TRIM34A,TRIM30C,TRIM12A,DDX60,LGALS9,GBP2,IGTP,ADAR,TRIM12C,SAMHD1,CD47,AXL,PML,TNFSF10,TRIM25,CD74,IRF1,TLR3,PIK3AP1,CASP4,ZC3HAV1,IRGM2,GBP7,CCL4
response to lipopolysaccharide	GO:0032496	3.03196e-07	6.51828	451	137	17	26944	TRIM30A,B2M,EIF2AK2,TRIM30D,IRGM1,TRIM30B,TRIM30C,TRIM12A,LGALS9,GBP2,IGTP,FCGR4,TRIM12C,TSPO,AXL,CASP4,IRGM2
T cell mediated immunity	GO:0002456	3.15162e-07	6.50147	141	137	11	26944	SLFN2,H2-K1,H2-D1,H2-Q7,B2M,RSAD2,H2-Q6,H2-T23,H2-M3,H2-T24,H2-T22
CD8-positive, alpha-beta T cell proliferation	GO:0035740	3.43788e-07	6.46371	31	137	7	26944	H2-K1,H2-D1,H2-Q7,H2-Q6,H2-T23,H2-T22,IRF1
cellular response to virus	GO:0098586	4.35646e-07	6.36087	52	137	8	26944	IFIH1,IRGM1,LGALS9,IGTP,ADAR,TLR3,ZC3HAV1,IRGM2
positive regulation of cellular biosynthetic process	GO:0031328	4.35707e-07	6.36081	2799	137	41	26944	ISG15,TRIM30A,H2-K1,SP100,STAT1,IRF7,H2-D1,H2-Q7,B2M,EIF2AK2,TRIM30D,STAT2,RSAD2,H2-Q6,IFIH1,PARP9,H2-T23,TRIM30B,OAS1A,DHX58,PLAC8,TRIM30C,TRIM12A,LGALS9,H2-M3,DTX3L,ADAR,TRIM12C,NAMPT,TENT5A,IRF9,PML,TENT4A,TRIM25,H2-T22,CD74,IRF1,TLR3,CASP4,ZC3HAV1,CCL4
positive regulation of acute inflammatory response to antigenic stimulus	GO:0002866	4.38192e-07	6.35834	32	137	7	26944	H2-K1,H2-D1,H2-Q7,FCGR1,H2-Q6,H2-T23,H2-T22
regulation of T cell mediated immunity	GO:0002709	5.3087e-07	6.27501	111	137	10	26944	H2-K1,H2-D1,H2-Q7,B2M,RSAD2,H2-Q6,H2-T23,H2-M3,H2-T24,H2-T22
positive regulation of adaptive immune response based on somatic recombination of immune receptors built from immunoglobulin superfamily domains	GO:0002824	5.3132e-07	6.27464	148	137	11	26944	H2-K1,H2-D1,H2-Q7,B2M,FCGR1,RSAD2,H2-Q6,H2-T23,H2-M3,H2-T24,H2-T22
regulation of hypersensitivity	GO:0002883	5.5382e-07	6.25663	33	137	7	26944	H2-K1,H2-D1,H2-Q7,FCGR1,H2-Q6,H2-T23,H2-T22
positive regulation of biosynthetic process	GO:0009891	5.90108e-07	6.22907	2827	137	41	26944	ISG15,TRIM30A,H2-K1,SP100,STAT1,IRF7,H2-D1,H2-Q7,B2M,EIF2AK2,TRIM30D,STAT2,RSAD2,H2-Q6,IFIH1,PARP9,H2-T23,TRIM30B,OAS1A,DHX58,PLAC8,TRIM30C,TRIM12A,LGALS9,H2-M3,DTX3L,ADAR,TRIM12C,NAMPT,TENT5A,IRF9,PML,TENT4A,TRIM25,H2-T22,CD74,IRF1,TLR3,CASP4,ZC3HAV1,CCL4
positive regulation of lymphocyte mediated immunity	GO:0002708	6.59154e-07	6.18101	151	137	11	26944	H2-K1,H2-D1,H2-Q7,B2M,FCGR1,RSAD2,H2-Q6,H2-T23,H2-M3,H2-T24,H2-T22
positive regulation of multicellular organismal process	GO:0051240	6.91568e-07	6.16017	1804	137	32	26944	ISG15,H2-K1,STAT1,IRF7,H2-D1,H2-Q7,B2M,EIF2AK2,RSAD2,H2-Q6,IFIH1,H2-T23,IRGM1,OAS1A,DHX58,PLAC8,LGALS9,H2-M3,FCGR4,CD47,TSPO,AXL,TENT5A,GRN,H2-T22,CD74,IRF1,TLR3,CASP4,ZC3HAV1,CCND1,CCL4
CD8-positive, alpha-beta T cell activation	GO:0036037	6.95897e-07	6.15745	55	137	8	26944	H2-K1,H2-D1,H2-Q7,H2-Q6,H2-T23,IGTP,H2-T22,IRF1
positive regulation of type I interferon production	GO:0032481	7.16897e-07	6.14454	82	137	9	26944	ISG15,STAT1,IRF7,IFIH1,OAS1A,DHX58,IRF1,TLR3,ZC3HAV1
negative regulation of lymphocyte mediated immunity	GO:0002707	7.16897e-07	6.14454	82	137	9	26944	H2-K1,H2-D1,H2-Q7,H2-Q6,H2-T23,LGALS9,TAP1,CLEC2D,H2-T22
negative regulation of cytokine production	GO:0001818	8.13925e-07	6.08942	298	137	14	26944	BST2,TRIM30A,XAF1,IRGM1,OAS1A,DHX58,LGALS9,IGTP,TSPO,AXL,PML,MORC3,IRGM2,GBP7
hypersensitivity	GO:0002524	8.64414e-07	6.06328	35	137	7	26944	H2-K1,H2-D1,H2-Q7,FCGR1,H2-Q6,H2-T23,H2-T22
defense response to protozoan	GO:0042832	8.64414e-07	6.06328	35	137	7	26944	IIGP1,TGTP2,GBP2,IGTP,GBP9,IRGM2,GBP7
negative regulation of response to stimulus	GO:0048585	9.83914e-07	6.00704	1723	137	31	26944	ISG15,PARP14,TRIM30A,H2-K1,USP18,STAT1,H2-D1,H2-Q7,FGL2,STAT2,H2-Q6,H2-T23,IRGM1,OAS1A,DHX58,IFI35,LGALS9,TAP1,IGTP,ADAR,SAMHD1,CD47,CLEC2D,GRN,H2-T22,CD74,IRF1,TRAFD1,USP25,IRGM2,GBP7
alpha-beta T cell activation	GO:0046631	1.2673e-06	5.89712	205	137	12	26944	H2-K1,H2-D1,H2-Q7,RSAD2,H2-Q6,H2-T23,IRGM1,LGALS9,H2-M3,IGTP,H2-T22,IRF1
positive regulation of leukocyte mediated cytotoxicity	GO:0001912	1.36224e-06	5.86574	88	137	9	26944	H2-K1,H2-D1,H2-Q7,B2M,H2-Q6,H2-T23,H2-M3,H2-T24,H2-T22
regulation of multicellular organismal process	GO:0051239	1.44236e-06	5.84093	3165	137	43	26944	BST2,ISG15,TRIM30A,H2-K1,SP100,STAT1,IRF7,H2-D1,XAF1,H2-Q7,B2M,EIF2AK2,FGL2,RSAD2,H2-Q6,IFIH1,H2-T23,IRGM1,OAS1A,DHX58,PLAC8,LGALS9,H2-M3,IGTP,FCGR4,CD47,TSPO,CLEC2D,AXL,TENT5A,GRN,PML,H2-T22,CD74,IRF1,TLR3,MORC3,CASP4,ZC3HAV1,IRGM2,GBP7,CCND1,CCL4
positive regulation of production of molecular mediator of immune response	GO:0002702	1.49311e-06	5.82591	163	137	11	26944	H2-K1,H2-D1,H2-Q7,B2M,RSAD2,H2-Q6,H2-T23,H2-T22,CD74,TLR3,CASP4
positive regulation of inflammatory response to antigenic stimulus	GO:0002863	1.60185e-06	5.79538	38	137	7	26944	H2-K1,H2-D1,H2-Q7,FCGR1,H2-Q6,H2-T23,H2-T22
cellular response to lipopolysaccharide	GO:0071222	1.74352e-06	5.75857	316	137	14	26944	TRIM30A,B2M,TRIM30D,IRGM1,TRIM30B,TRIM30C,TRIM12A,GBP2,IGTP,FCGR4,TRIM12C,TSPO,AXL,IRGM2
response to protozoan	GO:0001562	1.94402e-06	5.7113	39	137	7	26944	IIGP1,TGTP2,GBP2,IGTP,GBP9,IRGM2,GBP7
natural killer cell activation	GO:0030101	2.17202e-06	5.66314	128	137	10	26944	H2-K1,H2-D1,H2-Q7,H2-Q6,H2-T23,LGALS9,FCGR4,AXL,H2-T22,IRF1
regulation of adaptive immune response based on somatic recombination of immune receptors built from immunoglobulin superfamily domains	GO:0002822	2.1836e-06	5.66083	215	137	12	26944	H2-K1,H2-D1,H2-Q7,B2M,FCGR1,RSAD2,H2-Q6,H2-T23,H2-M3,H2-T24,H2-T22,IRF1
adaptive immune response based on somatic recombination of immune receptors built from immunoglobulin superfamily domains	GO:0002460	2.29193e-06	5.6398	447	137	16	26944	SLFN2,H2-K1,IRF7,H2-D1,H2-Q7,B2M,FCGR1,RSAD2,H2-Q6,H2-T23,C4B,H2-M3,H2-T24,H2-T22,CD74,IRF1
cellular response to molecule of bacterial origin	GO:0071219	2.31414e-06	5.63561	323	137	14	26944	TRIM30A,B2M,TRIM30D,IRGM1,TRIM30B,TRIM30C,TRIM12A,GBP2,IGTP,FCGR4,TRIM12C,TSPO,AXL,IRGM2
negative regulation of type I interferon production	GO:0032480	2.34644e-06	5.62959	40	137	7	26944	XAF1,IRGM1,DHX58,IGTP,MORC3,IRGM2,GBP7
regulation of acute inflammatory response to antigenic stimulus	GO:0002864	2.34644e-06	5.62959	40	137	7	26944	H2-K1,H2-D1,H2-Q7,FCGR1,H2-Q6,H2-T23,H2-T22
regulation of antibody-dependent cellular cytotoxicity	GO:0001813	2.79806e-06	5.55314	23	137	6	26944	H2-K1,H2-D1,H2-Q7,H2-Q6,H2-T23,H2-T22
positive regulation of antibody-dependent cellular cytotoxicity	GO:0001815	2.79806e-06	5.55314	23	137	6	26944	H2-K1,H2-D1,H2-Q7,H2-Q6,H2-T23,H2-T22
positive regulation of gene expression	GO:0010628	2.81498e-06	5.55052	1285	137	26	26944	ISG15,H2-K1,STAT1,IRF7,H2-D1,H2-Q7,B2M,EIF2AK2,RSAD2,H2-Q6,IFIH1,H2-T23,OAS1A,DHX58,LGALS9,H2-M3,ADAR,TENT5A,TENT4A,H2-T22,CD74,IRF1,TLR3,CASP4,ZC3HAV1,CCL4
regulation of inflammasome-mediated signaling pathway	GO:0141085	2.8176e-06	5.55012	41	137	7	26944	TRIM30A,EIF2AK2,IRGM1,GBP2,IGTP,CASP4,IRGM2
regulation of CD8-positive, alpha-beta T cell activation	GO:2001185	2.8176e-06	5.55012	41	137	7	26944	H2-K1,H2-D1,H2-Q7,H2-Q6,H2-T23,H2-T22,IRF1
interferon-beta production	GO:0032608	3.1324e-06	5.50412	66	137	8	26944	ISG15,IRF7,IFIH1,OAS1A,IRF1,TLR3,MORC3,ZC3HAV1
regulation of interferon-beta production	GO:0032648	3.1324e-06	5.50412	66	137	8	26944	ISG15,IRF7,IFIH1,OAS1A,IRF1,TLR3,MORC3,ZC3HAV1
positive regulation of cell killing	GO:0031343	3.27862e-06	5.48431	97	137	9	26944	H2-K1,H2-D1,H2-Q7,B2M,H2-Q6,H2-T23,H2-M3,H2-T24,H2-T22
positive regulation of leukocyte mediated immunity	GO:0002705	3.37045e-06	5.47231	176	137	11	26944	H2-K1,H2-D1,H2-Q7,B2M,FCGR1,RSAD2,H2-Q6,H2-T23,H2-M3,H2-T24,H2-T22
TRAIL production	GO:0032639	3.71522e-06	5.43002	24	137	6	26944	H2-K1,H2-D1,H2-Q7,H2-Q6,H2-T23,H2-T22
natural killer cell tolerance induction	GO:0002519	3.71522e-06	5.43002	24	137	6	26944	H2-K1,H2-D1,H2-Q7,H2-Q6,H2-T23,H2-T22
positive regulation of TRAIL production	GO:0032759	3.71522e-06	5.43002	24	137	6	26944	H2-K1,H2-D1,H2-Q7,H2-Q6,H2-T23,H2-T22
regulation of TRAIL production	GO:0032679	3.71522e-06	5.43002	24	137	6	26944	H2-K1,H2-D1,H2-Q7,H2-Q6,H2-T23,H2-T22
leukocyte activation	GO:0045321	4.59035e-06	5.33815	1031	137	23	26944	SLFN2,H2-K1,H2-D1,H2-Q7,B2M,FGL2,RSAD2,H2-Q6,H2-T23,IRGM1,IFI35,LGALS9,H2-M3,IGTP,FCGR4,NAMPT,CD47,AXL,GRN,H2-T22,CD74,IRF1,TLR3
regulation of cellular catabolic process	GO:0031329	5.58535e-06	5.25295	621	137	18	26944	SLFN2,TRIM30A,TRIM30D,IIGP1,IRGM1,TRIM30B,TRIM34A,TRIM30C,TRIM12A,IGTP,DTX3L,TRIM12C,NAMPT,TSPO,TENT5A,TENT4A,ZC3HAV1,IRGM2
positive regulation of CD8-positive, alpha-beta T cell proliferation	GO:2000566	6.30216e-06	5.20051	26	137	6	26944	H2-K1,H2-D1,H2-Q7,H2-Q6,H2-T23,H2-T22
cellular response to biotic stimulus	GO:0071216	6.9737e-06	5.15654	352	137	14	26944	TRIM30A,B2M,TRIM30D,IRGM1,TRIM30B,TRIM30C,TRIM12A,GBP2,IGTP,FCGR4,TRIM12C,TSPO,AXL,IRGM2
regulation of autophagy	GO:0010506	7.3299e-06	5.1349	294	137	13	26944	TRIM30A,TRIM30D,IIGP1,IRGM1,TRIM30B,TRIM34A,TRIM30C,TRIM12A,IGTP,TRIM12C,NAMPT,TSPO,IRGM2
inflammasome-mediated signaling pathway	GO:0141084	7.68466e-06	5.11438	47	137	7	26944	TRIM30A,EIF2AK2,IRGM1,GBP2,IGTP,CASP4,IRGM2
positive regulation of signaling	GO:0023056	7.75555e-06	5.11039	1990	137	32	26944	PARP14,TRIM30A,IRF7,CCL12,ZBP1,EIF2AK2,TRIM30D,RSAD2,PARP9,IRGM1,TRIM30B,DHX58,IFI35,TRIM34A,TRIM30C,TRIM12A,DDX60,LGALS9,GBP2,IGTP,TRIM12C,AXL,PML,TNFSF10,TRIM25,CD74,TLR3,PIK3AP1,CASP4,ZC3HAV1,IRGM2,CCL4
positive regulation of cell communication	GO:0010647	7.75555e-06	5.11039	1990	137	32	26944	PARP14,TRIM30A,IRF7,CCL12,ZBP1,EIF2AK2,TRIM30D,RSAD2,PARP9,IRGM1,TRIM30B,DHX58,IFI35,TRIM34A,TRIM30C,TRIM12A,DDX60,LGALS9,GBP2,IGTP,TRIM12C,AXL,PML,TNFSF10,TRIM25,CD74,TLR3,PIK3AP1,CASP4,ZC3HAV1,IRGM2,CCL4
negative regulation of type I interferon-mediated signaling pathway	GO:0060339	8.06904e-06	5.09318	27	137	6	26944	ISG15,USP18,STAT2,OAS1A,ADAR,SAMHD1
regulation of catabolic process	GO:0009894	8.36557e-06	5.0775	973	137	22	26944	SLFN2,TRIM30A,TRIM30D,IIGP1,IRGM1,TRIM30B,TRIM34A,TRIM30C,TRIM12A,PSME1,IGTP,DTX3L,TRIM12C,NAMPT,TSPO,TENT5A,PML,TENT4A,PSME2,USP25,ZC3HAV1,IRGM2
positive regulation of interferon-beta production	GO:0032728	8.95874e-06	5.04775	48	137	7	26944	ISG15,IRF7,IFIH1,OAS1A,IRF1,TLR3,ZC3HAV1
positive regulation of myeloid leukocyte mediated immunity	GO:0002888	8.95874e-06	5.04775	48	137	7	26944	H2-K1,H2-D1,H2-Q7,FCGR1,H2-Q6,H2-T23,H2-T22
regulation of macromolecule biosynthetic process	GO:0010556	9.02285e-06	5.04466	5506	137	58	26944	IFI204,SLFN2,BST2,ISG15,PARP14,TRIM30A,H2-K1,SP100,STAT1,IRF7,H2-D1,XAF1,H2-Q7,B2M,EIF2AK2,TRIM30D,STAT2,RSAD2,H2-Q6,IFIH1,PARP9,H2-T23,IRGM1,TRIM30B,SP110,OAS1A,DHX58,PLAC8,TRIM30C,TRIM12A,LGALS9,ZNFX1,H2-M3,IGTP,DTX3L,ADAR,TRIM12C,NAMPT,CD47,TSPO,AXL,TENT5A,IRF9,PML,TENT4A,TRIM25,H2-T22,CD74,IRF1,TLR3,APOBEC3,MORC3,CASP4,ZC3HAV1,IRGM2,GBP7,CCND1,CCL4
regulation of lipopolysaccharide-mediated signaling pathway	GO:0031664	1.02269e-05	4.99025	28	137	6	26944	TRIM30A,TRIM30D,TRIM30B,TRIM30C,TRIM12A,TRIM12C
positive regulation of alpha-beta T cell proliferation	GO:0046641	1.04078e-05	4.98264	49	137	7	26944	H2-K1,H2-D1,H2-Q7,H2-Q6,H2-T23,IRGM1,H2-T22
regulation of gene expression	GO:0010468	1.1044e-05	4.95687	5382	137	57	26944	IFI204,SLFN2,BST2,ISG15,PARP14,TRIM30A,H2-K1,SP100,STAT1,IRF7,H2-D1,XAF1,H2-Q7,B2M,EIF2AK2,TRIM30D,STAT2,RSAD2,H2-Q6,IFIH1,PARP9,H2-T23,IRGM1,TRIM30B,SP110,OAS1A,DHX58,PLAC8,TRIM30C,TRIM12A,LGALS9,ZNFX1,H2-M3,IGTP,DTX3L,ADAR,TRIM12C,NAMPT,CD47,TSPO,AXL,TENT5A,IRF9,PML,TENT4A,TRIM25,H2-T22,CD74,IRF1,TLR3,MORC3,CASP4,ZC3HAV1,IRGM2,GBP7,CCND1,CCL4
regulation of type II interferon-mediated signaling pathway	GO:0060334	1.17186e-05	4.93113	14	137	5	26944	PARP14,PARP9,IRGM1,IGTP,IRGM2
regulation of response to type II interferon	GO:0060330	1.17186e-05	4.93113	14	137	5	26944	PARP14,PARP9,IRGM1,IGTP,IRGM2
positive regulation of acute inflammatory response	GO:0002675	1.20511e-05	4.91897	50	137	7	26944	H2-K1,H2-D1,H2-Q7,FCGR1,H2-Q6,H2-T23,H2-T22
positive regulation of natural killer cell cytokine production	GO:0002729	1.28411e-05	4.8914	29	137	6	26944	H2-K1,H2-D1,H2-Q7,H2-Q6,H2-T23,H2-T22
acute inflammatory response to antigenic stimulus	GO:0002438	1.39094e-05	4.85669	51	137	7	26944	H2-K1,H2-D1,H2-Q7,FCGR1,H2-Q6,H2-T23,H2-T22
regulation of macromolecule metabolic process	GO:0060255	1.42495e-05	4.8462	6358	137	63	26944	IFI204,SLFN2,BST2,ISG15,PARP14,TRIM30A,H2-K1,SP100,STAT1,IRF7,H2-D1,XAF1,H2-Q7,B2M,EIF2AK2,TRIM30D,STAT2,RSAD2,H2-Q6,IFIH1,PARP9,H2-T23,IRGM1,TRIM30B,SP110,OAS1A,DHX58,PLAC8,TRIM30C,TRIM12A,PSME1,LGALS9,ZNFX1,H2-M3,IGTP,DTX3L,ADAR,TRIM12C,NAMPT,CD47,TSPO,AXL,TENT5A,IRF9,GRN,PML,TENT4A,TRIM25,PSME2,H2-T22,CD74,IRF1,TLR3,APOBEC3,USP25,MORC3,CASP4,ZC3HAV1,ANKLE2,IRGM2,GBP7,CCND1,CCL4
positive regulation of T cell activation	GO:0050870	1.56423e-05	4.8057	256	137	12	26944	H2-K1,H2-D1,H2-Q7,B2M,H2-Q6,H2-T23,IRGM1,LGALS9,CD47,H2-T22,CD74,IRF1
regulation of natural killer cell cytokine production	GO:0002727	1.59846e-05	4.7963	30	137	6	26944	H2-K1,H2-D1,H2-Q7,H2-Q6,H2-T23,H2-T22
natural killer cell cytokine production	GO:0002370	1.59846e-05	4.7963	30	137	6	26944	H2-K1,H2-D1,H2-Q7,H2-Q6,H2-T23,H2-T22
positive regulation of autophagy	GO:0010508	1.6817e-05	4.77425	158	137	10	26944	TRIM30A,TRIM30D,IRGM1,TRIM30B,TRIM34A,TRIM30C,TRIM12A,IGTP,TRIM12C,IRGM2
negative regulation of cellular process	GO:0048523	1.71658e-05	4.76534	5599	137	58	26944	IFITM3,IFIT3,SLFN2,BST2,ISG15,PARP14,TRIM30A,H2-K1,USP18,SP100,STAT1,H2-D1,XAF1,H2-Q7,CCL12,B2M,IFIT3B,EIF2AK2,FGL2,STAT2,RSAD2,H2-Q6,PARP9,H2-T23,IRGM1,OAS1A,DHX58,IFI35,PLAC8,LGALS9,TAP1,ZNFX1,IGTP,DTX3L,ADAR,SAMHD1,NAMPT,CD47,TSPO,CLEC2D,AXL,TENT5A,GRN,PML,TENT4A,CAPZA2,H2-T22,CD74,IRF1,APOBEC3,USP25,MORC3,HCK,ZC3HAV1,ANKLE2,IRGM2,GBP7,CCND1
adaptive immune response	GO:0002250	1.82439e-05	4.73888	592	137	17	26944	SLFN2,H2-K1,IRF7,H2-D1,H2-Q7,B2M,FCGR1,RSAD2,H2-Q6,H2-T23,C4B,TAP1,H2-M3,H2-T24,H2-T22,CD74,IRF1
positive regulation of lysosome organization	GO:1905673	1.83062e-05	4.7374	6	137	4	26944	IRGM1,IGTP,GRN,IRGM2
positive regulation of CD8-positive, alpha-beta T cell activation	GO:2001187	2.41923e-05	4.61632	32	137	6	26944	H2-K1,H2-D1,H2-Q7,H2-Q6,H2-T23,H2-T22
positive regulation of natural killer cell proliferation	GO:0032819	2.41923e-05	4.61632	32	137	6	26944	H2-K1,H2-D1,H2-Q7,H2-Q6,H2-T23,H2-T22
regulation of signaling	GO:0023051	2.61412e-05	4.58268	3616	137	44	26944	ISG15,PARP14,TRIM30A,USP18,SP100,STAT1,IRF7,CCL12,ZBP1,EIF2AK2,TRIM30D,STAT2,RSAD2,PARP9,IRGM1,TRIM30B,OAS1A,DHX58,IFI35,TRIM34A,TRIM30C,TRIM12A,DDX60,LGALS9,GBP2,IGTP,ADAR,TRIM12C,SAMHD1,CD47,TSPO,AXL,PML,TNFSF10,TRIM25,CD74,IRF1,TLR3,PIK3AP1,CASP4,ZC3HAV1,IRGM2,GBP7,CCL4
regulation of cell communication	GO:0010646	2.61412e-05	4.58268	3616	137	44	26944	ISG15,PARP14,TRIM30A,USP18,SP100,STAT1,IRF7,CCL12,ZBP1,EIF2AK2,TRIM30D,STAT2,RSAD2,PARP9,IRGM1,TRIM30B,OAS1A,DHX58,IFI35,TRIM34A,TRIM30C,TRIM12A,DDX60,LGALS9,GBP2,IGTP,ADAR,TRIM12C,SAMHD1,CD47,TSPO,AXL,PML,TNFSF10,TRIM25,CD74,IRF1,TLR3,PIK3AP1,CASP4,ZC3HAV1,IRGM2,GBP7,CCL4
regulation of cellular biosynthetic process	GO:0031326	2.64523e-05	4.57754	5663	137	58	26944	IFI204,SLFN2,BST2,ISG15,PARP14,TRIM30A,H2-K1,SP100,STAT1,IRF7,H2-D1,XAF1,H2-Q7,B2M,EIF2AK2,TRIM30D,STAT2,RSAD2,H2-Q6,IFIH1,PARP9,H2-T23,IRGM1,TRIM30B,SP110,OAS1A,DHX58,PLAC8,TRIM30C,TRIM12A,LGALS9,ZNFX1,H2-M3,IGTP,DTX3L,ADAR,TRIM12C,NAMPT,CD47,TSPO,AXL,TENT5A,IRF9,PML,TENT4A,TRIM25,H2-T22,CD74,IRF1,TLR3,APOBEC3,MORC3,CASP4,ZC3HAV1,IRGM2,GBP7,CCND1,CCL4
regulation of inflammatory response to antigenic stimulus	GO:0002861	2.72805e-05	4.56415	56	137	7	26944	H2-K1,H2-D1,H2-Q7,FCGR1,H2-Q6,H2-T23,H2-T22
T cell activation	GO:0042110	2.89931e-05	4.53771	611	137	17	26944	SLFN2,H2-K1,H2-D1,H2-Q7,B2M,FGL2,RSAD2,H2-Q6,H2-T23,IRGM1,LGALS9,H2-M3,IGTP,CD47,H2-T22,CD74,IRF1
positive regulation of natural killer cell mediated cytotoxicity	GO:0045954	3.09686e-05	4.50908	57	137	7	26944	H2-K1,H2-D1,H2-Q7,H2-Q6,H2-T23,H2-M3,H2-T22
positive regulation of lymphocyte activation	GO:0051251	3.34809e-05	4.4752	334	137	13	26944	H2-K1,H2-D1,H2-Q7,B2M,H2-Q6,H2-T23,IRGM1,LGALS9,CD47,AXL,H2-T22,CD74,IRF1
positive regulation of cellular catabolic process	GO:0031331	3.46832e-05	4.45988	335	137	13	26944	TRIM30A,TRIM30D,IRGM1,TRIM30B,TRIM34A,TRIM30C,TRIM12A,IGTP,DTX3L,TRIM12C,TENT4A,ZC3HAV1,IRGM2
regulation of biosynthetic process	GO:0009889	3.52094e-05	4.45334	5706	137	58	26944	IFI204,SLFN2,BST2,ISG15,PARP14,TRIM30A,H2-K1,SP100,STAT1,IRF7,H2-D1,XAF1,H2-Q7,B2M,EIF2AK2,TRIM30D,STAT2,RSAD2,H2-Q6,IFIH1,PARP9,H2-T23,IRGM1,TRIM30B,SP110,OAS1A,DHX58,PLAC8,TRIM30C,TRIM12A,LGALS9,ZNFX1,H2-M3,IGTP,DTX3L,ADAR,TRIM12C,NAMPT,CD47,TSPO,AXL,TENT5A,IRF9,PML,TENT4A,TRIM25,H2-T22,CD74,IRF1,TLR3,APOBEC3,MORC3,CASP4,ZC3HAV1,IRGM2,GBP7,CCND1,CCL4
regulation of natural killer cell proliferation	GO:0032817	3.56062e-05	4.44847	34	137	6	26944	H2-K1,H2-D1,H2-Q7,H2-Q6,H2-T23,H2-T22
positive regulation of natural killer cell mediated immunity	GO:0002717	3.96241e-05	4.40204	59	137	7	26944	H2-K1,H2-D1,H2-Q7,H2-Q6,H2-T23,H2-M3,H2-T22
cell activation	GO:0001775	4.13882e-05	4.38312	1160	137	23	26944	SLFN2,H2-K1,H2-D1,H2-Q7,B2M,FGL2,RSAD2,H2-Q6,H2-T23,IRGM1,IFI35,LGALS9,H2-M3,IGTP,FCGR4,NAMPT,CD47,AXL,GRN,H2-T22,CD74,IRF1,TLR3
positive regulation of leukocyte cell-cell adhesion	GO:1903039	4.23031e-05	4.37363	280	137	12	26944	H2-K1,H2-D1,H2-Q7,B2M,H2-Q6,H2-T23,IRGM1,LGALS9,CD47,H2-T22,CD74,IRF1
regulation of metabolic process	GO:0019222	4.91074e-05	4.30885	6882	137	65	26944	IFI204,SLFN2,BST2,ISG15,PARP14,TRIM30A,H2-K1,SP100,STAT1,IRF7,H2-D1,XAF1,H2-Q7,B2M,EIF2AK2,TRIM30D,STAT2,RSAD2,IIGP1,H2-Q6,IFIH1,PARP9,H2-T23,IRGM1,TRIM30B,SP110,OAS1A,DHX58,PLAC8,TRIM34A,TRIM30C,TRIM12A,PSME1,LGALS9,ZNFX1,H2-M3,IGTP,DTX3L,ADAR,TRIM12C,NAMPT,CD47,TSPO,AXL,TENT5A,IRF9,GRN,PML,TENT4A,TRIM25,PSME2,H2-T22,CD74,IRF1,TLR3,APOBEC3,USP25,MORC3,CASP4,ZC3HAV1,ANKLE2,IRGM2,GBP7,CCND1,CCL4
regulation of cellular process	GO:0050794	4.98598e-05	4.30225	12593	137	96	26944	IFITM3,IFI27L2A,IFIT3,IFIT2,IFI204,SLFN2,BST2,ISG15,PARP14,OASL2,TRIM30A,H2-K1,USP18,LY6A,SP100,STAT1,IRF7,H2-D1,XAF1,H2-Q7,CCL12,B2M,IFIT3B,ZBP1,EIF2AK2,TRIM30D,FGL2,SDC3,STAT2,FCGR1,RSAD2,IIGP1,H2-Q6,IFIH1,PARP9,H2-T23,IRGM1,TRIM30B,SP110,OAS1A,DHX58,IFI35,PLAC8,TRIM34A,TRIM30C,TRIM12A,PSME1,DDX60,LGALS9,TAP1,ZNFX1,H2-M3,SHISA5,GBP2,IGTP,SASS6,FCGR4,DTX3L,ADAR,TRIM12C,SAMHD1,NAMPT,CD47,TSPO,CLE…
regulation of alpha-beta T cell activation	GO:0046634	6.09377e-05	4.21511	135	137	9	26944	H2-K1,H2-D1,H2-Q7,H2-Q6,H2-T23,IRGM1,LGALS9,H2-T22,IRF1
positive regulation of alpha-beta T cell activation	GO:0046635	6.36425e-05	4.19625	96	137	8	26944	H2-K1,H2-D1,H2-Q7,H2-Q6,H2-T23,IRGM1,H2-T22,IRF1
regulation of NLRP3 inflammasome complex assembly	GO:1900225	7.18797e-05	4.14339	38	137	6	26944	TRIM30A,EIF2AK2,IRGM1,IGTP,CASP4,IRGM2
natural killer cell proliferation	GO:0001787	7.18797e-05	4.14339	38	137	6	26944	H2-K1,H2-D1,H2-Q7,H2-Q6,H2-T23,H2-T22
positive regulation of interleukin-13 production	GO:0032736	7.18797e-05	4.14339	38	137	6	26944	H2-K1,H2-D1,H2-Q7,H2-Q6,H2-T23,H2-T22
positive regulation of type II interferon-mediated signaling pathway	GO:0060335	8.47555e-05	4.07183	8	137	4	26944	PARP9,IRGM1,IGTP,IRGM2
positive regulation of response to type II interferon	GO:0060332	8.47555e-05	4.07183	8	137	4	26944	PARP9,IRGM1,IGTP,IRGM2
negative regulation of multicellular organismal process	GO:0051241	9.48899e-05	4.02278	1214	137	23	26944	BST2,TRIM30A,SP100,STAT1,XAF1,B2M,FGL2,IRGM1,OAS1A,DHX58,PLAC8,LGALS9,IGTP,TSPO,CLEC2D,AXL,GRN,PML,CD74,IRF1,MORC3,IRGM2,GBP7
positive regulation of leukocyte activation	GO:0002696	9.7877e-05	4.00932	366	137	13	26944	H2-K1,H2-D1,H2-Q7,B2M,H2-Q6,H2-T23,IRGM1,LGALS9,CD47,AXL,H2-T22,CD74,IRF1
NLRP3 inflammasome complex assembly	GO:0044546	0.000115617	3.93698	41	137	6	26944	TRIM30A,EIF2AK2,IRGM1,IGTP,CASP4,IRGM2
positive regulation of pattern recognition receptor signaling pathway	GO:0062208	0.000120131	3.92035	69	137	7	26944	RSAD2,DHX58,IFI35,DDX60,GBP2,CASP4,ZC3HAV1
lymphocyte activation	GO:0046649	0.000122105	3.91327	848	137	19	26944	SLFN2,H2-K1,H2-D1,H2-Q7,B2M,FGL2,RSAD2,H2-Q6,H2-T23,IRGM1,LGALS9,H2-M3,IGTP,FCGR4,CD47,AXL,H2-T22,CD74,IRF1
catabolic process	GO:0009056	0.000139834	3.85439	2495	137	34	26944	SLFN2,ISG15,TRIM30A,SLFN8,TRIM30D,HERC6,IIGP1,ISG20,IRGM1,TRIM30B,TRIM34A,TRIM30C,TRIM12A,PSME1,SLFN9,UBE2L6,IGTP,DTX3L,TRIM12C,SAMHD1,NAMPT,TSPO,PSMB9,TENT5A,GRN,PML,TENT4A,TRIM25,PSME2,PSMB8,APOBEC3,USP25,ZC3HAV1,IRGM2
regulation of acute inflammatory response	GO:0002673	0.000146833	3.83318	71	137	7	26944	H2-K1,H2-D1,H2-Q7,FCGR1,H2-Q6,H2-T23,H2-T22
regulation of leukocyte cell-cell adhesion	GO:1903037	0.000151341	3.82004	380	137	13	26944	H2-K1,H2-D1,H2-Q7,B2M,FGL2,H2-Q6,H2-T23,IRGM1,LGALS9,CD47,H2-T22,CD74,IRF1
interleukin-13 production	GO:0032616	0.000155458	3.80839	43	137	6	26944	H2-K1,H2-D1,H2-Q7,H2-Q6,H2-T23,H2-T22
regulation of interleukin-13 production	GO:0032656	0.000155458	3.80839	43	137	6	26944	H2-K1,H2-D1,H2-Q7,H2-Q6,H2-T23,H2-T22
regulation of cellular metabolic process	GO:0031323	0.000160021	3.79582	6425	137	61	26944	IFI204,SLFN2,BST2,ISG15,PARP14,TRIM30A,H2-K1,SP100,STAT1,IRF7,H2-D1,XAF1,H2-Q7,B2M,EIF2AK2,TRIM30D,STAT2,RSAD2,IIGP1,H2-Q6,IFIH1,PARP9,H2-T23,IRGM1,TRIM30B,SP110,OAS1A,DHX58,PLAC8,TRIM34A,TRIM30C,TRIM12A,LGALS9,ZNFX1,H2-M3,IGTP,DTX3L,ADAR,TRIM12C,NAMPT,CD47,TSPO,AXL,TENT5A,IRF9,PML,TENT4A,TRIM25,H2-T22,CD74,IRF1,TLR3,APOBEC3,MORC3,CASP4,ZC3HAV1,ANKLE2,IRGM2,GBP7,CCND1,CCL4
regulation of T cell activation	GO:0050863	0.000160818	3.79367	382	137	13	26944	H2-K1,H2-D1,H2-Q7,B2M,FGL2,H2-Q6,H2-T23,IRGM1,LGALS9,CD47,H2-T22,CD74,IRF1
positive regulation of B cell mediated immunity	GO:0002714	0.00016196	3.79059	72	137	7	26944	H2-K1,H2-D1,H2-Q7,FCGR1,H2-Q6,H2-T23,H2-T22
positive regulation of immunoglobulin mediated immune response	GO:0002891	0.00016196	3.79059	72	137	7	26944	H2-K1,H2-D1,H2-Q7,FCGR1,H2-Q6,H2-T23,H2-T22
regulation of cell population proliferation	GO:0042127	0.000176213	3.75396	1799	137	28	26944	IFITM3,IFIT3,SLFN2,H2-K1,STAT1,H2-D1,H2-Q7,CCL12,B2M,IFIT3B,EIF2AK2,H2-Q6,H2-T23,IRGM1,IFI35,PLAC8,LGALS9,NAMPT,CD47,TSPO,GRN,PML,H2-T22,CD74,IRF1,MORC3,HCK,CCND1
canonical inflammasome complex assembly	GO:0140632	0.000179256	3.74653	44	137	6	26944	TRIM30A,EIF2AK2,IRGM1,IGTP,CASP4,IRGM2
positive regulation of cell activation	GO:0050867	0.000198341	3.70259	389	137	13	26944	H2-K1,H2-D1,H2-Q7,B2M,H2-Q6,H2-T23,IRGM1,LGALS9,CD47,AXL,H2-T22,CD74,IRF1
protein polyubiquitination	GO:0000209	0.000206003	3.68613	262	137	11	26944	TRIM30A,TRIM30D,TRIM30B,TRIM34A,TRIM30C,TRIM12A,UBE2L6,DTX3L,TRIM12C,TRIM25,MARCHF5
antibacterial humoral response	GO:0019731	0.000213187	3.67124	112	137	8	26944	H2-K1,H2-D1,H2-Q7,B2M,H2-Q6,H2-T23,H2-T22,RNASE6
positive regulation of cell-cell adhesion	GO:0022409	0.000230328	3.63765	327	137	12	26944	H2-K1,H2-D1,H2-Q7,B2M,H2-Q6,H2-T23,IRGM1,LGALS9,CD47,H2-T22,CD74,IRF1
negative regulation of cytokine-mediated signaling pathway	GO:0001960	0.000258873	3.58691	77	137	7	26944	ISG15,PARP14,USP18,STAT2,OAS1A,ADAR,SAMHD1
positive regulation of interleukin-4 production	GO:0032753	0.000269279	3.5698	47	137	6	26944	H2-K1,H2-D1,H2-Q7,H2-Q6,H2-T23,H2-T22
positive regulation of interferon-alpha production	GO:0032727	0.000366612	3.43579	26	137	5	26944	STAT1,IRF7,IFIH1,TLR3,ZC3HAV1
negative regulation of response to cytokine stimulus	GO:0060761	0.000368049	3.43409	81	137	7	26944	ISG15,PARP14,USP18,STAT2,OAS1A,ADAR,SAMHD1
intracellular signal transduction	GO:0035556	0.000410383	3.38681	2610	137	34	26944	IFI204,TRIM30A,SP100,STAT1,CCL12,EIF2AK2,TRIM30D,PARP9,IRGM1,TRIM30B,IFI35,TRIM34A,TRIM30C,TRIM12A,LGALS9,SHISA5,IGTP,DTX3L,TRIM12C,AXL,PML,TNFSF10,TRIM25,CD74,IRF1,TLR3,PIK3AP1,USP25,HCK,ZC3HAV1,IRGM2,GBP7,CCND1,CCL4
leukocyte cell-cell adhesion	GO:0007159	0.000452229	3.34464	418	137	13	26944	H2-K1,H2-D1,H2-Q7,B2M,FGL2,H2-Q6,H2-T23,IRGM1,LGALS9,CD47,H2-T22,CD74,IRF1
regulation of leukocyte proliferation	GO:0070663	0.000496167	3.30437	286	137	11	26944	H2-K1,H2-D1,H2-Q7,CCL12,H2-Q6,H2-T23,IRGM1,LGALS9,H2-T22,CD74,IRF1
tolerance induction	GO:0002507	0.000500028	3.30101	52	137	6	26944	H2-K1,H2-D1,H2-Q7,H2-Q6,H2-T23,H2-T22
regulation of leukocyte activation	GO:0002694	0.000526788	3.27836	578	137	15	26944	H2-K1,H2-D1,H2-Q7,B2M,FGL2,H2-Q6,H2-T23,IRGM1,LGALS9,CD47,AXL,GRN,H2-T22,CD74,IRF1
regulation of lymphocyte activation	GO:0051249	0.000673632	3.17158	509	137	14	26944	H2-K1,H2-D1,H2-Q7,B2M,FGL2,H2-Q6,H2-T23,IRGM1,LGALS9,CD47,AXL,H2-T22,CD74,IRF1
interleukin-4 production	GO:0032633	0.000703176	3.15294	55	137	6	26944	H2-K1,H2-D1,H2-Q7,H2-Q6,H2-T23,H2-T22
regulation of interleukin-4 production	GO:0032673	0.000703176	3.15294	55	137	6	26944	H2-K1,H2-D1,H2-Q7,H2-Q6,H2-T23,H2-T22
regulation of myeloid leukocyte mediated immunity	GO:0002886	0.000705098	3.15175	89	137	7	26944	H2-K1,H2-D1,H2-Q7,FCGR1,H2-Q6,H2-T23,H2-T22
positive regulation of intracellular signal transduction	GO:1902533	0.00072251	3.14116	1050	137	20	26944	TRIM30A,CCL12,EIF2AK2,TRIM30D,TRIM30B,IFI35,TRIM34A,TRIM30C,TRIM12A,LGALS9,TRIM12C,AXL,PML,TNFSF10,TRIM25,CD74,TLR3,PIK3AP1,ZC3HAV1,CCL4
regulation of immunoglobulin mediated immune response	GO:0002889	0.000821318	3.08549	91	137	7	26944	H2-K1,H2-D1,H2-Q7,FCGR1,H2-Q6,H2-T23,H2-T22
regulation of B cell mediated immunity	GO:0002712	0.000821318	3.08549	91	137	7	26944	H2-K1,H2-D1,H2-Q7,FCGR1,H2-Q6,H2-T23,H2-T22
regulation of lysosome organization	GO:1905671	0.000848769	3.07121	13	137	4	26944	IRGM1,IGTP,GRN,IRGM2
signal transduction	GO:0007165	0.00090528	3.04322	6895	137	62	26944	IFITM3,IFI27L2A,IFI204,ISG15,PARP14,OASL2,TRIM30A,USP18,LY6A,SP100,STAT1,IRF7,CCL12,ZBP1,EIF2AK2,TRIM30D,STAT2,FCGR1,RSAD2,IIGP1,IFIH1,PARP9,IRGM1,TRIM30B,OAS1A,DHX58,IFI35,TRIM34A,TRIM30C,TRIM12A,DDX60,LGALS9,SHISA5,GBP2,IGTP,FCGR4,DTX3L,ADAR,TRIM12C,SAMHD1,NAMPT,CD47,AXL,GRN,PML,TNFSF10,TRIM25,MS4A6B,CD74,MS4A6C,IRF1,TLR3,PIK3AP1,USP25,CASP4,HCK,ZC3HAV1,IRGM2,GBP7,CCND1,GPR84,CCL4
interferon-alpha production	GO:0032607	0.000927827	3.03253	31	137	5	26944	STAT1,IRF7,IFIH1,TLR3,ZC3HAV1
regulation of interferon-alpha production	GO:0032647	0.000927827	3.03253	31	137	5	26944	STAT1,IRF7,IFIH1,TLR3,ZC3HAV1
lipopolysaccharide-mediated signaling pathway	GO:0031663	0.000969583	3.01342	58	137	6	26944	TRIM30A,TRIM30D,TRIM30B,TRIM30C,TRIM12A,TRIM12C
T cell proliferation	GO:0042098	0.00107215	2.96974	246	137	10	26944	SLFN2,H2-K1,H2-D1,H2-Q7,H2-Q6,H2-T23,IRGM1,LGALS9,H2-T22,IRF1
inflammatory response to antigenic stimulus	GO:0002437	0.00127096	2.89587	97	137	7	26944	H2-K1,H2-D1,H2-Q7,FCGR1,H2-Q6,H2-T23,H2-T22
negative regulation of NLRP3 inflammasome complex assembly	GO:1900226	0.00160762	2.79382	15	137	4	26944	TRIM30A,IRGM1,IGTP,IRGM2
regulation of cell activation	GO:0050865	0.00165255	2.78185	633	137	15	26944	H2-K1,H2-D1,H2-Q7,B2M,FGL2,H2-Q6,H2-T23,IRGM1,LGALS9,CD47,AXL,GRN,H2-T22,CD74,IRF1
regulation of lymphocyte proliferation	GO:0050670	0.00171305	2.76623	259	137	10	26944	H2-K1,H2-D1,H2-Q7,H2-Q6,H2-T23,IRGM1,LGALS9,H2-T22,CD74,IRF1
leukocyte proliferation	GO:0070661	0.00171914	2.76469	395	137	12	26944	SLFN2,H2-K1,H2-D1,H2-Q7,CCL12,H2-Q6,H2-T23,IRGM1,LGALS9,H2-T22,CD74,IRF1
regulation of mononuclear cell proliferation	GO:0032944	0.00196813	2.70595	263	137	10	26944	H2-K1,H2-D1,H2-Q7,H2-Q6,H2-T23,IRGM1,LGALS9,H2-T22,CD74,IRF1
regulation of mitochondrial fission	GO:0090140	0.00201704	2.69529	36	137	5	26944	STAT2,IRGM1,IGTP,MARCHF5,IRGM2
intracellular signaling cassette	GO:0141124	0.00213641	2.67032	1794	137	26	26944	TRIM30A,STAT1,CCL12,EIF2AK2,TRIM30D,IRGM1,TRIM30B,IFI35,TRIM34A,TRIM30C,TRIM12A,LGALS9,IGTP,TRIM12C,AXL,PML,TNFSF10,TRIM25,CD74,IRF1,TLR3,PIK3AP1,ZC3HAV1,IRGM2,GBP7,CCL4
regulation of T cell proliferation	GO:0042129	0.00221897	2.65385	206	137	9	26944	H2-K1,H2-D1,H2-Q7,H2-Q6,H2-T23,IRGM1,LGALS9,H2-T22,IRF1
protein K63-linked ubiquitination	GO:0070534	0.00251502	2.59946	68	137	6	26944	TRIM30A,TRIM30D,TRIM30B,TRIM30C,TRIM12A,TRIM12C
post-translational protein modification	GO:0043687	0.0026746	2.57274	939	137	18	26944	ISG15,TRIM30A,USP18,TRIM30D,HERC6,IFIH1,TRIM30B,TRIM34A,TRIM30C,TRIM12A,UBE2L6,PARP12,DTX3L,TRIM12C,TSPO,TRIM25,USP25,MARCHF5
negative regulation of inflammasome-mediated signaling pathway	GO:0141086	0.00278097	2.5558	17	137	4	26944	TRIM30A,IRGM1,IGTP,IRGM2
autophagy	GO:0006914	0.00294585	2.53079	494	137	13	26944	TRIM30A,TRIM30D,IIGP1,IRGM1,TRIM30B,TRIM34A,TRIM30C,TRIM12A,IGTP,TRIM12C,NAMPT,TSPO,IRGM2
process utilizing autophagic mechanism	GO:0061919	0.00294585	2.53079	494	137	13	26944	TRIM30A,TRIM30D,IIGP1,IRGM1,TRIM30B,TRIM34A,TRIM30C,TRIM12A,IGTP,TRIM12C,NAMPT,TSPO,IRGM2
immunoglobulin mediated immune response	GO:0016064	0.00304056	2.51705	276	137	10	26944	H2-K1,IRF7,H2-D1,H2-Q7,FCGR1,H2-Q6,H2-T23,C4B,H2-T22,CD74
response to lipid	GO:0033993	0.00316168	2.50008	1155	137	20	26944	TRIM30A,SP100,B2M,EIF2AK2,TRIM30D,IRGM1,TRIM30B,TRIM30C,TRIM12A,LGALS9,GBP2,IGTP,FCGR4,TRIM12C,TSPO,AXL,GRN,TRIM25,CASP4,IRGM2
regulation of cell-cell adhesion	GO:0022407	0.00321978	2.49217	498	137	13	26944	H2-K1,H2-D1,H2-Q7,B2M,FGL2,H2-Q6,H2-T23,IRGM1,LGALS9,CD47,H2-T22,CD74,IRF1
protein modification process	GO:0036211	0.00343719	2.4638	2728	137	33	26944	ISG15,PARP14,TRIM30A,USP18,EIF2AK2,TRIM30D,STAT2,HERC6,IFIH1,PARP9,IRGM1,TRIM30B,TRIM34A,TRIM30C,TRIM12A,UBE2L6,PARP12,IGTP,DTX3L,ADAR,TRIM12C,TSPO,AXL,PML,TRIM25,CD74,IRF1,USP25,HCK,MARCHF5,ANKLE2,IRGM2,CCND1
regulation of intracellular signal transduction	GO:1902531	0.00345384	2.4617	1722	137	25	26944	TRIM30A,STAT1,CCL12,EIF2AK2,TRIM30D,IRGM1,TRIM30B,IFI35,TRIM34A,TRIM30C,TRIM12A,LGALS9,IGTP,TRIM12C,AXL,PML,TNFSF10,TRIM25,CD74,TLR3,PIK3AP1,ZC3HAV1,IRGM2,GBP7,CCL4
B cell mediated immunity	GO:0019724	0.00345961	2.46097	280	137	10	26944	H2-K1,IRF7,H2-D1,H2-Q7,FCGR1,H2-Q6,H2-T23,C4B,H2-T22,CD74
cellular response to interferon-alpha	GO:0035457	0.00356143	2.44838	18	137	4	26944	IFI204,IFIT1,OAS1A,AXL
positive regulation of lymphocyte proliferation	GO:0050671	0.00392184	2.40651	164	137	8	26944	H2-K1,H2-D1,H2-Q7,H2-Q6,H2-T23,IRGM1,H2-T22,CD74
lymphocyte proliferation	GO:0046651	0.00401883	2.3959	354	137	11	26944	SLFN2,H2-K1,H2-D1,H2-Q7,H2-Q6,H2-T23,IRGM1,LGALS9,H2-T22,CD74,IRF1
positive regulation of mononuclear cell proliferation	GO:0032946	0.00449063	2.34769	167	137	8	26944	H2-K1,H2-D1,H2-Q7,H2-Q6,H2-T23,IRGM1,H2-T22,CD74
mononuclear cell proliferation	GO:0032943	0.00472431	2.32566	360	137	11	26944	SLFN2,H2-K1,H2-D1,H2-Q7,H2-Q6,H2-T23,IRGM1,LGALS9,H2-T22,CD74,IRF1
cytolysis in another organism	GO:0051715	0.00489118	2.31059	6	137	3	26944	GBP2,IGTP,GBP7
regulation of defense response to virus by host	GO:0050691	0.00500524	2.30057	43	137	5	26944	STAT1,PARP9,DTX3L,PML,ZC3HAV1
cellular catabolic process	GO:0044248	0.00501119	2.30006	1524	137	23	26944	SLFN2,TRIM30A,SLFN8,TRIM30D,IIGP1,ISG20,IRGM1,TRIM30B,TRIM34A,TRIM30C,TRIM12A,SLFN9,IGTP,DTX3L,TRIM12C,SAMHD1,NAMPT,TSPO,TENT5A,TENT4A,APOBEC3,ZC3HAV1,IRGM2
regulation of type II interferon production	GO:0032649	0.00505127	2.2966	119	137	7	26944	ISG15,IRGM1,LGALS9,H2-M3,CD47,AXL,TLR3
type II interferon production	GO:0032609	0.00534162	2.27233	120	137	7	26944	ISG15,IRGM1,LGALS9,H2-M3,CD47,AXL,TLR3
positive regulation of catabolic process	GO:0009896	0.00586146	2.23199	526	137	13	26944	TRIM30A,TRIM30D,IRGM1,TRIM30B,TRIM34A,TRIM30C,TRIM12A,IGTP,DTX3L,TRIM12C,TENT4A,ZC3HAV1,IRGM2
macromolecule modification	GO:0043412	0.00613471	2.21221	2937	137	34	26944	ISG15,PARP14,TRIM30A,USP18,EIF2AK2,TRIM30D,STAT2,HERC6,IFIH1,PARP9,IRGM1,TRIM30B,TRIM34A,TRIM30C,TRIM12A,UBE2L6,PARP12,IGTP,DTX3L,ADAR,TRIM12C,TSPO,AXL,PML,TRIM25,CD74,IRF1,APOBEC3,USP25,HCK,MARCHF5,ANKLE2,IRGM2,CCND1
protein modification by small protein conjugation or removal	GO:0070647	0.00654946	2.18379	900	137	17	26944	ISG15,TRIM30A,USP18,TRIM30D,HERC6,IFIH1,TRIM30B,TRIM34A,TRIM30C,TRIM12A,UBE2L6,DTX3L,TRIM12C,TSPO,TRIM25,USP25,MARCHF5
negative regulation of defense response to virus	GO:0050687	0.0068837	2.16218	21	137	4	26944	FGL2,IRGM1,IGTP,IRGM2
positive regulation of T cell proliferation	GO:0042102	0.00701096	2.15422	125	137	7	26944	H2-K1,H2-D1,H2-Q7,H2-Q6,H2-T23,IRGM1,H2-T22
positive regulation of immunoglobulin production	GO:0002639	0.00706464	2.15091	81	137	6	26944	H2-K1,H2-D1,H2-Q7,H2-Q6,H2-T23,H2-T22
signaling	GO:0023052	0.00722979	2.14087	7472	137	63	26944	IFITM3,IFI27L2A,IFI204,ISG15,PARP14,OASL2,TRIM30A,USP18,LY6A,SP100,STAT1,IRF7,CCL12,ZBP1,EIF2AK2,TRIM30D,STAT2,FCGR1,RSAD2,IIGP1,IFIH1,PARP9,IRGM1,TRIM30B,OAS1A,DHX58,IFI35,TRIM34A,TRIM30C,TRIM12A,DDX60,LGALS9,SHISA5,GBP2,IGTP,FCGR4,DTX3L,ADAR,TRIM12C,SAMHD1,NAMPT,CD47,TSPO,AXL,GRN,PML,TNFSF10,TRIM25,MS4A6B,CD74,MS4A6C,IRF1,TLR3,PIK3AP1,USP25,CASP4,HCK,ZC3HAV1,IRGM2,GBP7,CCND1,GPR84,CCL4
cell population proliferation	GO:0008283	0.00732187	2.13538	2168	137	28	26944	IFITM3,IFIT3,SLFN2,H2-K1,STAT1,H2-D1,H2-Q7,CCL12,B2M,IFIT3B,EIF2AK2,H2-Q6,H2-T23,IRGM1,IFI35,PLAC8,LGALS9,NAMPT,CD47,TSPO,GRN,PML,H2-T22,CD74,IRF1,MORC3,HCK,CCND1
negative regulation of cytoplasmic pattern recognition receptor signaling pathway	GO:0039532	0.00872384	2.05929	48	137	5	26944	TRIM30A,IRGM1,DHX58,IGTP,IRGM2
positive regulation of leukocyte proliferation	GO:0070665	0.0088555	2.05279	183	137	8	26944	H2-K1,H2-D1,H2-Q7,H2-Q6,H2-T23,IRGM1,H2-T22,CD74
mitochondrial fission	GO:0000266	0.00967566	2.01432	49	137	5	26944	STAT2,IRGM1,IGTP,MARCHF5,IRGM2
antimicrobial humoral response	GO:0019730	0.00998333	2.00072	186	137	8	26944	H2-K1,H2-D1,H2-Q7,B2M,H2-Q6,H2-T23,H2-T22,RNASE6
acute inflammatory response	GO:0002526	0.0100606	1.99738	132	137	7	26944	H2-K1,H2-D1,H2-Q7,FCGR1,H2-Q6,H2-T23,H2-T22
endolysosomal toll-like receptor signaling pathway	GO:0140894	0.010707	1.97033	50	137	5	26944	RSAD2,OAS1A,IRF1,TLR3,PIK3AP1
positive regulation of mitochondrial fission	GO:0090141	0.0120777	1.91802	24	137	4	26944	IRGM1,IGTP,MARCHF5,IRGM2
cell communication	GO:0007154	0.0121582	1.91513	7582	137	63	26944	IFITM3,IFI27L2A,IFI204,ISG15,PARP14,OASL2,TRIM30A,USP18,LY6A,SP100,STAT1,IRF7,CCL12,ZBP1,EIF2AK2,TRIM30D,STAT2,FCGR1,RSAD2,IIGP1,IFIH1,PARP9,IRGM1,TRIM30B,OAS1A,DHX58,IFI35,TRIM34A,TRIM30C,TRIM12A,DDX60,LGALS9,SHISA5,GBP2,IGTP,FCGR4,DTX3L,ADAR,TRIM12C,SAMHD1,NAMPT,CD47,TSPO,AXL,GRN,PML,TNFSF10,TRIM25,MS4A6B,CD74,MS4A6C,IRF1,TLR3,PIK3AP1,USP25,CASP4,HCK,ZC3HAV1,IRGM2,GBP7,CCND1,GPR84,CCL4
cytolysis	GO:0019835	0.0135934	1.86667	8	137	3	26944	GBP2,IGTP,GBP7
MDA-5 signaling pathway	GO:0039530	0.0135934	1.86667	8	137	3	26944	IFIH1,DHX58,DDX60
protein targeting to vacuole involved in autophagy	GO:0071211	0.0135934	1.86667	8	137	3	26944	IRGM1,IGTP,IRGM2
immunoglobulin production	GO:0002377	0.0148235	1.82905	140	137	7	26944	H2-K1,H2-D1,H2-Q7,H2-Q6,H2-T23,SAMHD1,H2-T22
negative regulation of gene expression	GO:0010629	0.015057	1.82226	1511	137	22	26944	BST2,PARP14,TRIM30A,XAF1,EIF2AK2,PARP9,IRGM1,OAS1A,DHX58,LGALS9,ZNFX1,IGTP,ADAR,TSPO,AXL,TENT5A,PML,TENT4A,MORC3,ZC3HAV1,IRGM2,GBP7
cell death	GO:0008219	0.0152425	1.81694	2125	137	27	26944	IFI27L2A,IFIT3,IFIT2,IFI204,SP100,XAF1,IFIT3B,ZBP1,EIF2AK2,SP110,PLAC8,SHISA5,GBP2,ADAR,CD47,TSPO,AXL,GRN,PML,TNFSF10,CD74,IRF1,TLR3,CASP4,HCK,ANKLE2,CCND1
programmed cell death	GO:0012501	0.0152425	1.81694	2125	137	27	26944	IFI27L2A,IFIT3,IFIT2,IFI204,SP100,XAF1,IFIT3B,ZBP1,EIF2AK2,SP110,PLAC8,SHISA5,GBP2,ADAR,CD47,TSPO,AXL,GRN,PML,TNFSF10,CD74,IRF1,TLR3,CASP4,HCK,ANKLE2,CCND1
myeloid leukocyte mediated immunity	GO:0002444	0.0155324	1.80876	141	137	7	26944	H2-K1,H2-D1,H2-Q7,FCGR1,H2-Q6,H2-T23,H2-T22
positive regulation of vacuole organization	GO:0044090	0.0168588	1.77317	26	137	4	26944	IRGM1,IGTP,GRN,IRGM2
regulation of mitochondrion organization	GO:0010821	0.0195127	1.70968	146	137	7	26944	STAT2,IRGM1,IGTP,TSPO,TNFSF10,MARCHF5,IRGM2
positive regulation of autophagosome maturation	GO:1901098	0.0203141	1.6922	9	137	3	26944	IRGM1,IGTP,IRGM2
positive regulation of cell adhesion	GO:0045785	0.0207782	1.68239	504	137	12	26944	H2-K1,H2-D1,H2-Q7,B2M,H2-Q6,H2-T23,IRGM1,LGALS9,CD47,H2-T22,CD74,IRF1
apoptotic process	GO:0006915	0.0239206	1.62123	2050	137	26	26944	IFI27L2A,IFIT3,IFIT2,IFI204,SP100,XAF1,IFIT3B,ZBP1,EIF2AK2,SP110,PLAC8,SHISA5,ADAR,CD47,TSPO,AXL,GRN,PML,TNFSF10,CD74,IRF1,TLR3,CASP4,HCK,ANKLE2,CCND1
regulation of protein-containing complex assembly	GO:0043254	0.0264375	1.57778	432	137	11	26944	ISG15,TRIM30A,XAF1,EIF2AK2,IRGM1,GBP2,IGTP,CAPZA2,CASP4,HCK,IRGM2
negative regulation of cell population proliferation	GO:0008285	0.0273697	1.56273	701	137	14	26944	IFITM3,IFIT3,SLFN2,STAT1,CCL12,B2M,IFIT3B,EIF2AK2,IRGM1,IFI35,LGALS9,TSPO,PML,MORC3
macromolecule catabolic process	GO:0009057	0.0286771	1.54246	1340	137	20	26944	SLFN2,ISG15,TRIM30A,SLFN8,HERC6,ISG20,PSME1,SLFN9,UBE2L6,DTX3L,PSMB9,TENT5A,GRN,PML,TENT4A,TRIM25,PSME2,PSMB8,USP25,ZC3HAV1
positive regulation of RIG-I signaling pathway	GO:1900246	0.0289121	1.53892	10	137	3	26944	DHX58,DDX60,ZC3HAV1
protein modification by small protein conjugation	GO:0032446	0.0292297	1.53417	803	137	15	26944	ISG15,TRIM30A,TRIM30D,HERC6,IFIH1,TRIM30B,TRIM34A,TRIM30C,TRIM12A,UBE2L6,DTX3L,TRIM12C,TSPO,TRIM25,MARCHF5
macrophage activation	GO:0042116	0.0317069	1.49885	105	137	6	26944	IRGM1,IFI35,LGALS9,NAMPT,GRN,TLR3
positive regulation of viral process	GO:0048524	0.0336879	1.47253	63	137	5	26944	TRIM30A,ADAR,AXL,CD74,GBP7
regulation of immunoglobulin production	GO:0002637	0.0392393	1.40628	109	137	6	26944	H2-K1,H2-D1,H2-Q7,H2-Q6,H2-T23,H2-T22
positive regulation of defense response to virus by host	GO:0002230	0.0396031	1.40227	32	137	4	26944	STAT1,PARP9,DTX3L,PML
regulation of autophagy of mitochondrion	GO:1903146	0.0396031	1.40227	32	137	4	26944	IRGM1,IGTP,TSPO,IRGM2
positive regulation of xenophagy	GO:1904417	0.039606	1.40224	11	137	3	26944	IRGM1,IGTP,IRGM2
positive regulation of mitophagy	GO:1901526	0.039606	1.40224	11	137	3	26944	IRGM1,IGTP,IRGM2
regulation of xenophagy	GO:1904415	0.039606	1.40224	11	137	3	26944	IRGM1,IGTP,IRGM2
defense response to Gram-negative bacterium	GO:0050829	0.0435119	1.36139	111	137	6	26944	B2M,IIGP1,IRGM1,IGTP,RNASE6,IRGM2
humoral immune response	GO:0006959	0.0439153	1.35738	298	137	9	26944	H2-K1,H2-D1,H2-Q7,B2M,H2-Q6,H2-T23,C4B,H2-T22,RNASE6
hemopoiesis	GO:0030097	0.044945	1.34732	1044	137	17	26944	ISG15,STAT1,B2M,EIF2AK2,FGL2,HERC6,RSAD2,IRGM1,LGALS9,IGTP,ADAR,CLEC2D,AXL,PML,CD74,IRF1,APOBEC3
regulation of type III interferon production	GO:0034344	0.0493569	1.30665	2	137	2	26944	TLR3,GBP7
type III interferon production	GO:0034343	0.0493569	1.30665	2	137	2	26944	TLR3,GBP7

## Sheet: m4_GO BP
term_name	term_id	adjusted_p_value	negative_log10_of_adjusted_p_value	term_size	query_size	intersection_size	effective_domain_size	intersections
cytoplasmic translation	GO:0002181	1.84303e-53	52.7345	158	406	53	26944	RPS2,PKM,EIF4A1,RPSA,YBX1,RPL41,RPL10A,RPS8,RPS5,RPS26,RPL14,RPL8,RPS18,RPL32,EIF3A,RPS17,RPL12,RPLP0,RPS19,RPL9,RPS16,RPL19,RPL35,RPLP2,RPS15,RPL11,RPL7A,RPL6,RPL31,RPS12,RPL22L1,DENR,ETF1,RPS27A,RPL4,RPS20,RPL18,PABPC1,RPS15A,RPLP1,RPL28,RPL24,RPL13,RPL27,EEF2,RPL5,RPL23,RPL3,RPS25,RPL38,RPL39,RPS24,RPL36
translation	GO:0006412	2.28088e-37	36.6419	722	406	75	26944	GAPDH,RPS2,PKM,NPM1,EIF4A1,RPSA,YBX1,NCL,IGF1,RPL41,CALR,EEF1A1,RPL10A,TNF,RPS8,EEF1E1,RPS5,NOLC1,EIF5A,RPS26,RACK1,RBM3,RPL14,RPL8,EEF1G,RPS18,RPL32,EIF3A,RPS17,RPL12,MRPL12,RPLP0,PA2G4,EPRS,RPS19,EIF2S1,RPL9,RPS16,RPL19,RPL35,SERBP1,RPS27L,RPLP2,RPS15,EIF1A,RPL11,RPL7A,RPL6,RPL31,EIF4G1,RPS12,RPL22L1,DENR,ETF1,RPS27A,RPL4,RPS20,EEF1B2,RPL18,PABPC1,RPS15A,RPLP1,RPL28,RPL24,RPL13,RPL27,EEF2,RPL5,…
peptide biosynthetic process	GO:0043043	2.24083e-36	35.6496	746	406	75	26944	GAPDH,RPS2,PKM,NPM1,EIF4A1,RPSA,YBX1,NCL,IGF1,RPL41,CALR,EEF1A1,RPL10A,TNF,RPS8,EEF1E1,RPS5,NOLC1,EIF5A,RPS26,RACK1,RBM3,RPL14,RPL8,EEF1G,RPS18,RPL32,EIF3A,RPS17,RPL12,MRPL12,RPLP0,PA2G4,EPRS,RPS19,EIF2S1,RPL9,RPS16,RPL19,RPL35,SERBP1,RPS27L,RPLP2,RPS15,EIF1A,RPL11,RPL7A,RPL6,RPL31,EIF4G1,RPS12,RPL22L1,DENR,ETF1,RPS27A,RPL4,RPS20,EEF1B2,RPL18,PABPC1,RPS15A,RPLP1,RPL28,RPL24,RPL13,RPL27,EEF2,RPL5,…
organonitrogen compound metabolic process	GO:1901564	2.92181e-36	35.5343	5744	406	206	26944	CTSB,CST7,CTSZ,MIF,CTSD,GAPDH,RPS2,CSTB,CCL3,CSF1,PKM,NPM1,HIF1A,EIF4A1,TPI1,RPSA,ALDOA,SDF2L1,CD74,PPIA,GNAS,GUSB,YBX1,C5AR1,NCL,CPD,FAM20C,PLAUR,IGF1,HSP90AB1,LDHA,HSPA5,NME1,SPP1,PGK1,RPL41,HSPA8,IL4I1,PGAM1,CADM1,RAN,CALR,EEF1A1,PDGFA,HINT1,FAM162A,RPL10A,AXL,TNF,GNL3,IMPDH2,RPS8,EEF1E1,RPS5,PHGDH,NAA50,NOLC1,ATP5G1,BOLA2,SLC16A3,EIF5A,RPS26,SULF2,RACK1,CFL1,RBM3,RPL14,RPL8,ADAMTS1,EEF1G,RPS1…
peptide metabolic process	GO:0006518	1.24368e-35	34.9053	912	406	81	26944	GAPDH,RPS2,PKM,NPM1,EIF4A1,RPSA,YBX1,NCL,CPD,IGF1,RPL41,CALR,EEF1A1,RPL10A,TNF,RPS8,EEF1E1,RPS5,NOLC1,EIF5A,RPS26,RACK1,RBM3,RPL14,RPL8,EEF1G,RPS18,APOE,RPL32,EIF3A,RPS17,RPL12,MRPL12,RPLP0,PA2G4,EPRS,RPS19,EIF2S1,RPL9,RPS16,RPL19,RPL35,SERBP1,RPS27L,RPLP2,RPS15,P4HB,EIF1A,RPL11,RPL7A,RPL6,RPL31,EIF4G1,RPS12,HSP90B1,RPL22L1,DENR,ETF1,RPS27A,RPL4,RPS20,EEF1B2,RPL18,PABPC1,RPS15A,RPLP1,RPL28,RPL24,…
organonitrogen compound biosynthetic process	GO:1901566	2.32062e-32	31.6344	1707	406	104	26944	GAPDH,RPS2,PKM,NPM1,HIF1A,EIF4A1,RPSA,ALDOA,YBX1,NCL,IGF1,NME1,SPP1,RPL41,CALR,EEF1A1,RPL10A,TNF,IMPDH2,RPS8,EEF1E1,RPS5,PHGDH,NOLC1,ATP5G1,EIF5A,RPS26,RACK1,RBM3,RPL14,RPL8,EEF1G,RPS18,DUT,APOE,RPL32,BCL2L1,GOT1,EIF3A,GALNT7,SRM,VEGFB,RPS17,RPL12,PSAT1,MRPL12,RPLP0,PA2G4,EPRS,RPS19,EIF2S1,RPL9,RPS16,ADSSL1,RPL19,KRTCAP2,RPL35,SERBP1,RPS27L,RPLP2,RPS15,HACD2,RPN1,EIF1A,RPL11,RPL7A,RPL6,TREM2,RPL3…
amide biosynthetic process	GO:0043604	7.26656e-32	31.1387	868	406	75	26944	GAPDH,RPS2,PKM,NPM1,EIF4A1,RPSA,YBX1,NCL,IGF1,RPL41,CALR,EEF1A1,RPL10A,TNF,RPS8,EEF1E1,RPS5,NOLC1,EIF5A,RPS26,RACK1,RBM3,RPL14,RPL8,EEF1G,RPS18,RPL32,EIF3A,RPS17,RPL12,MRPL12,RPLP0,PA2G4,EPRS,RPS19,EIF2S1,RPL9,RPS16,RPL19,RPL35,SERBP1,RPS27L,RPLP2,RPS15,EIF1A,RPL11,RPL7A,RPL6,RPL31,EIF4G1,RPS12,RPL22L1,DENR,ETF1,RPS27A,RPL4,RPS20,EEF1B2,RPL18,PABPC1,RPS15A,RPLP1,RPL28,RPL24,RPL13,RPL27,EEF2,RPL5,…
protein metabolic process	GO:0019538	1.06874e-30	29.9711	4698	406	175	26944	CTSB,CST7,CTSZ,MIF,CTSD,GAPDH,RPS2,CSTB,CCL3,CSF1,PKM,NPM1,HIF1A,EIF4A1,RPSA,SDF2L1,CD74,PPIA,GNAS,GUSB,YBX1,C5AR1,NCL,CPD,FAM20C,PLAUR,IGF1,HSP90AB1,HSPA5,PGK1,RPL41,HSPA8,CADM1,CALR,EEF1A1,PDGFA,HINT1,FAM162A,RPL10A,AXL,TNF,GNL3,RPS8,EEF1E1,RPS5,NAA50,NOLC1,BOLA2,SLC16A3,EIF5A,RPS26,SULF2,RACK1,CFL1,RBM3,RPL14,RPL8,ADAMTS1,EEF1G,RPS18,APOE,RPL32,EIF3A,CCT3,HSP90AA1,GALNT7,FLNA,STUB1,VEGFB,TXN1,…
translation at postsynapse	GO:0140242	1.43815e-30	29.8422	52	406	26	26944	RPS5,RPS26,RPL14,RPL8,RPL32,RPL12,RPL9,RPS16,RPL35,RPLP2,RPL7A,RPL6,RPS12,RPS27A,RPL4,RPS15A,RPL28,RPL24,RPL13,RPL27,EEF2,RPL5,RPL23,RPL38,RPS24,RPL36
translation at synapse	GO:0140241	1.43815e-30	29.8422	52	406	26	26944	RPS5,RPS26,RPL14,RPL8,RPL32,RPL12,RPL9,RPS16,RPL35,RPLP2,RPL7A,RPL6,RPS12,RPS27A,RPL4,RPS15A,RPL28,RPL24,RPL13,RPL27,EEF2,RPL5,RPL23,RPL38,RPS24,RPL36
amide metabolic process	GO:0043603	4.94098e-29	28.3062	1186	406	83	26944	GAPDH,RPS2,PKM,NPM1,EIF4A1,RPSA,YBX1,NCL,CPD,IGF1,RPL41,CALR,EEF1A1,RPL10A,TNF,RPS8,EEF1E1,RPS5,NOLC1,EIF5A,RPS26,RACK1,RBM3,RPL14,RPL8,EEF1G,RPS18,APOE,RPL32,EIF3A,RPS17,RPL12,MRPL12,RENBP,RPLP0,PA2G4,EPRS,RPS19,EIF2S1,RPL9,RPS16,RPL19,RPL35,SERBP1,RPS27L,RPLP2,RPS15,P4HB,EIF1A,RPL11,RPL7A,RPL6,RPL31,EIF4G1,RPS12,HSP90B1,RPL22L1,DENR,ETF1,RPS27A,RPL4,RPS20,EEF1B2,RPL18,PABPC1,RPS15A,RPLP1,RPL28,…
translation at presynapse	GO:0140236	5.07854e-29	28.2943	51	406	25	26944	RPS5,RPS26,RPL14,RPL8,RPL32,RPL12,RPL9,RPS16,RPL35,RPLP2,RPL7A,RPL6,RPS12,RPS27A,RPL4,RPS15A,RPL28,RPL24,RPL13,RPL27,RPL5,RPL23,RPL38,RPS24,RPL36
response to stress	GO:0006950	1.44409e-27	26.8404	3936	406	153	26944	LPL,CST7,MIF,CD9,CCL4,GAPDH,CCL3,CD68,CSF1,NPM1,HIF1A,PRDX1,BCL2A1B,CCL6,SDF2L1,CD74,PPIA,CXCL16,ITGAX,MCM5,GNAS,MT1,MCM6,ATF3,LILRB4A,YBX1,C5AR1,PLAUR,IGF1,MCM2,HSP90AB1,MCM3,AI506816,HSPA5,PCNA,SPP1,PGK1,SLC15A3,MCM4,ACTG1,C3AR1,LIG1,HSPA8,CBX5,TLR2,CADM1,CYBA,ATOX1,CALR,RHOC,PDGFA,FAM162A,AXL,ID2,TNF,ANXA5,SDC4,CYBB,PLD3,EEF1E1,LGALS1,PLEKHM2,CCL12,SULF2,RACK1,CFL1,RBM3,TYROBP,MCM7,RBL1,TOPBP1…
programmed cell death	GO:0012501	2.29904e-24	23.6385	2125	406	104	26944	CTSB,MIF,ATP6V0C,CTSD,GAPDH,LGALS3,CCL3,PKM,NPM1,HIF1A,PTMA,BCL2A1B,SDF2L1,CD74,PPIA,MT1,ATF3,HELLS,C5AR1,NES,NCL,PLAUR,IGF1,MCM2,HSP90AB1,LDHA,HSPA5,ANP32B,SPP1,HSPA8,APBB2,CADM1,ATOX1,HCAR2,HINT1,FAM162A,TOMM40,AXL,TNF,ANXA5,EEF1E1,LGALS1,DNMT1,EIF5A,RACK1,PEA15A,APOE,BCL2L1,HSP90AA1,SLC25A5,FLNA,VEGFB,CACNA1A,BCL2A1D,SIVA1,PA2G4,GPI1,TXNRD1,HMOX1,EIF2S1,MYBBP1A,HMGB2,CRIP1,HSPD1,RSL1D1,SERBP1,…
cell death	GO:0008219	2.29904e-24	23.6385	2125	406	104	26944	CTSB,MIF,ATP6V0C,CTSD,GAPDH,LGALS3,CCL3,PKM,NPM1,HIF1A,PTMA,BCL2A1B,SDF2L1,CD74,PPIA,MT1,ATF3,HELLS,C5AR1,NES,NCL,PLAUR,IGF1,MCM2,HSP90AB1,LDHA,HSPA5,ANP32B,SPP1,HSPA8,APBB2,CADM1,ATOX1,HCAR2,HINT1,FAM162A,TOMM40,AXL,TNF,ANXA5,EEF1E1,LGALS1,DNMT1,EIF5A,RACK1,PEA15A,APOE,BCL2L1,HSP90AA1,SLC25A5,FLNA,VEGFB,CACNA1A,BCL2A1D,SIVA1,PA2G4,GPI1,TXNRD1,HMOX1,EIF2S1,MYBBP1A,HMGB2,CRIP1,HSPD1,RSL1D1,SERBP1,…
apoptotic process	GO:0006915	9.7435e-24	23.0113	2050	406	101	26944	CTSB,MIF,CTSD,GAPDH,LGALS3,CCL3,NPM1,HIF1A,PTMA,BCL2A1B,SDF2L1,CD74,PPIA,MT1,ATF3,HELLS,C5AR1,NES,NCL,PLAUR,IGF1,MCM2,HSP90AB1,LDHA,HSPA5,ANP32B,SPP1,HSPA8,APBB2,CADM1,ATOX1,HCAR2,HINT1,FAM162A,TOMM40,AXL,TNF,ANXA5,EEF1E1,LGALS1,DNMT1,EIF5A,RACK1,PEA15A,APOE,BCL2L1,HSP90AA1,SLC25A5,FLNA,VEGFB,CACNA1A,BCL2A1D,SIVA1,PA2G4,GPI1,TXNRD1,HMOX1,EIF2S1,MYBBP1A,HMGB2,CRIP1,HSPD1,RSL1D1,SERBP1,RPS27L,BAX,C…
cellular process	GO:0009987	4.27735e-23	22.3688	20967	406	391	26944	CLEC7A,CTSB,LPL,CD63,CST7,CTSZ,MIF,CD9,ATP6V0C,CCL4,CTSD,GAPDH,RPS2,LGALS3,CSTB,CCL3,CD83,CD68,CSF1,PKM,NPM1,HIF1A,EIF4A1,TPI1,PTMA,RPSA,PRDX1,BCL2A1B,GPR84,ANK,ALDOA,GAS2L3,CCL6,SDF2L1,FTH1,CD74,PPIA,CXCL16,ITGAX,MCM5,GNAS,MYO1E,BAIAP2L2,MT1,MCM6,GUSB,ATF3,LILRB4A,HELLS,YBX1,C5AR1,NES,NCL,CPD,SYNGR1,FAM20C,PLAUR,APLP2,IGF1,MCM2,HSP90AB1,LDHA,MCM3,HSPA5,PCNA,ANP32B,NME1,SPP1,PGK1,TUBB5,RPL41,SLC1…
positive regulation of cellular process	GO:0048522	1.2909e-22	21.8891	6078	406	187	26944	LPL,CD63,CST7,MIF,ATP6V0C,CCL4,CTSD,GAPDH,LGALS3,CCL3,CD83,CSF1,PKM,NPM1,HIF1A,PTMA,BCL2A1B,ALDOA,CCL6,CD74,PPIA,CXCL16,ITGAX,GNAS,BAIAP2L2,ATF3,LILRB4A,YBX1,C5AR1,NES,NCL,FAM20C,PLAUR,IGF1,HSP90AB1,LDHA,HSPA5,PCNA,ANP32B,NME1,SPP1,SLC15A3,ACTG1,RANBP1,C3AR1,HSPA8,APBB2,IL4I1,TLR2,CADM1,RAN,CYBA,GPR65,CALR,HSD17B12,HCAR2,RHOC,PDGFA,HINT1,FAM162A,TOMM40,AXL,ID2,TNF,GNL3,ANXA5,SDC4,CYBB,MARCKSL1,EE…
cellular metabolic process	GO:0044237	8.37087e-22	21.0772	12956	406	297	26944	CTSB,LPL,CTSZ,MIF,CCL4,CTSD,GAPDH,RPS2,CCL3,CD83,CSF1,PKM,NPM1,HIF1A,EIF4A1,TPI1,PTMA,RPSA,PRDX1,ANK,ALDOA,SDF2L1,CD74,PPIA,ITGAX,MCM5,GNAS,MCM6,GUSB,ATF3,LILRB4A,HELLS,YBX1,C5AR1,NCL,CPD,FAM20C,PLAUR,IGF1,MCM2,HSP90AB1,LDHA,MCM3,HSPA5,PCNA,NME1,SPP1,PGK1,RPL41,MCM4,ACTG1,NPC2,C3AR1,LIG1,HSPA8,CBX5,APBB2,IL4I1,TLR2,PGAM1,CADM1,RAN,COX6A2,CYBA,CALR,HSD17B12,NHP2,EEF1A1,PDGFA,HINT1,RPL10A,AXL,HAT1,…
positive regulation of biological process	GO:0048518	1.95458e-21	20.7089	6589	406	194	26944	LPL,CD63,CST7,MIF,ATP6V0C,CCL4,CTSD,GAPDH,LGALS3,CCL3,CD83,CSF1,PKM,NPM1,HIF1A,PTMA,BCL2A1B,ALDOA,CCL6,CD74,PPIA,CXCL16,ITGAX,GNAS,BAIAP2L2,ATF3,LILRB4A,YBX1,C5AR1,NES,NCL,FAM20C,PLAUR,IGF1,HSP90AB1,LDHA,HSPA5,PCNA,ANP32B,NME1,SPP1,SLC15A3,ACTG1,RANBP1,C3AR1,HSPA8,APBB2,IL4I1,TLR2,CADM1,RAN,CYBA,GPR65,CALR,HSD17B12,HCAR2,RHOC,PDGFA,HINT1,FAM162A,TOMM40,AXL,ID2,TNF,GNL3,ANXA5,SDC4,CYBB,MARCKSL1,EE…
cellular response to chemical stimulus	GO:0070887	3.16244e-21	20.5	3162	406	124	26944	CTSB,LPL,MIF,CCL4,CTSD,GAPDH,RPS2,LGALS3,CCL3,CD68,CSF1,PKM,NPM1,HIF1A,PRDX1,CCL6,SDF2L1,CD74,PPIA,CXCL16,GNAS,MT1,ATF3,LILRB4A,HELLS,YBX1,C5AR1,NCL,SYNGR1,IGF1,MCM2,HSP90AB1,HSPA5,PCNA,SPP1,PGK1,ACTG1,RANBP1,C3AR1,HSPA8,TLR2,RAN,NRP2,CYBA,CALR,FAM162A,AXL,ID2,TNF,ANXA5,IMPDH2,CYBB,EEF1E1,NCEH1,CCL12,DNMT1,RACK1,CFL1,MCM7,APOE,BCL2L1,GOT1,ATP1A1,SLC25A5,SRM,FLNA,STUB1,VEGFB,TXN1,CACNA1A,RPLP0,DTN…
metabolic process	GO:0008152	3.40296e-21	20.4681	14364	406	315	26944	CTSB,LPL,CST7,CTSZ,MIF,CCL4,CTSD,GAPDH,RPS2,CSTB,CCL3,CD83,CSF1,PKM,NPM1,HIF1A,EIF4A1,TPI1,PTMA,RPSA,PRDX1,ANK,ALDOA,SDF2L1,CD74,PPIA,ITGAX,MCM5,GNAS,MYO1E,MCM6,GUSB,ATF3,LILRB4A,HELLS,YBX1,C5AR1,NCL,CPD,FAM20C,PLAUR,APLP2,IGF1,MCM2,HSP90AB1,LDHA,MCM3,HSPA5,PCNA,NME1,SPP1,PGK1,RPL41,MCM4,ACTG1,NPC2,C3AR1,LIG1,HSPA8,CBX5,APBB2,IL4I1,TLR2,PGAM1,CADM1,RAN,COX6A2,CYBA,CALR,HSD17B12,NHP2,EEF1A1,HCAR2,…
response to organic substance	GO:0010033	3.92964e-21	20.4056	3435	406	130	26944	CLEC7A,CTSB,LPL,MIF,CD9,CCL4,CTSD,GAPDH,RPS2,CCL3,CD83,CD68,CSF1,PKM,NPM1,HIF1A,CCL6,SDF2L1,CD74,CXCL16,GNAS,ATF3,LILRB4A,HELLS,YBX1,C5AR1,NCL,SYNGR1,IGF1,MCM2,HSP90AB1,HSPA5,PCNA,SPP1,ACTG1,RANBP1,HSPA8,TLR2,RAN,NRP2,CYBA,CALR,AXL,TNF,ANXA5,IMPDH2,CYBB,EEF1E1,CCL12,DNMT1,RACK1,CFL1,DUT,MANF,APOE,BCL2L1,GOT1,ATP1A1,NASP,HSP90AA1,SLC25A5,SRM,FLNA,STUB1,CACNA1A,PLIN2,RPLP0,DTNBP1,MAPKAPK2,GPI1,TOMM…
cellular nitrogen compound biosynthetic process	GO:0044271	5.0859e-21	20.2936	4715	406	157	26944	GAPDH,RPS2,CCL3,PKM,NPM1,HIF1A,EIF4A1,PTMA,RPSA,ALDOA,CD74,PPIA,GNAS,ATF3,LILRB4A,YBX1,C5AR1,NCL,IGF1,HSP90AB1,PCNA,NME1,SPP1,RPL41,C3AR1,LIG1,HSPA8,CBX5,APBB2,IL4I1,CALR,NHP2,EEF1A1,HINT1,RPL10A,ID2,TNF,GNL3,IMPDH2,RPS8,EEF1E1,HNRNPAB,RPS5,NOLC1,DNMT1,ATP5G1,EIF5A,RPS26,RACK1,RBM3,RPL14,RBL1,RPL8,EEF1G,RPS18,DUT,APOE,RPL32,BCL2L1,EIF3A,NAB2,CCT3,HSP90AA1,SRM,FLNA,TXN1,RPS17,RPL12,MRPL12,RPLP0,PA…
response to external stimulus	GO:0009605	1.65332e-19	18.7816	3042	406	118	26944	CLEC7A,LPL,CD63,CST7,MIF,CD9,CCL4,GAPDH,LGALS3,CCL3,CD68,CSF1,HIF1A,PRDX1,CCL6,CD74,PPIA,CXCL16,ITGAX,CD52,ATF3,LILRB4A,C5AR1,NCL,PLAUR,IGF1,LDHA,HSPA5,SPP1,SLC15A3,ACTG1,NPC2,STMN1,C3AR1,HSPA8,TLR2,CADM1,NRP2,CYBA,CALR,PDGFA,AXL,ID2,TNF,ANXA5,CYBB,PLD3,LGALS1,PLEKHM2,CCL12,CFL1,TYROBP,EEF1G,APOE,BCL2L1,GOT1,ATP1A1,HSP90AA1,FLNA,KCNJ2,VEGFB,BANF1,CACNA1A,PLIN2,LYZ2,G3BP1,DUSP3,MAPKAPK2,GPI1,EPRS,…
regulation of apoptotic process	GO:0042981	3.71561e-19	18.43	1658	406	83	26944	MIF,CTSD,GAPDH,LGALS3,CCL3,NPM1,HIF1A,PTMA,BCL2A1B,SDF2L1,CD74,PPIA,MT1,ATF3,HELLS,C5AR1,NES,NCL,PLAUR,IGF1,HSP90AB1,LDHA,HSPA5,ANP32B,SPP1,HSPA8,APBB2,ATOX1,HCAR2,FAM162A,TOMM40,AXL,TNF,ANXA5,EEF1E1,LGALS1,DNMT1,EIF5A,RACK1,PEA15A,APOE,BCL2L1,HSP90AA1,SLC25A5,FLNA,VEGFB,CACNA1A,BCL2A1D,PA2G4,GPI1,TXNRD1,HMOX1,EIF2S1,MYBBP1A,HMGB2,HSPD1,RSL1D1,SERBP1,BAX,C1QBP,P4HB,IER3,ERP29,RPL11,MYDGF,TREM2,GR…
regulation of programmed cell death	GO:0043067	5.94187e-19	18.2261	1707	406	84	26944	MIF,ATP6V0C,CTSD,GAPDH,LGALS3,CCL3,NPM1,HIF1A,PTMA,BCL2A1B,SDF2L1,CD74,PPIA,MT1,ATF3,HELLS,C5AR1,NES,NCL,PLAUR,IGF1,HSP90AB1,LDHA,HSPA5,ANP32B,SPP1,HSPA8,APBB2,ATOX1,HCAR2,FAM162A,TOMM40,AXL,TNF,ANXA5,EEF1E1,LGALS1,DNMT1,EIF5A,RACK1,PEA15A,APOE,BCL2L1,HSP90AA1,SLC25A5,FLNA,VEGFB,CACNA1A,BCL2A1D,PA2G4,GPI1,TXNRD1,HMOX1,EIF2S1,MYBBP1A,HMGB2,HSPD1,RSL1D1,SERBP1,BAX,C1QBP,P4HB,IER3,ERP29,RPL11,MYDGF,…
cellular component organization or biogenesis	GO:0071840	7.49324e-19	18.1253	7815	406	210	26944	LPL,CD63,MIF,CD9,ATP6V0C,CTSD,GAPDH,LGALS3,CSTB,CCL3,PKM,NPM1,HIF1A,PTMA,RPSA,BCL2A1B,ALDOA,GAS2L3,CD74,PPIA,CXCL16,MCM5,GNAS,MYO1E,BAIAP2L2,MCM6,HELLS,C5AR1,NES,NCL,SYNGR1,PLAUR,APLP2,IGF1,MCM2,HSP90AB1,MCM3,HSPA5,PCNA,ANP32B,NME1,TUBB5,MCM4,ACTG1,NPC2,STMN1,RANBP1,HSPA8,CBX5,APBB2,TLR2,CADM1,RAN,NRP2,CYBA,GPR65,CALR,HSD17B12,TAGLN2,NHP2,RHOC,FAM162A,TOMM40,AXL,HAT1,TNF,GNL3,SDC4,TPM4,RPS8,MARCK…
ribosome biogenesis	GO:0042254	1.47237e-17	16.832	321	406	36	26944	NPM1,RPSA,NCL,RAN,NHP2,RPS8,RPS5,RPL14,NOP58,RPS17,RPLP0,PA2G4,RPS19,GAR1,RPS16,MYBBP1A,RPL35,RSL1D1,DDX21,RPS27L,C1QBP,RPS15,EIF1A,NOP10,RPL11,RPL7A,RPL6,RPS12,RPS27A,RPS15A,RPL24,RPL27,RPL5,RPS25,RPL38,RPS24
cellular biosynthetic process	GO:0044249	1.27856e-16	15.8933	10717	406	252	26944	LPL,CTSZ,MIF,CCL4,GAPDH,RPS2,CCL3,CD83,CSF1,PKM,NPM1,HIF1A,EIF4A1,TPI1,PTMA,RPSA,ANK,ALDOA,SDF2L1,CD74,PPIA,ITGAX,GNAS,ATF3,LILRB4A,HELLS,YBX1,C5AR1,NCL,CPD,PLAUR,IGF1,HSP90AB1,LDHA,HSPA5,PCNA,NME1,SPP1,PGK1,RPL41,ACTG1,NPC2,C3AR1,LIG1,HSPA8,CBX5,APBB2,IL4I1,TLR2,PGAM1,CADM1,CYBA,CALR,HSD17B12,NHP2,EEF1A1,PDGFA,HINT1,RPL10A,AXL,HAT1,ID2,TNF,GNL3,IMPDH2,CYBB,PLD3,RPS8,EEF1E1,HNRNPAB,RPS5,PHGDH,NAA…
organic substance metabolic process	GO:0071704	4.31514e-16	15.365	13942	406	298	26944	CTSB,LPL,CST7,CTSZ,MIF,CCL4,CTSD,GAPDH,RPS2,CSTB,CCL3,CD83,CSF1,PKM,NPM1,HIF1A,EIF4A1,TPI1,PTMA,RPSA,ANK,ALDOA,SDF2L1,CD74,PPIA,ITGAX,MCM5,GNAS,MCM6,GUSB,ATF3,LILRB4A,HELLS,YBX1,C5AR1,NCL,CPD,FAM20C,PLAUR,APLP2,IGF1,MCM2,HSP90AB1,LDHA,MCM3,HSPA5,PCNA,NME1,SPP1,PGK1,RPL41,MCM4,ACTG1,NPC2,C3AR1,LIG1,HSPA8,CBX5,APBB2,IL4I1,TLR2,PGAM1,CADM1,RAN,CYBA,CALR,HSD17B12,NHP2,EEF1A1,HCAR2,PDGFA,HINT1,FAM162A…
biological process involved in interspecies interaction between organisms	GO:0044419	5.2523e-16	15.2797	1940	406	85	26944	CLEC7A,CTSB,LPL,MIF,CCL4,GAPDH,CCL3,CD68,CSF1,HIF1A,PRDX1,CCL6,CD74,CXCL16,ITGAX,CD52,LILRB4A,C5AR1,NCL,HSP90AB1,SLC15A3,ACTG1,NPC2,STMN1,HSPA8,TLR2,CADM1,CYBA,CALR,EEF1A1,AXL,TNF,CYBB,PLD3,LGALS1,PLEKHM2,CCL12,CFL1,TYROBP,EEF1G,APOE,BCL2L1,HSP90AA1,BANF1,SIVA1,LYZ2,G3BP1,MAPKAPK2,EPRS,RPS19,HMGB2,BST2,VCAM1,HSPD1,CALM1,DDX21,BAX,C1QBP,P4HB,IER3,PPP1R14B,PPIB,TREM2,GRN,COTL1,CCT5,NFKBIZ,CCL9,CD18…
biosynthetic process	GO:0009058	9.28753e-16	15.0321	10857	406	252	26944	LPL,CTSZ,MIF,CCL4,GAPDH,RPS2,CCL3,CD83,CSF1,PKM,NPM1,HIF1A,EIF4A1,TPI1,PTMA,RPSA,ANK,ALDOA,SDF2L1,CD74,PPIA,ITGAX,GNAS,ATF3,LILRB4A,HELLS,YBX1,C5AR1,NCL,CPD,PLAUR,IGF1,HSP90AB1,LDHA,HSPA5,PCNA,NME1,SPP1,PGK1,RPL41,ACTG1,NPC2,C3AR1,LIG1,HSPA8,CBX5,APBB2,IL4I1,TLR2,PGAM1,CADM1,CYBA,CALR,HSD17B12,NHP2,EEF1A1,PDGFA,HINT1,RPL10A,AXL,HAT1,ID2,TNF,GNL3,IMPDH2,CYBB,PLD3,RPS8,EEF1E1,HNRNPAB,RPS5,PHGDH,NAA…
protein folding	GO:0006457	1.02825e-15	14.9879	183	406	27	26944	SDF2L1,CD74,PPIA,HSP90AB1,HSPA5,HSPA8,CALR,CCT3,HSP90AA1,STUB1,DNAJB11,CCT8,HSPD1,FKBP2,P4HB,CCT2,PPIB,GRN,CCT5,HSP90B1,BAG1,DNAJB14,HSPE1,PDIA3,HSPA4,CCT6A,B2M
nitrogen compound metabolic process	GO:0006807	1.3636e-15	14.8653	12143	406	271	26944	CTSB,CST7,CTSZ,MIF,CTSD,GAPDH,RPS2,CSTB,CCL3,CSF1,PKM,NPM1,HIF1A,EIF4A1,TPI1,PTMA,RPSA,ALDOA,SDF2L1,CD74,PPIA,MCM5,GNAS,MYO1E,MCM6,GUSB,ATF3,LILRB4A,HELLS,YBX1,C5AR1,NCL,CPD,FAM20C,PLAUR,IGF1,MCM2,HSP90AB1,LDHA,MCM3,HSPA5,PCNA,NME1,SPP1,PGK1,RPL41,MCM4,C3AR1,LIG1,HSPA8,CBX5,APBB2,IL4I1,TLR2,PGAM1,CADM1,RAN,CALR,NHP2,EEF1A1,PDGFA,HINT1,FAM162A,RPL10A,AXL,ID2,TNF,GNL3,IMPDH2,PLD3,RPS8,EEF1E1,HNRNPA…
regulation of biological quality	GO:0065008	1.76888e-15	14.7523	3134	406	112	26944	CTSB,CD9,ATP6V0C,CCL4,GAPDH,CCL3,NPM1,HIF1A,ALDOA,PPIA,CD52,GNAS,BAIAP2L2,LILRB4A,YBX1,C5AR1,SYNGR1,PLAUR,IGF1,HSP90AB1,NME1,SPP1,TUBB5,C3AR1,HSPA8,APBB2,IL4I1,NRP2,CYBA,CALR,HSD17B12,HCAR2,PDGFA,AXL,ID2,TNF,ANXA5,RPS5,EIF5A,RACK1,CFL1,TYROBP,MANF,APOE,BCL2L1,GOT1,ATP1A1,CCT3,HSP90AA1,SLC25A5,FLNA,STUB1,KCNJ2,CACNA1A,SIVA1,RPLP0,DTNBP1,PLEK,MAPKAPK2,ATP1B3,SCPEP1,HMOX1,CCT8,IFRD1,HSPD1,SEPTIN11,C…
organic substance biosynthetic process	GO:1901576	2.33928e-15	14.6309	10794	406	250	26944	LPL,CTSZ,MIF,CCL4,GAPDH,RPS2,CCL3,CD83,CSF1,PKM,NPM1,HIF1A,EIF4A1,TPI1,PTMA,RPSA,ANK,ALDOA,SDF2L1,CD74,PPIA,ITGAX,GNAS,ATF3,LILRB4A,HELLS,YBX1,C5AR1,NCL,CPD,PLAUR,IGF1,HSP90AB1,LDHA,HSPA5,PCNA,NME1,SPP1,PGK1,RPL41,ACTG1,NPC2,C3AR1,LIG1,HSPA8,CBX5,APBB2,IL4I1,TLR2,PGAM1,CADM1,CYBA,CALR,HSD17B12,NHP2,EEF1A1,PDGFA,HINT1,RPL10A,AXL,HAT1,ID2,TNF,GNL3,IMPDH2,CYBB,PLD3,RPS8,EEF1E1,HNRNPAB,RPS5,PHGDH,NAA…
organelle organization	GO:0006996	2.51396e-15	14.5996	3518	406	120	26944	ATP6V0C,CTSD,GAPDH,CCL3,NPM1,HIF1A,RPSA,BCL2A1B,GAS2L3,PPIA,MCM5,MYO1E,BAIAP2L2,MCM6,NES,PLAUR,IGF1,MCM2,HSP90AB1,MCM3,PCNA,TUBB5,MCM4,ACTG1,STMN1,RANBP1,HSPA8,CADM1,RAN,GPR65,CALR,TAGLN2,NHP2,RHOC,FAM162A,TOMM40,HAT1,TNF,GNL3,SDC4,TPM4,MARCKSL1,RPS5,NAA50,PLEKHM2,NOLC1,RACK1,CFL1,TYROBP,MCM7,TOPBP1,APOE,BCL2L1,CCT3,NASP,HSP90AA1,SLC25A5,FLNA,TMED3,BANF1,PLIN2,BCL2A1D,SIVA1,RPLP0,G3BP1,DTNBP1,PLE…
protein maturation	GO:0051604	2.94674e-15	14.5307	500	406	41	26944	CTSZ,SDF2L1,CD74,PPIA,CPD,PLAUR,HSP90AB1,HSPA5,PGK1,HSPA8,CALR,NAA50,BOLA2,CCT3,HSP90AA1,FLNA,STUB1,DNAJB11,CCT8,HSPD1,FKBP2,P4HB,CCT2,PPIB,GRN,CCT5,HSP90B1,ENO1,BAG1,SERPINE2,DNAJB14,HSPE1,PDIA3,SRGN,PLAU,HSPA4,SERPINE1,CCT6A,ATP6AP2,B2M,CTSL
negative regulation of programmed cell death	GO:0043069	1.2836e-14	13.8916	1069	406	59	26944	MIF,ATP6V0C,GAPDH,LGALS3,NPM1,HIF1A,PTMA,BCL2A1B,CD74,PPIA,MT1,HELLS,C5AR1,NES,NCL,PLAUR,IGF1,HSP90AB1,HSPA5,ANP32B,SPP1,HSPA8,APBB2,ATOX1,AXL,TNF,DNMT1,EIF5A,RACK1,PEA15A,APOE,BCL2L1,SLC25A5,FLNA,VEGFB,CACNA1A,BCL2A1D,PA2G4,GPI1,HMOX1,HMGB2,HSPD1,BAX,IER3,MYDGF,TREM2,GRN,HSP90B1,ENO1,CDKN1A,BAG1,AKR1A1,SET,VDAC2,SERPINE1,CCND1,ICAM1,SGK1,CEBPB
cellular response to organic substance	GO:0071310	1.32098e-14	13.8791	2420	406	94	26944	CTSB,LPL,MIF,CCL4,CTSD,GAPDH,RPS2,CCL3,CD68,CSF1,PKM,NPM1,HIF1A,CCL6,SDF2L1,CD74,CXCL16,GNAS,ATF3,LILRB4A,HELLS,YBX1,NCL,SYNGR1,IGF1,MCM2,HSP90AB1,HSPA5,SPP1,ACTG1,RANBP1,TLR2,RAN,NRP2,CYBA,CALR,AXL,TNF,ANXA5,IMPDH2,CYBB,EEF1E1,CCL12,DNMT1,RACK1,CFL1,BCL2L1,GOT1,ATP1A1,SLC25A5,SRM,FLNA,STUB1,CACNA1A,RPLP0,DTNBP1,EPRS,EIF2S1,RPS16,HMGB2,VCAM1,HSPD1,CALM1,BAX,P4HB,TUBA1B,TREM2,ARPC2,ATP5B,HNRNPA1,N…
negative regulation of apoptotic process	GO:0043066	1.50593e-14	13.8222	1039	406	58	26944	MIF,GAPDH,LGALS3,NPM1,HIF1A,PTMA,BCL2A1B,CD74,PPIA,MT1,HELLS,C5AR1,NES,NCL,PLAUR,IGF1,HSP90AB1,HSPA5,ANP32B,SPP1,HSPA8,APBB2,ATOX1,AXL,TNF,DNMT1,EIF5A,RACK1,PEA15A,APOE,BCL2L1,SLC25A5,FLNA,VEGFB,CACNA1A,BCL2A1D,PA2G4,GPI1,HMOX1,HMGB2,HSPD1,BAX,IER3,MYDGF,TREM2,GRN,HSP90B1,ENO1,CDKN1A,BAG1,AKR1A1,SET,VDAC2,SERPINE1,CCND1,ICAM1,SGK1,CEBPB
cellular component organization	GO:0016043	3.32452e-14	13.4783	7612	406	195	26944	LPL,CD63,MIF,CD9,ATP6V0C,CTSD,GAPDH,LGALS3,CSTB,CCL3,PKM,NPM1,HIF1A,PTMA,RPSA,BCL2A1B,ALDOA,GAS2L3,CD74,PPIA,CXCL16,MCM5,GNAS,MYO1E,BAIAP2L2,MCM6,HELLS,C5AR1,NES,SYNGR1,PLAUR,APLP2,IGF1,MCM2,HSP90AB1,MCM3,HSPA5,PCNA,ANP32B,NME1,TUBB5,MCM4,ACTG1,NPC2,STMN1,RANBP1,HSPA8,CBX5,APBB2,TLR2,CADM1,RAN,NRP2,CYBA,GPR65,CALR,HSD17B12,TAGLN2,NHP2,RHOC,FAM162A,TOMM40,AXL,HAT1,TNF,GNL3,SDC4,TPM4,MARCKSL1,RPS5,…
primary metabolic process	GO:0044238	3.35195e-14	13.4747	12727	406	276	26944	CTSB,LPL,CST7,CTSZ,MIF,CTSD,GAPDH,RPS2,CSTB,CCL3,CSF1,PKM,NPM1,HIF1A,EIF4A1,TPI1,PTMA,RPSA,ALDOA,SDF2L1,CD74,PPIA,MCM5,GNAS,MCM6,GUSB,ATF3,LILRB4A,HELLS,YBX1,C5AR1,NCL,CPD,FAM20C,PLAUR,APLP2,IGF1,MCM2,HSP90AB1,LDHA,MCM3,HSPA5,PCNA,NME1,SPP1,PGK1,RPL41,MCM4,NPC2,C3AR1,LIG1,HSPA8,CBX5,APBB2,IL4I1,PGAM1,CADM1,RAN,CALR,HSD17B12,NHP2,EEF1A1,HCAR2,PDGFA,HINT1,FAM162A,RPL10A,AXL,ID2,TNF,GNL3,IMPDH2,PLD3…
cellular response to stress	GO:0033554	3.93397e-14	13.4052	1799	406	78	26944	MIF,NPM1,HIF1A,PRDX1,BCL2A1B,SDF2L1,CD74,PPIA,MCM5,MCM6,ATF3,YBX1,MCM2,HSP90AB1,MCM3,HSPA5,PCNA,SPP1,PGK1,MCM4,LIG1,HSPA8,CBX5,CALR,FAM162A,AXL,ID2,TNF,CYBB,EEF1E1,RACK1,CFL1,MCM7,RBL1,TOPBP1,MANF,BCL2L1,HSP90AA1,FLNA,STUB1,TXN1,PLIN2,BCL2A1D,MAPKAPK2,EPRS,HMOX1,EIF2S1,DGKZ,TIPIN,SMC2,MYBBP1A,CRIP1,HSPD1,RSL1D1,RPS27L,BAX,P4HB,IER3,ERP29,SLC2A1,TREM2,GRN,EIF4G1,HSP90B1,ENO1,CDKN1A,DNAJB14,DEK,PDI…
apoptotic signaling pathway	GO:0097190	7.80674e-14	13.1075	633	406	44	26944	MIF,LGALS3,HIF1A,BCL2A1B,CD74,PPIA,ATF3,HELLS,PLAUR,IGF1,HINT1,FAM162A,TNF,EEF1E1,RACK1,PEA15A,BCL2L1,SLC25A5,BCL2A1D,SIVA1,HMOX1,MYBBP1A,HMGB2,CRIP1,RPS27L,BAX,P4HB,IER3,ERP29,RPL11,CYCS,TREM2,NFKBIZ,ENO1,CDKN1A,PDIA3,VDAC2,SERPINE1,CTSL,IL1A,CTSC,IFI27L2A,ICAM1,CEBPB
response to biotic stimulus	GO:0009607	2.49326e-13	12.6032	1819	406	77	26944	CLEC7A,LPL,MIF,CCL4,GAPDH,CCL3,CD68,CSF1,HIF1A,PRDX1,CCL6,CD74,CXCL16,ITGAX,CD52,LILRB4A,C5AR1,NCL,HSPA5,SLC15A3,ACTG1,NPC2,STMN1,HSPA8,IL4I1,TLR2,CADM1,CYBA,CALR,AXL,TNF,CYBB,PLD3,PLEKHM2,CCL12,CFL1,TYROBP,EEF1G,APOE,BCL2L1,HSP90AA1,BANF1,LYZ2,G3BP1,MAPKAPK2,EPRS,RPS19,HMGB2,BST2,VCAM1,HSPD1,CALM1,DDX21,BAX,C1QBP,IER3,PPP1R14B,TREM2,GRN,COTL1,CCT5,NFKBIZ,CCL9,CD180,H2-K1,RPS15A,CDK6,SERPINE1,NIN…
response to stimulus	GO:0050896	2.76954e-13	12.5576	10506	406	240	26944	CLEC7A,CTSB,LPL,CD63,CST7,MIF,CD9,ATP6V0C,CCL4,CTSD,GAPDH,RPS2,LGALS3,CCL3,CD83,CD68,CSF1,PKM,NPM1,HIF1A,PRDX1,BCL2A1B,GPR84,ANK,CCL6,SDF2L1,FTH1,CD74,PPIA,CXCL16,ITGAX,MCM5,CD52,GNAS,MYO1E,MT1,MCM6,ATF3,LILRB4A,HELLS,YBX1,C5AR1,NCL,SYNGR1,FAM20C,PLAUR,IGF1,MCM2,HSP90AB1,LDHA,MCM3,AI506816,HSPA5,PCNA,SPP1,PGK1,SLC15A3,MCM4,ACTG1,NPC2,STMN1,RANBP1,C3AR1,LIG1,HSPA8,CBX5,IL4I1,TLR2,CADM1,RAN,NRP2,CY…
negative regulation of biological process	GO:0048519	3.58587e-13	12.4454	5966	406	163	26944	LPL,CD63,CST7,CTSZ,MIF,CD9,ATP6V0C,GAPDH,LGALS3,CSTB,CCL3,CD83,CD68,NPM1,HIF1A,PTMA,BCL2A1B,FTH1,CD74,PPIA,GNAS,MT1,ATF3,LILRB4A,HELLS,YBX1,C5AR1,NES,NCL,PLAUR,IGF1,MCM2,HSP90AB1,HSPA5,PCNA,ANP32B,NME1,SPP1,PGK1,STMN1,HSPA8,CBX5,APBB2,IL4I1,TLR2,CADM1,CYBA,ATOX1,CALR,HCAR2,PDGFA,AXL,HAT1,ID2,TNF,ANXA5,SDC4,EEF1E1,HNRNPAB,LGALS1,CCL12,DNMT1,EIF5A,RPS26,SULF2,RACK1,CFL1,RBM3,TYROBP,RBL1,TOPBP1,PEA1…
immune system process	GO:0002376	4.03771e-13	12.3939	2819	406	100	26944	CST7,MIF,CD9,CCL4,GAPDH,LGALS3,CCL3,CD83,CD68,CSF1,HIF1A,PRDX1,CCL6,FTH1,CD74,PPIA,CXCL16,GNAS,LILRB4A,HELLS,C5AR1,IGF1,NME1,SPP1,SLC15A3,ACTG1,C3AR1,HSPA8,IL4I1,TLR2,CADM1,CYBA,CALR,HCAR2,AXL,ID2,TNF,SDC4,IMPDH2,CYBB,PLD3,LGALS1,PLEKHM2,CCL12,TYROBP,APOE,TPD52,HSP90AA1,SLC25A5,VEGFB,RPS17,BANF1,BCL2A1D,SIVA1,G3BP1,DUSP3,MAPKAPK2,GPI1,EPRS,RPS19,HMOX1,DGKZ,HMGB2,BST2,VCAM1,HSPD1,CALM1,DDX21,BAX,C…
positive regulation of multicellular organismal process	GO:0051240	5.3224e-13	12.2739	1804	406	76	26944	LPL,CST7,MIF,CCL4,GAPDH,CCL3,CD83,CSF1,PKM,HIF1A,CD74,ITGAX,GNAS,LILRB4A,C5AR1,NCL,FAM20C,IGF1,HSPA5,SPP1,C3AR1,IL4I1,TLR2,CADM1,CYBA,HCAR2,AXL,ID2,TNF,CYBB,NAP1L1,LGALS1,SULF2,RACK1,CFL1,TYROBP,APOE,ATP1A1,HSP90AA1,FLNA,VEGFB,G3BP1,PLEK,MAPKAPK2,RPS19,HMOX1,HMGB2,VCAM1,HSPD1,DDX21,C1QBP,PPIB,MYDGF,TREM2,GRN,NFKBIZ,CCL9,ENO1,CDKN1A,BAG1,SERPINE2,RPL4,PLAU,H2-K1,SERPINE1,NINJ1,ATP6AP2,CCND1,B2M,H2…
response to chemical	GO:0042221	5.58413e-13	12.253	5561	406	155	26944	CLEC7A,CTSB,LPL,MIF,CD9,CCL4,CTSD,GAPDH,RPS2,LGALS3,CCL3,CD83,CD68,CSF1,PKM,NPM1,HIF1A,PRDX1,ANK,CCL6,SDF2L1,CD74,PPIA,CXCL16,GNAS,MT1,ATF3,LILRB4A,HELLS,YBX1,C5AR1,NCL,SYNGR1,IGF1,MCM2,HSP90AB1,HSPA5,PCNA,SPP1,PGK1,ACTG1,RANBP1,C3AR1,HSPA8,TLR2,RAN,NRP2,CYBA,CALR,PDGFA,FAM162A,AXL,ID2,TNF,ANXA5,IMPDH2,CYBB,EEF1E1,NCEH1,CCL12,DNMT1,RACK1,CFL1,MCM7,DUT,MANF,APOE,BCL2L1,GOT1,ATP1A1,NASP,HSP90AA1,SL…
response to other organism	GO:0051707	8.14095e-13	12.0893	1778	406	75	26944	CLEC7A,LPL,MIF,CCL4,GAPDH,CCL3,CD68,CSF1,HIF1A,PRDX1,CCL6,CD74,CXCL16,ITGAX,CD52,LILRB4A,C5AR1,NCL,SLC15A3,ACTG1,NPC2,STMN1,HSPA8,TLR2,CADM1,CYBA,CALR,AXL,TNF,CYBB,PLD3,PLEKHM2,CCL12,CFL1,TYROBP,EEF1G,APOE,BCL2L1,HSP90AA1,BANF1,LYZ2,G3BP1,MAPKAPK2,EPRS,RPS19,HMGB2,BST2,VCAM1,HSPD1,CALM1,DDX21,BAX,C1QBP,IER3,PPP1R14B,TREM2,GRN,COTL1,CCT5,NFKBIZ,CCL9,CD180,H2-K1,RPS15A,CDK6,SERPINE1,NINJ1,IFITM3,B2…
response to external biotic stimulus	GO:0043207	9.18101e-13	12.0371	1782	406	75	26944	CLEC7A,LPL,MIF,CCL4,GAPDH,CCL3,CD68,CSF1,HIF1A,PRDX1,CCL6,CD74,CXCL16,ITGAX,CD52,LILRB4A,C5AR1,NCL,SLC15A3,ACTG1,NPC2,STMN1,HSPA8,TLR2,CADM1,CYBA,CALR,AXL,TNF,CYBB,PLD3,PLEKHM2,CCL12,CFL1,TYROBP,EEF1G,APOE,BCL2L1,HSP90AA1,BANF1,LYZ2,G3BP1,MAPKAPK2,EPRS,RPS19,HMGB2,BST2,VCAM1,HSPD1,CALM1,DDX21,BAX,C1QBP,IER3,PPP1R14B,TREM2,GRN,COTL1,CCT5,NFKBIZ,CCL9,CD180,H2-K1,RPS15A,CDK6,SERPINE1,NINJ1,IFITM3,B2…
regulation of multicellular organismal process	GO:0051239	1.97853e-12	11.7037	3165	406	106	26944	LPL,CD63,CST7,MIF,CD9,CCL4,GAPDH,LGALS3,CCL3,CD83,CSF1,PKM,HIF1A,ANK,CD74,ITGAX,GNAS,LILRB4A,C5AR1,NCL,FAM20C,PLAUR,IGF1,HSP90AB1,HSPA5,NME1,SPP1,PGK1,C3AR1,IL4I1,TLR2,CADM1,CYBA,CALR,HCAR2,PDGFA,AXL,ID2,TNF,ANXA5,SDC4,CYBB,PLD3,NAP1L1,LGALS1,SULF2,RACK1,CFL1,TYROBP,ADAMTS1,APOE,ATP1A1,HSP90AA1,FLNA,KCNJ2,VEGFB,DNAJB11,BANF1,G3BP1,DUSP3,PLEK,MAPKAPK2,GPI1,RPS19,HMOX1,IFRD1,HMGB2,BST2,VCAM1,HSPD1,…
generation of precursor metabolites and energy	GO:0006091	2.30382e-12	11.6376	491	406	37	26944	GAPDH,PKM,HIF1A,TPI1,ALDOA,GNAS,IGF1,LDHA,PGK1,PGAM1,COX6A2,CYBA,TNF,CYBB,TKT,GPI1,MYBBP1A,UQCRQ,BAX,UQCR10,IER3,CYCS,COX5A,ATP5B,ENO1,COX4I1,UQCR11,COX5B,LIPA,COX6C,PFKL,NDUFA1,COX7B,MT-ND1,ATP5E,COX6B1,COX8A
positive regulation of gene expression	GO:0010628	3.818e-12	11.4182	1285	406	61	26944	LPL,MIF,CCL4,GAPDH,CCL3,CD83,CSF1,PKM,NPM1,HIF1A,CD74,ITGAX,ATF3,YBX1,C5AR1,NCL,IGF1,ACTG1,C3AR1,HSPA8,TLR2,CADM1,CYBA,CALR,ID2,TNF,CYBB,HNRNPAB,DNMT1,EIF5A,SULF2,RBM3,TYROBP,HSP90AA1,G3BP1,DTNBP1,MAPKAPK2,GPI1,HMGB2,HSPD1,DDX21,RPS27L,ERP29,RPL11,TREM2,EIF4G1,HNRNPA1,ENO1,H2-K1,PABPC1,CDK6,SERPINE1,EEF2,ATP6AP2,RPL5,B2M,RPL23,IL1A,EGR1,TENT5C,CEBPB
positive regulation of metabolic process	GO:0009893	5.94508e-12	11.2258	3745	406	117	26944	LPL,MIF,CCL4,GAPDH,CCL3,CD83,CSF1,PKM,NPM1,HIF1A,PTMA,CD74,PPIA,ITGAX,GNAS,ATF3,YBX1,C5AR1,NCL,PLAUR,IGF1,HSP90AB1,HSPA5,PCNA,SPP1,ACTG1,C3AR1,HSPA8,APBB2,IL4I1,TLR2,CADM1,CYBA,CALR,PDGFA,FAM162A,ID2,TNF,GNL3,CYBB,EEF1E1,HNRNPAB,NOLC1,DNMT1,EIF5A,SULF2,RACK1,CFL1,RBM3,TYROBP,APOE,BCL2L1,CCT3,HSP90AA1,SLC25A5,STUB1,VEGFB,TXN1,MRPL12,G3BP1,DTNBP1,MAPKAPK2,GPI1,RPS19,HMOX1,CCT8,IFRD1,MYBBP1A,HMGB2,H…
regulation of protein metabolic process	GO:0051246	8.79258e-12	11.0559	1901	406	76	26944	CST7,CTSZ,MIF,GAPDH,CSTB,CSF1,PKM,NPM1,HIF1A,CD74,PPIA,GNAS,YBX1,C5AR1,NCL,PLAUR,IGF1,HSP90AB1,HSPA5,HSPA8,CADM1,CALR,PDGFA,FAM162A,TNF,GNL3,NOLC1,EIF5A,RACK1,CFL1,RBM3,APOE,HSP90AA1,FLNA,STUB1,VEGFB,TXN1,DTNBP1,PA2G4,DUSP3,EPRS,EIF2S1,CALM1,SERBP1,PEBP1,RPS27L,BAX,IER3,ERP29,RPL11,MYDGF,TREM2,GRN,CTSA,EIF4G1,ENO1,CDKN1A,ETF1,BAG1,SERPINE2,PLAU,PABPC1,SERPINE1,RPLP1,COPS9,EEF2,CCND1,RPL5,RPL23,CT…
positive regulation of macromolecule metabolic process	GO:0010604	8.99954e-12	11.0458	3427	406	110	26944	LPL,MIF,CCL4,GAPDH,CCL3,CD83,CSF1,PKM,NPM1,HIF1A,PTMA,CD74,PPIA,ITGAX,GNAS,ATF3,YBX1,C5AR1,NCL,PLAUR,IGF1,HSP90AB1,HSPA5,PCNA,SPP1,ACTG1,C3AR1,HSPA8,APBB2,IL4I1,TLR2,CADM1,CYBA,CALR,PDGFA,FAM162A,ID2,TNF,GNL3,CYBB,HNRNPAB,NOLC1,DNMT1,EIF5A,SULF2,RACK1,CFL1,RBM3,TYROBP,APOE,CCT3,HSP90AA1,STUB1,VEGFB,TXN1,MRPL12,G3BP1,DTNBP1,MAPKAPK2,GPI1,CCT8,IFRD1,MYBBP1A,HMGB2,HSPD1,CALM1,DDX21,RPS27L,BAX,ATAD2,…
protein stabilization	GO:0050821	1.18121e-11	10.9277	200	406	24	26944	GAPDH,NPM1,IGF1,HSP90AB1,APBB2,CALR,TYROBP,CCT3,HSP90AA1,FLNA,STUB1,ATP1B3,CCT8,HSPD1,CCT2,RPL11,PPIB,GRN,CCT5,BAG1,GLMP,CCT6A,RPL5,RPL23
cell population proliferation	GO:0008283	1.2839e-11	10.8915	2168	406	82	26944	MIF,CD9,LGALS3,CSF1,NPM1,HIF1A,PRDX1,FTH1,CD74,ITGAX,GNAS,ATF3,LILRB4A,HELLS,C5AR1,NES,IGF1,ANP32B,NME1,C3AR1,IL4I1,TLR2,CYBA,CALR,PDGFA,ID2,TNF,GNL3,SDC4,IMPDH2,MARCKSL1,EEF1E1,NAP1L1,NOLC1,CCL12,DNMT1,SULF2,TYROBP,MCM7,ADAMTS1,APOE,BCL2L1,TPD52,SLC25A5,FLNA,VEGFB,GNG5,TXNRD1,HMOX1,TIPIN,HMGB2,VCAM1,HSPD1,BAX,MYDGF,TREM2,GRN,CDCA7,NFKBIZ,CD180,CDKN1A,SERPINE2,LIPA,PMP22,PLAU,H2-K1,IL11RA1,RPS15A…
negative regulation of cellular process	GO:0048523	1.40172e-11	10.8533	5599	406	152	26944	LPL,CD63,CST7,CTSZ,MIF,CD9,ATP6V0C,GAPDH,LGALS3,CCL3,CD83,NPM1,HIF1A,PTMA,BCL2A1B,FTH1,CD74,PPIA,MT1,ATF3,LILRB4A,HELLS,YBX1,C5AR1,NES,NCL,PLAUR,IGF1,MCM2,HSP90AB1,HSPA5,PCNA,ANP32B,NME1,SPP1,STMN1,HSPA8,CBX5,APBB2,IL4I1,TLR2,CADM1,CYBA,ATOX1,CALR,PDGFA,AXL,HAT1,ID2,TNF,ANXA5,SDC4,EEF1E1,HNRNPAB,LGALS1,CCL12,DNMT1,EIF5A,RPS26,SULF2,RACK1,CFL1,RBM3,TYROBP,RBL1,TOPBP1,PEA15A,APOE,BCL2L1,MFSD12,EIF3…
positive regulation of response to stimulus	GO:0048584	1.98243e-11	10.7028	2359	406	86	26944	LPL,CD63,MIF,ATP6V0C,CCL4,CTSD,GAPDH,CCL3,CSF1,HIF1A,CCL6,CD74,PPIA,GNAS,ATF3,LILRB4A,C5AR1,PLAUR,IGF1,HSP90AB1,PCNA,SLC15A3,ACTG1,C3AR1,HSPA8,TLR2,CADM1,CYBA,CALR,PDGFA,HINT1,AXL,TNF,EEF1E1,LGALS1,CCL12,SULF2,RACK1,TYROBP,PEA15A,APOE,GOT1,HSP90AA1,FLNA,VEGFB,BANF1,BCL2A1D,DUSP3,MAPKAPK2,EPRS,RPS19,DGKZ,HMGB2,HSPD1,CALM1,DDX21,PEBP1,BAX,C1QBP,RPS15,RPL11,MYDGF,TREM2,GRN,RPS12,NFKBIZ,CCL9,CD180,RP…
response to cytokine	GO:0034097	2.29685e-11	10.6389	1188	406	57	26944	CCL4,GAPDH,RPS2,CCL3,CSF1,HIF1A,CCL6,CD74,CXCL16,LILRB4A,HELLS,YBX1,NCL,SYNGR1,MCM2,HSP90AB1,HSPA5,SPP1,ACTG1,TLR2,NRP2,AXL,TNF,IMPDH2,EEF1E1,CCL12,CFL1,BCL2L1,SLC25A5,SRM,RPLP0,MAPKAPK2,EPRS,RPS16,BST2,VCAM1,HSPD1,CALM1,P4HB,TUBA1B,TREM2,ATP5B,NFKBIZ,CCL9,ENO1,PDIA3,CCRL2,IL11RA1,IFITM3,MAT2A,RPL3,H2-AB1,IL1A,EGR1,NFKBIA,ICAM1,CEBPB
defense response	GO:0006952	2.31605e-11	10.6353	1812	406	73	26944	LPL,CST7,MIF,CCL4,GAPDH,CCL3,CD68,CSF1,HIF1A,PRDX1,CCL6,CD74,CXCL16,ITGAX,LILRB4A,C5AR1,IGF1,SLC15A3,ACTG1,C3AR1,HSPA8,TLR2,CADM1,CYBA,AXL,TNF,CYBB,PLD3,LGALS1,PLEKHM2,CCL12,TYROBP,APOE,BCL2L1,HSP90AA1,BANF1,LYZ2,G3BP1,MAPKAPK2,EPRS,RPS19,HMOX1,HMGB2,BST2,VCAM1,HSPD1,CALM1,DDX21,C1QBP,IER3,PPP1R14B,TREM2,GRN,COTL1,EIF4G1,NFKBIZ,CCL9,CD180,ABHD12,LIPA,H2-K1,CCRL2,SERPINE1,NINJ1,IFITM3,B2M,H2-AB1,I…
inflammatory response	GO:0006954	2.96896e-11	10.5274	811	406	46	26944	LPL,CST7,MIF,CCL4,CCL3,CD68,CSF1,HIF1A,CCL6,LILRB4A,C5AR1,IGF1,C3AR1,HSPA8,TLR2,CYBA,AXL,TNF,CYBB,PLD3,LGALS1,CCL12,TYROBP,APOE,MAPKAPK2,RPS19,HMOX1,HMGB2,VCAM1,IER3,TREM2,GRN,NFKBIZ,CCL9,CD180,ABHD12,LIPA,H2-K1,CCRL2,SERPINE1,NINJ1,IL1A,CTSC,NFKBIA,ICAM1,CEBPB
regulation of cell population proliferation	GO:0042127	5.07957e-11	10.2942	1799	406	72	26944	MIF,CD9,LGALS3,CSF1,NPM1,HIF1A,FTH1,CD74,ITGAX,GNAS,ATF3,LILRB4A,C5AR1,NES,IGF1,ANP32B,NME1,C3AR1,IL4I1,TLR2,CYBA,CALR,PDGFA,ID2,TNF,GNL3,SDC4,MARCKSL1,EEF1E1,NAP1L1,NOLC1,CCL12,DNMT1,SULF2,TYROBP,ADAMTS1,APOE,BCL2L1,TPD52,SLC25A5,FLNA,VEGFB,GNG5,HMOX1,TIPIN,HMGB2,VCAM1,BAX,MYDGF,TREM2,GRN,CDCA7,CDKN1A,SERPINE2,PMP22,PLAU,H2-K1,IL11RA1,RPS15A,CDK6,IFITM3,COPS9,CCND1,B2M,CTSL,RPL23,S1PR1,IL1A,EGR1…
positive regulation of immune system process	GO:0002684	5.96426e-11	10.2244	1105	406	54	26944	MIF,LGALS3,CCL3,CD83,CSF1,CD74,GNAS,LILRB4A,C5AR1,IGF1,SLC15A3,C3AR1,HSPA8,IL4I1,TLR2,CADM1,CYBA,CALR,HCAR2,AXL,ID2,TNF,LGALS1,CCL12,TYROBP,HSP90AA1,VEGFB,BANF1,BCL2A1D,DUSP3,MAPKAPK2,GPI1,RPS19,DGKZ,HMGB2,VCAM1,HSPD1,DDX21,BAX,C1QBP,TREM2,NFKBIZ,CCL9,CDKN1A,LIPA,H2-K1,SERPINE1,NINJ1,B2M,H2-AB1,IL1A,CTSC,NFKBIA,ICAM1
positive regulation of cellular metabolic process	GO:0031325	6.94759e-11	10.1582	3434	406	108	26944	LPL,MIF,CCL4,GAPDH,CCL3,CD83,CSF1,PKM,NPM1,HIF1A,PTMA,CD74,PPIA,ITGAX,GNAS,ATF3,YBX1,C5AR1,NCL,PLAUR,IGF1,HSP90AB1,PCNA,SPP1,ACTG1,C3AR1,HSPA8,APBB2,IL4I1,TLR2,CADM1,CYBA,CALR,PDGFA,ID2,TNF,GNL3,CYBB,EEF1E1,HNRNPAB,NOLC1,DNMT1,EIF5A,SULF2,RACK1,RBM3,TYROBP,APOE,BCL2L1,CCT3,HSP90AA1,SLC25A5,VEGFB,TXN1,MRPL12,G3BP1,DTNBP1,MAPKAPK2,GPI1,HMOX1,CCT8,IFRD1,MYBBP1A,HMGB2,HSPD1,CALM1,DDX21,RPS27L,BAX,ATA…
cellular response to cytokine stimulus	GO:0071345	7.1954e-11	10.1429	1074	406	53	26944	CCL4,GAPDH,RPS2,CCL3,CSF1,HIF1A,CCL6,CD74,LILRB4A,HELLS,YBX1,NCL,SYNGR1,MCM2,HSP90AB1,HSPA5,SPP1,ACTG1,TLR2,NRP2,AXL,TNF,IMPDH2,EEF1E1,CCL12,CFL1,SLC25A5,SRM,RPLP0,EPRS,RPS16,VCAM1,HSPD1,CALM1,P4HB,TUBA1B,TREM2,ATP5B,NFKBIZ,CCL9,ENO1,PDIA3,CCRL2,IL11RA1,IFITM3,MAT2A,RPL3,H2-AB1,IL1A,EGR1,NFKBIA,ICAM1,CEBPB
regulation of immune system process	GO:0002682	8.8996e-11	10.0506	1575	406	66	26944	CST7,MIF,CD9,LGALS3,CCL3,CD83,CD68,CSF1,HIF1A,CD74,GNAS,LILRB4A,C5AR1,IGF1,NME1,SLC15A3,C3AR1,HSPA8,IL4I1,TLR2,CADM1,CYBA,CALR,HCAR2,AXL,ID2,TNF,SDC4,LGALS1,CCL12,TYROBP,APOE,HSP90AA1,VEGFB,BANF1,BCL2A1D,DUSP3,MAPKAPK2,GPI1,RPS19,HMOX1,DGKZ,HMGB2,BST2,VCAM1,HSPD1,DDX21,BAX,C1QBP,TREM2,GRN,NFKBIZ,CCL9,CDKN1A,LIPA,H2-K1,CDK6,SERPINE1,NINJ1,B2M,H2-AB1,IL1A,CTSC,NFKBIA,ICAM1,CEBPB
cell activation	GO:0001775	1.15805e-10	9.93627	1160	406	55	26944	CST7,MIF,CD9,LGALS3,CCL3,CD83,PRDX1,CD74,PPIA,GNAS,LILRB4A,HELLS,C5AR1,IGF1,IL4I1,TLR2,PDGFA,AXL,ID2,TNF,SDC4,IMPDH2,LGALS1,TYROBP,APOE,TPD52,HSP90AA1,SLC25A5,FLNA,BCL2A1D,DUSP3,PLEK,HMOX1,VCAM1,HSPD1,BAX,TREM2,GRN,NFKBIZ,CD180,CDKN1A,SERPINE2,PDIA3,LIPA,H2-K1,IL11RA1,CDK6,B2M,CTSL,H2-AB1,IL1A,CTSC,EGR1,ICAM1,CEBPB
locomotion	GO:0040011	1.19475e-10	9.92272	1273	406	58	26944	CD63,MIF,CD9,CCL4,LGALS3,CCL3,CSF1,HIF1A,ALDOA,CCL6,CD74,PPIA,CXCL16,ITGAX,C5AR1,IGF1,HSPA5,SPP1,ACTG1,STMN1,C3AR1,NRP2,CALR,RHOC,PDGFA,TNF,ANXA5,SDC4,CCL12,RACK1,CFL1,ADAMTS1,APOE,FLNA,VEGFB,DUSP3,GPI1,RPS19,HMOX1,HMGB2,BST2,VCAM1,C1QBP,PPIB,TREM2,GRN,ARPC2,ATP5B,CCL9,PLAU,CCRL2,SERPINE1,NINJ1,TMSB10,S1PR1,IL1A,EGR1,ICAM1
localization	GO:0051179	1.28641e-10	9.89062	5364	406	145	26944	LPL,CD63,MIF,FTL1,CD9,ATP6V0C,CTSD,LGALS3,CCL3,CD68,NPM1,HIF1A,BCL2A1B,ANK,FTH1,CD74,PPIA,CXCL16,GNAS,MYO1E,LILRB4A,YBX1,NCL,SYNGR1,IGF1,HSP90AB1,HSPA5,ANP32B,NME1,SPP1,SLC15A3,FXYD5,ACTG1,NPC2,RANBP1,HSPA8,TLR2,RAN,CYBA,ATOX1,CALR,HCAR2,TOMM40,AXL,TNF,GNL3,ANXA5,SDC4,CYBB,HNRNPAB,PLEKHM2,NOLC1,ATP5G1,SLC16A3,RACK1,CFL1,TYROBP,PEA15A,APOE,NOP58,BCL2L1,MFSD12,DDX39A,ATP1A1,CCT3,NASP,HSP90AA1,SLC25…
cellular response to stimulus	GO:0051716	1.41173e-10	9.85025	8752	406	204	26944	CLEC7A,CTSB,LPL,CD63,MIF,CD9,ATP6V0C,CCL4,CTSD,GAPDH,RPS2,LGALS3,CCL3,CD68,CSF1,PKM,NPM1,HIF1A,PRDX1,BCL2A1B,GPR84,CCL6,SDF2L1,CD74,PPIA,CXCL16,ITGAX,MCM5,GNAS,MYO1E,MT1,MCM6,ATF3,LILRB4A,HELLS,YBX1,C5AR1,NCL,SYNGR1,FAM20C,PLAUR,IGF1,MCM2,HSP90AB1,LDHA,MCM3,HSPA5,PCNA,SPP1,PGK1,SLC15A3,MCM4,ACTG1,STMN1,RANBP1,C3AR1,LIG1,HSPA8,CBX5,TLR2,CADM1,RAN,NRP2,CYBA,GPR65,CALR,HCAR2,RHOC,PDGFA,HINT1,FAM162A…
establishment of localization	GO:0051234	1.79803e-10	9.7452	4696	406	132	26944	CD63,MIF,FTL1,CD9,ATP6V0C,CTSD,LGALS3,CCL3,CD68,NPM1,HIF1A,BCL2A1B,ANK,FTH1,CD74,PPIA,CXCL16,GNAS,MYO1E,LILRB4A,YBX1,NCL,SYNGR1,IGF1,HSP90AB1,HSPA5,ANP32B,NME1,SPP1,SLC15A3,FXYD5,ACTG1,NPC2,RANBP1,HSPA8,TLR2,RAN,CYBA,ATOX1,CALR,HCAR2,TOMM40,AXL,TNF,ANXA5,SDC4,CYBB,NOLC1,ATP5G1,SLC16A3,RACK1,CFL1,TYROBP,PEA15A,APOE,BCL2L1,MFSD12,DDX39A,ATP1A1,CCT3,NASP,HSP90AA1,SLC25A5,FLNA,KCNJ2,TMED3,TXN1,CACNA1…
macromolecule metabolic process	GO:0043170	1.86352e-10	9.72967	12286	406	259	26944	CTSB,LPL,CST7,CTSZ,MIF,CCL4,CTSD,GAPDH,RPS2,CSTB,CCL3,CD83,CSF1,PKM,NPM1,HIF1A,EIF4A1,PTMA,RPSA,ANK,SDF2L1,CD74,PPIA,ITGAX,MCM5,GNAS,MCM6,GUSB,ATF3,LILRB4A,HELLS,YBX1,C5AR1,NCL,CPD,FAM20C,PLAUR,IGF1,MCM2,HSP90AB1,MCM3,HSPA5,PCNA,NME1,SPP1,PGK1,RPL41,MCM4,ACTG1,NPC2,C3AR1,LIG1,HSPA8,CBX5,APBB2,IL4I1,TLR2,CADM1,CYBA,CALR,NHP2,EEF1A1,PDGFA,HINT1,FAM162A,RPL10A,AXL,HAT1,ID2,TNF,GNL3,CYBB,PLD3,RPS8,EE…
regulation of response to stimulus	GO:0048583	2.08611e-10	9.68066	3987	406	118	26944	LPL,CD63,CST7,MIF,CD9,ATP6V0C,CCL4,CTSD,GAPDH,LGALS3,CCL3,CSF1,NPM1,HIF1A,PRDX1,CCL6,CD74,PPIA,GNAS,ATF3,LILRB4A,HELLS,C5AR1,NCL,FAM20C,PLAUR,IGF1,HSP90AB1,HSPA5,PCNA,SLC15A3,ACTG1,STMN1,C3AR1,HSPA8,IL4I1,TLR2,CADM1,CYBA,CALR,PDGFA,HINT1,AXL,TNF,ANXA5,EEF1E1,LGALS1,CCL12,SULF2,RACK1,TYROBP,PEA15A,MANF,APOE,BCL2L1,GOT1,EIF3A,HSP90AA1,SLC25A5,FLNA,STUB1,VEGFB,BANF1,BCL2A1D,G3BP1,DTNBP1,DUSP3,PLEK,M…
gene expression	GO:0010467	2.26299e-10	9.64532	9403	406	214	26944	LPL,CTSZ,MIF,CCL4,GAPDH,RPS2,CCL3,CD83,CSF1,PKM,NPM1,HIF1A,EIF4A1,PTMA,RPSA,ANK,SDF2L1,CD74,PPIA,ITGAX,GNAS,ATF3,LILRB4A,HELLS,YBX1,C5AR1,NCL,CPD,PLAUR,IGF1,HSP90AB1,HSPA5,PCNA,NME1,SPP1,PGK1,RPL41,ACTG1,NPC2,C3AR1,HSPA8,CBX5,APBB2,IL4I1,TLR2,CADM1,CYBA,CALR,NHP2,EEF1A1,HINT1,RPL10A,AXL,HAT1,ID2,TNF,GNL3,CYBB,PLD3,RPS8,EEF1E1,HNRNPAB,RPS5,PHGDH,NAA50,NOLC1,DNMT1,BOLA2,EIF5A,RPS26,SULF2,RACK1,RBM3…
response to oxygen-containing compound	GO:1901700	2.92761e-10	9.53349	2077	406	77	26944	LPL,MIF,CTSD,CCL3,CD68,PKM,HIF1A,PRDX1,CXCL16,GNAS,MT1,LILRB4A,C5AR1,NCL,IGF1,PCNA,SPP1,RANBP1,HSPA8,TLR2,CALR,AXL,TNF,ANXA5,CYBB,DNMT1,RACK1,CFL1,BCL2L1,GOT1,NASP,HSP90AA1,FLNA,TXN1,CACNA1A,RPLP0,DTNBP1,MAPKAPK2,GPI1,TOMM20,EPRS,HMOX1,EIF2S1,HMGB2,VCAM1,SRSF2,SLC2A1,TREM2,GRN,ARPC2,EIF4G1,NFKBIZ,HSP90B1,CD180,AKR1A1,H2AZ1,PDIA3,LIPA,EEF1B2,ARPC1B,PFKL,SERPINE1,SCD2,RPL27,MAT2A,B2M,CTSL,RPL23,MT-…
macromolecule biosynthetic process	GO:0009059	3.20328e-10	9.4944	9868	406	221	26944	LPL,CTSZ,MIF,CCL4,GAPDH,RPS2,CCL3,CD83,CSF1,PKM,NPM1,HIF1A,EIF4A1,PTMA,RPSA,ANK,SDF2L1,CD74,PPIA,ITGAX,GNAS,ATF3,LILRB4A,HELLS,YBX1,C5AR1,NCL,CPD,PLAUR,IGF1,HSP90AB1,HSPA5,PCNA,NME1,SPP1,PGK1,RPL41,ACTG1,NPC2,C3AR1,LIG1,HSPA8,CBX5,APBB2,IL4I1,TLR2,CADM1,CYBA,CALR,NHP2,EEF1A1,HINT1,RPL10A,AXL,HAT1,ID2,TNF,GNL3,CYBB,PLD3,RPS8,EEF1E1,HNRNPAB,RPS5,PHGDH,NAA50,NOLC1,DNMT1,BOLA2,EIF5A,RPS26,SULF2,RACK1…
regulation of protein stability	GO:0031647	8.05473e-10	9.09395	313	406	27	26944	GAPDH,NPM1,IGF1,HSP90AB1,HSPA8,APBB2,CALR,TYROBP,CCT3,HSP90AA1,FLNA,STUB1,ATP1B3,CCT8,HSPD1,CCT2,RPL11,PPIB,GRN,CTSA,CCT5,BAG1,GLMP,CCT6A,RPL5,RPL23,SERF2
intrinsic apoptotic signaling pathway	GO:0097193	9.37756e-10	9.02791	315	406	27	26944	MIF,HIF1A,BCL2A1B,CD74,PPIA,HELLS,PLAUR,HINT1,TNF,RACK1,BCL2L1,BCL2A1D,HMOX1,MYBBP1A,CRIP1,RPS27L,BAX,P4HB,IER3,ERP29,RPL11,CYCS,TREM2,ENO1,CDKN1A,VDAC2,CEBPB
innate immune response	GO:0045087	1.53866e-09	8.81286	977	406	48	26944	MIF,CCL4,GAPDH,CCL3,CSF1,PRDX1,CCL6,CD74,CXCL16,SLC15A3,ACTG1,HSPA8,TLR2,CADM1,CYBA,AXL,TNF,CYBB,PLD3,PLEKHM2,CCL12,TYROBP,APOE,HSP90AA1,BANF1,G3BP1,MAPKAPK2,EPRS,RPS19,HMGB2,BST2,HSPD1,CALM1,DDX21,C1QBP,PPP1R14B,TREM2,GRN,NFKBIZ,CCL9,CD180,H2-K1,NINJ1,IFITM3,B2M,H2-AB1,RPL39,NFKBIA
chaperone-mediated protein folding	GO:0061077	1.64317e-09	8.78432	65	406	14	26944	SDF2L1,CD74,HSPA5,HSPA8,CCT3,CCT8,FKBP2,CCT2,PPIB,CCT5,BAG1,DNAJB14,HSPE1,CCT6A
regulation of metabolic process	GO:0019222	1.72936e-09	8.76211	6882	406	169	26944	LPL,CST7,CTSZ,MIF,CCL4,GAPDH,CSTB,CCL3,CD83,CSF1,PKM,NPM1,HIF1A,PTMA,CD74,PPIA,ITGAX,GNAS,ATF3,LILRB4A,HELLS,YBX1,C5AR1,NCL,FAM20C,PLAUR,IGF1,HSP90AB1,HSPA5,PCNA,NME1,SPP1,ACTG1,C3AR1,HSPA8,CBX5,APBB2,IL4I1,TLR2,CADM1,CYBA,CALR,EEF1A1,HCAR2,PDGFA,HINT1,FAM162A,AXL,HAT1,ID2,TNF,GNL3,CYBB,PLD3,EEF1E1,HNRNPAB,PHGDH,NOLC1,DNMT1,EIF5A,RPS26,SULF2,RACK1,CFL1,RBM3,TYROBP,MCM7,RBL1,APOE,BCL2L1,GOT1,MFSD1…
anatomical structure development	GO:0048856	2.01626e-09	8.69545	6269	406	158	26944	CTSB,LPL,CD63,CST7,CTSZ,CD9,LGALS3,CCL3,CD83,CSF1,PKM,HIF1A,ANK,ALDOA,CD74,PPIA,ITGAX,GNAS,MYO1E,ATF3,LILRB4A,HELLS,YBX1,C5AR1,NES,NCL,FAM20C,PLAUR,APLP2,IGF1,MCM2,HSP90AB1,HSPA5,PCNA,ANP32B,NME1,SPP1,PGK1,TUBB5,ACTG1,STMN1,RANBP1,C3AR1,HSPA8,APBB2,IL4I1,TLR2,CADM1,RAN,NRP2,CALR,TAGLN2,RHOC,PDGFA,AXL,ID2,TNF,SDC4,CYBB,PLD3,MARCKSL1,HNRNPAB,NAP1L1,PHGDH,LGALS1,NOLC1,CCL12,DNMT1,EIF5A,SULF2,RACK1,C…
leukocyte migration	GO:0050900	2.05001e-09	8.68824	378	406	29	26944	MIF,CD9,CCL4,LGALS3,CCL3,CSF1,CCL6,CD74,PPIA,CXCL16,C5AR1,SPP1,C3AR1,CADM1,CALR,TNF,CCL12,VEGFB,RPS19,VCAM1,C1QBP,PPIB,TREM2,CCL9,SERPINE1,NINJ1,S1PR1,IL1A,ICAM1
biological regulation	GO:0065007	2.08158e-09	8.68161	13527	406	274	26944	CTSB,LPL,CD63,CST7,CTSZ,MIF,CD9,ATP6V0C,CCL4,CTSD,GAPDH,LGALS3,CSTB,CCL3,CD83,CD68,CSF1,PKM,NPM1,HIF1A,PTMA,PRDX1,BCL2A1B,GPR84,ANK,ALDOA,CCL6,SDF2L1,FTH1,CD74,PPIA,CXCL16,ITGAX,CD52,GNAS,MYO1E,BAIAP2L2,MT1,ATF3,LILRB4A,HELLS,YBX1,C5AR1,NES,NCL,SYNGR1,FAM20C,PLAUR,IGF1,MCM2,HSP90AB1,LDHA,HSPA5,PCNA,ANP32B,NME1,SPP1,PGK1,TUBB5,SLC15A3,FXYD5,ACTG1,STMN1,RANBP1,C3AR1,HSPA8,CBX5,APBB2,IL4I1,TLR2,CADM…
positive regulation of cellular component organization	GO:0051130	2.18528e-09	8.66049	1248	406	55	26944	CD63,LGALS3,HIF1A,BAIAP2L2,NES,PLAUR,IGF1,HSPA5,NME1,RANBP1,HSPA8,CYBA,GPR65,CALR,RHOC,FAM162A,AXL,TNF,GNL3,SDC4,EIF5A,RACK1,CFL1,TYROBP,ADAMTS1,APOE,BCL2L1,CCT3,HSP90AA1,SLC25A5,FLNA,STUB1,SIVA1,G3BP1,DTNBP1,DUSP3,PLEK,CCT8,SMC2,PEBP1,BAX,CCT2,TREM2,GRN,ARPC2,CCT5,EIF4G1,SERPINE2,RPL4,SERPINE1,CCT6A,B2M,IL1A,ICAM1,SGK1
positive regulation of cellular biosynthetic process	GO:0031328	2.199e-09	8.65777	2799	406	91	26944	LPL,MIF,CCL4,GAPDH,CCL3,CD83,CSF1,PKM,NPM1,HIF1A,PTMA,CD74,ITGAX,ATF3,YBX1,C5AR1,NCL,IGF1,HSP90AB1,SPP1,ACTG1,C3AR1,HSPA8,APBB2,IL4I1,TLR2,CADM1,CYBA,CALR,ID2,TNF,GNL3,CYBB,HNRNPAB,NOLC1,DNMT1,EIF5A,SULF2,RBM3,TYROBP,APOE,BCL2L1,CCT3,HSP90AA1,MRPL12,G3BP1,DTNBP1,MAPKAPK2,GPI1,CCT8,IFRD1,MYBBP1A,HMGB2,HSPD1,DDX21,RPS27L,ATAD2,CCT2,ERP29,RPL11,MYDGF,TREM2,CCT5,EIF4G1,HNRNPA1,NFKBIZ,ENO1,GLMP,H2AZ1,…
purine ribonucleoside triphosphate metabolic process	GO:0009205	2.38968e-09	8.62166	254	406	24	26944	GAPDH,PKM,HIF1A,TPI1,ALDOA,IGF1,NME1,PGK1,HSPA8,PGAM1,RAN,IMPDH2,ATP5G1,BCL2L1,GPI1,IER3,TREM2,ATP5B,ENO1,LIPA,PFKL,NDUFA1,MT-ND1,ATP5E
nucleoside triphosphate metabolic process	GO:0009141	2.63127e-09	8.57983	279	406	25	26944	GAPDH,PKM,HIF1A,TPI1,ALDOA,IGF1,NME1,PGK1,HSPA8,PGAM1,RAN,IMPDH2,ATP5G1,DUT,BCL2L1,GPI1,IER3,TREM2,ATP5B,ENO1,LIPA,PFKL,NDUFA1,MT-ND1,ATP5E
transport	GO:0006810	2.77358e-09	8.55696	4397	406	123	26944	CD63,MIF,FTL1,CD9,ATP6V0C,LGALS3,CCL3,NPM1,HIF1A,BCL2A1B,ANK,FTH1,CD74,PPIA,CXCL16,GNAS,MYO1E,LILRB4A,YBX1,NCL,SYNGR1,IGF1,HSP90AB1,HSPA5,ANP32B,NME1,SPP1,SLC15A3,FXYD5,ACTG1,NPC2,RANBP1,HSPA8,TLR2,RAN,CYBA,ATOX1,CALR,HCAR2,TOMM40,AXL,TNF,ANXA5,SDC4,CYBB,NOLC1,ATP5G1,SLC16A3,RACK1,CFL1,TYROBP,PEA15A,APOE,BCL2L1,MFSD12,DDX39A,ATP1A1,NASP,HSP90AA1,SLC25A5,FLNA,KCNJ2,TMED3,TXN1,CACNA1A,PLIN2,BCL2A1D…
cell migration	GO:0016477	3.16642e-09	8.49943	1538	406	62	26944	CD63,MIF,CD9,CCL4,LGALS3,CCL3,CSF1,HIF1A,ALDOA,CCL6,CD74,PPIA,CXCL16,ITGAX,C5AR1,IGF1,HSPA5,SPP1,ACTG1,STMN1,C3AR1,APBB2,CADM1,NRP2,CALR,RHOC,PDGFA,AXL,TNF,SDC4,CCL12,RACK1,CFL1,ADAMTS1,APOE,HSP90AA1,FLNA,VEGFB,DUSP3,GPI1,RPS19,HMOX1,HMGB2,BST2,VCAM1,BAX,C1QBP,PPIB,TREM2,GRN,ARPC2,ATP5B,CCL9,PLAU,CCRL2,SERPINE1,NINJ1,TMSB10,S1PR1,IL1A,EGR1,ICAM1
homeostatic process	GO:0042592	3.6362e-09	8.43935	1835	406	69	26944	LPL,MIF,FTL1,ATP6V0C,CCL3,CSF1,NPM1,HIF1A,PRDX1,ANK,ALDOA,FTH1,CD74,GNAS,MT1,LILRB4A,APLP2,IGF1,SPP1,NPC2,APBB2,CYBA,ATOX1,HCAR2,AXL,ID2,TNF,MARCKSL1,BOLA2,RACK1,APOE,GOT1,ATP1A1,SLC25A5,FLNA,TXN1,RPS17,CACNA1A,SIVA1,GPI1,TXNRD1,ATP1B3,RPS19,HMOX1,HMGB2,VCAM1,CALM1,BAX,CREG1,SLC2A1,TREM2,GRN,EIF4G1,ATP5B,NFKBIZ,LIPA,CDK6,ATP6V1C1,ATP6AP2,B2M,S1PR1,IL1A,SQSTM1,SOAT1,EGR1,RPS24,ICAM1,SGK1,CEBPB
positive regulation of biosynthetic process	GO:0009891	3.84924e-09	8.41463	2827	406	91	26944	LPL,MIF,CCL4,GAPDH,CCL3,CD83,CSF1,PKM,NPM1,HIF1A,PTMA,CD74,ITGAX,ATF3,YBX1,C5AR1,NCL,IGF1,HSP90AB1,SPP1,ACTG1,C3AR1,HSPA8,APBB2,IL4I1,TLR2,CADM1,CYBA,CALR,ID2,TNF,GNL3,CYBB,HNRNPAB,NOLC1,DNMT1,EIF5A,SULF2,RBM3,TYROBP,APOE,BCL2L1,CCT3,HSP90AA1,MRPL12,G3BP1,DTNBP1,MAPKAPK2,GPI1,CCT8,IFRD1,MYBBP1A,HMGB2,HSPD1,DDX21,RPS27L,ATAD2,CCT2,ERP29,RPL11,MYDGF,TREM2,CCT5,EIF4G1,HNRNPA1,NFKBIZ,ENO1,GLMP,H2AZ1,…
ribosome assembly	GO:0042255	3.94365e-09	8.4041	69	406	14	26944	RPSA,RPS5,RPLP0,RPS19,RPS27L,C1QBP,RPS15,EIF1A,RPL11,RPL6,RPL24,RPL5,RPS25,RPL38
regulation of apoptotic signaling pathway	GO:2001233	4.25414e-09	8.37119	417	406	30	26944	MIF,LGALS3,HIF1A,CD74,PPIA,ATF3,HELLS,PLAUR,IGF1,TNF,EEF1E1,RACK1,PEA15A,BCL2L1,SLC25A5,HMOX1,HMGB2,BAX,P4HB,IER3,ERP29,RPL11,TREM2,ENO1,PDIA3,VDAC2,SERPINE1,CTSL,CTSC,ICAM1
ribonucleoside triphosphate metabolic process	GO:0009199	4.66809e-09	8.33086	262	406	24	26944	GAPDH,PKM,HIF1A,TPI1,ALDOA,IGF1,NME1,PGK1,HSPA8,PGAM1,RAN,IMPDH2,ATP5G1,BCL2L1,GPI1,IER3,TREM2,ATP5B,ENO1,LIPA,PFKL,NDUFA1,MT-ND1,ATP5E
purine nucleoside triphosphate metabolic process	GO:0009144	4.66809e-09	8.33086	262	406	24	26944	GAPDH,PKM,HIF1A,TPI1,ALDOA,IGF1,NME1,PGK1,HSPA8,PGAM1,RAN,IMPDH2,ATP5G1,BCL2L1,GPI1,IER3,TREM2,ATP5B,ENO1,LIPA,PFKL,NDUFA1,MT-ND1,ATP5E
positive regulation of macromolecule biosynthetic process	GO:0010557	4.77281e-09	8.32123	2697	406	88	26944	LPL,MIF,CCL4,GAPDH,CCL3,CD83,CSF1,PKM,NPM1,HIF1A,PTMA,CD74,ITGAX,ATF3,YBX1,C5AR1,NCL,IGF1,SPP1,ACTG1,C3AR1,HSPA8,APBB2,IL4I1,TLR2,CADM1,CYBA,CALR,ID2,TNF,GNL3,CYBB,HNRNPAB,NOLC1,DNMT1,EIF5A,SULF2,RBM3,TYROBP,APOE,CCT3,HSP90AA1,MRPL12,G3BP1,DTNBP1,MAPKAPK2,GPI1,CCT8,IFRD1,MYBBP1A,HMGB2,HSPD1,DDX21,RPS27L,ATAD2,CCT2,ERP29,RPL11,MYDGF,TREM2,CCT5,EIF4G1,HNRNPA1,NFKBIZ,ENO1,GLMP,H2AZ1,DEK,H2-K1,PABPC1…
intracellular signal transduction	GO:0035556	5.40075e-09	8.26755	2610	406	86	26944	MIF,ATP6V0C,CCL4,GAPDH,CCL3,CSF1,NPM1,HIF1A,PRDX1,BCL2A1B,CCL6,CD74,PPIA,GNAS,MT1,ATF3,LILRB4A,HELLS,C5AR1,PLAUR,IGF1,STMN1,C3AR1,TLR2,CALR,RHOC,PDGFA,HINT1,AXL,TNF,EEF1E1,NCEH1,CCL12,RACK1,TOPBP1,PEA15A,APOE,BCL2L1,EIF3A,FLNA,VEGFB,BCL2A1D,DUSP3,PLEK,MAPKAPK2,EPRS,HMOX1,DGKZ,TIPIN,MYBBP1A,CRIP1,VCAM1,CALM1,DDX21,PEBP1,RPS27L,BAX,C1QBP,RPS15,P4HB,IER3,ERP29,RPL11,CYCS,MYDGF,TREM2,ARPC2,CCL9,ENO1,…
regulation of biological process	GO:0050789	5.91795e-09	8.22783	13144	406	267	26944	LPL,CD63,CST7,CTSZ,MIF,CD9,ATP6V0C,CCL4,CTSD,GAPDH,LGALS3,CSTB,CCL3,CD83,CD68,CSF1,PKM,NPM1,HIF1A,PTMA,PRDX1,BCL2A1B,GPR84,ANK,ALDOA,CCL6,SDF2L1,FTH1,CD74,PPIA,CXCL16,ITGAX,GNAS,MYO1E,BAIAP2L2,MT1,ATF3,LILRB4A,HELLS,YBX1,C5AR1,NES,NCL,SYNGR1,FAM20C,PLAUR,IGF1,MCM2,HSP90AB1,LDHA,HSPA5,PCNA,ANP32B,NME1,SPP1,PGK1,TUBB5,SLC15A3,FXYD5,ACTG1,STMN1,RANBP1,C3AR1,HSPA8,CBX5,APBB2,IL4I1,TLR2,CADM1,RAN,NRP2…
defense response to other organism	GO:0098542	6.08906e-09	8.21545	1281	406	55	26944	MIF,CCL4,GAPDH,CCL3,CSF1,PRDX1,CCL6,CD74,CXCL16,ITGAX,C5AR1,SLC15A3,ACTG1,HSPA8,TLR2,CADM1,CYBA,AXL,TNF,CYBB,PLD3,PLEKHM2,CCL12,TYROBP,APOE,BCL2L1,HSP90AA1,BANF1,LYZ2,G3BP1,MAPKAPK2,EPRS,RPS19,HMGB2,BST2,HSPD1,CALM1,DDX21,C1QBP,PPP1R14B,TREM2,GRN,COTL1,NFKBIZ,CCL9,CD180,H2-K1,SERPINE1,NINJ1,IFITM3,B2M,H2-AB1,RPL39,NFKBIA,CEBPB
regulation of response to stress	GO:0080134	9.22456e-09	8.03505	1374	406	57	26944	LPL,CST7,MIF,CD9,CCL3,NPM1,HIF1A,PRDX1,CD74,PPIA,PLAUR,IGF1,HSPA5,PCNA,SLC15A3,ACTG1,HSPA8,TLR2,CADM1,CYBA,PDGFA,TNF,ANXA5,EEF1E1,LGALS1,TYROBP,MANF,APOE,BCL2L1,HSP90AA1,FLNA,VEGFB,BANF1,MAPKAPK2,EPRS,RPS19,HMGB2,HSPD1,BAX,C1QBP,IER3,ERP29,TREM2,GRN,NFKBIZ,ENO1,SERPINE2,DEK,ABHD12,PLAU,H2-K1,SERPINE1,NINJ1,IL1A,CTSC,NFKBIA,CEBPB
regulation of cellular process	GO:0050794	1.10721e-08	7.95577	12593	406	258	26944	LPL,CD63,CST7,CTSZ,MIF,CD9,ATP6V0C,CCL4,CTSD,GAPDH,LGALS3,CCL3,CD83,CSF1,PKM,NPM1,HIF1A,PTMA,PRDX1,BCL2A1B,GPR84,ALDOA,CCL6,SDF2L1,FTH1,CD74,PPIA,CXCL16,ITGAX,GNAS,MYO1E,BAIAP2L2,MT1,ATF3,LILRB4A,HELLS,YBX1,C5AR1,NES,NCL,SYNGR1,FAM20C,PLAUR,IGF1,MCM2,HSP90AB1,LDHA,HSPA5,PCNA,ANP32B,NME1,SPP1,TUBB5,SLC15A3,ACTG1,STMN1,RANBP1,C3AR1,HSPA8,CBX5,APBB2,IL4I1,TLR2,CADM1,RAN,NRP2,CYBA,GPR65,ATOX1,CALR,HS…
developmental process	GO:0032502	1.11568e-08	7.95246	6854	406	166	26944	CTSB,LPL,CD63,CST7,CTSZ,CD9,LGALS3,CCL3,CD83,CSF1,PKM,HIF1A,ANK,ALDOA,CD74,PPIA,ITGAX,GNAS,MYO1E,ATF3,LILRB4A,HELLS,YBX1,C5AR1,NES,NCL,FAM20C,PLAUR,APLP2,IGF1,MCM2,HSP90AB1,HSPA5,PCNA,ANP32B,NME1,SPP1,PGK1,TUBB5,ACTG1,STMN1,RANBP1,C3AR1,HSPA8,APBB2,IL4I1,TLR2,CADM1,RAN,NRP2,CALR,TAGLN2,RHOC,PDGFA,AXL,ID2,TNF,GNL3,SDC4,CYBB,PLD3,MARCKSL1,HNRNPAB,NAP1L1,PHGDH,LGALS1,GM1673,NOLC1,CCL12,DNMT1,EIF5A,S…
positive regulation of response to external stimulus	GO:0032103	1.43873e-08	7.84202	654	406	37	26944	LPL,MIF,CCL3,CSF1,CD74,C5AR1,SLC15A3,C3AR1,HSPA8,TLR2,CADM1,CYBA,CALR,TNF,LGALS1,TYROBP,HSP90AA1,FLNA,VEGFB,BANF1,MAPKAPK2,RPS19,HMGB2,HSPD1,C1QBP,TREM2,GRN,NFKBIZ,CD180,PLAU,H2-K1,SERPINE1,NINJ1,S1PR1,CTSC,NFKBIA,CEBPB
neuron apoptotic process	GO:0051402	1.46042e-08	7.83552	354	406	27	26944	CTSB,GAPDH,CCL3,NPM1,HIF1A,MT1,C5AR1,NES,HSP90AB1,FAM162A,AXL,TNF,APOE,BCL2L1,VEGFB,CACNA1A,GPI1,HMOX1,HSPD1,BAX,TREM2,GRN,BAG1,SET,CCND1,EGR1,CEBPB
regulation of cytokine production	GO:0001817	1.47055e-08	7.83252	824	406	42	26944	LPL,MIF,CCL4,GAPDH,CCL3,CD83,HIF1A,CD74,LILRB4A,C5AR1,NCL,IGF1,HSP90AB1,C3AR1,TLR2,CADM1,CYBA,AXL,TNF,CYBB,PLD3,SULF2,TYROBP,HSP90AA1,BANF1,G3BP1,MAPKAPK2,HMOX1,HMGB2,BST2,HSPD1,DDX21,C1QBP,TREM2,SRGN,H2-K1,SERPINE1,ATP6AP2,B2M,IL1A,EGR1,CEBPB
leukocyte chemotaxis	GO:0030595	1.52778e-08	7.81594	229	406	22	26944	MIF,CCL4,LGALS3,CCL3,CSF1,CCL6,CD74,PPIA,CXCL16,C5AR1,SPP1,C3AR1,CALR,CCL12,VEGFB,RPS19,C1QBP,PPIB,CCL9,SERPINE1,NINJ1,S1PR1
multicellular organism development	GO:0007275	1.55832e-08	7.80734	4879	406	130	26944	CST7,CTSZ,CD9,CCL3,CD83,CSF1,PKM,HIF1A,ANK,CD74,PPIA,ITGAX,GNAS,MYO1E,LILRB4A,HELLS,YBX1,C5AR1,NES,NCL,FAM20C,PLAUR,APLP2,IGF1,HSPA5,PCNA,ANP32B,NME1,SPP1,PGK1,ACTG1,STMN1,RANBP1,C3AR1,HSPA8,APBB2,IL4I1,TLR2,CADM1,RAN,NRP2,CALR,PDGFA,AXL,ID2,TNF,SDC4,CYBB,MARCKSL1,NAP1L1,PHGDH,LGALS1,NOLC1,CCL12,DNMT1,SULF2,RACK1,CFL1,TYROBP,ADAMTS1,DUT,MANF,APOE,BCL2L1,NAB2,NASP,HSP90AA1,FLNA,SSR2,VEGFB,DNAJB11,…
regulation of cellular metabolic process	GO:0031323	1.60017e-08	7.79584	6425	406	158	26944	LPL,CTSZ,MIF,CCL4,GAPDH,CCL3,CD83,CSF1,PKM,NPM1,HIF1A,PTMA,CD74,PPIA,ITGAX,GNAS,ATF3,LILRB4A,HELLS,YBX1,C5AR1,NCL,FAM20C,PLAUR,IGF1,HSP90AB1,PCNA,NME1,SPP1,ACTG1,C3AR1,HSPA8,CBX5,APBB2,IL4I1,TLR2,CADM1,CYBA,CALR,EEF1A1,PDGFA,HINT1,AXL,HAT1,ID2,TNF,GNL3,CYBB,PLD3,EEF1E1,HNRNPAB,PHGDH,NOLC1,DNMT1,EIF5A,RPS26,SULF2,RACK1,RBM3,TYROBP,MCM7,RBL1,APOE,BCL2L1,MFSD12,ATP1A1,NAB2,CCT3,LSM2,HSP90AA1,SLC25A5…
regulation of localization	GO:0032879	1.64232e-08	7.78454	2161	406	75	26944	LPL,CD63,MIF,CTSD,LGALS3,CCL3,NPM1,HIF1A,CD74,PPIA,GNAS,LILRB4A,IGF1,HSP90AB1,ANP32B,SPP1,FXYD5,ACTG1,HSPA8,TLR2,RAN,CYBA,CALR,HCAR2,AXL,TNF,GNL3,ANXA5,SDC4,HNRNPAB,PLEKHM2,NOLC1,RACK1,CFL1,TYROBP,PEA15A,APOE,BCL2L1,ATP1A1,CCT3,HSP90AA1,SLC25A5,FLNA,KCNJ2,TXN1,CACNA1A,PLIN2,SIVA1,DTNBP1,EPRS,ATP1B3,HMOX1,CCT8,CALM1,RSL1D1,BAX,IER3,CCT2,ERP29,TREM2,ARPC2,CCT5,EIF4G1,SERPINE2,PFKL,SERPINE1,CCT6A,LR…
cytokine production	GO:0001816	1.85269e-08	7.7322	830	406	42	26944	LPL,MIF,CCL4,GAPDH,CCL3,CD83,HIF1A,CD74,LILRB4A,C5AR1,NCL,IGF1,HSP90AB1,C3AR1,TLR2,CADM1,CYBA,AXL,TNF,CYBB,PLD3,SULF2,TYROBP,HSP90AA1,BANF1,G3BP1,MAPKAPK2,HMOX1,HMGB2,BST2,HSPD1,DDX21,C1QBP,TREM2,SRGN,H2-K1,SERPINE1,ATP6AP2,B2M,IL1A,EGR1,CEBPB
premeiotic DNA replication	GO:0006279	2.45329e-08	7.61025	6	406	6	26944	MCM5,MCM6,MCM2,MCM3,MCM4,MCM7
myeloid leukocyte migration	GO:0097529	2.77834e-08	7.55621	236	406	22	26944	MIF,CD9,CCL4,LGALS3,CCL3,CSF1,CCL6,CD74,PPIA,C5AR1,SPP1,C3AR1,CCL12,VEGFB,RPS19,C1QBP,PPIB,TREM2,CCL9,SERPINE1,NINJ1,IL1A
response to wounding	GO:0009611	2.88588e-08	7.53972	541	406	33	26944	CD9,HIF1A,PPIA,GNAS,LILRB4A,PLAUR,IGF1,AI506816,ACTG1,RHOC,PDGFA,AXL,TNF,ANXA5,SDC4,SULF2,TYROBP,APOE,FLNA,VEGFB,DTNBP1,PLEK,HMOX1,BAX,TREM2,GRN,NFKBIZ,CDKN1A,SERPINE2,PDIA3,PLAU,SERPINE1,IL1A
rRNA processing	GO:0006364	3.08191e-08	7.51118	214	406	21	26944	NPM1,NCL,NHP2,RPS8,RPL14,RPS17,PA2G4,RPS19,GAR1,RPS16,RPL35,RSL1D1,DDX21,RPS15,NOP10,RPL11,RPL7A,RPL27,RPL5,RPS25,RPS24
positive regulation of cell motility	GO:2000147	3.24825e-08	7.48835	607	406	35	26944	LGALS3,CCL3,CSF1,HIF1A,ALDOA,CD74,CXCL16,ITGAX,C5AR1,IGF1,HSPA5,ACTG1,C3AR1,CALR,RHOC,PDGFA,CCL12,RACK1,CFL1,ADAMTS1,FLNA,VEGFB,GPI1,HMOX1,C1QBP,TREM2,GRN,ARPC2,ATP5B,PLAU,SERPINE1,S1PR1,IL1A,EGR1,ICAM1
positive regulation of cell migration	GO:0030335	3.57897e-08	7.44624	577	406	34	26944	LGALS3,CCL3,CSF1,HIF1A,ALDOA,CD74,CXCL16,ITGAX,C5AR1,IGF1,HSPA5,ACTG1,C3AR1,CALR,RHOC,PDGFA,CCL12,RACK1,ADAMTS1,FLNA,VEGFB,GPI1,HMOX1,C1QBP,TREM2,GRN,ARPC2,ATP5B,PLAU,SERPINE1,S1PR1,IL1A,EGR1,ICAM1
defense response to symbiont	GO:0140546	4.25762e-08	7.37083	1150	406	50	26944	MIF,CCL4,GAPDH,CCL3,CSF1,PRDX1,CCL6,CD74,CXCL16,ITGAX,SLC15A3,ACTG1,HSPA8,TLR2,CADM1,CYBA,AXL,TNF,CYBB,PLD3,PLEKHM2,CCL12,TYROBP,APOE,BCL2L1,HSP90AA1,BANF1,G3BP1,MAPKAPK2,EPRS,RPS19,HMGB2,BST2,HSPD1,CALM1,DDX21,C1QBP,PPP1R14B,TREM2,GRN,NFKBIZ,CCL9,CD180,H2-K1,NINJ1,IFITM3,B2M,H2-AB1,RPL39,NFKBIA
regulation of signal transduction	GO:0009966	4.55262e-08	7.34174	3005	406	92	26944	CD63,MIF,ATP6V0C,CCL4,CTSD,GAPDH,LGALS3,CCL3,CSF1,NPM1,HIF1A,PRDX1,CCL6,CD74,PPIA,GNAS,ATF3,LILRB4A,HELLS,C5AR1,NCL,FAM20C,PLAUR,IGF1,HSP90AB1,HSPA5,SLC15A3,STMN1,HSPA8,TLR2,CADM1,CYBA,CALR,PDGFA,HINT1,AXL,TNF,EEF1E1,CCL12,SULF2,RACK1,PEA15A,APOE,BCL2L1,GOT1,EIF3A,SLC25A5,FLNA,STUB1,VEGFB,BANF1,G3BP1,DTNBP1,DUSP3,PLEK,EPRS,HMOX1,DGKZ,HMGB2,CALM1,DDX21,PEBP1,BAX,C1QBP,RPS15,P4HB,IER3,ERP29,RPL11,M…
positive regulation of cytokine production	GO:0001819	5.51259e-08	7.25864	523	406	32	26944	LPL,MIF,CCL4,GAPDH,CCL3,CD83,HIF1A,CD74,C5AR1,NCL,C3AR1,TLR2,CADM1,CYBA,TNF,CYBB,SULF2,TYROBP,HSP90AA1,G3BP1,MAPKAPK2,HMGB2,HSPD1,DDX21,TREM2,H2-K1,SERPINE1,ATP6AP2,B2M,IL1A,EGR1,CEBPB
cell chemotaxis	GO:0060326	5.7093e-08	7.24342	321	406	25	26944	MIF,CCL4,LGALS3,CCL3,CSF1,CCL6,CD74,PPIA,CXCL16,C5AR1,SPP1,C3AR1,CALR,CCL12,VEGFB,RPS19,HMGB2,VCAM1,C1QBP,PPIB,CCL9,CCRL2,SERPINE1,NINJ1,S1PR1
regulation of cell motility	GO:2000145	5.79673e-08	7.23682	1045	406	47	26944	CD63,MIF,CD9,LGALS3,CCL3,CSF1,HIF1A,ALDOA,CD74,CXCL16,ITGAX,C5AR1,IGF1,HSPA5,ACTG1,STMN1,C3AR1,CALR,RHOC,PDGFA,TNF,ANXA5,SDC4,CCL12,RACK1,CFL1,ADAMTS1,APOE,FLNA,VEGFB,DUSP3,GPI1,HMOX1,BST2,C1QBP,TREM2,GRN,ARPC2,ATP5B,PLAU,SERPINE1,NINJ1,TMSB10,S1PR1,IL1A,EGR1,ICAM1
regulation of response to external stimulus	GO:0032101	6.69699e-08	7.17412	1126	406	49	26944	LPL,CST7,MIF,CD9,CCL3,CSF1,CD74,C5AR1,PLAUR,IGF1,SLC15A3,C3AR1,HSPA8,TLR2,CADM1,CYBA,CALR,PDGFA,TNF,ANXA5,LGALS1,TYROBP,APOE,HSP90AA1,FLNA,VEGFB,BANF1,DUSP3,MAPKAPK2,RPS19,HMGB2,HSPD1,BAX,C1QBP,IER3,TREM2,GRN,NFKBIZ,CD180,SERPINE2,ABHD12,PLAU,H2-K1,SERPINE1,NINJ1,S1PR1,CTSC,NFKBIA,CEBPB
positive regulation of locomotion	GO:0040017	6.95969e-08	7.15741	624	406	35	26944	LGALS3,CCL3,CSF1,HIF1A,ALDOA,CD74,CXCL16,ITGAX,C5AR1,IGF1,HSPA5,ACTG1,C3AR1,CALR,RHOC,PDGFA,CCL12,RACK1,CFL1,ADAMTS1,FLNA,VEGFB,GPI1,HMOX1,C1QBP,TREM2,GRN,ARPC2,ATP5B,PLAU,SERPINE1,S1PR1,IL1A,EGR1,ICAM1
cellular nitrogen compound metabolic process	GO:0034641	6.98483e-08	7.15584	8912	406	198	26944	GAPDH,RPS2,CCL3,PKM,NPM1,HIF1A,EIF4A1,TPI1,PTMA,RPSA,ALDOA,CD74,PPIA,MCM5,GNAS,MCM6,ATF3,LILRB4A,HELLS,YBX1,C5AR1,NCL,IGF1,MCM2,HSP90AB1,LDHA,MCM3,PCNA,NME1,SPP1,PGK1,RPL41,MCM4,C3AR1,LIG1,HSPA8,CBX5,APBB2,IL4I1,PGAM1,RAN,CALR,NHP2,EEF1A1,HINT1,RPL10A,ID2,TNF,GNL3,IMPDH2,PLD3,RPS8,EEF1E1,HNRNPAB,RPS5,NOLC1,DNMT1,ATP5G1,EIF5A,RPS26,RACK1,RBM3,RPL14,MCM7,RBL1,TOPBP1,RPL8,EEF1G,RPS18,DUT,APOE,TKT,RP…
ribosomal small subunit biogenesis	GO:0042274	7.21634e-08	7.14168	101	406	15	26944	NPM1,RPSA,RPS8,RPS5,NOP58,RPS17,RPS19,RPS16,RPS27L,RPS15,RPS12,RPS27A,RPS15A,RPS25,RPS24
regulation of neuron apoptotic process	GO:0043523	7.67442e-08	7.11495	299	406	24	26944	CCL3,NPM1,HIF1A,MT1,C5AR1,NES,HSP90AB1,AXL,TNF,APOE,BCL2L1,VEGFB,CACNA1A,GPI1,HMOX1,HSPD1,BAX,TREM2,GRN,BAG1,SET,CCND1,EGR1,CEBPB
regulation of biosynthetic process	GO:0009889	7.98359e-08	7.0978	5706	406	143	26944	LPL,CTSZ,MIF,CCL4,GAPDH,CCL3,CD83,CSF1,PKM,NPM1,HIF1A,PTMA,CD74,PPIA,ITGAX,GNAS,ATF3,LILRB4A,HELLS,YBX1,C5AR1,NCL,PLAUR,IGF1,HSP90AB1,PCNA,NME1,SPP1,ACTG1,C3AR1,HSPA8,CBX5,APBB2,IL4I1,TLR2,CADM1,CYBA,CALR,PDGFA,HINT1,AXL,HAT1,ID2,TNF,GNL3,CYBB,PLD3,HNRNPAB,PHGDH,NOLC1,DNMT1,EIF5A,RPS26,SULF2,RACK1,RBM3,TYROBP,RBL1,APOE,BCL2L1,GOT1,MFSD12,ATP1A1,NAB2,CCT3,LSM2,HSP90AA1,FLNA,VEGFB,TXN1,BANF1,CACNA1…
negative regulation of neuron apoptotic process	GO:0043524	8.06859e-08	7.0932	202	406	20	26944	NPM1,HIF1A,MT1,C5AR1,NES,HSP90AB1,AXL,APOE,BCL2L1,VEGFB,CACNA1A,GPI1,HMOX1,HSPD1,BAX,GRN,BAG1,SET,CCND1,CEBPB
positive regulation of cell population proliferation	GO:0008284	9.0075e-08	7.0454	1097	406	48	26944	MIF,CSF1,NPM1,HIF1A,CD74,ITGAX,GNAS,ATF3,C5AR1,NES,IGF1,ANP32B,NME1,C3AR1,CYBA,CALR,PDGFA,ID2,TNF,MARCKSL1,NAP1L1,NOLC1,DNMT1,ADAMTS1,BCL2L1,TPD52,SLC25A5,FLNA,VEGFB,GNG5,HMOX1,TIPIN,HMGB2,VCAM1,MYDGF,GRN,CDKN1A,PLAU,H2-K1,IL11RA1,RPS15A,CDK6,COPS9,CCND1,RPL23,S1PR1,IL1A,EGR1
regulation of cell migration	GO:0030334	9.24907e-08	7.0339	984	406	45	26944	CD63,MIF,CD9,LGALS3,CCL3,CSF1,HIF1A,ALDOA,CD74,CXCL16,ITGAX,C5AR1,IGF1,HSPA5,ACTG1,STMN1,C3AR1,CALR,RHOC,PDGFA,TNF,SDC4,CCL12,RACK1,ADAMTS1,APOE,FLNA,VEGFB,DUSP3,GPI1,HMOX1,BST2,C1QBP,TREM2,GRN,ARPC2,ATP5B,PLAU,SERPINE1,NINJ1,TMSB10,S1PR1,IL1A,EGR1,ICAM1
regulation of cellular biosynthetic process	GO:0031326	9.41163e-08	7.02634	5663	406	142	26944	LPL,CTSZ,MIF,CCL4,GAPDH,CCL3,CD83,CSF1,PKM,NPM1,HIF1A,PTMA,CD74,PPIA,ITGAX,GNAS,ATF3,LILRB4A,HELLS,YBX1,C5AR1,NCL,PLAUR,IGF1,HSP90AB1,PCNA,NME1,SPP1,ACTG1,C3AR1,HSPA8,CBX5,APBB2,IL4I1,TLR2,CADM1,CYBA,CALR,PDGFA,HINT1,AXL,HAT1,ID2,TNF,GNL3,CYBB,PLD3,HNRNPAB,PHGDH,NOLC1,DNMT1,EIF5A,RPS26,SULF2,RACK1,RBM3,TYROBP,RBL1,APOE,BCL2L1,MFSD12,ATP1A1,NAB2,CCT3,LSM2,HSP90AA1,FLNA,VEGFB,TXN1,BANF1,CACNA1A,MRP…
canonical glycolysis	GO:0061621	1.16467e-07	6.9338	17	406	8	26944	GAPDH,PKM,TPI1,ALDOA,PGK1,GPI1,ENO1,PFKL
NADH regeneration	GO:0006735	1.16467e-07	6.9338	17	406	8	26944	GAPDH,PKM,TPI1,ALDOA,PGK1,GPI1,ENO1,PFKL
glucose catabolic process to pyruvate	GO:0061718	1.16467e-07	6.9338	17	406	8	26944	GAPDH,PKM,TPI1,ALDOA,PGK1,GPI1,ENO1,PFKL
ATP metabolic process	GO:0046034	1.20911e-07	6.91753	230	406	21	26944	GAPDH,PKM,HIF1A,TPI1,ALDOA,IGF1,PGK1,HSPA8,PGAM1,ATP5G1,BCL2L1,GPI1,IER3,TREM2,ATP5B,ENO1,LIPA,PFKL,NDUFA1,MT-ND1,ATP5E
regulation of macromolecule metabolic process	GO:0060255	1.21911e-07	6.91396	6358	406	154	26944	LPL,CST7,CTSZ,MIF,CCL4,GAPDH,CSTB,CCL3,CD83,CSF1,PKM,NPM1,HIF1A,PTMA,CD74,PPIA,ITGAX,GNAS,ATF3,LILRB4A,HELLS,YBX1,C5AR1,NCL,PLAUR,IGF1,HSP90AB1,HSPA5,PCNA,NME1,SPP1,ACTG1,C3AR1,HSPA8,CBX5,APBB2,IL4I1,TLR2,CADM1,CYBA,CALR,PDGFA,HINT1,FAM162A,AXL,HAT1,ID2,TNF,GNL3,CYBB,PLD3,HNRNPAB,PHGDH,NOLC1,DNMT1,EIF5A,RPS26,SULF2,RACK1,CFL1,RBM3,TYROBP,RBL1,APOE,NAB2,CCT3,LSM2,HSP90AA1,FLNA,STUB1,VEGFB,TXN1,BAN…
leukocyte activation	GO:0045321	1.25318e-07	6.90199	1031	406	46	26944	CST7,MIF,LGALS3,CCL3,CD83,PRDX1,CD74,LILRB4A,HELLS,C5AR1,IGF1,IL4I1,TLR2,AXL,ID2,TNF,SDC4,IMPDH2,LGALS1,TYROBP,TPD52,HSP90AA1,SLC25A5,BCL2A1D,DUSP3,HMOX1,VCAM1,HSPD1,BAX,TREM2,GRN,NFKBIZ,CD180,CDKN1A,LIPA,H2-K1,IL11RA1,CDK6,B2M,CTSL,H2-AB1,IL1A,CTSC,EGR1,ICAM1,CEBPB
immune response	GO:0006955	1.37534e-07	6.86159	1945	406	68	26944	CST7,MIF,CCL4,GAPDH,CCL3,CD68,CSF1,PRDX1,CCL6,FTH1,CD74,CXCL16,LILRB4A,C5AR1,SLC15A3,ACTG1,C3AR1,HSPA8,IL4I1,TLR2,CADM1,CYBA,AXL,TNF,CYBB,PLD3,LGALS1,PLEKHM2,CCL12,TYROBP,APOE,HSP90AA1,BANF1,BCL2A1D,G3BP1,DUSP3,MAPKAPK2,EPRS,RPS19,HMOX1,DGKZ,HMGB2,BST2,HSPD1,CALM1,DDX21,BAX,C1QBP,PPP1R14B,TREM2,GRN,NFKBIZ,CCL9,CD180,PDIA3,LIPA,H2-K1,CCRL2,NINJ1,IFITM3,B2M,CTSL,H2-AB1,IL1A,CTSC,RPL39,NFKBIA,ICAM1
chemotaxis	GO:0006935	1.86467e-07	6.7294	455	406	29	26944	MIF,CCL4,LGALS3,CCL3,CSF1,CCL6,CD74,PPIA,CXCL16,C5AR1,SPP1,C3AR1,NRP2,CALR,PDGFA,CCL12,VEGFB,DUSP3,RPS19,HMGB2,VCAM1,C1QBP,PPIB,TREM2,CCL9,CCRL2,SERPINE1,NINJ1,S1PR1
oxidative phosphorylation	GO:0006119	1.87121e-07	6.72788	146	406	17	26944	COX6A2,TNF,UQCRQ,UQCR10,CYCS,COX5A,ATP5B,COX4I1,UQCR11,COX5B,COX6C,NDUFA1,COX7B,MT-ND1,ATP5E,COX6B1,COX8A
taxis	GO:0042330	2.06863e-07	6.68432	457	406	29	26944	MIF,CCL4,LGALS3,CCL3,CSF1,CCL6,CD74,PPIA,CXCL16,C5AR1,SPP1,C3AR1,NRP2,CALR,PDGFA,CCL12,VEGFB,DUSP3,RPS19,HMGB2,VCAM1,C1QBP,PPIB,TREM2,CCL9,CCRL2,SERPINE1,NINJ1,S1PR1
regulation of locomotion	GO:0040012	2.31661e-07	6.63515	1089	406	47	26944	CD63,MIF,CD9,LGALS3,CCL3,CSF1,HIF1A,ALDOA,CD74,CXCL16,ITGAX,C5AR1,IGF1,HSPA5,ACTG1,STMN1,C3AR1,CALR,RHOC,PDGFA,TNF,ANXA5,SDC4,CCL12,RACK1,CFL1,ADAMTS1,APOE,FLNA,VEGFB,DUSP3,GPI1,HMOX1,BST2,C1QBP,TREM2,GRN,ARPC2,ATP5B,PLAU,SERPINE1,NINJ1,TMSB10,S1PR1,IL1A,EGR1,ICAM1
glucose catabolic process	GO:0006007	2.93898e-07	6.5318	27	406	9	26944	GAPDH,PKM,TPI1,ALDOA,LDHA,PGK1,GPI1,ENO1,PFKL
cell motility	GO:0048870	3.02459e-07	6.51933	1760	406	63	26944	CD63,MIF,CD9,CCL4,LGALS3,CCL3,CSF1,HIF1A,ALDOA,CCL6,CD74,PPIA,CXCL16,ITGAX,C5AR1,IGF1,HSPA5,SPP1,ACTG1,STMN1,C3AR1,APBB2,CADM1,NRP2,CALR,RHOC,PDGFA,AXL,TNF,ANXA5,SDC4,CCL12,RACK1,CFL1,ADAMTS1,APOE,HSP90AA1,FLNA,VEGFB,DUSP3,GPI1,RPS19,HMOX1,HMGB2,BST2,VCAM1,BAX,C1QBP,PPIB,TREM2,GRN,ARPC2,ATP5B,CCL9,PLAU,CCRL2,SERPINE1,NINJ1,TMSB10,S1PR1,IL1A,EGR1,ICAM1
response to organic cyclic compound	GO:0014070	3.03503e-07	6.51784	1137	406	48	26944	CCL3,CD83,NPM1,GNAS,IGF1,PCNA,SPP1,RANBP1,HSPA8,TLR2,RAN,CALR,TNF,CYBB,DNMT1,DUT,BCL2L1,GOT1,ATP1A1,NASP,HSP90AA1,FLNA,PLIN2,RPLP0,DTNBP1,GPI1,TOMM20,EIF2S1,HMGB2,DDX21,SRSF2,GRN,ARPC2,NFKBIZ,HSP90B1,H2AZ1,PDIA3,LIPA,ARPC1B,SLC3A2,RPL27,MAT2A,CTSL,MT-ND1,IL1A,EGR1,NFKBIA,SGK1
regulation of cell adhesion	GO:0030155	3.21601e-07	6.49268	800	406	39	26944	CD63,CD9,CD83,CSF1,CD74,LILRB4A,PLAUR,IGF1,SPP1,ACTG1,IL4I1,CALR,HSD17B12,TNF,SDC4,LGALS1,CFL1,HSP90AA1,FLNA,DUSP3,VCAM1,HSPD1,C1QBP,P4HB,ARPC2,ATP5B,NFKBIZ,SERPINE2,PLAU,H2-K1,CDK6,SERPINE1,NINJ1,B2M,H2-AB1,S1PR1,IL1A,ICAM1,CEBPB
wound healing	GO:0042060	3.32172e-07	6.47864	377	406	26	26944	CD9,HIF1A,PPIA,GNAS,LILRB4A,PLAUR,IGF1,ACTG1,RHOC,PDGFA,AXL,TNF,ANXA5,SDC4,APOE,FLNA,VEGFB,DTNBP1,PLEK,HMOX1,CDKN1A,SERPINE2,PDIA3,PLAU,SERPINE1,IL1A
negative regulation of apoptotic signaling pathway	GO:2001234	3.37909e-07	6.4712	243	406	21	26944	MIF,LGALS3,HIF1A,CD74,PPIA,HELLS,PLAUR,IGF1,TNF,RACK1,PEA15A,BCL2L1,SLC25A5,HMOX1,HMGB2,BAX,IER3,ENO1,VDAC2,SERPINE1,ICAM1
glycolytic process through glucose-6-phosphate	GO:0061620	3.5267e-07	6.45263	19	406	8	26944	GAPDH,PKM,TPI1,ALDOA,PGK1,GPI1,ENO1,PFKL
regulation of cellular component organization	GO:0051128	3.84924e-07	6.41463	2546	406	80	26944	CD63,LGALS3,NPM1,HIF1A,CXCL16,BAIAP2L2,NES,PLAUR,IGF1,MCM2,HSPA5,NME1,TUBB5,ACTG1,STMN1,RANBP1,HSPA8,NRP2,CYBA,GPR65,CALR,RHOC,FAM162A,AXL,TNF,GNL3,SDC4,LGALS1,EIF5A,RACK1,CFL1,TYROBP,ADAMTS1,DUT,APOE,BCL2L1,CCT3,HSP90AA1,SLC25A5,FLNA,STUB1,CACNA1A,SIVA1,G3BP1,DTNBP1,DUSP3,PLEK,CCT8,IFRD1,SMC2,BST2,SEPTIN11,PEBP1,BAX,IER3,CCT2,TREM2,GRN,ARPC2,COTL1,CCT5,EIF4G1,ENO1,CDKN1A,ETF1,SERPINE2,RPL4,SRGN,…
regulation of cell activation	GO:0050865	4.2397e-07	6.37266	633	406	34	26944	CST7,MIF,CD9,LGALS3,CD83,CD74,LILRB4A,IGF1,IL4I1,PDGFA,AXL,ID2,TNF,SDC4,LGALS1,TYROBP,APOE,HSP90AA1,FLNA,DUSP3,PLEK,VCAM1,HSPD1,TREM2,GRN,NFKBIZ,CDKN1A,SERPINE2,H2-K1,B2M,H2-AB1,IL1A,CTSC,CEBPB
positive regulation of cell adhesion	GO:0045785	4.58107e-07	6.33903	504	406	30	26944	CD63,CD83,CSF1,CD74,LILRB4A,PLAUR,IGF1,SPP1,IL4I1,CALR,HSD17B12,TNF,SDC4,LGALS1,CFL1,HSP90AA1,FLNA,VCAM1,HSPD1,C1QBP,P4HB,ARPC2,NFKBIZ,H2-K1,CDK6,NINJ1,B2M,H2-AB1,IL1A,ICAM1
system development	GO:0048731	5.42926e-07	6.26526	4117	406	111	26944	CST7,CTSZ,CD9,CCL3,CSF1,PKM,HIF1A,PPIA,ITGAX,GNAS,MYO1E,LILRB4A,HELLS,C5AR1,NES,NCL,FAM20C,PLAUR,APLP2,IGF1,HSPA5,PCNA,ANP32B,NME1,SPP1,PGK1,ACTG1,STMN1,RANBP1,C3AR1,HSPA8,APBB2,TLR2,CADM1,RAN,NRP2,CALR,PDGFA,AXL,ID2,TNF,SDC4,CYBB,MARCKSL1,NAP1L1,PHGDH,LGALS1,CCL12,DNMT1,SULF2,CFL1,TYROBP,ADAMTS1,DUT,MANF,APOE,BCL2L1,NAB2,NASP,HSP90AA1,FLNA,VEGFB,DNAJB11,CACNA1A,DTNBP1,GNG5,HMOX1,IFRD1,HMGB2,VCAM…
mitotic cell cycle	GO:0000278	5.60322e-07	6.25156	852	406	40	26944	MCM6,NES,IGF1,MCM2,MCM3,PCNA,ANP32B,TUBB5,MCM4,STMN1,RANBP1,HSPA8,RAN,RHOC,ID2,TNF,NAA50,CFL1,RBL1,TOPBP1,ADAMTS1,NASP,FLNA,BANF1,DUSP3,DGKZ,TIPIN,SMC2,CALM1,PEBP1,RPS27L,IER3,TUBA1B,EIF4G1,CDKN1A,LIPA,CDK6,RPL24,CCND1,IL1A
rRNA metabolic process	GO:0016072	5.71654e-07	6.24287	250	406	21	26944	NPM1,NCL,NHP2,RPS8,RPL14,RPS17,PA2G4,RPS19,GAR1,RPS16,RPL35,RSL1D1,DDX21,RPS15,NOP10,RPL11,RPL7A,RPL27,RPL5,RPS25,RPS24
regulation of signaling	GO:0023051	6.93812e-07	6.15876	3616	406	101	26944	CD63,MIF,ATP6V0C,CCL4,CTSD,GAPDH,LGALS3,CCL3,CSF1,NPM1,HIF1A,PRDX1,CCL6,CD74,PPIA,GNAS,ATF3,LILRB4A,HELLS,C5AR1,NCL,SYNGR1,FAM20C,PLAUR,IGF1,HSP90AB1,HSPA5,SPP1,SLC15A3,STMN1,HSPA8,TLR2,CADM1,CYBA,CALR,HCAR2,PDGFA,HINT1,AXL,TNF,ANXA5,EEF1E1,CCL12,SULF2,RACK1,CFL1,TYROBP,PEA15A,APOE,BCL2L1,GOT1,EIF3A,SLC25A5,FLNA,STUB1,VEGFB,BANF1,CACNA1A,G3BP1,DTNBP1,DUSP3,PLEK,EPRS,HMOX1,DGKZ,HMGB2,CALM1,DDX21,P…
regulation of cell communication	GO:0010646	6.93812e-07	6.15876	3616	406	101	26944	CD63,MIF,ATP6V0C,CCL4,CTSD,GAPDH,LGALS3,CCL3,CSF1,NPM1,HIF1A,PRDX1,CCL6,CD74,PPIA,GNAS,ATF3,LILRB4A,HELLS,C5AR1,NCL,SYNGR1,FAM20C,PLAUR,IGF1,HSP90AB1,HSPA5,SPP1,SLC15A3,STMN1,HSPA8,TLR2,CADM1,CYBA,CALR,HCAR2,PDGFA,HINT1,AXL,TNF,ANXA5,EEF1E1,CCL12,SULF2,RACK1,CFL1,TYROBP,PEA15A,APOE,BCL2L1,GOT1,EIF3A,SLC25A5,FLNA,STUB1,VEGFB,BANF1,CACNA1A,G3BP1,DTNBP1,DUSP3,PLEK,EPRS,HMOX1,DGKZ,HMGB2,CALM1,DDX21,P…
positive regulation of protein metabolic process	GO:0051247	7.83144e-07	6.10616	1130	406	47	26944	MIF,CSF1,PKM,NPM1,CD74,PPIA,GNAS,YBX1,PLAUR,IGF1,HSP90AB1,HSPA5,HSPA8,PDGFA,FAM162A,TNF,GNL3,EIF5A,RACK1,CFL1,RBM3,APOE,HSP90AA1,STUB1,VEGFB,TXN1,DTNBP1,CALM1,RPS27L,IER3,ERP29,MYDGF,TREM2,GRN,EIF4G1,ENO1,CDKN1A,PABPC1,EEF2,CCND1,RPL5,CTSC,SQSTM1,SOAT1,EGR1,NFKBIA,ICAM1
mitotic cell cycle process	GO:1903047	7.99588e-07	6.09713	718	406	36	26944	MCM6,NES,IGF1,MCM2,MCM3,PCNA,ANP32B,MCM4,STMN1,RANBP1,HSPA8,RAN,RHOC,ID2,TNF,NAA50,CFL1,RBL1,TOPBP1,ADAMTS1,NASP,FLNA,BANF1,DGKZ,TIPIN,SMC2,CALM1,PEBP1,RPS27L,IER3,EIF4G1,CDKN1A,CDK6,RPL24,CCND1,IL1A
negative regulation of protein metabolic process	GO:0051248	8.96947e-07	6.04723	686	406	35	26944	CST7,CTSZ,MIF,GAPDH,CSTB,NPM1,PPIA,YBX1,NCL,IGF1,HSP90AB1,CADM1,CALR,RACK1,APOE,FLNA,DUSP3,EPRS,EIF2S1,SERBP1,PEBP1,BAX,RPL11,TREM2,CTSA,EIF4G1,CDKN1A,BAG1,SERPINE2,PLAU,SERPINE1,COPS9,RPL5,RPL23,SQSTM1
NAD catabolic process	GO:0019677	9.24757e-07	6.03397	21	406	8	26944	GAPDH,PKM,TPI1,ALDOA,PGK1,GPI1,ENO1,PFKL
regulation of multicellular organismal development	GO:2000026	9.58578e-07	6.01837	1550	406	57	26944	CST7,CCL3,CD83,CSF1,PKM,HIF1A,ANK,CD74,ITGAX,GNAS,LILRB4A,C5AR1,FAM20C,IGF1,HSPA5,NME1,PGK1,C3AR1,IL4I1,TLR2,AXL,ID2,TNF,CYBB,NAP1L1,RACK1,CFL1,TYROBP,ADAMTS1,APOE,HSP90AA1,VEGFB,DNAJB11,HMOX1,IFRD1,HMGB2,MYDGF,TREM2,GRN,NFKBIZ,CCL9,BAG1,SERPINE2,RPL4,SRGN,BHLHE41,CDK6,SERPINE1,NINJ1,CCND1,B2M,S1PR1,IL1A,CTSC,NFKBIA,SGK1,CEBPB
positive regulation of organelle organization	GO:0010638	1.38567e-06	5.85834	528	406	30	26944	HIF1A,BAIAP2L2,NES,PLAUR,IGF1,GPR65,RHOC,FAM162A,TNF,GNL3,SDC4,CFL1,CCT3,SLC25A5,FLNA,SIVA1,G3BP1,PLEK,CCT8,SMC2,PEBP1,BAX,CCT2,TREM2,GRN,ARPC2,CCT5,CCT6A,IL1A,ICAM1
mononuclear cell migration	GO:0071674	1.46411e-06	5.83443	189	406	18	26944	CCL4,LGALS3,CCL3,CSF1,CCL6,CXCL16,C5AR1,C3AR1,CADM1,CALR,CCL12,RPS19,C1QBP,CCL9,SERPINE1,NINJ1,S1PR1,ICAM1
positive regulation of signal transduction	GO:0009967	1.53469e-06	5.81398	1613	406	58	26944	CD63,MIF,ATP6V0C,CCL4,CTSD,GAPDH,CCL3,CSF1,HIF1A,CCL6,CD74,PPIA,GNAS,ATF3,C5AR1,PLAUR,IGF1,HSP90AB1,SLC15A3,TLR2,CYBA,CALR,PDGFA,HINT1,AXL,TNF,EEF1E1,CCL12,SULF2,RACK1,PEA15A,APOE,GOT1,FLNA,VEGFB,EPRS,CALM1,DDX21,PEBP1,BAX,C1QBP,RPS15,RPL11,MYDGF,TREM2,RPS12,CCL9,CD180,RPS20,PDIA3,LIPA,NINJ1,ATP6AP2,CTSL,RPL23,IL1A,CTSC,ICAM1
leukocyte differentiation	GO:0002521	1.71642e-06	5.76538	668	406	34	26944	CCL3,CD83,CSF1,CD74,GNAS,LILRB4A,HELLS,FAM20C,NME1,IL4I1,AXL,ID2,TNF,LGALS1,TYROBP,TPD52,HSP90AA1,SLC25A5,BCL2A1D,BAX,TREM2,NFKBIZ,CCL9,LIPA,IL11RA1,CDK6,NINJ1,B2M,CTSL,H2-AB1,IL1A,EGR1,CEBPB,JUNB
regulation of macromolecule biosynthetic process	GO:0010556	1.81101e-06	5.74208	5506	406	135	26944	LPL,CTSZ,MIF,CCL4,GAPDH,CCL3,CD83,CSF1,PKM,NPM1,HIF1A,PTMA,CD74,PPIA,ITGAX,GNAS,ATF3,LILRB4A,HELLS,YBX1,C5AR1,NCL,PLAUR,IGF1,HSP90AB1,PCNA,NME1,SPP1,ACTG1,C3AR1,HSPA8,CBX5,APBB2,IL4I1,TLR2,CADM1,CYBA,CALR,HINT1,AXL,HAT1,ID2,TNF,GNL3,CYBB,PLD3,HNRNPAB,PHGDH,NOLC1,DNMT1,EIF5A,RPS26,SULF2,RACK1,RBM3,TYROBP,RBL1,APOE,NAB2,CCT3,LSM2,HSP90AA1,FLNA,VEGFB,TXN1,BANF1,MRPL12,G3BP1,DTNBP1,PA2G4,MAPKAPK2,GPI…
hemopoiesis	GO:0030097	2.00195e-06	5.69855	1044	406	44	26944	CCL3,CD83,CSF1,HIF1A,CD74,GNAS,MYO1E,LILRB4A,HELLS,FAM20C,NME1,IL4I1,AXL,ID2,TNF,LGALS1,TYROBP,TPD52,HSP90AA1,SLC25A5,FLNA,BCL2A1D,PLEK,RPS19,AGPAT5,HMGB2,BAX,ARL11,TREM2,NFKBIZ,CCL9,LIPA,IL11RA1,CDK6,NINJ1,EEF2,B2M,CTSL,H2-AB1,IL1A,EGR1,NFKBIA,CEBPB,JUNB
phosphorus metabolic process	GO:0006793	2.1852e-06	5.66051	2450	406	76	26944	MIF,GAPDH,CCL3,PKM,NPM1,HIF1A,TPI1,ANK,ALDOA,CD74,PPIA,GNAS,C5AR1,NCL,FAM20C,PLAUR,IGF1,HSP90AB1,LDHA,NME1,PGK1,HSPA8,PGAM1,CADM1,RAN,EEF1A1,PDGFA,HINT1,AXL,TNF,IMPDH2,ATP5G1,RACK1,MCM7,DUT,TKT,BCL2L1,HSP90AA1,VEGFB,TXN1,DTNBP1,DUSP3,PLEK,MAPKAPK2,GPI1,TXNRD1,AGPAT5,DGKZ,ADSSL1,CALM1,UAP1L1,PEBP1,BAX,IER3,ERP29,PPP1R14B,MYDGF,TREM2,EIF4G1,ATP5B,ENO1,CDKN1A,BAG1,AKR1A1,ABHD12,LIPA,PLAU,PFKL,CDK6,N…
positive regulation of programmed cell death	GO:0043068	2.40741e-06	5.61845	642	406	33	26944	CTSD,CCL3,HIF1A,BCL2A1B,ATF3,LDHA,APBB2,HCAR2,FAM162A,TOMM40,TNF,ANXA5,EEF1E1,LGALS1,EIF5A,RACK1,PEA15A,BCL2L1,BCL2A1D,TXNRD1,HMOX1,EIF2S1,MYBBP1A,HSPD1,BAX,C1QBP,RPL11,GRN,CDKN1A,PDIA3,CTSL,CTSC,EGR1
regulation of intracellular signal transduction	GO:1902531	2.49537e-06	5.60286	1722	406	60	26944	MIF,ATP6V0C,CCL4,GAPDH,CCL3,CSF1,NPM1,HIF1A,PRDX1,CCL6,CD74,PPIA,GNAS,ATF3,LILRB4A,HELLS,C5AR1,PLAUR,IGF1,STMN1,TLR2,CALR,PDGFA,HINT1,AXL,TNF,EEF1E1,CCL12,RACK1,APOE,BCL2L1,EIF3A,FLNA,VEGFB,DUSP3,EPRS,DGKZ,CALM1,DDX21,PEBP1,BAX,C1QBP,RPS15,P4HB,ERP29,RPL11,MYDGF,TREM2,CCL9,ENO1,SERPINE2,RPS20,VDAC2,ATP6AP2,RPL5,RPL23,IL1A,SQSTM1,NFKBIA,ICAM1
macromolecule localization	GO:0033036	2.52133e-06	5.59837	3092	406	89	26944	LPL,CD63,MIF,CTSD,LGALS3,CD68,NPM1,HIF1A,CD74,PPIA,GNAS,LILRB4A,YBX1,SYNGR1,IGF1,HSP90AB1,HSPA5,ANP32B,SPP1,SLC15A3,ACTG1,NPC2,HSPA8,TLR2,RAN,CALR,HCAR2,TOMM40,TNF,GNL3,ANXA5,HNRNPAB,PLEKHM2,NOLC1,RACK1,CFL1,TYROBP,APOE,NOP58,BCL2L1,DDX39A,CCT3,NASP,HSP90AA1,FLNA,TMED3,TXN1,CACNA1A,PLIN2,PLEK,TOMM20,EPRS,ATP1B3,CCT8,HSPD1,KDELR2,RSL1D1,ARL11,CCT2,ERP29,RPL11,SLC2A1,TREM2,TIMM23,ARPC2,HNRNPA3,CCT5…
cellular localization	GO:0051641	2.76017e-06	5.55906	3502	406	97	26944	CD63,CTSD,LGALS3,CCL3,CD68,NPM1,HIF1A,FTH1,CD74,PPIA,GNAS,MYO1E,LILRB4A,YBX1,SYNGR1,IGF1,HSP90AB1,HSPA5,ANP32B,SLC15A3,ACTG1,NPC2,RANBP1,HSPA8,TLR2,RAN,CYBA,CALR,HCAR2,TOMM40,AXL,TNF,GNL3,ANXA5,SDC4,HNRNPAB,PLEKHM2,NOLC1,RACK1,CFL1,TYROBP,APOE,BCL2L1,DDX39A,CCT3,NASP,HSP90AA1,FLNA,TMED3,TXN1,CACNA1A,DTNBP1,PLEK,TOMM20,ATP1B3,HMOX1,CCT8,HSPD1,KDELR2,CALM1,RSL1D1,BAX,RPS15,P4HB,IER3,ARL11,CCT2,ERP2…
response to abiotic stimulus	GO:0009628	2.91892e-06	5.53478	1300	406	50	26944	NPM1,HIF1A,IGF1,HSP90AB1,PCNA,PGK1,HSPA8,TLR2,GPR65,CALR,FAM162A,ID2,TNF,CYBB,RBM3,TOPBP1,BCL2L1,GOT1,ATP1A1,HSP90AA1,STUB1,KCNJ2,VEGFB,TXN1,GPI1,HMOX1,EIF2S1,TIPIN,ADSSL1,CRIP1,VCAM1,HSPD1,BAX,P4HB,SLC2A1,TREM2,HSP90B1,ENO1,CDKN1A,SERPINE2,ABHD12,LIPA,PLAU,COPS9,CCND1,MT-ND1,IL1A,EGR1,NFKBIA,SGK1
pyruvate metabolic process	GO:0006090	3.07271e-06	5.51248	131	406	15	26944	GAPDH,PKM,HIF1A,TPI1,ALDOA,IGF1,LDHA,PGK1,PGAM1,SLC16A3,GPI1,IER3,ENO1,LIPA,PFKL
cellular homeostasis	GO:0019725	3.40625e-06	5.46772	869	406	39	26944	FTL1,ATP6V0C,CCL3,NPM1,HIF1A,PRDX1,ANK,ALDOA,FTH1,MT1,APLP2,IGF1,SPP1,CYBA,ATOX1,MARCKSL1,BOLA2,RACK1,APOE,ATP1A1,FLNA,TXN1,CACNA1A,TXNRD1,ATP1B3,HMOX1,VCAM1,CALM1,BAX,CREG1,TREM2,GRN,ATP5B,ATP6V1C1,ATP6AP2,B2M,IL1A,ICAM1,SGK1
regulation of translation	GO:0006417	3.96845e-06	5.40138	363	406	24	26944	GAPDH,PKM,NPM1,YBX1,NCL,IGF1,CALR,TNF,NOLC1,EIF5A,RACK1,RBM3,PA2G4,EPRS,EIF2S1,SERBP1,RPS27L,EIF4G1,ETF1,PABPC1,RPLP1,EEF2,RPL5,RPL38
positive regulation of apoptotic process	GO:0043065	4.25576e-06	5.37102	622	406	32	26944	CTSD,CCL3,HIF1A,BCL2A1B,ATF3,LDHA,APBB2,HCAR2,FAM162A,TOMM40,TNF,ANXA5,EEF1E1,LGALS1,EIF5A,RACK1,PEA15A,BCL2L1,BCL2A1D,TXNRD1,HMOX1,EIF2S1,MYBBP1A,HSPD1,BAX,C1QBP,RPL11,GRN,PDIA3,CTSL,CTSC,EGR1
aerobic respiration	GO:0009060	4.28719e-06	5.36783	202	406	18	26944	HIF1A,COX6A2,TNF,UQCRQ,UQCR10,CYCS,COX5A,ATP5B,COX4I1,UQCR11,COX5B,COX6C,NDUFA1,COX7B,MT-ND1,ATP5E,COX6B1,COX8A
leukocyte proliferation	GO:0070661	4.43216e-06	5.35338	395	406	25	26944	MIF,LGALS3,CSF1,CD74,LILRB4A,HELLS,IGF1,IL4I1,SDC4,IMPDH2,CCL12,TYROBP,BCL2L1,VCAM1,HSPD1,BAX,TREM2,NFKBIZ,CD180,CDKN1A,LIPA,H2-K1,IL1A,CEBPB,JUNB
glycolytic process through fructose-6-phosphate	GO:0061615	4.66251e-06	5.33138	25	406	8	26944	GAPDH,PKM,TPI1,ALDOA,PGK1,GPI1,ENO1,PFKL
response to nitrogen compound	GO:1901698	5.45975e-06	5.26283	1283	406	49	26944	LPL,CD9,CTSD,CD68,PKM,NPM1,GNAS,C5AR1,NCL,IGF1,PCNA,TLR2,TNF,ANXA5,CYBB,DNMT1,CFL1,APOE,BCL2L1,GOT1,HSP90AA1,FLNA,TXN1,CACNA1A,RPLP0,DTNBP1,TOMM20,EPRS,EIF2S1,VCAM1,DDX21,SLC2A1,TREM2,ARPC2,NFKBIZ,HSP90B1,H2AZ1,SEC61B,LIPA,SLC3A2,MAT2A,CCND1,RPL23,IL1A,EGR1,NFKBIA,ICAM1,SGK1,CEBPB
regulation of developmental process	GO:0050793	5.76569e-06	5.23915	2698	406	80	26944	LPL,CST7,CCL3,CD83,CSF1,PKM,HIF1A,ANK,ALDOA,CD74,ITGAX,GNAS,LILRB4A,YBX1,C5AR1,FAM20C,IGF1,HSP90AB1,HSPA5,ANP32B,NME1,PGK1,C3AR1,IL4I1,TLR2,CALR,AXL,ID2,TNF,CYBB,NAP1L1,DNMT1,EIF5A,RACK1,CFL1,TYROBP,ADAMTS1,APOE,BCL2L1,NAB2,HSP90AA1,FLNA,VEGFB,DNAJB11,CACNA1A,DTNBP1,PA2G4,RPS19,HMOX1,IFRD1,HMGB2,BAX,C1QBP,PPIB,MYDGF,TREM2,GRN,EIF4G1,NFKBIZ,CCL9,CDKN1A,BAG1,SERPINE2,RPL4,SRGN,BHLHE41,CDK6,SERPINE1…
positive regulation of cell communication	GO:0010647	6.10102e-06	5.2146	1990	406	65	26944	CD63,MIF,ATP6V0C,CCL4,CTSD,GAPDH,CCL3,CSF1,HIF1A,CCL6,CD74,PPIA,GNAS,ATF3,C5AR1,PLAUR,IGF1,HSP90AB1,SPP1,SLC15A3,TLR2,CYBA,CALR,HCAR2,PDGFA,HINT1,AXL,TNF,EEF1E1,CCL12,SULF2,RACK1,TYROBP,PEA15A,APOE,BCL2L1,GOT1,FLNA,VEGFB,DTNBP1,EPRS,CALM1,DDX21,PEBP1,BAX,C1QBP,RPS15,RPL11,MYDGF,TREM2,RPS12,CCL9,CD180,SERPINE2,RPS20,PDIA3,LIPA,NINJ1,ATP6AP2,CTSL,RPL23,IL1A,CTSC,SQSTM1,ICAM1
positive regulation of signaling	GO:0023056	6.10102e-06	5.2146	1990	406	65	26944	CD63,MIF,ATP6V0C,CCL4,CTSD,GAPDH,CCL3,CSF1,HIF1A,CCL6,CD74,PPIA,GNAS,ATF3,C5AR1,PLAUR,IGF1,HSP90AB1,SPP1,SLC15A3,TLR2,CYBA,CALR,HCAR2,PDGFA,HINT1,AXL,TNF,EEF1E1,CCL12,SULF2,RACK1,TYROBP,PEA15A,APOE,BCL2L1,GOT1,FLNA,VEGFB,DTNBP1,EPRS,CALM1,DDX21,PEBP1,BAX,C1QBP,RPS15,RPL11,MYDGF,TREM2,RPS12,CCL9,CD180,SERPINE2,RPS20,PDIA3,LIPA,NINJ1,ATP6AP2,CTSL,RPL23,IL1A,CTSC,SQSTM1,ICAM1
response to type II interferon	GO:0034341	6.44745e-06	5.19061	160	406	16	26944	CCL4,GAPDH,CCL3,CCL6,CD74,CXCL16,ACTG1,TLR2,TNF,CCL12,EPRS,BST2,CALM1,CCL9,IFITM3,H2-AB1
hexose catabolic process	GO:0019320	6.828e-06	5.16571	37	406	9	26944	GAPDH,PKM,TPI1,ALDOA,LDHA,PGK1,GPI1,ENO1,PFKL
DNA metabolic process	GO:0006259	7.14034e-06	5.14628	1009	406	42	26944	NPM1,MCM5,GNAS,MCM6,HELLS,MCM2,HSP90AB1,MCM3,PCNA,NME1,MCM4,C3AR1,LIG1,NHP2,TNF,GNL3,PLD3,HNRNPAB,DNMT1,MCM7,TOPBP1,CCT3,NASP,HSP90AA1,STUB1,BANF1,CCT8,TIPIN,GAR1,SMC2,HMGB2,HSPD1,POLE4,BAX,IER3,CCT2,NOP10,CCT5,NFKBIZ,CDKN1A,DEK,CCT6A
cell cycle process	GO:0022402	7.90627e-06	5.10203	1256	406	48	26944	NPM1,MCM5,MCM6,NES,IGF1,MCM2,MCM3,PCNA,ANP32B,TUBB5,MCM4,STMN1,RANBP1,HSPA8,APBB2,RAN,CALR,RHOC,ID2,TNF,PHGDH,NAA50,CFL1,MCM7,RBL1,TOPBP1,ADAMTS1,BCL2L1,NASP,SLC25A5,FLNA,BANF1,DGKZ,TIPIN,SMC2,MYBBP1A,SEPTIN11,CALM1,PEBP1,RPS27L,IER3,EIF4G1,CDKN1A,CDK6,RPL24,CCND1,RPL23,IL1A
myeloid cell homeostasis	GO:0002262	7.96908e-06	5.09859	210	406	18	26944	CSF1,HIF1A,PRDX1,LILRB4A,HCAR2,AXL,ID2,SLC25A5,RPS17,GPI1,RPS19,HMOX1,HMGB2,BAX,LIPA,CDK6,B2M,RPS24
glycolytic process	GO:0006096	8.05975e-06	5.09368	100	406	13	26944	GAPDH,PKM,HIF1A,TPI1,ALDOA,IGF1,PGK1,PGAM1,GPI1,IER3,ENO1,LIPA,PFKL
phosphate-containing compound metabolic process	GO:0006796	8.17156e-06	5.0877	2428	406	74	26944	MIF,GAPDH,CCL3,PKM,NPM1,HIF1A,TPI1,ALDOA,CD74,PPIA,GNAS,C5AR1,NCL,FAM20C,PLAUR,IGF1,HSP90AB1,LDHA,NME1,PGK1,HSPA8,PGAM1,CADM1,RAN,EEF1A1,PDGFA,HINT1,AXL,TNF,IMPDH2,ATP5G1,RACK1,MCM7,DUT,TKT,BCL2L1,HSP90AA1,VEGFB,TXN1,DTNBP1,DUSP3,PLEK,MAPKAPK2,GPI1,TXNRD1,AGPAT5,DGKZ,ADSSL1,CALM1,PEBP1,BAX,IER3,ERP29,PPP1R14B,MYDGF,TREM2,EIF4G1,ATP5B,ENO1,CDKN1A,BAG1,AKR1A1,ABHD12,LIPA,PLAU,PFKL,CDK6,NDUFA1,CCND1…
cellular component biogenesis	GO:0044085	8.40176e-06	5.07563	4368	406	112	26944	MIF,CD9,CTSD,LGALS3,PKM,NPM1,RPSA,ALDOA,CD74,BAIAP2L2,NCL,MCM2,HSP90AB1,HSPA5,ANP32B,TUBB5,ACTG1,STMN1,HSPA8,TLR2,CADM1,RAN,CYBA,GPR65,CALR,NHP2,RHOC,HAT1,TNF,SDC4,RPS8,RPS5,NAP1L1,BOLA2,RACK1,CFL1,RPL14,DUT,APOE,NOP58,SNRPD1,EIF3A,NASP,LSM2,HSP90AA1,FLNA,STUB1,KCNJ2,SNRPF,RPS17,BANF1,CACNA1A,DNAJC9,RPLP0,G3BP1,PA2G4,DUSP3,PLEK,RPS19,EIF2S1,GAR1,RPS16,MYBBP1A,RPL35,RSL1D1,DDX21,RPS27L,BAX,C1QBP,R…
cellular respiration	GO:0045333	9.1938e-06	5.03651	264	406	20	26944	HIF1A,COX6A2,TNF,MYBBP1A,UQCRQ,BAX,UQCR10,CYCS,COX5A,ATP5B,COX4I1,UQCR11,COX5B,COX6C,NDUFA1,COX7B,MT-ND1,ATP5E,COX6B1,COX8A
positive regulation of developmental process	GO:0051094	1.05009e-05	4.97877	1480	406	53	26944	LPL,CCL3,CD83,CSF1,PKM,HIF1A,CD74,ITGAX,GNAS,LILRB4A,C5AR1,FAM20C,IGF1,HSP90AB1,HSPA5,C3AR1,IL4I1,TLR2,AXL,ID2,TNF,CYBB,NAP1L1,EIF5A,RACK1,CFL1,TYROBP,APOE,HSP90AA1,FLNA,VEGFB,PA2G4,HMOX1,HMGB2,BAX,C1QBP,PPIB,MYDGF,TREM2,GRN,EIF4G1,NFKBIZ,CCL9,BAG1,SERPINE2,RPL4,SERPINE1,NINJ1,CCND1,IL1A,SGK1,CEBPB,JUNB
negative regulation of metabolic process	GO:0009892	1.0563e-05	4.97621	3336	406	92	26944	CST7,CTSZ,MIF,GAPDH,CSTB,CCL3,CD83,NPM1,HIF1A,PPIA,ATF3,LILRB4A,HELLS,YBX1,NCL,IGF1,HSP90AB1,PCNA,NME1,HSPA8,CBX5,APBB2,CADM1,CALR,HCAR2,PDGFA,AXL,HAT1,ID2,TNF,HNRNPAB,DNMT1,RPS26,RACK1,RBM3,TYROBP,RBL1,APOE,GOT1,MFSD12,ATP1A1,NAB2,LSM2,FLNA,VEGFB,TXN1,BANF1,CACNA1A,PA2G4,DUSP3,PLEK,MAPKAPK2,EPRS,RPS19,HMOX1,EIF2S1,TIPIN,MYBBP1A,HMGB2,BST2,HSPD1,SERBP1,PEBP1,BAX,C1QBP,IER3,ERP29,RPL11,TREM2,GRN,C…
neutrophil chemotaxis	GO:0030593	1.16481e-05	4.93374	103	406	13	26944	CCL4,LGALS3,CCL3,CCL6,CD74,PPIA,C5AR1,SPP1,C3AR1,CCL12,C1QBP,PPIB,CCL9
energy derivation by oxidation of organic compounds	GO:0015980	1.20875e-05	4.91766	354	406	23	26944	HIF1A,GNAS,IGF1,LDHA,COX6A2,TNF,MYBBP1A,UQCRQ,BAX,UQCR10,CYCS,COX5A,ATP5B,COX4I1,UQCR11,COX5B,COX6C,NDUFA1,COX7B,MT-ND1,ATP5E,COX6B1,COX8A
aerobic electron transport chain	GO:0019646	1.2263e-05	4.9114	68	406	11	26944	COX6A2,UQCRQ,UQCR10,CYCS,COX5A,COX4I1,UQCR11,COX5B,COX7B,MT-ND1,COX8A
cell differentiation	GO:0030154	1.22735e-05	4.91103	4777	406	119	26944	CTSB,LPL,CD63,CD9,LGALS3,CCL3,CD83,CSF1,HIF1A,CD74,PPIA,GNAS,MYO1E,ATF3,LILRB4A,HELLS,YBX1,C5AR1,FAM20C,PLAUR,APLP2,IGF1,HSP90AB1,HSPA5,PCNA,ANP32B,NME1,SPP1,PGK1,TUBB5,ACTG1,STMN1,RANBP1,APBB2,IL4I1,TLR2,CADM1,RAN,NRP2,CALR,TAGLN2,AXL,ID2,TNF,SDC4,PLD3,HNRNPAB,NAP1L1,PHGDH,LGALS1,NOLC1,DNMT1,EIF5A,SULF2,CFL1,TYROBP,RBL1,ADAMTS1,MANF,APOE,BCL2L1,TPD52,GOT1,NAB2,HSP90AA1,SLC25A5,FLNA,VEGFB,DNAJB11…
cellular developmental process	GO:0048869	1.24273e-05	4.90562	4778	406	119	26944	CTSB,LPL,CD63,CD9,LGALS3,CCL3,CD83,CSF1,HIF1A,CD74,PPIA,GNAS,MYO1E,ATF3,LILRB4A,HELLS,YBX1,C5AR1,FAM20C,PLAUR,APLP2,IGF1,HSP90AB1,HSPA5,PCNA,ANP32B,NME1,SPP1,PGK1,TUBB5,ACTG1,STMN1,RANBP1,APBB2,IL4I1,TLR2,CADM1,RAN,NRP2,CALR,TAGLN2,AXL,ID2,TNF,SDC4,PLD3,HNRNPAB,NAP1L1,PHGDH,LGALS1,NOLC1,DNMT1,EIF5A,SULF2,CFL1,TYROBP,RBL1,ADAMTS1,MANF,APOE,BCL2L1,TPD52,GOT1,NAB2,HSP90AA1,SLC25A5,FLNA,VEGFB,DNAJB11…
response to endogenous stimulus	GO:0009719	1.26107e-05	4.89926	1935	406	63	26944	CTSB,LPL,CD63,CD9,CTSD,CD68,PKM,HIF1A,GNAS,NCL,FAM20C,IGF1,HSP90AB1,HSPA5,PCNA,SPP1,HSPA8,TLR2,RAN,NRP2,CALR,EEF1A1,TNF,ANXA5,CYBB,DNMT1,SULF2,RACK1,CFL1,APOE,BCL2L1,GOT1,ATP1A1,HSP90AA1,FLNA,STUB1,VEGFB,CACNA1A,RPLP0,DTNBP1,DUSP3,MAPKAPK2,GPI1,EPRS,HMOX1,HMGB2,VCAM1,SLC2A1,TREM2,ARPC2,NFKBIZ,HSP90B1,H2AZ1,ARPC1B,RPL27,MAT2A,CCND1,CTSL,RPL23,EGR1,ICAM1,SGK1,CEBPB
positive regulation of nitrogen compound metabolic process	GO:0051173	1.27108e-05	4.89583	2944	406	84	26944	MIF,CCL3,CSF1,PKM,NPM1,HIF1A,PTMA,CD74,PPIA,GNAS,ATF3,YBX1,NCL,PLAUR,IGF1,HSP90AB1,HSPA5,PCNA,SPP1,C3AR1,HSPA8,APBB2,IL4I1,PDGFA,FAM162A,ID2,TNF,GNL3,HNRNPAB,NOLC1,EIF5A,RACK1,CFL1,RBM3,APOE,BCL2L1,CCT3,HSP90AA1,STUB1,VEGFB,TXN1,MRPL12,DTNBP1,CCT8,IFRD1,MYBBP1A,HMGB2,CALM1,DDX21,PEBP1,RPS27L,BAX,ATAD2,IER3,CCT2,ERP29,MYDGF,TREM2,GRN,CCT5,EIF4G1,NFKBIZ,ENO1,CDKN1A,GLMP,H2AZ1,DEK,PABPC1,CCT6A,EEF2,…
ADP catabolic process	GO:0046032	1.31324e-05	4.88166	104	406	13	26944	GAPDH,PKM,HIF1A,TPI1,ALDOA,IGF1,PGK1,PGAM1,GPI1,IER3,ENO1,LIPA,PFKL
organic substance catabolic process	GO:1901575	1.31668e-05	4.88052	2076	406	66	26944	CTSB,LPL,CTSZ,CTSD,GAPDH,PKM,NPM1,HIF1A,TPI1,ALDOA,GUSB,YBX1,IGF1,HSP90AB1,LDHA,HSPA5,SPP1,PGK1,HSPA8,IL4I1,PGAM1,HCAR2,HINT1,TNF,NCEH1,HNRNPAB,SLC16A3,RACK1,DUT,APOE,GOT1,LSM2,HSP90AA1,FLNA,STUB1,DPP7,RENBP,PSMB6,MAPKAPK2,GPI1,HMOX1,BAX,IER3,RPL11,TREM2,GRN,CTSA,HSP90B1,ENO1,ETF1,AKR1A1,RPS27A,SERPINE2,SEC61B,ABHD12,LIPA,PABPC1,PFKL,RPL5,CTSL,RPL23,HEXA,ELOB,CTSC,SQSTM1,TENT5C
purine-containing compound metabolic process	GO:0072521	1.37894e-05	4.86045	583	406	30	26944	GAPDH,PKM,HIF1A,TPI1,ALDOA,IGF1,LDHA,NME1,SPP1,PGK1,HSPA8,PGAM1,RAN,HINT1,IMPDH2,ATP5G1,TKT,BCL2L1,GPI1,TXNRD1,ADSSL1,IER3,TREM2,ATP5B,ENO1,LIPA,PFKL,NDUFA1,MT-ND1,ATP5E
purine nucleotide metabolic process	GO:0006163	1.39296e-05	4.85606	549	406	29	26944	GAPDH,PKM,HIF1A,TPI1,ALDOA,IGF1,LDHA,NME1,PGK1,HSPA8,PGAM1,RAN,HINT1,IMPDH2,ATP5G1,TKT,BCL2L1,GPI1,TXNRD1,ADSSL1,IER3,TREM2,ATP5B,ENO1,LIPA,PFKL,NDUFA1,MT-ND1,ATP5E
regulation of nitrogen compound metabolic process	GO:0051171	1.39653e-05	4.85495	5229	406	127	26944	CST7,CTSZ,MIF,GAPDH,CSTB,CCL3,CSF1,PKM,NPM1,HIF1A,PTMA,CD74,PPIA,GNAS,ATF3,LILRB4A,YBX1,C5AR1,NCL,PLAUR,IGF1,HSP90AB1,HSPA5,PCNA,SPP1,C3AR1,HSPA8,CBX5,APBB2,IL4I1,CADM1,CALR,PDGFA,HINT1,FAM162A,ID2,TNF,GNL3,HNRNPAB,NOLC1,DNMT1,EIF5A,RPS26,RACK1,CFL1,RBM3,RBL1,APOE,BCL2L1,NAB2,CCT3,HSP90AA1,FLNA,STUB1,VEGFB,TXN1,CACNA1A,MRPL12,DTNBP1,PA2G4,DUSP3,MAPKAPK2,EPRS,CCT8,EIF2S1,TIPIN,IFRD1,TMPO,MYBBP1A,H…
monosaccharide catabolic process	GO:0046365	1.44204e-05	4.84102	40	406	9	26944	GAPDH,PKM,TPI1,ALDOA,LDHA,PGK1,GPI1,ENO1,PFKL
import into cell	GO:0098657	1.46182e-05	4.83511	916	406	39	26944	CD63,CD9,LGALS3,CXCL16,MYO1E,LILRB4A,NCL,NME1,SLC15A3,ACTG1,HSPA8,CYBA,CALR,AXL,TNF,RACK1,TYROBP,APOE,BCL2L1,ATP1A1,KCNJ2,CACNA1A,DTNBP1,MAPKAPK2,EPRS,ATP1B3,CREG1,SLC2A1,TREM2,GRN,LGALS3BP,ATP5B,EEA1,LIPA,SLC3A2,SERPINE1,IFITM3,LRPAP1,B2M
cellular response to oxygen-containing compound	GO:1901701	1.5447e-05	4.81116	1497	406	53	26944	LPL,MIF,CTSD,CD68,PKM,HIF1A,PRDX1,CXCL16,GNAS,MT1,LILRB4A,NCL,IGF1,PCNA,SPP1,RANBP1,HSPA8,TLR2,AXL,TNF,ANXA5,CYBB,DNMT1,RACK1,CFL1,BCL2L1,GOT1,FLNA,TXN1,CACNA1A,RPLP0,DTNBP1,EPRS,HMGB2,VCAM1,TREM2,ARPC2,NFKBIZ,HSP90B1,CD180,AKR1A1,H2AZ1,PDIA3,SERPINE1,B2M,RPL23,IL1A,SQSTM1,EGR1,NFKBIA,ICAM1,SGK1,CEBPB
granulocyte chemotaxis	GO:0071621	1.6152e-05	4.79177	126	406	14	26944	CCL4,LGALS3,CCL3,CSF1,CCL6,CD74,PPIA,C5AR1,SPP1,C3AR1,CCL12,C1QBP,PPIB,CCL9
neutrophil migration	GO:1990266	1.6152e-05	4.79177	126	406	14	26944	CCL4,LGALS3,CCL3,CCL6,CD74,PPIA,C5AR1,SPP1,C3AR1,CCL12,C1QBP,PPIB,CCL9,IL1A
response to organonitrogen compound	GO:0010243	1.66736e-05	4.77797	1161	406	45	26944	LPL,CD9,CTSD,CD68,PKM,GNAS,C5AR1,NCL,IGF1,PCNA,TLR2,TNF,ANXA5,CYBB,DNMT1,CFL1,APOE,BCL2L1,GOT1,HSP90AA1,FLNA,CACNA1A,RPLP0,DTNBP1,TOMM20,EPRS,EIF2S1,VCAM1,SLC2A1,TREM2,ARPC2,NFKBIZ,HSP90B1,H2AZ1,SEC61B,LIPA,MAT2A,CCND1,RPL23,IL1A,EGR1,NFKBIA,ICAM1,SGK1,CEBPB
cell surface receptor signaling pathway	GO:0007166	1.76883e-05	4.75232	2766	406	80	26944	CD63,MIF,ATP6V0C,CCL4,CTSD,LGALS3,CCL3,CSF1,HIF1A,BCL2A1B,CCL6,CD74,ITGAX,MYO1E,ATF3,LILRB4A,C5AR1,NCL,FAM20C,PLAUR,IGF1,HSP90AB1,HSPA5,STMN1,C3AR1,TLR2,CADM1,NRP2,CYBA,HCAR2,PDGFA,AXL,TNF,NCEH1,CCL12,SULF2,RACK1,TYROBP,PEA15A,APOE,BCL2L1,GOT1,FLNA,STUB1,VEGFB,BCL2A1D,SIVA1,G3BP1,DUSP3,PLEK,MAPKAPK2,RPS19,HMOX1,DGKZ,HMGB2,CALM1,BAX,TREM2,RPS12,NFKBIZ,CCL9,CD180,SERPINE2,EEA1,PDIA3,LIPA,PLAU,CCRL2…
signal transduction by p53 class mediator	GO:0072331	1.83931e-05	4.73534	149	406	15	26944	MIF,NPM1,CD74,HINT1,EEF1E1,EPRS,MYBBP1A,RPS27L,BAX,RPS15,RPL11,CDKN1A,RPS20,RPL5,RPL23
pyridine nucleotide catabolic process	GO:0019364	1.86689e-05	4.72888	107	406	13	26944	GAPDH,PKM,HIF1A,TPI1,ALDOA,IGF1,PGK1,PGAM1,GPI1,IER3,ENO1,LIPA,PFKL
positive regulation of protein localization	GO:1903829	1.91749e-05	4.71727	523	406	28	26944	LGALS3,NPM1,HIF1A,PPIA,GNAS,IGF1,HSP90AB1,ANP32B,TLR2,RAN,HCAR2,TNF,GNL3,RACK1,CFL1,TYROBP,CCT3,HSP90AA1,FLNA,CCT8,CCT2,TREM2,ARPC2,CCT5,EIF4G1,CCT6A,IL1A,SQSTM1
lymphocyte activation	GO:0046649	1.9269e-05	4.71514	848	406	37	26944	MIF,LGALS3,CD83,PRDX1,CD74,LILRB4A,HELLS,IGF1,IL4I1,AXL,ID2,SDC4,IMPDH2,LGALS1,TYROBP,TPD52,HSP90AA1,SLC25A5,BCL2A1D,DUSP3,VCAM1,HSPD1,BAX,NFKBIZ,CD180,CDKN1A,LIPA,H2-K1,IL11RA1,CDK6,B2M,CTSL,H2-AB1,IL1A,EGR1,ICAM1,CEBPB
organonitrogen compound catabolic process	GO:1901565	1.97126e-05	4.70526	1378	406	50	26944	CTSB,CTSZ,CTSD,GAPDH,PKM,HIF1A,TPI1,ALDOA,GUSB,IGF1,HSP90AB1,HSPA5,PGK1,HSPA8,IL4I1,PGAM1,HINT1,TNF,SLC16A3,RACK1,DUT,APOE,GOT1,HSP90AA1,FLNA,STUB1,DPP7,RENBP,PSMB6,GPI1,HMOX1,IER3,RPL11,TREM2,GRN,CTSA,HSP90B1,ENO1,RPS27A,SERPINE2,SEC61B,ABHD12,LIPA,PFKL,RPL5,CTSL,RPL23,HEXA,CTSC,SQSTM1
regulation of cellular localization	GO:0060341	1.99324e-05	4.70044	1086	406	43	26944	CTSD,LGALS3,NPM1,HIF1A,PPIA,GNAS,LILRB4A,IGF1,HSP90AB1,ANP32B,TLR2,RAN,HCAR2,TNF,GNL3,ANXA5,HNRNPAB,PLEKHM2,NOLC1,RACK1,CFL1,TYROBP,APOE,BCL2L1,CCT3,HSP90AA1,FLNA,TXN1,CCT8,RSL1D1,BAX,IER3,CCT2,ERP29,TREM2,ARPC2,CCT5,EIF4G1,PFKL,CCT6A,IL1A,SQSTM1,SGK1
regulation of amide metabolic process	GO:0034248	2.02636e-05	4.69328	426	406	25	26944	GAPDH,PKM,NPM1,YBX1,NCL,IGF1,CALR,TNF,NOLC1,EIF5A,RACK1,RBM3,APOE,PA2G4,EPRS,EIF2S1,SERBP1,RPS27L,EIF4G1,ETF1,PABPC1,RPLP1,EEF2,RPL5,RPL38
purine nucleoside diphosphate catabolic process	GO:0009137	2.09371e-05	4.67908	108	406	13	26944	GAPDH,PKM,HIF1A,TPI1,ALDOA,IGF1,PGK1,PGAM1,GPI1,IER3,ENO1,LIPA,PFKL
purine ribonucleoside diphosphate catabolic process	GO:0009181	2.09371e-05	4.67908	108	406	13	26944	GAPDH,PKM,HIF1A,TPI1,ALDOA,IGF1,PGK1,PGAM1,GPI1,IER3,ENO1,LIPA,PFKL
double-strand break repair via break-induced replication	GO:0000727	2.09925e-05	4.67794	12	406	6	26944	MCM5,MCM6,MCM2,MCM3,MCM4,MCM7
glyceraldehyde-3-phosphate biosynthetic process	GO:0046166	2.09925e-05	4.67794	12	406	6	26944	GAPDH,TPI1,PGK1,PGAM1,TKT,ENO1
negative regulation of multicellular organismal process	GO:0051241	2.23681e-05	4.65037	1214	406	46	26944	CD63,CST7,CD9,CCL3,CD83,HIF1A,CD74,GNAS,LILRB4A,PLAUR,IGF1,HSP90AB1,NME1,PGK1,IL4I1,CYBA,CALR,PDGFA,AXL,ID2,TNF,ANXA5,SDC4,TYROBP,ADAMTS1,APOE,ATP1A1,DNAJB11,BANF1,DUSP3,RPS19,HMOX1,IFRD1,BST2,C1QBP,TREM2,GRN,SERPINE2,SRGN,PLAU,CDK6,SERPINE1,LRPAP1,B2M,CTSC,CEBPB
regulation of gene expression	GO:0010468	2.26768e-05	4.64442	5382	406	129	26944	LPL,CTSZ,MIF,CCL4,GAPDH,CCL3,CD83,CSF1,PKM,NPM1,HIF1A,PTMA,CD74,PPIA,ITGAX,GNAS,ATF3,LILRB4A,HELLS,YBX1,C5AR1,NCL,PLAUR,IGF1,HSP90AB1,PCNA,NME1,SPP1,ACTG1,C3AR1,HSPA8,CBX5,APBB2,IL4I1,TLR2,CADM1,CYBA,CALR,HINT1,AXL,HAT1,ID2,TNF,GNL3,CYBB,PLD3,HNRNPAB,PHGDH,NOLC1,DNMT1,EIF5A,RPS26,SULF2,RACK1,RBM3,TYROBP,RBL1,APOE,NAB2,LSM2,HSP90AA1,FLNA,VEGFB,TXN1,BANF1,MRPL12,G3BP1,DTNBP1,PA2G4,MAPKAPK2,GPI1,EPR…
ADP metabolic process	GO:0046031	2.34515e-05	4.62983	109	406	13	26944	GAPDH,PKM,HIF1A,TPI1,ALDOA,IGF1,PGK1,PGAM1,GPI1,IER3,ENO1,LIPA,PFKL
purine ribonucleotide metabolic process	GO:0009150	2.40599e-05	4.61871	462	406	26	26944	GAPDH,PKM,HIF1A,TPI1,ALDOA,IGF1,NME1,PGK1,HSPA8,PGAM1,RAN,HINT1,IMPDH2,ATP5G1,BCL2L1,GPI1,ADSSL1,IER3,TREM2,ATP5B,ENO1,LIPA,PFKL,NDUFA1,MT-ND1,ATP5E
ribose phosphate metabolic process	GO:0019693	2.41028e-05	4.61793	495	406	27	26944	GAPDH,PKM,HIF1A,TPI1,ALDOA,IGF1,NME1,PGK1,HSPA8,PGAM1,RAN,HINT1,IMPDH2,ATP5G1,TKT,BCL2L1,GPI1,ADSSL1,IER3,TREM2,ATP5B,ENO1,LIPA,PFKL,NDUFA1,MT-ND1,ATP5E
pyridine-containing compound catabolic process	GO:0072526	2.62356e-05	4.58111	110	406	13	26944	GAPDH,PKM,HIF1A,TPI1,ALDOA,IGF1,PGK1,PGAM1,GPI1,IER3,ENO1,LIPA,PFKL
granulocyte migration	GO:0097530	2.64278e-05	4.57794	153	406	15	26944	CCL4,LGALS3,CCL3,CSF1,CCL6,CD74,PPIA,C5AR1,SPP1,C3AR1,CCL12,C1QBP,PPIB,CCL9,IL1A
small molecule metabolic process	GO:0044281	2.68913e-05	4.57039	1836	406	60	26944	LPL,MIF,GAPDH,PKM,HIF1A,TPI1,ANK,ALDOA,CD74,ATF3,APLP2,IGF1,LDHA,NME1,SPP1,PGK1,NPC2,HSPA8,IL4I1,TLR2,PGAM1,RAN,HSD17B12,HINT1,TNF,IMPDH2,NCEH1,PHGDH,ATP5G1,SLC16A3,DUT,APOE,TKT,BCL2L1,GOT1,CACNA1A,PSAT1,MTHFD2,RENBP,PLEK,GPI1,TXNRD1,ADSSL1,UAP1L1,HACD2,IER3,TREM2,ATP5B,ENO1,AKR1A1,LIPA,PFKL,NDUFA1,SCD2,MAT2A,MT-ND1,HEXA,ATP5E,SOAT1,EGR1
regulation of protein localization	GO:0032880	2.73832e-05	4.56252	977	406	40	26944	CTSD,LGALS3,NPM1,HIF1A,PPIA,GNAS,LILRB4A,IGF1,HSP90AB1,ANP32B,TLR2,RAN,HCAR2,TNF,GNL3,ANXA5,PLEKHM2,NOLC1,RACK1,CFL1,TYROBP,APOE,BCL2L1,CCT3,HSP90AA1,FLNA,TXN1,CCT8,RSL1D1,CCT2,ERP29,TREM2,ARPC2,CCT5,EIF4G1,PFKL,CCT6A,IL1A,SQSTM1,SGK1
positive regulation of inflammatory response	GO:0050729	2.88825e-05	4.53936	154	406	15	26944	LPL,CCL3,TLR2,TNF,LGALS1,RPS19,TREM2,GRN,NFKBIZ,H2-K1,SERPINE1,NINJ1,CTSC,NFKBIA,CEBPB
ncRNA metabolic process	GO:0034660	2.90213e-05	4.53728	638	406	31	26944	NPM1,HIF1A,LILRB4A,NCL,NHP2,TNF,GNL3,RPS8,NOLC1,RBM3,RPL14,RPS17,PA2G4,EPRS,RPS19,GAR1,RPS16,RPL35,RTCB,RSL1D1,DDX21,RPS15,NOP10,RPL11,RPL7A,RPL27,RPL5,ELOB,RPS25,EGR1,RPS24
blood coagulation	GO:0007596	3.00828e-05	4.52168	178	406	16	26944	CD9,PPIA,GNAS,LILRB4A,PLAUR,PDGFA,AXL,ANXA5,APOE,FLNA,DTNBP1,PLEK,SERPINE2,PDIA3,PLAU,SERPINE1
regulation of primary metabolic process	GO:0080090	3.02425e-05	4.51938	5407	406	129	26944	CST7,CTSZ,MIF,GAPDH,CSTB,CCL3,CSF1,PKM,NPM1,HIF1A,PTMA,CD74,PPIA,GNAS,ATF3,LILRB4A,YBX1,C5AR1,NCL,PLAUR,IGF1,HSP90AB1,HSPA5,PCNA,SPP1,C3AR1,HSPA8,CBX5,APBB2,IL4I1,CADM1,CALR,HCAR2,PDGFA,HINT1,FAM162A,ID2,TNF,GNL3,HNRNPAB,NOLC1,DNMT1,EIF5A,RPS26,RACK1,CFL1,RBM3,RBL1,APOE,BCL2L1,ATP1A1,NAB2,CCT3,HSP90AA1,FLNA,STUB1,VEGFB,TXN1,MRPL12,DTNBP1,PA2G4,DUSP3,PLEK,MAPKAPK2,EPRS,CCT8,EIF2S1,TIPIN,IFRD1,TMPO…
ribosomal large subunit biogenesis	GO:0042273	3.08367e-05	4.51093	74	406	11	26944	NPM1,NHP2,RPL14,RPLP0,RPL35,RSL1D1,RPL11,RPL7A,RPL6,RPL24,RPL5
nucleotide metabolic process	GO:0009117	3.18433e-05	4.49698	605	406	30	26944	GAPDH,PKM,HIF1A,TPI1,ALDOA,IGF1,LDHA,NME1,PGK1,HSPA8,PGAM1,RAN,HINT1,IMPDH2,ATP5G1,DUT,TKT,BCL2L1,GPI1,TXNRD1,ADSSL1,IER3,TREM2,ATP5B,ENO1,LIPA,PFKL,NDUFA1,MT-ND1,ATP5E
pyridine nucleotide metabolic process	GO:0019362	3.25869e-05	4.48696	179	406	16	26944	GAPDH,PKM,HIF1A,TPI1,ALDOA,IGF1,LDHA,PGK1,PGAM1,TKT,GPI1,TXNRD1,IER3,ENO1,LIPA,PFKL
nicotinamide nucleotide metabolic process	GO:0046496	3.25869e-05	4.48696	179	406	16	26944	GAPDH,PKM,HIF1A,TPI1,ALDOA,IGF1,LDHA,PGK1,PGAM1,TKT,GPI1,TXNRD1,IER3,ENO1,LIPA,PFKL
ribonucleoside diphosphate catabolic process	GO:0009191	3.27167e-05	4.48523	112	406	13	26944	GAPDH,PKM,HIF1A,TPI1,ALDOA,IGF1,PGK1,PGAM1,GPI1,IER3,ENO1,LIPA,PFKL
animal organ development	GO:0048513	3.29678e-05	4.48191	3260	406	89	26944	CTSB,LPL,CTSZ,CSF1,PKM,HIF1A,ANK,GNAS,MYO1E,ATF3,HELLS,C5AR1,NES,FAM20C,PLAUR,APLP2,IGF1,MCM2,HSP90AB1,HSPA5,PCNA,ANP32B,NME1,SPP1,STMN1,C3AR1,HSPA8,CADM1,RAN,NRP2,CALR,PDGFA,AXL,ID2,TNF,SDC4,HNRNPAB,NOLC1,SULF2,CFL1,TYROBP,ADAMTS1,DUT,BCL2L1,NAB2,NASP,FLNA,VEGFB,CACNA1A,RPLP0,DTNBP1,GNG5,MAPKAPK2,HMOX1,HMGB2,VCAM1,UQCRQ,RTCB,BAX,RPS15,SLC2A1,PPIB,GRN,EIF4G1,MYL6,NFKBIZ,CDKN1A,SERPINE2,SRGN,LIPA,…
coagulation	GO:0050817	3.81753e-05	4.41822	181	406	16	26944	CD9,PPIA,GNAS,LILRB4A,PLAUR,PDGFA,AXL,ANXA5,APOE,FLNA,DTNBP1,PLEK,SERPINE2,PDIA3,PLAU,SERPINE1
positive regulation of protein localization to chromosome, telomeric region	GO:1904816	3.84905e-05	4.41465	13	406	6	26944	GNL3,CCT3,CCT8,CCT2,CCT5,CCT6A
electron transport chain	GO:0022900	3.95302e-05	4.40307	135	406	14	26944	COX6A2,CYBA,CYBB,MYBBP1A,UQCRQ,UQCR10,CYCS,COX5A,COX4I1,UQCR11,COX5B,COX7B,MT-ND1,COX8A
regulation of myeloid cell differentiation	GO:0045637	4.07208e-05	4.39018	233	406	18	26944	CCL3,CSF1,HIF1A,CD74,GNAS,LILRB4A,NME1,ID2,TNF,TYROBP,HMGB2,TREM2,CCL9,CDK6,NINJ1,B2M,NFKBIA,CEBPB
response to lipid	GO:0033993	4.11207e-05	4.38594	1155	406	44	26944	LPL,MIF,CCL3,CD68,CXCL16,GNAS,LILRB4A,NCL,IGF1,PCNA,SPP1,RANBP1,HSPA8,TLR2,RAN,CALR,AXL,TNF,CYBB,GOT1,ATP1A1,NASP,RPLP0,MAPKAPK2,GPI1,HMGB2,VCAM1,TREM2,GRN,NFKBIZ,CD180,H2AZ1,PDIA3,LIPA,ARPC1B,SERPINE1,SCD2,RPL27,B2M,CTSL,IL1A,NFKBIA,SGK1,CEBPB
hemostasis	GO:0007599	4.12862e-05	4.38419	182	406	16	26944	CD9,PPIA,GNAS,LILRB4A,PLAUR,PDGFA,AXL,ANXA5,APOE,FLNA,DTNBP1,PLEK,SERPINE2,PDIA3,PLAU,SERPINE1
nucleoside phosphate metabolic process	GO:0006753	4.43003e-05	4.35359	614	406	30	26944	GAPDH,PKM,HIF1A,TPI1,ALDOA,IGF1,LDHA,NME1,PGK1,HSPA8,PGAM1,RAN,HINT1,IMPDH2,ATP5G1,DUT,TKT,BCL2L1,GPI1,TXNRD1,ADSSL1,IER3,TREM2,ATP5B,ENO1,LIPA,PFKL,NDUFA1,MT-ND1,ATP5E
nucleoside diphosphate catabolic process	GO:0009134	4.51678e-05	4.34517	115	406	13	26944	GAPDH,PKM,HIF1A,TPI1,ALDOA,IGF1,PGK1,PGAM1,GPI1,IER3,ENO1,LIPA,PFKL
positive regulation of defense response	GO:0031349	4.67195e-05	4.3305	511	406	27	26944	LPL,CCL3,CD74,SLC15A3,HSPA8,TLR2,CADM1,CYBA,TNF,LGALS1,TYROBP,HSP90AA1,BANF1,MAPKAPK2,RPS19,HMGB2,HSPD1,C1QBP,TREM2,GRN,NFKBIZ,H2-K1,SERPINE1,NINJ1,CTSC,NFKBIA,CEBPB
viral process	GO:0016032	4.72285e-05	4.3258	350	406	22	26944	CTSB,CCL3,CD74,PPIA,HSP90AB1,HSPA8,EEF1A1,AXL,TNF,LGALS1,CFL1,APOE,EIF3A,BANF1,SIVA1,BST2,P4HB,PPIB,DENR,SLC3A2,IFITM3,ICAM1
regulation of tumor necrosis factor production	GO:0032680	4.74133e-05	4.3241	209	406	17	26944	LPL,MIF,CCL4,CCL3,LILRB4A,NCL,IGF1,TLR2,CYBA,AXL,CYBB,TYROBP,MAPKAPK2,HSPD1,TREM2,H2-K1,IL1A
tumor necrosis factor production	GO:0032640	4.74133e-05	4.3241	209	406	17	26944	LPL,MIF,CCL4,CCL3,LILRB4A,NCL,IGF1,TLR2,CYBA,AXL,CYBB,TYROBP,MAPKAPK2,HSPD1,TREM2,H2-K1,IL1A
purine nucleoside diphosphate metabolic process	GO:0009135	5.56934e-05	4.2542	117	406	13	26944	GAPDH,PKM,HIF1A,TPI1,ALDOA,IGF1,PGK1,PGAM1,GPI1,IER3,ENO1,LIPA,PFKL
purine ribonucleoside diphosphate metabolic process	GO:0009179	5.56934e-05	4.2542	117	406	13	26944	GAPDH,PKM,HIF1A,TPI1,ALDOA,IGF1,PGK1,PGAM1,GPI1,IER3,ENO1,LIPA,PFKL
pyridine-containing compound metabolic process	GO:0072524	5.61868e-05	4.25037	186	406	16	26944	GAPDH,PKM,HIF1A,TPI1,ALDOA,IGF1,LDHA,PGK1,PGAM1,TKT,GPI1,TXNRD1,IER3,ENO1,LIPA,PFKL
tumor necrosis factor superfamily cytokine production	GO:0071706	5.85458e-05	4.2325	212	406	17	26944	LPL,MIF,CCL4,CCL3,LILRB4A,NCL,IGF1,TLR2,CYBA,AXL,CYBB,TYROBP,MAPKAPK2,HSPD1,TREM2,H2-K1,IL1A
regulation of tumor necrosis factor superfamily cytokine production	GO:1903555	5.85458e-05	4.2325	212	406	17	26944	LPL,MIF,CCL4,CCL3,LILRB4A,NCL,IGF1,TLR2,CYBA,AXL,CYBB,TYROBP,MAPKAPK2,HSPD1,TREM2,H2-K1,IL1A
ribonucleotide metabolic process	GO:0009259	5.90924e-05	4.22847	483	406	26	26944	GAPDH,PKM,HIF1A,TPI1,ALDOA,IGF1,NME1,PGK1,HSPA8,PGAM1,RAN,HINT1,IMPDH2,ATP5G1,BCL2L1,GPI1,ADSSL1,IER3,TREM2,ATP5B,ENO1,LIPA,PFKL,NDUFA1,MT-ND1,ATP5E
carbohydrate derivative metabolic process	GO:1901135	6.79614e-05	4.16774	1092	406	42	26944	GAPDH,PKM,HIF1A,TPI1,ALDOA,GUSB,IGF1,NME1,PGK1,HSPA8,PGAM1,RAN,HINT1,IMPDH2,ATP5G1,SULF2,DUT,TKT,BCL2L1,GALNT7,VEGFB,RENBP,GPI1,ADSSL1,KRTCAP2,UAP1L1,BAX,IER3,RPN1,TREM2,ATP5B,ENO1,AKR1A1,LIPA,PFKL,NDUFA1,OSTC,CTSL,MT-ND1,HEXA,ATP5E,SOAT1
cellular macromolecule localization	GO:0070727	6.89367e-05	4.16155	2604	406	75	26944	CD63,CTSD,LGALS3,CD68,NPM1,HIF1A,CD74,PPIA,GNAS,LILRB4A,YBX1,SYNGR1,IGF1,HSP90AB1,HSPA5,ANP32B,SLC15A3,ACTG1,HSPA8,TLR2,RAN,CALR,HCAR2,TOMM40,TNF,GNL3,ANXA5,HNRNPAB,PLEKHM2,NOLC1,RACK1,CFL1,TYROBP,APOE,BCL2L1,CCT3,NASP,HSP90AA1,FLNA,TMED3,TXN1,CACNA1A,PLEK,TOMM20,ATP1B3,CCT8,HSPD1,KDELR2,RSL1D1,ARL11,CCT2,ERP29,RPL11,TREM2,TIMM23,ARPC2,CCT5,EIF4G1,HSP90B1,CDKN1A,BAG1,GLMP,SRGN,SEC61B,VPS29,HSPA4,…
carbohydrate derivative catabolic process	GO:1901136	6.96554e-05	4.15705	269	406	19	26944	GAPDH,PKM,HIF1A,TPI1,ALDOA,GUSB,IGF1,PGK1,PGAM1,HINT1,DUT,RENBP,GPI1,IER3,ENO1,LIPA,PFKL,CTSL,HEXA
positive regulation of cell activation	GO:0050867	6.98421e-05	4.15588	389	406	23	26944	MIF,CD83,CD74,LILRB4A,IGF1,IL4I1,AXL,TNF,LGALS1,TYROBP,HSP90AA1,FLNA,PLEK,VCAM1,HSPD1,TREM2,NFKBIZ,CDKN1A,H2-K1,B2M,H2-AB1,IL1A,CTSC
mitochondrial electron transport, cytochrome c to oxygen	GO:0006123	7.25038e-05	4.13964	23	406	7	26944	COX6A2,CYCS,COX5A,COX4I1,COX5B,COX7B,COX8A
mononuclear cell proliferation	GO:0032943	7.79717e-05	4.10806	360	406	22	26944	MIF,LGALS3,CSF1,CD74,LILRB4A,HELLS,IGF1,IL4I1,SDC4,IMPDH2,TYROBP,BCL2L1,VCAM1,HSPD1,BAX,NFKBIZ,CD180,CDKN1A,LIPA,H2-K1,IL1A,CEBPB
mitochondrial ATP synthesis coupled electron transport	GO:0042775	8.13952e-05	4.0894	81	406	11	26944	COX6A2,UQCRQ,UQCR10,CYCS,COX5A,COX4I1,UQCR11,COX5B,COX7B,MT-ND1,COX8A
telomere maintenance via telomerase	GO:0007004	8.62093e-05	4.06445	64	406	10	26944	HSP90AB1,NHP2,CCT3,HSP90AA1,CCT8,GAR1,CCT2,NOP10,CCT5,CCT6A
'de novo' post-translational protein folding	GO:0051084	8.89292e-05	4.05096	35	406	8	26944	SDF2L1,CD74,HSPA5,HSPA8,CCT2,BAG1,DNAJB14,HSPE1
regulation of cell development	GO:0060284	9.25277e-05	4.03373	941	406	38	26944	CCL3,CD83,CSF1,HIF1A,CD74,GNAS,LILRB4A,IGF1,NME1,IL4I1,TLR2,AXL,ID2,TNF,NAP1L1,CFL1,TYROBP,APOE,HSP90AA1,DNAJB11,RPS19,IFRD1,HMGB2,TREM2,GRN,NFKBIZ,CCL9,BAG1,SERPINE2,RPL4,BHLHE41,CDK6,NINJ1,B2M,IL1A,NFKBIA,SGK1,CEBPB
organic cyclic compound catabolic process	GO:1901361	9.69166e-05	4.0136	600	406	29	26944	GAPDH,PKM,NPM1,HIF1A,TPI1,ALDOA,YBX1,IGF1,SPP1,PGK1,IL4I1,PGAM1,HINT1,HNRNPAB,DUT,APOE,LSM2,MAPKAPK2,GPI1,HMOX1,BAX,IER3,ENO1,ETF1,LIPA,PABPC1,PFKL,ELOB,TENT5C
RNA-templated DNA biosynthetic process	GO:0006278	0.000100528	3.99771	65	406	10	26944	HSP90AB1,NHP2,CCT3,HSP90AA1,CCT8,GAR1,CCT2,NOP10,CCT5,CCT6A
nucleobase-containing small molecule metabolic process	GO:0055086	0.000100996	3.9957	674	406	31	26944	GAPDH,PKM,HIF1A,TPI1,ALDOA,IGF1,LDHA,NME1,PGK1,HSPA8,PGAM1,RAN,HINT1,IMPDH2,ATP5G1,DUT,TKT,BCL2L1,GPI1,TXNRD1,ADSSL1,UAP1L1,IER3,TREM2,ATP5B,ENO1,LIPA,PFKL,NDUFA1,MT-ND1,ATP5E
ATP synthesis coupled electron transport	GO:0042773	0.000105487	3.9768	83	406	11	26944	COX6A2,UQCRQ,UQCR10,CYCS,COX5A,COX4I1,UQCR11,COX5B,COX7B,MT-ND1,COX8A
regulation of myeloid leukocyte differentiation	GO:0002761	0.000107575	3.96829	146	406	14	26944	CCL3,CSF1,CD74,GNAS,LILRB4A,NME1,ID2,TNF,TYROBP,TREM2,CCL9,CDK6,NINJ1,CEBPB
regulation of protein localization to chromosome, telomeric region	GO:1904814	0.000109429	3.96087	15	406	6	26944	GNL3,CCT3,CCT8,CCT2,CCT5,CCT6A
'de novo' protein folding	GO:0006458	0.000112841	3.94753	36	406	8	26944	SDF2L1,CD74,HSPA5,HSPA8,CCT2,BAG1,DNAJB14,HSPE1
cellular response to interleukin-4	GO:0071353	0.000112841	3.94753	36	406	8	26944	RPS2,MCM2,HSP90AB1,HSPA5,IMPDH2,RPLP0,TUBA1B,RPL3
regulation of cell-substrate adhesion	GO:0010810	0.000115219	3.93848	222	406	17	26944	CSF1,SPP1,ACTG1,CALR,HSD17B12,SDC4,LGALS1,CFL1,FLNA,DUSP3,C1QBP,P4HB,ARPC2,PLAU,CDK6,SERPINE1,NINJ1
intracellular monoatomic cation homeostasis	GO:0030003	0.000119712	3.92186	535	406	27	26944	FTL1,ATP6V0C,CCL3,HIF1A,FTH1,MT1,APLP2,SPP1,CYBA,ATOX1,MARCKSL1,BOLA2,APOE,ATP1A1,FLNA,CACNA1A,ATP1B3,HMOX1,CALM1,BAX,CREG1,GRN,ATP5B,ATP6AP2,B2M,IL1A,SGK1
maintenance of location	GO:0051235	0.000120556	3.91881	369	406	22	26944	LPL,CCL3,FTH1,HSPA5,NPC2,CYBA,TNF,APOE,FLNA,TXN1,PLIN2,KDELR2,CALM1,BAX,TREM2,SRGN,LIPA,COPS9,TMSB10,HEXA,SOAT1,NFKBIA
catabolic process	GO:0009056	0.000127959	3.89293	2495	406	72	26944	CTSB,LPL,CTSZ,CTSD,GAPDH,PKM,NPM1,HIF1A,TPI1,PRDX1,ALDOA,GUSB,YBX1,IGF1,HSP90AB1,LDHA,HSPA5,SPP1,PGK1,HSPA8,IL4I1,PGAM1,HCAR2,HINT1,TNF,NCEH1,HNRNPAB,SLC16A3,RACK1,DUT,APOE,GOT1,LSM2,HSP90AA1,SLC25A5,FLNA,STUB1,DPP7,RENBP,PSMB6,MAPKAPK2,GPI1,TXNRD1,HMOX1,CALM1,BAX,IER3,CREG1,RPL11,TREM2,GRN,CTSA,EIF4G1,HSP90B1,ENO1,ETF1,AKR1A1,RPS27A,SERPINE2,SEC61B,ABHD12,LIPA,PABPC1,PFKL,RPL5,CTSL,RPL23,HEXA,EL…
protein localization	GO:0008104	0.000128282	3.89184	2594	406	74	26944	CD63,CTSD,LGALS3,CD68,NPM1,HIF1A,CD74,PPIA,GNAS,LILRB4A,YBX1,SYNGR1,IGF1,HSP90AB1,HSPA5,ANP32B,SLC15A3,ACTG1,HSPA8,TLR2,RAN,CALR,HCAR2,TOMM40,TNF,GNL3,ANXA5,PLEKHM2,NOLC1,RACK1,CFL1,TYROBP,APOE,BCL2L1,CCT3,NASP,HSP90AA1,FLNA,TMED3,TXN1,CACNA1A,PLEK,TOMM20,ATP1B3,CCT8,HSPD1,KDELR2,RSL1D1,ARL11,CCT2,ERP29,RPL11,TREM2,TIMM23,ARPC2,CCT5,EIF4G1,HSP90B1,CDKN1A,BAG1,GLMP,SRGN,SEC61B,VPS29,HSPA4,PFKL,CCT…
positive regulation of osteoclast differentiation	GO:0045672	0.000142086	3.84745	37	406	8	26944	CCL3,CSF1,GNAS,TNF,TYROBP,TREM2,CCL9,NINJ1
negative regulation of immune system process	GO:0002683	0.000144566	3.83993	540	406	27	26944	CST7,MIF,CCL3,CD68,CD74,LILRB4A,IGF1,NME1,HSPA8,IL4I1,AXL,ID2,TNF,SDC4,TYROBP,BANF1,DUSP3,RPS19,HMOX1,DGKZ,BST2,C1QBP,TREM2,GRN,H2-K1,CDK6,CEBPB
purine ribonucleotide catabolic process	GO:0009154	0.000151385	3.81992	150	406	14	26944	GAPDH,PKM,HIF1A,TPI1,ALDOA,IGF1,PGK1,PGAM1,HINT1,GPI1,IER3,ENO1,LIPA,PFKL
regulation of phosphorus metabolic process	GO:0051174	0.000155699	3.80772	1042	406	40	26944	MIF,NPM1,HIF1A,CD74,PPIA,GNAS,C5AR1,NCL,FAM20C,PLAUR,IGF1,HSP90AB1,CADM1,EEF1A1,PDGFA,TNF,RACK1,MCM7,BCL2L1,HSP90AA1,VEGFB,TXN1,DTNBP1,DUSP3,PLEK,CALM1,PEBP1,BAX,IER3,ERP29,PPP1R14B,MYDGF,TREM2,EIF4G1,ENO1,CDKN1A,BAG1,CCND1,SQSTM1,ICAM1
regulation of leukocyte activation	GO:0002694	0.000158859	3.79899	578	406	28	26944	CST7,MIF,LGALS3,CD83,CD74,LILRB4A,IGF1,IL4I1,AXL,ID2,TNF,SDC4,LGALS1,TYROBP,HSP90AA1,DUSP3,VCAM1,HSPD1,TREM2,GRN,NFKBIZ,CDKN1A,H2-K1,B2M,H2-AB1,IL1A,CTSC,CEBPB
ribonucleoside diphosphate metabolic process	GO:0009185	0.000164047	3.78503	128	406	13	26944	GAPDH,PKM,HIF1A,TPI1,ALDOA,IGF1,PGK1,PGAM1,GPI1,IER3,ENO1,LIPA,PFKL
regulation of transport	GO:0051049	0.000174687	3.75774	1749	406	56	26944	CD63,MIF,LGALS3,CCL3,HIF1A,CD74,PPIA,GNAS,IGF1,HSP90AB1,ANP32B,SPP1,FXYD5,ACTG1,HSPA8,TLR2,RAN,CYBA,CALR,HCAR2,AXL,TNF,ANXA5,SDC4,NOLC1,RACK1,PEA15A,APOE,BCL2L1,ATP1A1,HSP90AA1,SLC25A5,FLNA,KCNJ2,TXN1,CACNA1A,SIVA1,DTNBP1,EPRS,ATP1B3,HMOX1,CALM1,BAX,IER3,ERP29,TREM2,SERPINE2,PFKL,SERPINE1,LRPAP1,B2M,IL1A,NFKBIA,ICAM1,SGK1,CEBPB
intracellular monoatomic ion homeostasis	GO:0006873	0.000180713	3.74301	546	406	27	26944	FTL1,ATP6V0C,CCL3,HIF1A,FTH1,MT1,APLP2,SPP1,CYBA,ATOX1,MARCKSL1,BOLA2,APOE,ATP1A1,FLNA,CACNA1A,ATP1B3,HMOX1,CALM1,BAX,CREG1,GRN,ATP5B,ATP6AP2,B2M,IL1A,SGK1
plasminogen activation	GO:0031639	0.000187096	3.72793	26	406	7	26944	CTSZ,PLAUR,PGK1,ENO1,SERPINE2,PLAU,SERPINE1
intrinsic apoptotic signaling pathway in response to DNA damage	GO:0008630	0.000192197	3.71625	108	406	12	26944	MIF,BCL2A1B,CD74,TNF,BCL2L1,BCL2A1D,HMOX1,CRIP1,RPS27L,BAX,IER3,CDKN1A
positive regulation of leukocyte differentiation	GO:1902107	0.000204516	3.68927	204	406	16	26944	CCL3,CD83,CSF1,CD74,GNAS,LILRB4A,IL4I1,AXL,ID2,TNF,TYROBP,HSP90AA1,TREM2,NFKBIZ,CCL9,NINJ1
negative regulation of cell activation	GO:0050866	0.000204516	3.68927	204	406	16	26944	CST7,CD9,CD74,LILRB4A,IL4I1,PDGFA,AXL,ID2,SDC4,TYROBP,APOE,DUSP3,TREM2,GRN,SERPINE2,CEBPB
positive regulation of hemopoiesis	GO:1903708	0.000204516	3.68927	204	406	16	26944	CCL3,CD83,CSF1,CD74,GNAS,LILRB4A,IL4I1,AXL,ID2,TNF,TYROBP,HSP90AA1,TREM2,NFKBIZ,CCL9,NINJ1
homeostasis of number of cells	GO:0048872	0.000210961	3.6758	381	406	22	26944	MIF,CSF1,HIF1A,PRDX1,CD74,LILRB4A,HCAR2,AXL,ID2,SLC25A5,RPS17,SIVA1,GPI1,RPS19,HMOX1,HMGB2,BAX,NFKBIZ,LIPA,CDK6,B2M,RPS24
positive regulation of response to biotic stimulus	GO:0002833	0.000216103	3.66534	414	406	23	26944	MIF,CD74,SLC15A3,HSPA8,TLR2,CADM1,CYBA,TNF,TYROBP,HSP90AA1,BANF1,MAPKAPK2,RPS19,HMGB2,HSPD1,C1QBP,TREM2,GRN,NFKBIZ,CD180,H2-K1,NINJ1,NFKBIA
biological process involved in symbiotic interaction	GO:0044403	0.000216518	3.66451	289	406	19	26944	CTSB,GAPDH,CCL3,CD74,HSP90AB1,HSPA8,EEF1A1,AXL,LGALS1,CFL1,APOE,SIVA1,HSPD1,P4HB,PPIB,EEA1,SLC3A2,IFITM3,ICAM1
positive regulation of establishment of protein localization	GO:1904951	0.000217841	3.66186	350	406	21	26944	HIF1A,PPIA,GNAS,IGF1,HSP90AB1,ANP32B,TLR2,RAN,HCAR2,TNF,RACK1,CCT3,HSP90AA1,FLNA,CCT8,CCT2,TREM2,ARPC2,CCT5,CCT6A,IL1A
NADH metabolic process	GO:0006734	0.000220537	3.65652	39	406	8	26944	GAPDH,PKM,TPI1,ALDOA,PGK1,GPI1,ENO1,PFKL
response to interleukin-4	GO:0070670	0.000220537	3.65652	39	406	8	26944	RPS2,MCM2,HSP90AB1,HSPA5,IMPDH2,RPLP0,TUBA1B,RPL3
cell cycle	GO:0007049	0.00022149	3.65465	1808	406	57	26944	NPM1,MCM5,MCM6,HELLS,NES,IGF1,MCM2,HSP90AB1,MCM3,PCNA,ANP32B,TUBB5,MCM4,STMN1,RANBP1,HSPA8,APBB2,RAN,CALR,RHOC,ID2,TNF,PHGDH,NAA50,RACK1,CFL1,MCM7,RBL1,TOPBP1,ADAMTS1,BCL2L1,NASP,SLC25A5,FLNA,BANF1,DUSP3,DGKZ,TIPIN,SMC2,MYBBP1A,SEPTIN11,CALM1,PEBP1,RPS27L,BAX,IER3,TUBA1B,EIF4G1,CDKN1A,LIPA,RPS15A,CDK6,RPL24,CCND1,RPL23,IL1A,JUNB
heterocycle catabolic process	GO:0046700	0.000225126	3.64758	552	406	27	26944	GAPDH,PKM,NPM1,HIF1A,TPI1,ALDOA,YBX1,IGF1,PGK1,IL4I1,PGAM1,HINT1,HNRNPAB,DUT,LSM2,MAPKAPK2,GPI1,HMOX1,BAX,IER3,ENO1,ETF1,LIPA,PABPC1,PFKL,ELOB,TENT5C
nucleotide catabolic process	GO:0009166	0.00023346	3.63179	180	406	15	26944	GAPDH,PKM,HIF1A,TPI1,ALDOA,IGF1,PGK1,PGAM1,HINT1,DUT,GPI1,IER3,ENO1,LIPA,PFKL
endocytosis	GO:0006897	0.000241982	3.61622	701	406	31	26944	CD63,CD9,LGALS3,CXCL16,MYO1E,LILRB4A,NCL,NME1,ACTG1,HSPA8,CYBA,CALR,AXL,TNF,RACK1,TYROBP,APOE,BCL2L1,DTNBP1,MAPKAPK2,CREG1,TREM2,GRN,LGALS3BP,ATP5B,EEA1,LIPA,SERPINE1,IFITM3,LRPAP1,B2M
cellular nitrogen compound catabolic process	GO:0044270	0.000242053	3.61609	554	406	27	26944	GAPDH,PKM,NPM1,HIF1A,TPI1,ALDOA,YBX1,IGF1,PGK1,IL4I1,PGAM1,HINT1,HNRNPAB,DUT,LSM2,MAPKAPK2,GPI1,HMOX1,BAX,IER3,ENO1,ETF1,LIPA,PABPC1,PFKL,ELOB,TENT5C
extrinsic apoptotic signaling pathway	GO:0097191	0.000247269	3.60683	234	406	17	26944	LGALS3,BCL2A1B,ATF3,IGF1,TNF,PEA15A,BCL2L1,BCL2A1D,SIVA1,HMOX1,HMGB2,BAX,NFKBIZ,PDIA3,SERPINE1,IL1A,ICAM1
establishment of protein localization	GO:0045184	0.000250903	3.60049	1722	406	55	26944	CD63,CTSD,CD68,HIF1A,CD74,PPIA,GNAS,SYNGR1,IGF1,HSP90AB1,HSPA5,ANP32B,SLC15A3,HSPA8,TLR2,RAN,CALR,HCAR2,TOMM40,TNF,ANXA5,NOLC1,RACK1,CFL1,APOE,CCT3,NASP,HSP90AA1,FLNA,TMED3,TXN1,PLEK,TOMM20,CCT8,HSPD1,KDELR2,ARL11,CCT2,ERP29,RPL11,TREM2,TIMM23,ARPC2,CCT5,HSP90B1,CDKN1A,SEC61B,VPS29,HSPA4,PFKL,CCT6A,IL1A,SQSTM1,NFKBIA,ARL5C
respiratory electron transport chain	GO:0022904	0.000260997	3.58336	111	406	12	26944	COX6A2,MYBBP1A,UQCRQ,UQCR10,CYCS,COX5A,COX4I1,UQCR11,COX5B,COX7B,MT-ND1,COX8A
regeneration	GO:0031099	0.000262926	3.58017	235	406	17	26944	CD9,PKM,IGF1,PCNA,AXL,TNF,SULF2,FLNA,HMOX1,IFRD1,RPS15,GRN,CDKN1A,PLAU,NINJ1,CCND1,CEBPB
regulation of body fluid levels	GO:0050878	0.000263614	3.57903	354	406	21	26944	CD9,HIF1A,PPIA,GNAS,LILRB4A,PLAUR,NME1,CYBA,PDGFA,AXL,ANXA5,APOE,FLNA,RPLP0,DTNBP1,PLEK,SERPINE2,PDIA3,PLAU,SERPINE1,CCND1
cellular response to interleukin-7	GO:0098761	0.000263761	3.57879	17	406	6	26944	YBX1,HSPD1,P4HB,ATP5B,ENO1,PDIA3
regulation of plasminogen activation	GO:0010755	0.000263761	3.57879	17	406	6	26944	CTSZ,PLAUR,ENO1,SERPINE2,PLAU,SERPINE1
DNA biosynthetic process	GO:0071897	0.000269953	3.56871	182	406	15	26944	HSP90AB1,PCNA,C3AR1,LIG1,NHP2,TNF,CCT3,HSP90AA1,CCT8,GAR1,CCT2,NOP10,CCT5,CDKN1A,CCT6A
positive regulation of myeloid leukocyte differentiation	GO:0002763	0.00027418	3.56196	72	406	10	26944	CCL3,CSF1,CD74,GNAS,ID2,TNF,TYROBP,TREM2,CCL9,NINJ1
regulation of leukocyte migration	GO:0002685	0.000279483	3.55364	236	406	17	26944	MIF,CD9,LGALS3,CCL3,CSF1,CD74,C5AR1,C3AR1,CALR,CCL12,VEGFB,C1QBP,TREM2,SERPINE1,NINJ1,IL1A,ICAM1
nucleoside diphosphate metabolic process	GO:0009132	0.00028242	3.5491	134	406	13	26944	GAPDH,PKM,HIF1A,TPI1,ALDOA,IGF1,PGK1,PGAM1,GPI1,IER3,ENO1,LIPA,PFKL
cell-substrate adhesion	GO:0031589	0.00028968	3.53808	356	406	21	26944	CD63,CSF1,ITGAX,SPP1,ACTG1,CALR,HSD17B12,AXL,SDC4,LGALS1,CFL1,FLNA,DUSP3,VCAM1,C1QBP,P4HB,ARPC2,PLAU,CDK6,SERPINE1,NINJ1
epithelial cell proliferation	GO:0050673	0.000294181	3.53139	489	406	25	26944	NPM1,C5AR1,IGF1,NME1,CYBA,ID2,TNF,SULF2,APOE,BCL2L1,VEGFB,HMOX1,HMGB2,BAX,MYDGF,GRN,NFKBIZ,CDKN1A,LIPA,PLAU,CDK6,CCND1,B2M,CTSL,CEBPB
regulation of establishment of protein localization	GO:0070201	0.000298694	3.52477	596	406	28	26944	CTSD,HIF1A,PPIA,GNAS,IGF1,HSP90AB1,ANP32B,TLR2,RAN,HCAR2,TNF,ANXA5,NOLC1,RACK1,APOE,CCT3,HSP90AA1,FLNA,TXN1,CCT8,CCT2,ERP29,TREM2,ARPC2,CCT5,PFKL,CCT6A,IL1A
negative regulation of cellular metabolic process	GO:0031324	0.000301355	3.52092	3108	406	83	26944	CTSZ,MIF,GAPDH,CCL3,CD83,NPM1,HIF1A,PPIA,ATF3,LILRB4A,HELLS,YBX1,NCL,IGF1,HSP90AB1,PCNA,NME1,HSPA8,CBX5,APBB2,CADM1,CALR,PDGFA,AXL,HAT1,ID2,TNF,HNRNPAB,DNMT1,RPS26,RACK1,RBM3,TYROBP,RBL1,APOE,MFSD12,ATP1A1,NAB2,LSM2,FLNA,VEGFB,TXN1,BANF1,CACNA1A,PA2G4,DUSP3,PLEK,MAPKAPK2,EPRS,HMOX1,EIF2S1,TIPIN,MYBBP1A,HMGB2,BST2,HSPD1,SERBP1,PEBP1,BAX,C1QBP,IER3,ERP29,TREM2,CTSA,EIF4G1,ENO1,CDKN1A,ETF1,BAG1,SERP…
ribonucleotide catabolic process	GO:0009261	0.000314054	3.503	159	406	14	26944	GAPDH,PKM,HIF1A,TPI1,ALDOA,IGF1,PGK1,PGAM1,HINT1,GPI1,IER3,ENO1,LIPA,PFKL
purine ribonucleoside triphosphate biosynthetic process	GO:0009206	0.000318322	3.49713	113	406	12	26944	ALDOA,NME1,IMPDH2,ATP5G1,BCL2L1,TREM2,ATP5B,ENO1,LIPA,NDUFA1,MT-ND1,ATP5E
positive regulation of myeloid cell differentiation	GO:0045639	0.000318322	3.49713	113	406	12	26944	CCL3,CSF1,HIF1A,CD74,GNAS,ID2,TNF,TYROBP,HMGB2,TREM2,CCL9,NINJ1
aldehyde biosynthetic process	GO:0046184	0.000328131	3.48395	28	406	7	26944	GAPDH,TPI1,ALDOA,PGK1,PGAM1,TKT,ENO1
cellular senescence	GO:0090398	0.00034821	3.45816	93	406	11	26944	MIF,NPM1,YBX1,CALR,ID2,EEF1E1,RBL1,RSL1D1,CDKN1A,CDK6,B2M
negative regulation of gene expression	GO:0010629	0.000350499	3.45531	1511	406	50	26944	CTSZ,MIF,GAPDH,CCL3,CD83,NPM1,HIF1A,LILRB4A,HELLS,YBX1,NCL,IGF1,HSP90AB1,NME1,CALR,AXL,HAT1,ID2,TNF,HNRNPAB,DNMT1,RPS26,RACK1,RBM3,TYROBP,RBL1,APOE,LSM2,VEGFB,BANF1,MAPKAPK2,EPRS,HMOX1,EIF2S1,HMGB2,BST2,SERBP1,C1QBP,ERP29,TREM2,EIF4G1,CDKN1A,ETF1,SERPINE2,SRGN,PLAU,PABPC1,SERPINE1,ELOB,TENT5C
purine nucleoside triphosphate biosynthetic process	GO:0009145	0.000350994	3.4547	114	406	12	26944	ALDOA,NME1,IMPDH2,ATP5G1,BCL2L1,TREM2,ATP5B,ENO1,LIPA,NDUFA1,MT-ND1,ATP5E
regulation of intrinsic apoptotic signaling pathway	GO:2001242	0.00035884	3.4451	186	406	15	26944	MIF,HIF1A,CD74,PPIA,HELLS,PLAUR,RACK1,BCL2L1,BAX,P4HB,ERP29,RPL11,TREM2,ENO1,VDAC2
purine nucleotide catabolic process	GO:0006195	0.000366825	3.43554	161	406	14	26944	GAPDH,PKM,HIF1A,TPI1,ALDOA,IGF1,PGK1,PGAM1,HINT1,GPI1,IER3,ENO1,LIPA,PFKL
tissue development	GO:0009888	0.000371963	3.4295	2122	406	63	26944	CTSB,LPL,CD63,CTSZ,LGALS3,CSF1,HIF1A,ANK,ITGAX,GNAS,MYO1E,ATF3,YBX1,FAM20C,PLAUR,IGF1,PCNA,SPP1,PGK1,TUBB5,ACTG1,STMN1,C3AR1,HSPA8,NRP2,CALR,TAGLN2,RHOC,ID2,TNF,SDC4,HNRNPAB,PHGDH,NOLC1,SULF2,CFL1,NAB2,FLNA,GPI1,TXNRD1,IFRD1,VCAM1,BAX,MYL6,NFKBIZ,CDKN1A,SERPINE2,SRGN,LIPA,IL11RA1,CDK6,SERPINE1,ATP6AP2,CCND1,CTSL,S1PR1,IL1A,RPL38,EGR1,HIVEP3,ICAM1,CEBPB,JUNB
negative regulation of nitrogen compound metabolic process	GO:0051172	0.000372761	3.42857	2219	406	65	26944	CST7,CTSZ,MIF,GAPDH,CSTB,NPM1,HIF1A,PPIA,ATF3,LILRB4A,YBX1,NCL,IGF1,HSP90AB1,PCNA,HSPA8,CBX5,APBB2,CADM1,CALR,ID2,TNF,HNRNPAB,DNMT1,RPS26,RACK1,RBL1,APOE,NAB2,FLNA,TXN1,PA2G4,DUSP3,MAPKAPK2,EPRS,EIF2S1,TIPIN,MYBBP1A,HMGB2,SERBP1,PEBP1,BAX,C1QBP,IER3,RPL11,TREM2,CTSA,EIF4G1,ENO1,CDKN1A,BAG1,SERPINE2,PLAU,PABPC1,BHLHE41,CDK6,SERPINE1,COPS9,CCND1,RPL5,RPL23,SQSTM1,EGR1,TENT5C,CEBPB
vasculature development	GO:0001944	0.000378996	3.42137	793	406	33	26944	PKM,HIF1A,ITGAX,MYO1E,C5AR1,NCL,IGF1,ANP32B,PGK1,ACTG1,C3AR1,NRP2,TNF,CYBB,CCL12,DNMT1,ADAMTS1,APOE,FLNA,VEGFB,HMOX1,BAX,MYDGF,GRN,ATP5B,LIPA,PLAU,SERPINE1,NINJ1,S1PR1,IL1A,EGR1,JUNB
positive regulation of establishment of protein localization to telomere	GO:1904851	0.000390212	3.4087	10	406	5	26944	CCT3,CCT8,CCT2,CCT5,CCT6A
glyceraldehyde-3-phosphate metabolic process	GO:0019682	0.000390619	3.40825	18	406	6	26944	GAPDH,TPI1,PGK1,PGAM1,TKT,ENO1
response to interleukin-7	GO:0098760	0.000390619	3.40825	18	406	6	26944	YBX1,HSPD1,P4HB,ATP5B,ENO1,PDIA3
viral life cycle	GO:0019058	0.000426878	3.3697	272	406	18	26944	CTSB,CD74,PPIA,HSP90AB1,HSPA8,EEF1A1,AXL,TNF,LGALS1,APOE,BANF1,SIVA1,BST2,P4HB,PPIB,SLC3A2,IFITM3,ICAM1
regulation of phosphate metabolic process	GO:0019220	0.000427933	3.36862	1041	406	39	26944	MIF,NPM1,HIF1A,CD74,PPIA,GNAS,C5AR1,NCL,PLAUR,IGF1,HSP90AB1,CADM1,EEF1A1,PDGFA,TNF,RACK1,MCM7,BCL2L1,HSP90AA1,VEGFB,TXN1,DTNBP1,DUSP3,PLEK,CALM1,PEBP1,BAX,IER3,ERP29,PPP1R14B,MYDGF,TREM2,EIF4G1,ENO1,CDKN1A,BAG1,CCND1,SQSTM1,ICAM1
nucleoside phosphate catabolic process	GO:1901292	0.000442045	3.35453	189	406	15	26944	GAPDH,PKM,HIF1A,TPI1,ALDOA,IGF1,PGK1,PGAM1,HINT1,DUT,GPI1,IER3,ENO1,LIPA,PFKL
regulation of hemopoiesis	GO:1903706	0.000442524	3.35406	431	406	23	26944	CCL3,CD83,CSF1,HIF1A,CD74,GNAS,LILRB4A,NME1,IL4I1,AXL,ID2,TNF,TYROBP,HSP90AA1,HMGB2,TREM2,NFKBIZ,CCL9,CDK6,NINJ1,B2M,NFKBIA,CEBPB
monoatomic cation homeostasis	GO:0055080	0.000448258	3.34847	608	406	28	26944	FTL1,ATP6V0C,CCL3,HIF1A,ANK,FTH1,MT1,APLP2,SPP1,CYBA,ATOX1,MARCKSL1,BOLA2,APOE,ATP1A1,FLNA,CACNA1A,ATP1B3,HMOX1,CALM1,BAX,CREG1,GRN,ATP5B,ATP6AP2,B2M,IL1A,SGK1
cellular catabolic process	GO:0044248	0.000453795	3.34314	1524	406	50	26944	LPL,CTSD,GAPDH,PKM,NPM1,HIF1A,TPI1,PRDX1,ALDOA,GUSB,YBX1,IGF1,LDHA,PGK1,HSPA8,IL4I1,PGAM1,HINT1,TNF,HNRNPAB,SLC16A3,DUT,APOE,GOT1,LSM2,SLC25A5,STUB1,RENBP,MAPKAPK2,GPI1,TXNRD1,HMOX1,CALM1,BAX,IER3,CREG1,TREM2,CTSA,EIF4G1,ENO1,ETF1,AKR1A1,ABHD12,LIPA,PABPC1,PFKL,HEXA,ELOB,SQSTM1,TENT5C
positive regulation of leukocyte activation	GO:0002696	0.000459374	3.33783	366	406	21	26944	MIF,CD83,CD74,LILRB4A,IGF1,IL4I1,AXL,TNF,LGALS1,TYROBP,HSP90AA1,VCAM1,HSPD1,TREM2,NFKBIZ,CDKN1A,H2-K1,B2M,H2-AB1,IL1A,CTSC
regulation of protein-containing complex assembly	GO:0043254	0.000461024	3.33628	432	406	23	26944	LGALS3,BAIAP2L2,HSPA5,STMN1,HSPA8,RHOC,TNF,RACK1,CFL1,DUT,APOE,HSP90AA1,STUB1,PLEK,BAX,TREM2,ARPC2,COTL1,EIF4G1,VDAC2,TMSB10,ICAM1,SGK1
nervous system development	GO:0007399	0.000465892	3.33171	2529	406	71	26944	CST7,CD9,CCL3,CSF1,HIF1A,PPIA,ITGAX,C5AR1,NES,APLP2,IGF1,HSPA5,ANP32B,NME1,ACTG1,STMN1,RANBP1,HSPA8,APBB2,TLR2,CADM1,RAN,NRP2,CALR,AXL,ID2,TNF,SDC4,MARCKSL1,NAP1L1,PHGDH,LGALS1,SULF2,CFL1,TYROBP,ADAMTS1,MANF,APOE,NAB2,HSP90AA1,FLNA,DNAJB11,CACNA1A,DTNBP1,IFRD1,HMGB2,VCAM1,UQCRQ,BAX,SLC2A1,TREM2,GRN,EIF4G1,BAG1,SERPINE2,RPL4,PMP22,H2-K1,BHLHE41,CDK6,COX7B,RPL24,ATP6AP2,CCND1,B2M,CTSL,HEXA,S1PR1,CT…
non-membrane-bounded organelle assembly	GO:0140694	0.000488321	3.31129	400	406	22	26944	NPM1,RPSA,TUBB5,ACTG1,TNF,RPS5,FLNA,RPLP0,G3BP1,RPS19,EIF2S1,RPS27L,C1QBP,RPS15,EIF1A,RPL11,RPL6,ARPC2,RPL24,RPL5,RPS25,RPL38
carbohydrate derivative biosynthetic process	GO:1901137	0.000491327	3.30863	648	406	29	26944	GAPDH,TPI1,ALDOA,IGF1,NME1,PGK1,PGAM1,IMPDH2,ATP5G1,DUT,TKT,BCL2L1,GALNT7,VEGFB,ADSSL1,KRTCAP2,UAP1L1,RPN1,TREM2,ATP5B,ENO1,AKR1A1,LIPA,NDUFA1,OSTC,MT-ND1,HEXA,ATP5E,SOAT1
carbohydrate catabolic process	GO:0016052	0.000496976	3.30366	165	406	14	26944	GAPDH,PKM,HIF1A,TPI1,ALDOA,IGF1,LDHA,PGK1,PGAM1,GPI1,IER3,ENO1,LIPA,PFKL
myeloid cell differentiation	GO:0030099	0.000497101	3.30355	468	406	24	26944	CCL3,CSF1,HIF1A,CD74,GNAS,LILRB4A,FAM20C,NME1,ID2,TNF,TYROBP,SLC25A5,FLNA,RPS19,HMGB2,TREM2,CCL9,LIPA,CDK6,NINJ1,B2M,NFKBIA,CEBPB,JUNB
response to endoplasmic reticulum stress	GO:0034976	0.000508276	3.2939	218	406	16	26944	SDF2L1,ATF3,HSPA5,MANF,BCL2L1,STUB1,EIF2S1,BAX,P4HB,ERP29,EIF4G1,HSP90B1,PDIA3,SEC61B,CCND1,CEBPB
apoptotic mitochondrial changes	GO:0008637	0.000513658	3.28933	118	406	12	26944	BCL2A1B,PLAUR,IGF1,FAM162A,BCL2L1,SLC25A5,BCL2A1D,SIVA1,HSPD1,BAX,IER3,VDAC2
aromatic compound catabolic process	GO:0019439	0.000524719	3.28007	576	406	27	26944	GAPDH,PKM,NPM1,HIF1A,TPI1,ALDOA,YBX1,IGF1,PGK1,IL4I1,PGAM1,HINT1,HNRNPAB,DUT,LSM2,MAPKAPK2,GPI1,HMOX1,BAX,IER3,ENO1,ETF1,LIPA,PABPC1,PFKL,ELOB,TENT5C
positive regulation of leukocyte migration	GO:0002687	0.000535415	3.27131	166	406	14	26944	LGALS3,CCL3,CSF1,CD74,C5AR1,C3AR1,CALR,CCL12,VEGFB,C1QBP,TREM2,SERPINE1,IL1A,ICAM1
regulation of response to wounding	GO:1903034	0.000535415	3.27131	166	406	14	26944	CD9,HIF1A,PLAUR,ACTG1,PDGFA,TNF,ANXA5,APOE,FLNA,VEGFB,GRN,SERPINE2,PLAU,SERPINE1
regulation of organelle organization	GO:0033043	0.000536603	3.27035	1178	406	42	26944	NPM1,HIF1A,BAIAP2L2,NES,PLAUR,IGF1,MCM2,ACTG1,STMN1,GPR65,CALR,RHOC,FAM162A,TNF,GNL3,SDC4,CFL1,BCL2L1,CCT3,SLC25A5,FLNA,SIVA1,G3BP1,PLEK,CCT8,SMC2,BST2,PEBP1,BAX,IER3,CCT2,TREM2,GRN,ARPC2,COTL1,CCT5,CCT6A,TMSB10,S1PR1,IL1A,ICAM1,SGK1
mononuclear cell differentiation	GO:1903131	0.000538632	3.26871	505	406	25	26944	CD83,CSF1,CD74,LILRB4A,HELLS,IL4I1,AXL,ID2,LGALS1,TPD52,HSP90AA1,SLC25A5,BCL2A1D,BAX,TREM2,NFKBIZ,LIPA,IL11RA1,CDK6,B2M,CTSL,H2-AB1,IL1A,EGR1,CEBPB
ribonucleoside triphosphate biosynthetic process	GO:0009201	0.000563596	3.24903	119	406	12	26944	ALDOA,NME1,IMPDH2,ATP5G1,BCL2L1,TREM2,ATP5B,ENO1,LIPA,NDUFA1,MT-ND1,ATP5E
intracellular chemical homeostasis	GO:0055082	0.000570188	3.24398	768	406	32	26944	FTL1,ATP6V0C,CCL3,HIF1A,FTH1,MT1,APLP2,IGF1,SPP1,CYBA,ATOX1,MARCKSL1,BOLA2,RACK1,APOE,ATP1A1,FLNA,CACNA1A,ATP1B3,HMOX1,VCAM1,CALM1,BAX,CREG1,TREM2,GRN,ATP5B,ATP6AP2,B2M,IL1A,ICAM1,SGK1
purine-containing compound catabolic process	GO:0072523	0.00057651	3.23919	167	406	14	26944	GAPDH,PKM,HIF1A,TPI1,ALDOA,IGF1,PGK1,PGAM1,HINT1,GPI1,IER3,ENO1,LIPA,PFKL
ncRNA processing	GO:0034470	0.000587858	3.23073	438	406	23	26944	NPM1,NCL,NHP2,RPS8,RBM3,RPL14,RPS17,PA2G4,RPS19,GAR1,RPS16,RPL35,RTCB,RSL1D1,DDX21,RPS15,NOP10,RPL11,RPL7A,RPL27,RPL5,RPS25,RPS24
extrinsic apoptotic signaling pathway via death domain receptors	GO:0008625	0.000593775	3.22638	78	406	10	26944	LGALS3,ATF3,TNF,PEA15A,BCL2L1,HMOX1,HMGB2,BAX,SERPINE1,ICAM1
negative regulation of response to stimulus	GO:0048585	0.000604295	3.21875	1723	406	54	26944	LPL,CST7,MIF,CD9,LGALS3,HIF1A,CD74,PPIA,ATF3,LILRB4A,HELLS,NCL,PLAUR,IGF1,HSPA5,STMN1,HSPA8,IL4I1,CADM1,CALR,PDGFA,TNF,ANXA5,SULF2,RACK1,PEA15A,APOE,BCL2L1,EIF3A,SLC25A5,STUB1,BANF1,G3BP1,DUSP3,PLEK,RPS19,HMOX1,DGKZ,HMGB2,PEBP1,BAX,C1QBP,IER3,TREM2,GRN,ENO1,SERPINE2,PLAU,H2-K1,VDAC2,SERPINE1,EGR1,NFKBIA,ICAM1
positive regulation of transport	GO:0051050	0.000655648	3.18333	975	406	37	26944	CD63,MIF,LGALS3,CCL3,HIF1A,PPIA,GNAS,IGF1,HSP90AB1,ANP32B,SPP1,HSPA8,TLR2,RAN,CYBA,CALR,HCAR2,AXL,TNF,SDC4,RACK1,APOE,BCL2L1,HSP90AA1,FLNA,KCNJ2,SIVA1,DTNBP1,ATP1B3,BAX,TREM2,SERPINE1,B2M,IL1A,NFKBIA,SGK1,CEBPB
monoatomic ion homeostasis	GO:0050801	0.00066507	3.17713	620	406	28	26944	FTL1,ATP6V0C,CCL3,HIF1A,ANK,FTH1,MT1,APLP2,SPP1,CYBA,ATOX1,MARCKSL1,BOLA2,APOE,ATP1A1,FLNA,CACNA1A,ATP1B3,HMOX1,CALM1,BAX,CREG1,GRN,ATP5B,ATP6AP2,B2M,IL1A,SGK1
telomere maintenance via telomere lengthening	GO:0010833	0.000670797	3.17341	79	406	10	26944	HSP90AB1,NHP2,CCT3,HSP90AA1,CCT8,GAR1,CCT2,NOP10,CCT5,CCT6A
glucose metabolic process	GO:0006006	0.000691237	3.16037	223	406	16	26944	GAPDH,PKM,HIF1A,TPI1,ALDOA,ATF3,IGF1,LDHA,PGK1,PGAM1,TNF,GOT1,GPI1,ENO1,LIPA,PFKL
macrophage migration	GO:1905517	0.00069177	3.16004	61	406	9	26944	MIF,CD9,LGALS3,CCL3,CSF1,C5AR1,C3AR1,TREM2,NINJ1
chaperone cofactor-dependent protein refolding	GO:0051085	0.00070087	3.15436	31	406	7	26944	SDF2L1,CD74,HSPA5,HSPA8,BAG1,DNAJB14,HSPE1
regulation of establishment of protein localization to telomere	GO:0070203	0.000706529	3.15087	11	406	5	26944	CCT3,CCT8,CCT2,CCT5,CCT6A
negative regulation of blood coagulation	GO:0030195	0.00071401	3.1463	45	406	8	26944	CD9,PLAUR,PDGFA,ANXA5,APOE,SERPINE2,PLAU,SERPINE1
ribosomal small subunit assembly	GO:0000028	0.00079501	3.09963	20	406	6	26944	RPSA,RPS5,RPS19,RPS27L,RPS15,RPS25
DNA unwinding involved in DNA replication	GO:0006268	0.00079501	3.09963	20	406	6	26944	MCM5,MCM6,MCM2,MCM3,MCM4,MCM7
NAD metabolic process	GO:0019674	0.000798567	3.09769	62	406	9	26944	GAPDH,PKM,TPI1,ALDOA,LDHA,PGK1,GPI1,ENO1,PFKL
nucleobase-containing compound catabolic process	GO:0034655	0.000833197	3.07925	517	406	25	26944	GAPDH,PKM,NPM1,HIF1A,TPI1,ALDOA,YBX1,IGF1,PGK1,PGAM1,HINT1,HNRNPAB,DUT,LSM2,MAPKAPK2,GPI1,BAX,IER3,ENO1,ETF1,LIPA,PABPC1,PFKL,ELOB,TENT5C
cell adhesion	GO:0007155	0.000845987	3.07264	1465	406	48	26944	CD63,CD9,CD83,CSF1,RPSA,CD74,PPIA,ITGAX,GNAS,LILRB4A,PLAUR,IGF1,SPP1,ACTG1,IL4I1,CADM1,CALR,HSD17B12,AXL,TNF,SDC4,LGALS1,CFL1,HSP90AA1,FLNA,DUSP3,PLEK,VCAM1,HSPD1,C1QBP,P4HB,ARPC2,LGALS3BP,ATP5B,NFKBIZ,SERPINE2,PDIA3,PLAU,H2-K1,CDK6,SERPINE1,NINJ1,B2M,H2-AB1,S1PR1,IL1A,ICAM1,CEBPB
negative regulation of hemostasis	GO:1900047	0.000853035	3.06903	46	406	8	26944	CD9,PLAUR,PDGFA,ANXA5,APOE,SERPINE2,PLAU,SERPINE1
microglial cell activation	GO:0001774	0.000853035	3.06903	46	406	8	26944	CST7,C5AR1,TLR2,TNF,TYROBP,TREM2,GRN,CTSC
positive regulation of immune response	GO:0050778	0.000882222	3.05442	744	406	31	26944	MIF,CD74,LILRB4A,C5AR1,SLC15A3,C3AR1,HSPA8,TLR2,CADM1,CYBA,TNF,TYROBP,HSP90AA1,BANF1,BCL2A1D,DUSP3,MAPKAPK2,RPS19,DGKZ,HMGB2,HSPD1,BAX,C1QBP,TREM2,NFKBIZ,LIPA,H2-K1,NINJ1,B2M,H2-AB1,NFKBIA
regulation of wound healing	GO:0061041	0.000884086	3.05351	124	406	12	26944	CD9,HIF1A,PLAUR,ACTG1,PDGFA,TNF,ANXA5,APOE,VEGFB,SERPINE2,PLAU,SERPINE1
negative regulation of wound healing	GO:0061045	0.000919375	3.03651	63	406	9	26944	CD9,PLAUR,PDGFA,TNF,ANXA5,APOE,SERPINE2,PLAU,SERPINE1
intracellular signaling cassette	GO:0141124	0.00093005	3.03149	1794	406	55	26944	MIF,ATP6V0C,CCL4,GAPDH,CCL3,CSF1,PRDX1,CCL6,CD74,PPIA,GNAS,MT1,ATF3,LILRB4A,C5AR1,IGF1,STMN1,C3AR1,TLR2,CALR,RHOC,PDGFA,HINT1,AXL,TNF,NCEH1,CCL12,RACK1,PEA15A,APOE,EIF3A,FLNA,VEGFB,DUSP3,MAPKAPK2,HMOX1,DGKZ,VCAM1,CALM1,DDX21,PEBP1,C1QBP,MYDGF,TREM2,CCL9,CDKN1A,SERPINE2,LIPA,CCRL2,ATP6AP2,HEXA,IL1A,SQSTM1,NFKBIA,ICAM1
positive regulation of ERK1 and ERK2 cascade	GO:0070374	0.000931991	3.03059	228	406	16	26944	MIF,ATP6V0C,CCL4,CCL3,CCL6,CD74,C5AR1,IGF1,PDGFA,CCL12,APOE,VEGFB,TREM2,CCL9,IL1A,ICAM1
DNA damage response	GO:0006974	0.000940611	3.02659	866	406	34	26944	MIF,NPM1,BCL2A1B,CD74,MCM5,MCM6,MCM2,MCM3,PCNA,MCM4,LIG1,CBX5,TNF,EEF1E1,MCM7,TOPBP1,BCL2L1,STUB1,BCL2A1D,MAPKAPK2,EPRS,HMOX1,DGKZ,TIPIN,SMC2,CRIP1,RPS27L,BAX,IER3,CDKN1A,DEK,CDK6,CCND1,SGK1
telomere organization	GO:0032200	0.000974196	3.01135	149	406	13	26944	HSP90AB1,PCNA,NHP2,HAT1,GNL3,CCT3,HSP90AA1,CCT8,GAR1,CCT2,NOP10,CCT5,CCT6A
nucleoside triphosphate biosynthetic process	GO:0009142	0.0010521	2.97794	126	406	12	26944	ALDOA,NME1,IMPDH2,ATP5G1,BCL2L1,TREM2,ATP5B,ENO1,LIPA,NDUFA1,MT-ND1,ATP5E
establishment of protein localization to organelle	GO:0072594	0.00105835	2.97537	453	406	23	26944	CD68,HSP90AB1,HSPA5,HSPA8,RAN,TOMM40,NOLC1,CFL1,CCT3,HSP90AA1,FLNA,TOMM20,CCT8,HSPD1,CCT2,TIMM23,CCT5,CDKN1A,SEC61B,HSPA4,CCT6A,SQSTM1,NFKBIA
regulation of signal transduction by p53 class mediator	GO:1901796	0.00107353	2.96918	83	406	10	26944	MIF,NPM1,CD74,EEF1E1,EPRS,RPS15,RPL11,RPS20,RPL5,RPL23
multicellular organismal-level homeostasis	GO:0048871	0.00107375	2.9691	912	406	35	26944	MIF,CSF1,HIF1A,PRDX1,ANK,CD74,GNAS,LILRB4A,SPP1,APBB2,HCAR2,AXL,ID2,TNF,APOE,SLC25A5,RPS17,SIVA1,GPI1,RPS19,HMOX1,HMGB2,BAX,SLC2A1,EIF4G1,NFKBIZ,LIPA,CDK6,B2M,S1PR1,IL1A,SQSTM1,EGR1,RPS24,CEBPB
negative regulation of biosynthetic process	GO:0009890	0.00110284	2.95749	2791	406	75	26944	CTSZ,MIF,GAPDH,CCL3,CD83,NPM1,HIF1A,ATF3,LILRB4A,HELLS,YBX1,NCL,IGF1,HSP90AB1,PCNA,NME1,HSPA8,CBX5,APBB2,CALR,PDGFA,AXL,HAT1,ID2,TNF,HNRNPAB,DNMT1,RPS26,RACK1,RBM3,TYROBP,RBL1,APOE,GOT1,MFSD12,ATP1A1,NAB2,LSM2,FLNA,VEGFB,TXN1,BANF1,CACNA1A,PA2G4,PLEK,MAPKAPK2,EPRS,HMOX1,EIF2S1,MYBBP1A,HMGB2,BST2,HSPD1,SERBP1,C1QBP,ERP29,TREM2,EIF4G1,ENO1,CDKN1A,ETF1,SERPINE2,SRGN,PLAU,PABPC1,BHLHE41,CDK6,SERPINE1…
lymphocyte proliferation	GO:0046651	0.00114193	2.94236	354	406	20	26944	MIF,LGALS3,CD74,LILRB4A,HELLS,IGF1,IL4I1,SDC4,IMPDH2,TYROBP,VCAM1,HSPD1,BAX,NFKBIZ,CD180,CDKN1A,LIPA,H2-K1,IL1A,CEBPB
regulation of establishment of protein localization to chromosome	GO:0070202	0.0011962	2.9222	12	406	5	26944	CCT3,CCT8,CCT2,CCT5,CCT6A
regulation of extrinsic apoptotic signaling pathway via death domain receptors	GO:1902041	0.0012016	2.92024	48	406	8	26944	LGALS3,ATF3,PEA15A,BCL2L1,HMOX1,HMGB2,SERPINE1,ICAM1
negative regulation of coagulation	GO:0050819	0.0012016	2.92024	48	406	8	26944	CD9,PLAUR,PDGFA,ANXA5,APOE,SERPINE2,PLAU,SERPINE1
negative regulation of macromolecule metabolic process	GO:0010605	0.00122656	2.91131	3109	406	81	26944	CST7,CTSZ,MIF,GAPDH,CSTB,CCL3,CD83,NPM1,HIF1A,PPIA,ATF3,LILRB4A,HELLS,YBX1,NCL,IGF1,HSP90AB1,PCNA,NME1,HSPA8,CBX5,APBB2,CADM1,CALR,AXL,HAT1,ID2,TNF,HNRNPAB,DNMT1,RPS26,RACK1,RBM3,TYROBP,RBL1,APOE,NAB2,LSM2,FLNA,VEGFB,TXN1,BANF1,PA2G4,DUSP3,MAPKAPK2,EPRS,HMOX1,EIF2S1,TIPIN,MYBBP1A,HMGB2,BST2,SERBP1,PEBP1,BAX,C1QBP,ERP29,RPL11,TREM2,CTSA,EIF4G1,ENO1,CDKN1A,ETF1,BAG1,SERPINE2,SRGN,PLAU,PABPC1,BHLHE4…
osteoclast differentiation	GO:0030316	0.00124791	2.90382	128	406	12	26944	CCL3,CSF1,GNAS,LILRB4A,FAM20C,TNF,TYROBP,TREM2,CCL9,NINJ1,CEBPB,JUNB
small molecule biosynthetic process	GO:0044283	0.00136667	2.86433	605	406	27	26944	LPL,MIF,GAPDH,PKM,HIF1A,TPI1,ALDOA,CD74,ATF3,LDHA,SPP1,PGK1,PGAM1,HSD17B12,TNF,PHGDH,APOE,GOT1,PSAT1,PLEK,GPI1,HACD2,ENO1,AKR1A1,LIPA,SCD2,EGR1
DNA replication initiation	GO:0006270	0.00137906	2.86042	34	406	7	26944	MCM5,MCM6,MCM2,MCM3,MCM4,MCM7,TOPBP1
monocyte chemotaxis	GO:0002548	0.00138169	2.85959	66	406	9	26944	CCL4,LGALS3,CCL3,CCL6,CCL12,RPS19,CCL9,SERPINE1,NINJ1
chemical homeostasis	GO:0048878	0.00138874	2.85738	1091	406	39	26944	LPL,FTL1,ATP6V0C,CCL3,HIF1A,ANK,FTH1,MT1,APLP2,IGF1,SPP1,NPC2,CYBA,ATOX1,MARCKSL1,BOLA2,RACK1,APOE,GOT1,ATP1A1,FLNA,CACNA1A,GPI1,ATP1B3,HMOX1,VCAM1,CALM1,BAX,CREG1,TREM2,GRN,ATP5B,LIPA,ATP6AP2,B2M,IL1A,SOAT1,ICAM1,SGK1
leukocyte activation involved in inflammatory response	GO:0002269	0.0014173	2.84854	49	406	8	26944	CST7,C5AR1,TLR2,TNF,TYROBP,TREM2,GRN,CTSC
negative regulation of signal transduction	GO:0009968	0.00141992	2.84774	1311	406	44	26944	MIF,LGALS3,HIF1A,CD74,PPIA,ATF3,LILRB4A,HELLS,NCL,PLAUR,IGF1,HSPA5,STMN1,HSPA8,CADM1,CALR,TNF,SULF2,RACK1,PEA15A,APOE,BCL2L1,EIF3A,SLC25A5,STUB1,BANF1,G3BP1,DUSP3,PLEK,HMOX1,DGKZ,HMGB2,PEBP1,BAX,C1QBP,IER3,TREM2,ENO1,SERPINE2,VDAC2,SERPINE1,EGR1,NFKBIA,ICAM1
positive regulation of intracellular signal transduction	GO:1902533	0.00144641	2.83971	1050	406	38	26944	MIF,ATP6V0C,CCL4,GAPDH,CCL3,CSF1,CCL6,CD74,PPIA,GNAS,C5AR1,IGF1,TLR2,CALR,PDGFA,HINT1,AXL,TNF,EEF1E1,CCL12,RACK1,APOE,FLNA,VEGFB,EPRS,DDX21,PEBP1,BAX,C1QBP,RPS15,RPL11,MYDGF,TREM2,CCL9,RPS20,RPL23,IL1A,ICAM1
response to virus	GO:0009615	0.00147218	2.83204	393	406	21	26944	HIF1A,ITGAX,NPC2,STMN1,TLR2,CALR,TNF,CFL1,EEF1G,BCL2L1,HSP90AA1,G3BP1,BST2,DDX21,BAX,C1QBP,CCT5,RPS15A,CDK6,IFITM3,IFI27L2A
eosinophil chemotaxis	GO:0048245	0.00149182	2.82628	22	406	6	26944	CCL4,LGALS3,CCL3,CCL6,CCL12,CCL9
regulation of ERK1 and ERK2 cascade	GO:0070372	0.00151184	2.82049	328	406	19	26944	MIF,ATP6V0C,CCL4,CCL3,CCL6,CD74,ATF3,C5AR1,IGF1,PDGFA,CCL12,APOE,EIF3A,VEGFB,DUSP3,TREM2,CCL9,IL1A,ICAM1
positive regulation of cell development	GO:0010720	0.0015614	2.80648	535	406	25	26944	CCL3,CD83,CSF1,HIF1A,CD74,GNAS,LILRB4A,IGF1,IL4I1,TLR2,AXL,ID2,TNF,NAP1L1,TYROBP,APOE,HSP90AA1,TREM2,NFKBIZ,CCL9,BAG1,SERPINE2,RPL4,NINJ1,SGK1
response to extracellular stimulus	GO:0009991	0.0016011	2.79558	610	406	27	26944	LPL,CD68,ATF3,LILRB4A,LDHA,HSPA5,SPP1,HSPA8,AXL,TNF,CYBB,APOE,PLIN2,EIF2S1,MYBBP1A,ADSSL1,VCAM1,BAX,SRSF2,SLC2A1,EIF4G1,NFKBIZ,CDKN1A,PDIA3,LIPA,CTSL,IL1A
cellular response to type II interferon	GO:0071346	0.00160242	2.79522	131	406	12	26944	CCL4,GAPDH,CCL3,CCL6,ACTG1,TLR2,TNF,CCL12,EPRS,CALM1,CCL9,H2-AB1
negative regulation of signaling	GO:0023057	0.00162026	2.79041	1453	406	47	26944	MIF,LGALS3,HIF1A,CD74,PPIA,ATF3,LILRB4A,HELLS,NCL,PLAUR,IGF1,HSP90AB1,HSPA5,STMN1,HSPA8,CADM1,CALR,TNF,ANXA5,SULF2,RACK1,PEA15A,APOE,BCL2L1,EIF3A,SLC25A5,STUB1,BANF1,G3BP1,DUSP3,PLEK,HMOX1,DGKZ,HMGB2,PEBP1,BAX,C1QBP,IER3,TREM2,ENO1,SERPINE2,PFKL,VDAC2,SERPINE1,EGR1,NFKBIA,ICAM1
negative regulation of cell communication	GO:0010648	0.00171615	2.76544	1456	406	47	26944	MIF,LGALS3,HIF1A,CD74,PPIA,ATF3,LILRB4A,HELLS,NCL,PLAUR,IGF1,HSP90AB1,HSPA5,STMN1,HSPA8,CADM1,CALR,TNF,ANXA5,SULF2,RACK1,PEA15A,APOE,BCL2L1,EIF3A,SLC25A5,STUB1,BANF1,G3BP1,DUSP3,PLEK,HMOX1,DGKZ,HMGB2,PEBP1,BAX,C1QBP,IER3,TREM2,ENO1,SERPINE2,PFKL,VDAC2,SERPINE1,EGR1,NFKBIA,ICAM1
regulation of protein modification process	GO:0031399	0.00177824	2.75001	1102	406	39	26944	MIF,NPM1,HIF1A,CD74,PPIA,GNAS,C5AR1,NCL,PLAUR,IGF1,HSP90AB1,HSPA5,CADM1,PDGFA,TNF,GNL3,RACK1,HSP90AA1,STUB1,VEGFB,TXN1,DTNBP1,DUSP3,CALM1,PEBP1,BAX,ERP29,RPL11,MYDGF,TREM2,EIF4G1,CDKN1A,BAG1,COPS9,CCND1,RPL5,SQSTM1,EGR1,ICAM1
regulation of defense response	GO:0031347	0.00186878	2.72844	811	406	32	26944	LPL,CST7,CCL3,CD74,IGF1,SLC15A3,HSPA8,TLR2,CADM1,CYBA,TNF,LGALS1,TYROBP,APOE,HSP90AA1,BANF1,MAPKAPK2,RPS19,HMGB2,HSPD1,C1QBP,IER3,TREM2,GRN,NFKBIZ,ABHD12,H2-K1,SERPINE1,NINJ1,CTSC,NFKBIA,CEBPB
regulation of immune effector process	GO:0002697	0.00192987	2.71447	434	406	22	26944	MIF,CD74,LILRB4A,HSPA8,IL4I1,CADM1,AXL,TNF,TYROBP,MAPKAPK2,GPI1,RPS19,HMOX1,BST2,HSPD1,DDX21,C1QBP,TREM2,GRN,NFKBIZ,H2-K1,B2M
regulation of proteolysis	GO:0030162	0.00200492	2.6979	435	406	22	26944	CST7,CTSZ,CSTB,PLAUR,HSP90AB1,HSPA8,FAM162A,TNF,RACK1,CFL1,APOE,STUB1,RPL11,TREM2,GRN,ENO1,SERPINE2,PLAU,SERPINE1,RPL5,RPL23,CTSC
positive regulation of tumor necrosis factor production	GO:0032760	0.00204356	2.68961	134	406	12	26944	LPL,MIF,CCL4,CCL3,NCL,CYBA,CYBB,TYROBP,MAPKAPK2,HSPD1,H2-K1,IL1A
cell development	GO:0048468	0.00206204	2.6857	3202	406	82	26944	CCL3,CD83,CSF1,HIF1A,CD74,GNAS,MYO1E,LILRB4A,HELLS,C5AR1,FAM20C,APLP2,IGF1,HSPA5,NME1,ACTG1,STMN1,RANBP1,APBB2,IL4I1,TLR2,RAN,NRP2,AXL,ID2,TNF,SDC4,NAP1L1,PHGDH,LGALS1,NOLC1,SULF2,CFL1,TYROBP,ADAMTS1,MANF,APOE,BCL2L1,TPD52,HSP90AA1,SLC25A5,FLNA,DNAJB11,CACNA1A,BCL2A1D,DTNBP1,PLEK,RPS19,AGPAT5,IFRD1,HMGB2,UQCRQ,PEBP1,BAX,ARL11,TREM2,GRN,NFKBIZ,CCL9,BAG1,SERPINE2,RPL4,LIPA,PMP22,H2-K1,IL11RA1,BHLHE…
regulation of osteoclast differentiation	GO:0045670	0.00207136	2.68374	89	406	10	26944	CCL3,CSF1,GNAS,LILRB4A,TNF,TYROBP,TREM2,CCL9,NINJ1,CEBPB
blood vessel morphogenesis	GO:0048514	0.00209864	2.67806	657	406	28	26944	PKM,HIF1A,ITGAX,MYO1E,C5AR1,NCL,PGK1,ACTG1,C3AR1,NRP2,TNF,CYBB,CCL12,ADAMTS1,APOE,FLNA,VEGFB,HMOX1,BAX,MYDGF,GRN,ATP5B,PLAU,SERPINE1,NINJ1,S1PR1,IL1A,JUNB
protein-containing complex organization	GO:0043933	0.00235433	2.62813	3478	406	87	26944	LPL,MIF,LGALS3,PKM,NPM1,PTMA,RPSA,ALDOA,CD74,GNAS,BAIAP2L2,HELLS,NES,MCM2,HSP90AB1,HSPA5,ANP32B,STMN1,HSPA8,CBX5,CYBA,CALR,RHOC,HAT1,TNF,RPS5,NAP1L1,NAA50,DNMT1,EIF5A,RACK1,CFL1,RBL1,DUT,APOE,SNRPD1,EIF3A,NASP,LSM2,HSP90AA1,STUB1,KCNJ2,SNRPF,BANF1,DNAJC9,RPLP0,PLEK,RPS19,MYBBP1A,CALM1,DDX21,RPS27L,BAX,RPS15,CCT2,RPL11,SLC2A1,RPL6,TREM2,ARPC2,COTL1,EIF4G1,NFKBIZ,DENR,ETF1,SET,H2AZ1,DNAJB14,DEK,PDI…
positive regulation of tumor necrosis factor superfamily cytokine production	GO:1903557	0.00239445	2.62079	136	406	12	26944	LPL,MIF,CCL4,CCL3,NCL,CYBA,CYBB,TYROBP,MAPKAPK2,HSPD1,H2-K1,IL1A
positive regulation of cell-substrate adhesion	GO:0010811	0.00239445	2.62079	136	406	12	26944	CSF1,SPP1,CALR,HSD17B12,SDC4,CFL1,FLNA,C1QBP,P4HB,ARPC2,CDK6,NINJ1
actin filament-based process	GO:0030029	0.00252767	2.59728	782	406	31	26944	GAS2L3,MYO1E,BAIAP2L2,ACTG1,STMN1,RAN,GPR65,CALR,TAGLN2,RHOC,TNF,SDC4,TPM4,MARCKSL1,CFL1,TYROBP,ATP1A1,FLNA,KCNJ2,DTNBP1,PLEK,BST2,ARPC2,COTL1,MYL6,HSP90B1,ARPC1B,TMSB10,S1PR1,IL1A,ICAM1
nuclear DNA replication	GO:0033260	0.00253846	2.59543	37	406	7	26944	MCM5,MCM6,MCM2,MCM3,PCNA,MCM4,MCM7
chromosome organization	GO:0051276	0.00262498	2.58087	588	406	26	26944	MCM5,MCM6,MCM2,HSP90AB1,MCM3,PCNA,MCM4,RAN,NHP2,HAT1,GNL3,NAA50,MCM7,CCT3,NASP,HSP90AA1,FLNA,G3BP1,CCT8,GAR1,SMC2,HMGB2,CCT2,NOP10,CCT5,CCT6A
monosaccharide metabolic process	GO:0005996	0.00265508	2.57592	277	406	17	26944	GAPDH,PKM,HIF1A,TPI1,ALDOA,ATF3,IGF1,LDHA,PGK1,PGAM1,TNF,GOT1,GPI1,ENO1,AKR1A1,LIPA,PFKL
regulation of leukocyte differentiation	GO:1902105	0.00270258	2.56822	341	406	19	26944	CCL3,CD83,CSF1,CD74,GNAS,LILRB4A,NME1,IL4I1,AXL,ID2,TNF,TYROBP,HSP90AA1,TREM2,NFKBIZ,CCL9,CDK6,NINJ1,CEBPB
neurogenesis	GO:0022008	0.00279237	2.55403	1907	406	56	26944	CD9,CCL3,CSF1,HIF1A,PPIA,C5AR1,APLP2,IGF1,HSPA5,NME1,ACTG1,STMN1,RANBP1,APBB2,TLR2,NRP2,CALR,AXL,ID2,TNF,SDC4,NAP1L1,PHGDH,LGALS1,CFL1,ADAMTS1,MANF,APOE,NAB2,HSP90AA1,FLNA,DNAJB11,CACNA1A,DTNBP1,IFRD1,HMGB2,VCAM1,UQCRQ,BAX,TREM2,GRN,EIF4G1,BAG1,SERPINE2,RPL4,PMP22,H2-K1,BHLHE41,CDK6,RPL24,CCND1,B2M,HEXA,S1PR1,SGK1,CEBPB
organophosphate catabolic process	GO:0046434	0.00284667	2.54566	248	406	16	26944	GAPDH,PKM,HIF1A,TPI1,ALDOA,IGF1,PGK1,PGAM1,HINT1,DUT,GPI1,IER3,ENO1,ABHD12,LIPA,PFKL
anatomical structure morphogenesis	GO:0009653	0.00295831	2.52896	2761	406	73	26944	CTSZ,CD9,CCL3,CSF1,PKM,HIF1A,ANK,ALDOA,ITGAX,GNAS,MYO1E,YBX1,C5AR1,NES,NCL,FAM20C,APLP2,IGF1,HSPA5,PGK1,ACTG1,STMN1,C3AR1,APBB2,TLR2,CADM1,NRP2,RHOC,ID2,TNF,SDC4,CYBB,NOLC1,CCL12,SULF2,RACK1,CFL1,TYROBP,ADAMTS1,APOE,NAB2,FLNA,VEGFB,CACNA1A,DTNBP1,GNG5,GPI1,TXNRD1,HMOX1,IFRD1,VCAM1,BAX,MYDGF,TREM2,GRN,ATP5B,SERPINE2,RPL4,LIPA,PLAU,SERPINE1,NINJ1,RPL24,ATP6AP2,CTSL,HEXA,S1PR1,IL1A,RPL38,ICAM1,SGK1,…
regulation of immune response	GO:0050776	0.00300267	2.52249	912	406	34	26944	MIF,CD74,LILRB4A,C5AR1,SLC15A3,C3AR1,HSPA8,IL4I1,TLR2,CADM1,CYBA,TNF,TYROBP,APOE,HSP90AA1,BANF1,BCL2A1D,DUSP3,MAPKAPK2,RPS19,DGKZ,HMGB2,HSPD1,BAX,C1QBP,TREM2,GRN,NFKBIZ,LIPA,H2-K1,NINJ1,B2M,H2-AB1,NFKBIA
positive regulation of smooth muscle cell proliferation	GO:0048661	0.00302335	2.51951	115	406	11	26944	HIF1A,IGF1,C3AR1,CYBA,ID2,TNF,DNMT1,ADAMTS1,HMOX1,S1PR1,EGR1
glial cell activation	GO:0061900	0.00306198	2.514	54	406	8	26944	CST7,C5AR1,TLR2,TNF,TYROBP,TREM2,GRN,CTSC
liver regeneration	GO:0097421	0.00307155	2.51264	38	406	7	26944	PCNA,TNF,SULF2,HMOX1,RPS15,CCND1,CEBPB
interleukin-6 production	GO:0032635	0.00311625	2.50637	165	406	13	26944	LPL,CD74,LILRB4A,NCL,TLR2,CYBA,TNF,TYROBP,MAPKAPK2,HSPD1,TREM2,IL1A,CEBPB
regulation of interleukin-6 production	GO:0032675	0.00311625	2.50637	165	406	13	26944	LPL,CD74,LILRB4A,NCL,TLR2,CYBA,TNF,TYROBP,MAPKAPK2,HSPD1,TREM2,IL1A,CEBPB
regulation of response to biotic stimulus	GO:0002831	0.00312993	2.50446	556	406	25	26944	MIF,CD74,SLC15A3,HSPA8,IL4I1,TLR2,CADM1,CYBA,TNF,TYROBP,APOE,HSP90AA1,BANF1,MAPKAPK2,RPS19,HMGB2,HSPD1,C1QBP,TREM2,GRN,NFKBIZ,CD180,H2-K1,NINJ1,NFKBIA
immune response-activating signaling pathway	GO:0002757	0.00313959	2.50313	447	406	22	26944	LILRB4A,C5AR1,SLC15A3,C3AR1,HSPA8,TLR2,CYBA,TNF,TYROBP,BANF1,BCL2A1D,DUSP3,MAPKAPK2,DGKZ,HSPD1,BAX,C1QBP,TREM2,NFKBIZ,LIPA,NINJ1,NFKBIA
negative regulation of cellular biosynthetic process	GO:0031327	0.00324673	2.48855	2768	406	73	26944	CTSZ,MIF,GAPDH,CCL3,CD83,NPM1,HIF1A,ATF3,LILRB4A,HELLS,YBX1,NCL,IGF1,HSP90AB1,PCNA,NME1,HSPA8,CBX5,APBB2,CALR,PDGFA,AXL,HAT1,ID2,TNF,HNRNPAB,DNMT1,RPS26,RACK1,RBM3,TYROBP,RBL1,APOE,MFSD12,ATP1A1,NAB2,LSM2,FLNA,VEGFB,TXN1,BANF1,CACNA1A,PA2G4,PLEK,MAPKAPK2,EPRS,HMOX1,EIF2S1,MYBBP1A,HMGB2,BST2,SERBP1,C1QBP,ERP29,TREM2,EIF4G1,ENO1,CDKN1A,ETF1,SERPINE2,SRGN,PLAU,PABPC1,BHLHE41,CDK6,SERPINE1,CCND1,RPL2…
erythrocyte homeostasis	GO:0034101	0.00333553	2.47683	166	406	13	26944	HIF1A,PRDX1,AXL,ID2,SLC25A5,RPS17,GPI1,RPS19,HMOX1,HMGB2,CDK6,B2M,RPS24
regulation of phosphorylation	GO:0042325	0.00353508	2.4516	877	406	33	26944	MIF,NPM1,CD74,PPIA,GNAS,C5AR1,NCL,PLAUR,IGF1,HSP90AB1,CADM1,EEF1A1,PDGFA,TNF,RACK1,MCM7,HSP90AA1,VEGFB,TXN1,DTNBP1,DUSP3,PEBP1,BAX,ERP29,PPP1R14B,MYDGF,TREM2,EIF4G1,CDKN1A,BAG1,CCND1,SQSTM1,ICAM1
immune effector process	GO:0002252	0.00355905	2.44867	795	406	31	26944	MIF,CCL3,PRDX1,CD74,LILRB4A,HSPA8,IL4I1,CADM1,AXL,TNF,LGALS1,PLEKHM2,TYROBP,MAPKAPK2,GPI1,RPS19,HMOX1,BST2,HSPD1,DDX21,C1QBP,TREM2,GRN,NFKBIZ,CD180,LIPA,H2-K1,B2M,H2-AB1,CTSC,ICAM1
regulation of inflammatory response	GO:0050727	0.00356659	2.44775	381	406	20	26944	LPL,CST7,CCL3,IGF1,TLR2,TNF,LGALS1,APOE,RPS19,IER3,TREM2,GRN,NFKBIZ,ABHD12,H2-K1,SERPINE1,NINJ1,CTSC,NFKBIA,CEBPB
organic substance transport	GO:0071702	0.00364242	2.43861	2419	406	66	26944	CD63,MIF,HIF1A,ANK,CD74,PPIA,GNAS,YBX1,IGF1,HSP90AB1,HSPA5,ANP32B,SPP1,SLC15A3,NPC2,HSPA8,TLR2,RAN,CALR,HCAR2,TOMM40,TNF,ANXA5,NOLC1,SLC16A3,RACK1,CFL1,PEA15A,APOE,MFSD12,DDX39A,NASP,HSP90AA1,SLC25A5,FLNA,TMED3,TXN1,CACNA1A,PLIN2,DTNBP1,PLEK,TOMM20,EPRS,HSPD1,KDELR2,ARL11,ERP29,SLC2A1,TREM2,TIMM23,HNRNPA3,HNRNPA1,SLC35B1,HSP90B1,CDKN1A,SEC61B,VPS29,LIPA,HSPA4,SLC3A2,PFKL,IL1A,SQSTM1,SOAT1,NFKBIA,…
tube development	GO:0035295	0.00379378	2.42093	1181	406	40	26944	CTSZ,CSF1,PKM,HIF1A,ITGAX,MYO1E,C5AR1,NCL,IGF1,SPP1,PGK1,ACTG1,C3AR1,NRP2,ID2,TNF,SDC4,CYBB,PHGDH,CCL12,CFL1,ADAMTS1,APOE,FLNA,VEGFB,HMOX1,BAX,MYDGF,GRN,EIF4G1,ATP5B,SERPINE2,LIPA,PLAU,SERPINE1,NINJ1,ATP6AP2,S1PR1,IL1A,JUNB
response to hypoxia	GO:0001666	0.00397154	2.40104	350	406	19	26944	HIF1A,PGK1,TLR2,FAM162A,TNF,CYBB,STUB1,VEGFB,HMOX1,VCAM1,P4HB,SLC2A1,TREM2,HSP90B1,ENO1,PLAU,MT-ND1,IL1A,EGR1
lymphocyte differentiation	GO:0030098	0.00419458	2.37731	455	406	22	26944	CD83,CD74,LILRB4A,HELLS,IL4I1,AXL,ID2,LGALS1,TPD52,HSP90AA1,SLC25A5,BCL2A1D,BAX,NFKBIZ,LIPA,IL11RA1,CDK6,B2M,CTSL,H2-AB1,IL1A,EGR1
blood vessel development	GO:0001568	0.00422547	2.37412	761	406	30	26944	PKM,HIF1A,ITGAX,MYO1E,C5AR1,NCL,PGK1,ACTG1,C3AR1,NRP2,TNF,CYBB,CCL12,ADAMTS1,APOE,FLNA,VEGFB,HMOX1,BAX,MYDGF,GRN,ATP5B,LIPA,PLAU,SERPINE1,NINJ1,S1PR1,IL1A,EGR1,JUNB
tube morphogenesis	GO:0035239	0.0042976	2.36677	927	406	34	26944	CTSZ,CSF1,PKM,HIF1A,ITGAX,MYO1E,C5AR1,NCL,IGF1,PGK1,ACTG1,C3AR1,NRP2,ID2,TNF,SDC4,CYBB,CCL12,CFL1,ADAMTS1,APOE,FLNA,VEGFB,HMOX1,BAX,MYDGF,GRN,ATP5B,PLAU,SERPINE1,NINJ1,S1PR1,IL1A,JUNB
cellular response to biotic stimulus	GO:0071216	0.00431837	2.36468	352	406	19	26944	CLEC7A,MIF,CD68,CXCL16,LILRB4A,NCL,HSPA5,TLR2,AXL,TNF,HMGB2,TREM2,NFKBIZ,CD180,SERPINE1,B2M,IL1A,NFKBIA,CEBPB
ERK1 and ERK2 cascade	GO:0070371	0.00431837	2.36468	352	406	19	26944	MIF,ATP6V0C,CCL4,CCL3,CCL6,CD74,ATF3,C5AR1,IGF1,PDGFA,CCL12,APOE,EIF3A,VEGFB,DUSP3,TREM2,CCL9,IL1A,ICAM1
positive regulation of innate immune response	GO:0045089	0.00435118	2.36139	386	406	20	26944	CD74,SLC15A3,HSPA8,TLR2,CADM1,CYBA,TNF,TYROBP,HSP90AA1,BANF1,MAPKAPK2,RPS19,HMGB2,HSPD1,C1QBP,TREM2,NFKBIZ,H2-K1,NINJ1,NFKBIA
positive regulation of cell differentiation	GO:0045597	0.00435704	2.36081	970	406	35	26944	LPL,CCL3,CD83,CSF1,HIF1A,CD74,GNAS,LILRB4A,FAM20C,IGF1,HSP90AB1,IL4I1,TLR2,AXL,ID2,TNF,NAP1L1,EIF5A,TYROBP,APOE,HSP90AA1,PA2G4,HMGB2,TREM2,EIF4G1,NFKBIZ,CCL9,BAG1,SERPINE2,RPL4,SERPINE1,NINJ1,SGK1,CEBPB,JUNB
eosinophil migration	GO:0072677	0.00437428	2.35909	26	406	6	26944	CCL4,LGALS3,CCL3,CCL6,CCL12,CCL9
leukocyte apoptotic process	GO:0071887	0.0043913	2.35741	144	406	12	26944	MIF,LGALS3,HIF1A,CD74,HCAR2,AXL,BCL2L1,SIVA1,BAX,NFKBIZ,LIPA,PLEKHO2
telomere maintenance	GO:0000723	0.0043913	2.35741	144	406	12	26944	HSP90AB1,PCNA,NHP2,GNL3,CCT3,HSP90AA1,CCT8,GAR1,CCT2,NOP10,CCT5,CCT6A
hexose metabolic process	GO:0019318	0.00453275	2.34364	257	406	16	26944	GAPDH,PKM,HIF1A,TPI1,ALDOA,ATF3,IGF1,LDHA,PGK1,PGAM1,TNF,GOT1,GPI1,ENO1,LIPA,PFKL
organophosphate metabolic process	GO:0019637	0.00478471	2.32014	1017	406	36	26944	GAPDH,PKM,HIF1A,TPI1,ALDOA,IGF1,LDHA,NME1,PGK1,HSPA8,PGAM1,RAN,PDGFA,HINT1,IMPDH2,ATP5G1,DUT,TKT,BCL2L1,PLEK,GPI1,TXNRD1,AGPAT5,DGKZ,ADSSL1,IER3,TREM2,ATP5B,ENO1,AKR1A1,ABHD12,LIPA,PFKL,NDUFA1,MT-ND1,ATP5E
positive regulation of membrane permeability	GO:1905710	0.00526292	2.27877	41	406	7	26944	HSPA8,BCL2L1,SLC25A5,SIVA1,BAX,IER3,VDAC2
vesicle-mediated transport	GO:0016192	0.00528597	2.27688	1517	406	47	26944	CD63,CD9,LGALS3,CCL3,CXCL16,MYO1E,LILRB4A,NCL,SYNGR1,NME1,ACTG1,HSPA8,CYBA,CALR,AXL,TNF,SDC4,RACK1,TYROBP,APOE,BCL2L1,FLNA,TMED3,CACNA1A,DTNBP1,PLEK,MAPKAPK2,HMOX1,KDELR2,P4HB,ARL11,CREG1,ERP29,TREM2,GRN,LGALS3BP,ATP5B,EEA1,VPS29,LIPA,SERPINE1,ATP6V1C1,IFITM3,LRPAP1,ATP6AP2,B2M,ARL5C
zymogen activation	GO:0031638	0.00535228	2.27146	58	406	8	26944	CTSZ,PLAUR,PGK1,ENO1,SERPINE2,PLAU,SERPINE1,CTSL
immune response-regulating signaling pathway	GO:0002764	0.00537323	2.26976	462	406	22	26944	LILRB4A,C5AR1,SLC15A3,C3AR1,HSPA8,TLR2,CYBA,TNF,TYROBP,BANF1,BCL2A1D,DUSP3,MAPKAPK2,DGKZ,HSPD1,BAX,C1QBP,TREM2,NFKBIZ,LIPA,NINJ1,NFKBIA
myeloid leukocyte differentiation	GO:0002573	0.00553619	2.25679	261	406	16	26944	CCL3,CSF1,CD74,GNAS,LILRB4A,FAM20C,NME1,ID2,TNF,TYROBP,TREM2,CCL9,CDK6,NINJ1,CEBPB,JUNB
platelet activation	GO:0030168	0.00555277	2.25549	99	406	10	26944	CD9,PPIA,GNAS,PDGFA,AXL,APOE,FLNA,PLEK,SERPINE2,PDIA3
regulation of innate immune response	GO:0045088	0.00556429	2.25459	463	406	22	26944	CD74,SLC15A3,HSPA8,TLR2,CADM1,CYBA,TNF,TYROBP,APOE,HSP90AA1,BANF1,MAPKAPK2,RPS19,HMGB2,HSPD1,C1QBP,TREM2,GRN,NFKBIZ,H2-K1,NINJ1,NFKBIA
neuroinflammatory response	GO:0150076	0.00580602	2.23612	78	406	9	26944	CST7,C5AR1,IGF1,TLR2,TNF,TYROBP,TREM2,GRN,CTSC
regulation of cell differentiation	GO:0045595	0.00596371	2.22448	1761	406	52	26944	LPL,CCL3,CD83,CSF1,HIF1A,CD74,GNAS,LILRB4A,YBX1,FAM20C,IGF1,HSP90AB1,ANP32B,NME1,IL4I1,TLR2,CALR,AXL,ID2,TNF,NAP1L1,DNMT1,EIF5A,CFL1,TYROBP,APOE,HSP90AA1,DNAJB11,PA2G4,RPS19,IFRD1,HMGB2,TREM2,GRN,EIF4G1,NFKBIZ,CCL9,BAG1,SERPINE2,RPL4,BHLHE41,CDK6,SERPINE1,NINJ1,CCND1,B2M,IL1A,NFKBIA,SGK1,TENT5C,CEBPB,JUNB
nucleocytoplasmic transport	GO:0006913	0.00599778	2.22201	360	406	19	26944	NPM1,HSP90AB1,ANP32B,RANBP1,HSPA8,RAN,CALR,NOLC1,CFL1,DDX39A,HSP90AA1,FLNA,TXN1,RPS15,IER3,HNRNPA1,CDKN1A,SQSTM1,NFKBIA
nuclear transport	GO:0051169	0.00599778	2.22201	360	406	19	26944	NPM1,HSP90AB1,ANP32B,RANBP1,HSPA8,RAN,CALR,NOLC1,CFL1,DDX39A,HSP90AA1,FLNA,TXN1,RPS15,IER3,HNRNPA1,CDKN1A,SQSTM1,NFKBIA
macromolecule catabolic process	GO:0009057	0.00609752	2.21485	1340	406	43	26944	CTSB,CTSZ,CTSD,NPM1,GUSB,YBX1,HSP90AB1,HSPA5,HSPA8,TNF,HNRNPAB,SLC16A3,RACK1,APOE,LSM2,HSP90AA1,FLNA,STUB1,DPP7,PSMB6,MAPKAPK2,BAX,IER3,RPL11,TREM2,GRN,CTSA,HSP90B1,ETF1,RPS27A,SERPINE2,SEC61B,ABHD12,LIPA,PABPC1,RPL5,CTSL,RPL23,HEXA,ELOB,CTSC,SQSTM1,TENT5C
actin cytoskeleton organization	GO:0030036	0.00620256	2.20743	695	406	28	26944	GAS2L3,MYO1E,BAIAP2L2,ACTG1,STMN1,RAN,GPR65,CALR,TAGLN2,RHOC,TNF,SDC4,TPM4,MARCKSL1,CFL1,TYROBP,FLNA,DTNBP1,PLEK,BST2,ARPC2,COTL1,HSP90B1,ARPC1B,TMSB10,S1PR1,IL1A,ICAM1
cell cycle DNA replication	GO:0044786	0.00623416	2.20522	42	406	7	26944	MCM5,MCM6,MCM2,MCM3,PCNA,MCM4,MCM7
nitrogen compound transport	GO:0071705	0.00634165	2.1978	1959	406	56	26944	CD63,HIF1A,ANK,CD74,PPIA,GNAS,YBX1,IGF1,HSP90AB1,HSPA5,ANP32B,SLC15A3,HSPA8,TLR2,RAN,CALR,HCAR2,TOMM40,TNF,ANXA5,NOLC1,RACK1,CFL1,APOE,MFSD12,DDX39A,NASP,HSP90AA1,SLC25A5,FLNA,TMED3,TXN1,CACNA1A,DTNBP1,PLEK,TOMM20,HSPD1,KDELR2,ARL11,ERP29,TREM2,TIMM23,HNRNPA3,HNRNPA1,SLC35B1,HSP90B1,CDKN1A,SEC61B,VPS29,HSPA4,SLC3A2,PFKL,IL1A,SQSTM1,NFKBIA,ARL5C
response to topologically incorrect protein	GO:0035966	0.00688902	2.16184	125	406	11	26944	SDF2L1,ATF3,HSPA5,MANF,HSP90AA1,STUB1,EIF2S1,HSPD1,BAX,DNAJB14,CCND1
respiratory burst	GO:0045730	0.00697776	2.15628	28	406	6	26944	CYBA,CYBB,RPS19,TREM2,GRN,LIPA
inflammatory response to wounding	GO:0090594	0.00697776	2.15628	28	406	6	26944	HIF1A,TNF,HMOX1,GRN,NFKBIZ,IL1A
ATP biosynthetic process	GO:0006754	0.00729408	2.13703	102	406	10	26944	ALDOA,ATP5G1,BCL2L1,TREM2,ATP5B,ENO1,LIPA,NDUFA1,MT-ND1,ATP5E
macrophage chemotaxis	GO:0048246	0.00735047	2.13369	43	406	7	26944	MIF,LGALS3,CCL3,CSF1,C5AR1,C3AR1,NINJ1
negative regulation of plasminogen activation	GO:0010757	0.007369	2.13259	8	406	4	26944	CTSZ,SERPINE2,PLAU,SERPINE1
regulation of lymphocyte activation	GO:0051249	0.00762124	2.11797	509	406	23	26944	MIF,LGALS3,CD83,CD74,LILRB4A,IGF1,IL4I1,AXL,ID2,SDC4,LGALS1,TYROBP,HSP90AA1,DUSP3,VCAM1,HSPD1,NFKBIZ,CDKN1A,H2-K1,B2M,H2-AB1,IL1A,CEBPB
positive regulation of angiogenesis	GO:0045766	0.00772642	2.11202	179	406	13	26944	PKM,HIF1A,ITGAX,C5AR1,C3AR1,CYBB,VEGFB,HMOX1,MYDGF,GRN,SERPINE1,NINJ1,IL1A
protein localization to organelle	GO:0033365	0.00781769	2.10692	996	406	35	26944	CD68,NPM1,LILRB4A,YBX1,HSP90AB1,HSPA5,HSPA8,RAN,CALR,TOMM40,GNL3,NOLC1,CFL1,CCT3,HSP90AA1,FLNA,TXN1,TOMM20,CCT8,HSPD1,KDELR2,CCT2,RPL11,TIMM23,CCT5,CDKN1A,BAG1,GLMP,SRGN,SEC61B,HSPA4,CCT6A,SQSTM1,NFKBIA,ARL5C
positive regulation of lymphocyte activation	GO:0051251	0.00820134	2.08612	334	406	18	26944	MIF,CD83,CD74,LILRB4A,IGF1,IL4I1,AXL,LGALS1,TYROBP,HSP90AA1,VCAM1,HSPD1,NFKBIZ,CDKN1A,H2-K1,B2M,H2-AB1,IL1A
positive regulation of vasculature development	GO:1904018	0.00873268	2.05885	181	406	13	26944	PKM,HIF1A,ITGAX,C5AR1,C3AR1,CYBB,VEGFB,HMOX1,MYDGF,GRN,SERPINE1,NINJ1,IL1A
protein transport	GO:0015031	0.00874144	2.05842	1452	406	45	26944	CD63,HIF1A,CD74,PPIA,GNAS,IGF1,HSP90AB1,HSPA5,ANP32B,SLC15A3,HSPA8,TLR2,RAN,CALR,HCAR2,TOMM40,TNF,ANXA5,NOLC1,RACK1,CFL1,APOE,NASP,HSP90AA1,FLNA,TMED3,TXN1,PLEK,TOMM20,HSPD1,KDELR2,ARL11,ERP29,TREM2,TIMM23,HSP90B1,CDKN1A,SEC61B,VPS29,HSPA4,PFKL,IL1A,SQSTM1,NFKBIA,ARL5C
negative regulation of catabolic process	GO:0009895	0.00928519	2.03221	337	406	18	26944	YBX1,HSP90AB1,HCAR2,TNF,HNRNPAB,FLNA,MAPKAPK2,HMOX1,IER3,RPL11,TREM2,CTSA,EIF4G1,SERPINE2,PABPC1,RPL5,RPL23,TENT5C
cellular response to interleukin-1	GO:0071347	0.00949101	2.02269	105	406	10	26944	CCL4,CCL3,HIF1A,CCL6,CCL12,CFL1,CCL9,EGR1,NFKBIA,CEBPB
negative regulation of intrinsic apoptotic signaling pathway	GO:2001243	0.0103408	1.98545	106	406	10	26944	MIF,HIF1A,CD74,PPIA,HELLS,PLAUR,RACK1,BCL2L1,ENO1,VDAC2
negative regulation of extrinsic apoptotic signaling pathway via death domain receptors	GO:1902042	0.0107209	1.96977	30	406	6	26944	PEA15A,BCL2L1,HMOX1,HMGB2,SERPINE1,ICAM1
animal organ regeneration	GO:0031100	0.0108251	1.96557	84	406	9	26944	PKM,PCNA,AXL,TNF,SULF2,HMOX1,RPS15,CCND1,CEBPB
organophosphate biosynthetic process	GO:0090407	0.0108329	1.96526	558	406	24	26944	GAPDH,TPI1,ALDOA,NME1,PGK1,PGAM1,PDGFA,IMPDH2,ATP5G1,DUT,TKT,BCL2L1,PLEK,AGPAT5,DGKZ,ADSSL1,TREM2,ATP5B,ENO1,AKR1A1,LIPA,NDUFA1,MT-ND1,ATP5E
reactive oxygen species metabolic process	GO:0072593	0.0109883	1.95907	244	406	15	26944	HIF1A,PRDX1,CYBA,TNF,CYBB,EIF5A,TYROBP,TXN1,TXNRD1,HSPD1,IER3,CYCS,CDKN1A,LIPA,PLAU
lipid storage	GO:0019915	0.0112557	1.94863	107	406	10	26944	LPL,NPC2,TNF,APOE,PLIN2,TREM2,LIPA,HEXA,SOAT1,NFKBIA
regulation of leukocyte chemotaxis	GO:0002688	0.0117055	1.93161	132	406	11	26944	MIF,CCL3,CSF1,CD74,C5AR1,C3AR1,CALR,VEGFB,C1QBP,SERPINE1,NINJ1
regulation of cellular senescence	GO:2000772	0.0117438	1.93019	46	406	7	26944	MIF,YBX1,EEF1E1,RBL1,RSL1D1,CDK6,B2M
angiogenesis	GO:0001525	0.0118549	1.9261	561	406	24	26944	PKM,HIF1A,ITGAX,C5AR1,NCL,PGK1,ACTG1,C3AR1,NRP2,TNF,CYBB,CCL12,ADAMTS1,FLNA,VEGFB,HMOX1,MYDGF,GRN,ATP5B,PLAU,SERPINE1,NINJ1,S1PR1,IL1A
phosphorylation	GO:0016310	0.0119918	1.92112	1470	406	45	26944	MIF,CCL3,PKM,NPM1,CD74,PPIA,GNAS,C5AR1,NCL,FAM20C,PLAUR,IGF1,HSP90AB1,NME1,PGK1,CADM1,EEF1A1,PDGFA,AXL,TNF,RACK1,MCM7,HSP90AA1,VEGFB,TXN1,DTNBP1,DUSP3,MAPKAPK2,DGKZ,PEBP1,BAX,ERP29,PPP1R14B,MYDGF,TREM2,EIF4G1,CDKN1A,BAG1,PLAU,PFKL,CDK6,CCND1,SQSTM1,ICAM1,SGK1
regulation of leukocyte cell-cell adhesion	GO:1903037	0.013072	1.88366	380	406	19	26944	CD83,CD74,LILRB4A,IGF1,IL4I1,TNF,SDC4,LGALS1,HSP90AA1,DUSP3,VCAM1,HSPD1,NFKBIZ,H2-K1,B2M,H2-AB1,IL1A,ICAM1,CEBPB
DNA strand elongation involved in DNA replication	GO:0006271	0.0131062	1.88252	9	406	4	26944	MCM3,PCNA,MCM4,MCM7
positive regulation of signal transduction by p53 class mediator	GO:1901798	0.0131257	1.88188	31	406	6	26944	EEF1E1,EPRS,RPS15,RPL11,RPS20,RPL23
negative regulation of response to wounding	GO:1903035	0.0131688	1.88045	86	406	9	26944	CD9,PLAUR,PDGFA,TNF,ANXA5,APOE,SERPINE2,PLAU,SERPINE1
positive regulation of leukocyte cell-cell adhesion	GO:1903039	0.0135838	1.86698	280	406	16	26944	CD83,CD74,LILRB4A,IGF1,IL4I1,TNF,LGALS1,HSP90AA1,VCAM1,HSPD1,NFKBIZ,H2-K1,B2M,H2-AB1,IL1A,ICAM1
regulation of blood coagulation	GO:0030193	0.0144399	1.84043	66	406	8	26944	CD9,PLAUR,PDGFA,ANXA5,APOE,SERPINE2,PLAU,SERPINE1
response to decreased oxygen levels	GO:0036293	0.0146206	1.83504	383	406	19	26944	HIF1A,PGK1,TLR2,FAM162A,TNF,CYBB,STUB1,VEGFB,HMOX1,VCAM1,P4HB,SLC2A1,TREM2,HSP90B1,ENO1,PLAU,MT-ND1,IL1A,EGR1
regulation of smooth muscle cell proliferation	GO:0048660	0.0157131	1.80374	191	406	13	26944	HIF1A,IGF1,C3AR1,CYBA,ID2,TNF,DNMT1,ADAMTS1,APOE,HMOX1,CDKN1A,S1PR1,EGR1
protein localization to chromosome, telomeric region	GO:0070198	0.0159504	1.79723	32	406	6	26944	GNL3,CCT3,CCT8,CCT2,CCT5,CCT6A
chaperone-mediated protein complex assembly	GO:0051131	0.0160977	1.79324	19	406	5	26944	HSP90AB1,HSP90AA1,STUB1,CCT2,HSPA4
establishment of protein localization to telomere	GO:0070200	0.0160977	1.79324	19	406	5	26944	CCT3,CCT8,CCT2,CCT5,CCT6A
activation of immune response	GO:0002253	0.0161801	1.79102	533	406	23	26944	LILRB4A,C5AR1,SLC15A3,C3AR1,HSPA8,TLR2,CYBA,TNF,TYROBP,HSP90AA1,BANF1,BCL2A1D,DUSP3,MAPKAPK2,DGKZ,HSPD1,BAX,C1QBP,TREM2,NFKBIZ,LIPA,NINJ1,NFKBIA
T cell activation	GO:0042110	0.0163222	1.78722	611	406	25	26944	LGALS3,CD83,CD74,LILRB4A,IGF1,IL4I1,SDC4,LGALS1,HSP90AA1,BCL2A1D,DUSP3,VCAM1,HSPD1,BAX,NFKBIZ,LIPA,H2-K1,CDK6,B2M,CTSL,H2-AB1,IL1A,EGR1,ICAM1,CEBPB
regulation of protein phosphorylation	GO:0001932	0.016726	1.77661	816	406	30	26944	MIF,NPM1,CD74,PPIA,GNAS,C5AR1,NCL,PLAUR,IGF1,HSP90AB1,CADM1,PDGFA,TNF,RACK1,HSP90AA1,VEGFB,TXN1,DTNBP1,DUSP3,PEBP1,BAX,ERP29,MYDGF,TREM2,EIF4G1,CDKN1A,BAG1,CCND1,SQSTM1,ICAM1
regulation of cell-cell adhesion	GO:0022407	0.0177236	1.75145	498	406	22	26944	CD9,CD83,CD74,LILRB4A,PLAUR,IGF1,IL4I1,TNF,SDC4,LGALS1,HSP90AA1,DUSP3,VCAM1,HSPD1,NFKBIZ,SERPINE2,H2-K1,B2M,H2-AB1,IL1A,ICAM1,CEBPB
regulation of leukocyte proliferation	GO:0070663	0.0177368	1.75112	286	406	16	26944	MIF,LGALS3,CSF1,CD74,LILRB4A,IGF1,IL4I1,SDC4,CCL12,TYROBP,BCL2L1,VCAM1,CDKN1A,H2-K1,IL1A,CEBPB
regulation of hemostasis	GO:1900046	0.0181034	1.74224	68	406	8	26944	CD9,PLAUR,PDGFA,ANXA5,APOE,SERPINE2,PLAU,SERPINE1
response to nutrient levels	GO:0031667	0.0184107	1.73493	576	406	24	26944	LPL,CD68,ATF3,HSPA5,SPP1,HSPA8,TNF,CYBB,APOE,PLIN2,EIF2S1,MYBBP1A,ADSSL1,VCAM1,BAX,SRSF2,SLC2A1,EIF4G1,NFKBIZ,CDKN1A,PDIA3,LIPA,CTSL,IL1A
circulatory system development	GO:0072359	0.0184168	1.73479	1216	406	39	26944	PKM,HIF1A,ITGAX,MYO1E,C5AR1,NCL,IGF1,PCNA,ANP32B,PGK1,ACTG1,C3AR1,NRP2,CALR,ID2,TNF,CYBB,CCL12,DNMT1,ADAMTS1,APOE,FLNA,VEGFB,GNG5,HMOX1,VCAM1,BAX,MYDGF,GRN,ATP5B,CDKN1A,LIPA,PLAU,SERPINE1,NINJ1,S1PR1,IL1A,EGR1,JUNB
positive regulation of immune effector process	GO:0002699	0.019354	1.71323	288	406	16	26944	MIF,CD74,LILRB4A,HSPA8,CADM1,TNF,TYROBP,MAPKAPK2,GPI1,RPS19,HSPD1,DDX21,TREM2,NFKBIZ,H2-K1,B2M
protein-containing complex assembly	GO:0065003	0.0194067	1.71205	2700	406	69	26944	MIF,LGALS3,PKM,NPM1,RPSA,ALDOA,CD74,BAIAP2L2,MCM2,HSP90AB1,HSPA5,ANP32B,STMN1,HSPA8,CYBA,CALR,RHOC,HAT1,TNF,RPS5,NAP1L1,RACK1,CFL1,DUT,APOE,SNRPD1,EIF3A,NASP,LSM2,HSP90AA1,STUB1,KCNJ2,SNRPF,DNAJC9,RPLP0,PLEK,RPS19,RPS27L,BAX,RPS15,CCT2,RPL11,SLC2A1,RPL6,TREM2,ARPC2,COTL1,EIF4G1,NFKBIZ,DENR,SET,DNAJB14,PDIA3,HSPA4,VDAC2,NDUFA1,NINJ1,RPL24,MAT2A,RPL5,TMSB10,B2M,MT-ND1,H2-AB1,RPS25,RPL38,SOAT1,ICAM1…
production of molecular mediator of immune response	GO:0002440	0.0195836	1.70811	256	406	15	26944	MIF,CD74,LILRB4A,AXL,TNF,MAPKAPK2,GPI1,HMOX1,BST2,HSPD1,DDX21,NFKBIZ,H2-K1,B2M,H2-AB1
monosaccharide biosynthetic process	GO:0046364	0.0198589	1.70204	114	406	10	26944	GAPDH,HIF1A,TPI1,ATF3,PGK1,PGAM1,GOT1,GPI1,ENO1,AKR1A1
signal transduction	GO:0007165	0.0198855	1.70146	6895	406	143	26944	LPL,CD63,MIF,ATP6V0C,CCL4,CTSD,GAPDH,LGALS3,CCL3,CSF1,NPM1,HIF1A,PRDX1,BCL2A1B,GPR84,CCL6,CD74,PPIA,CXCL16,ITGAX,GNAS,MYO1E,MT1,ATF3,LILRB4A,HELLS,C5AR1,NCL,FAM20C,PLAUR,IGF1,HSP90AB1,HSPA5,SPP1,SLC15A3,STMN1,C3AR1,HSPA8,TLR2,CADM1,NRP2,CYBA,GPR65,CALR,HCAR2,RHOC,PDGFA,HINT1,FAM162A,AXL,TNF,CYBB,EEF1E1,NCEH1,CCL12,SULF2,RACK1,TYROBP,TOPBP1,PEA15A,MANF,APOE,BCL2L1,GOT1,EIF3A,SLC25A5,FLNA,STUB1,VEG…
nucleobase-containing compound biosynthetic process	GO:0034654	0.0200522	1.69784	3888	406	91	26944	CCL3,PKM,NPM1,HIF1A,PTMA,ALDOA,CD74,PPIA,GNAS,ATF3,LILRB4A,YBX1,C5AR1,NCL,IGF1,HSP90AB1,PCNA,NME1,SPP1,C3AR1,LIG1,HSPA8,CBX5,APBB2,IL4I1,CALR,NHP2,HINT1,ID2,TNF,GNL3,IMPDH2,HNRNPAB,NOLC1,DNMT1,ATP5G1,RBL1,DUT,APOE,BCL2L1,NAB2,CCT3,HSP90AA1,FLNA,TXN1,MRPL12,PA2G4,CCT8,GAR1,IFRD1,TMPO,MYBBP1A,ADSSL1,HMGB2,UAP1L1,DDX21,ATAD2,C1QBP,CCT2,NOP10,CREG1,MYDGF,TREM2,CCT5,ATP5B,CDCA7,NFKBIZ,ENO1,CDKN1A,GLMP…
positive chemotaxis	GO:0050918	0.020211	1.69441	69	406	8	26944	MIF,LGALS3,CCL3,CCL6,VEGFB,HMGB2,CCL9,S1PR1
cellular response to molecule of bacterial origin	GO:0071219	0.0207433	1.68312	323	406	17	26944	MIF,CD68,CXCL16,LILRB4A,NCL,TLR2,AXL,TNF,HMGB2,TREM2,NFKBIZ,CD180,SERPINE1,B2M,IL1A,NFKBIA,CEBPB
positive regulation of protein modification process	GO:0031401	0.0210225	1.67732	742	406	28	26944	MIF,NPM1,CD74,PPIA,GNAS,PLAUR,IGF1,HSP90AB1,HSPA5,PDGFA,TNF,GNL3,RACK1,HSP90AA1,STUB1,VEGFB,TXN1,DTNBP1,CALM1,ERP29,MYDGF,TREM2,EIF4G1,CDKN1A,CCND1,SQSTM1,EGR1,ICAM1
regulation of vascular wound healing	GO:0061043	0.0215834	1.66588	10	406	4	26944	HIF1A,TNF,VEGFB,SERPINE1
inorganic ion homeostasis	GO:0098771	0.0218208	1.66113	543	406	23	26944	FTL1,CCL3,HIF1A,ANK,FTH1,MT1,APLP2,SPP1,CYBA,ATOX1,MARCKSL1,BOLA2,APOE,ATP1A1,FLNA,CACNA1A,ATP1B3,HMOX1,CALM1,BAX,B2M,IL1A,SGK1
positive regulation of translation	GO:0045727	0.022042	1.65675	141	406	11	26944	PKM,NPM1,YBX1,TNF,EIF5A,RBM3,RPS27L,EIF4G1,PABPC1,EEF2,RPL5
regulation of coagulation	GO:0050818	0.0225218	1.6474	70	406	8	26944	CD9,PLAUR,PDGFA,ANXA5,APOE,SERPINE2,PLAU,SERPINE1
positive regulation of amide metabolic process	GO:0034250	0.0229886	1.63849	169	406	12	26944	PKM,NPM1,YBX1,TNF,EIF5A,RBM3,APOE,RPS27L,EIF4G1,PABPC1,EEF2,RPL5
positive regulation of mitochondrial membrane permeability involved in apoptotic process	GO:1902110	0.0230775	1.63681	34	406	6	26944	BCL2L1,SLC25A5,SIVA1,BAX,IER3,VDAC2
cellular response to organonitrogen compound	GO:0071417	0.0237672	1.62402	747	406	28	26944	LPL,CTSD,PKM,GNAS,NCL,IGF1,TNF,ANXA5,CYBB,DNMT1,CFL1,BCL2L1,GOT1,FLNA,CACNA1A,RPLP0,DTNBP1,EPRS,VCAM1,TREM2,ARPC2,HSP90B1,H2AZ1,RPL23,EGR1,ICAM1,SGK1,CEBPB
positive regulation of cell-cell adhesion	GO:0022409	0.0243411	1.61366	327	406	17	26944	CD83,CD74,LILRB4A,PLAUR,IGF1,IL4I1,TNF,LGALS1,HSP90AA1,VCAM1,HSPD1,NFKBIZ,H2-K1,B2M,H2-AB1,IL1A,ICAM1
heterocycle biosynthetic process	GO:0018130	0.0244922	1.61097	3963	406	92	26944	CCL3,PKM,NPM1,HIF1A,PTMA,ALDOA,CD74,PPIA,GNAS,ATF3,LILRB4A,YBX1,C5AR1,NCL,IGF1,HSP90AB1,PCNA,NME1,SPP1,C3AR1,LIG1,HSPA8,CBX5,APBB2,IL4I1,CALR,NHP2,HINT1,ID2,TNF,GNL3,IMPDH2,HNRNPAB,NOLC1,DNMT1,ATP5G1,RBL1,DUT,APOE,BCL2L1,NAB2,CCT3,HSP90AA1,FLNA,TXN1,MRPL12,PA2G4,CCT8,GAR1,IFRD1,TMPO,MYBBP1A,ADSSL1,HMGB2,UAP1L1,DDX21,ATAD2,C1QBP,CCT2,NOP10,CREG1,MYDGF,TREM2,CCT5,ATP5B,CDCA7,NFKBIZ,ENO1,CDKN1A,AKR1…
organic cyclic compound biosynthetic process	GO:1901362	0.0247173	1.607	4131	406	95	26944	CCL3,PKM,NPM1,HIF1A,PTMA,ALDOA,CD74,PPIA,GNAS,ATF3,LILRB4A,YBX1,C5AR1,NCL,IGF1,HSP90AB1,PCNA,NME1,SPP1,C3AR1,LIG1,HSPA8,CBX5,APBB2,IL4I1,CALR,HSD17B12,NHP2,HINT1,ID2,TNF,GNL3,IMPDH2,HNRNPAB,NOLC1,DNMT1,ATP5G1,RBL1,DUT,APOE,BCL2L1,MFSD12,ATP1A1,NAB2,CCT3,HSP90AA1,FLNA,TXN1,MRPL12,PA2G4,CCT8,GAR1,IFRD1,TMPO,MYBBP1A,ADSSL1,HMGB2,UAP1L1,DDX21,ATAD2,C1QBP,CCT2,NOP10,CREG1,MYDGF,TREM2,CCT5,ATP5B,CDCA7,…
smooth muscle cell proliferation	GO:0048659	0.0258051	1.5883	200	406	13	26944	HIF1A,IGF1,C3AR1,CYBA,ID2,TNF,DNMT1,ADAMTS1,APOE,HMOX1,CDKN1A,S1PR1,EGR1
oxoacid metabolic process	GO:0043436	0.0261379	1.58273	965	406	33	26944	LPL,MIF,GAPDH,PKM,HIF1A,TPI1,ANK,ALDOA,CD74,IGF1,LDHA,PGK1,IL4I1,TLR2,PGAM1,HSD17B12,PHGDH,SLC16A3,GOT1,CACNA1A,PSAT1,RENBP,GPI1,TXNRD1,ADSSL1,HACD2,IER3,ENO1,AKR1A1,LIPA,PFKL,SCD2,HEXA
negative regulation of cellular component organization	GO:0051129	0.0261943	1.58179	751	406	28	26944	LGALS3,NPM1,IGF1,MCM2,HSPA5,STMN1,HSPA8,TNF,LGALS1,RACK1,CFL1,APOE,BCL2L1,SLC25A5,FLNA,DTNBP1,IFRD1,IER3,TREM2,ARPC2,PMP22,H2-K1,VDAC2,LRPAP1,TMSB10,B2M,S1PR1,SGK1
regulation of mononuclear cell proliferation	GO:0032944	0.0269906	1.56879	263	406	15	26944	MIF,LGALS3,CSF1,CD74,LILRB4A,IGF1,IL4I1,SDC4,TYROBP,BCL2L1,VCAM1,CDKN1A,H2-K1,IL1A,CEBPB
aromatic compound biosynthetic process	GO:0019438	0.0270889	1.56721	3973	406	92	26944	CCL3,PKM,NPM1,HIF1A,PTMA,ALDOA,CD74,PPIA,GNAS,ATF3,LILRB4A,YBX1,C5AR1,NCL,IGF1,HSP90AB1,PCNA,NME1,SPP1,C3AR1,LIG1,HSPA8,CBX5,APBB2,IL4I1,CALR,NHP2,HINT1,ID2,TNF,GNL3,IMPDH2,HNRNPAB,NOLC1,DNMT1,ATP5G1,RBL1,DUT,APOE,BCL2L1,MFSD12,NAB2,CCT3,HSP90AA1,FLNA,TXN1,MRPL12,PA2G4,CCT8,GAR1,IFRD1,TMPO,MYBBP1A,ADSSL1,HMGB2,UAP1L1,DDX21,ATAD2,C1QBP,CCT2,NOP10,CREG1,MYDGF,TREM2,CCT5,ATP5B,CDCA7,NFKBIZ,ENO1,CDKN…
regulation of MAPK cascade	GO:0043408	0.0271271	1.5666	670	406	26	26944	MIF,ATP6V0C,CCL4,CCL3,PRDX1,CCL6,CD74,PPIA,ATF3,LILRB4A,C5AR1,IGF1,PDGFA,TNF,CCL12,APOE,EIF3A,VEGFB,DUSP3,PEBP1,MYDGF,TREM2,CCL9,ATP6AP2,IL1A,ICAM1
cellular response to topologically incorrect protein	GO:0035967	0.0274011	1.56223	94	406	9	26944	SDF2L1,ATF3,HSPA5,STUB1,EIF2S1,HSPD1,BAX,DNAJB14,CCND1
positive regulation by host of viral process	GO:0044794	0.0274797	1.56099	21	406	5	26944	HSPA8,EEF1A1,CFL1,APOE,PPIB
positive regulation of protein folding	GO:1903334	0.029203	1.53457	4	406	3	26944	HSPA8,GRN,PDIA3
snoRNA guided rRNA pseudouridine synthesis	GO:0000454	0.029203	1.53457	4	406	3	26944	NHP2,GAR1,NOP10
organic acid metabolic process	GO:0006082	0.02963	1.52827	971	406	33	26944	LPL,MIF,GAPDH,PKM,HIF1A,TPI1,ANK,ALDOA,CD74,IGF1,LDHA,PGK1,IL4I1,TLR2,PGAM1,HSD17B12,PHGDH,SLC16A3,GOT1,CACNA1A,PSAT1,RENBP,GPI1,TXNRD1,ADSSL1,HACD2,IER3,ENO1,AKR1A1,LIPA,PFKL,SCD2,HEXA
cytokine production involved in immune response	GO:0002367	0.0306707	1.51328	146	406	11	26944	MIF,CD74,LILRB4A,AXL,TNF,MAPKAPK2,HMOX1,BST2,DDX21,H2-K1,B2M
regulation of cytokine production involved in immune response	GO:0002718	0.0306707	1.51328	146	406	11	26944	MIF,CD74,LILRB4A,AXL,TNF,MAPKAPK2,HMOX1,BST2,DDX21,H2-K1,B2M
liver development	GO:0001889	0.0308551	1.51067	174	406	12	26944	PKM,PCNA,CADM1,TNF,SULF2,DUT,HMOX1,RPS15,LIPA,PLAU,CCND1,CEBPB
MAPK cascade	GO:0000165	0.0309918	1.50875	758	406	28	26944	MIF,ATP6V0C,CCL4,CCL3,PRDX1,CCL6,CD74,PPIA,ATF3,LILRB4A,C5AR1,IGF1,PDGFA,TNF,CCL12,PEA15A,APOE,EIF3A,VEGFB,DUSP3,MAPKAPK2,PEBP1,MYDGF,TREM2,CCL9,ATP6AP2,IL1A,ICAM1
regulation of epithelial cell proliferation	GO:0050678	0.0320521	1.49414	405	406	19	26944	NPM1,C5AR1,IGF1,NME1,CYBA,TNF,SULF2,APOE,VEGFB,HMOX1,HMGB2,BAX,MYDGF,GRN,PLAU,CDK6,CCND1,B2M,CTSL
production of molecular mediator involved in inflammatory response	GO:0002532	0.0325283	1.48774	96	406	9	26944	HIF1A,LILRB4A,TNF,PLD3,RPS19,TREM2,GRN,LIPA,SERPINE1
mitochondrial outer membrane permeabilization involved in programmed cell death	GO:1902686	0.0325831	1.48701	36	406	6	26944	BCL2L1,SLC25A5,SIVA1,BAX,IER3,VDAC2
negative regulation of response to external stimulus	GO:0032102	0.0334071	1.47616	443	406	20	26944	CST7,MIF,CD9,PLAUR,IGF1,PDGFA,TNF,ANXA5,APOE,BANF1,DUSP3,RPS19,C1QBP,IER3,TREM2,GRN,SERPINE2,PLAU,H2-K1,SERPINE1
antigen processing and presentation	GO:0019882	0.0336315	1.47325	121	406	10	26944	CD68,CD74,CALR,TREM2,PDIA3,H2-K1,B2M,CTSL,H2-AB1,ICAM1
regulation of chemotaxis	GO:0050920	0.0338143	1.4709	236	406	14	26944	MIF,CCL3,CSF1,CD74,C5AR1,C3AR1,CALR,VEGFB,DUSP3,C1QBP,TREM2,SERPINE1,NINJ1,S1PR1
mitochondrial transport	GO:0006839	0.0346063	1.46085	176	406	12	26944	TOMM40,BCL2L1,HSP90AA1,SLC25A5,SIVA1,TOMM20,HSPD1,BAX,IER3,TIMM23,HSPA4,VDAC2
cellular component disassembly	GO:0022411	0.0349376	1.45671	482	406	21	26944	HIF1A,NES,STMN1,HSPA8,TNF,EIF5A,RACK1,CFL1,SLC25A5,PLIN2,DUSP3,PLEK,CALM1,BAX,TREM2,ARPC2,DENR,ETF1,RPL23,SQSTM1,SGK1
cellular response to heat	GO:0034605	0.0350357	1.45549	54	406	7	26944	HSP90AB1,HSPA8,HSP90AA1,STUB1,HMOX1,EIF2S1,IL1A
hepaticobiliary system development	GO:0061008	0.0366268	1.4362	177	406	12	26944	PKM,PCNA,CADM1,TNF,SULF2,DUT,HMOX1,RPS15,LIPA,PLAU,CCND1,CEBPB
cell communication	GO:0007154	0.0373919	1.42722	7582	406	153	26944	LPL,CD63,MIF,ATP6V0C,CCL4,CTSD,GAPDH,LGALS3,CCL3,CD68,CSF1,NPM1,HIF1A,PRDX1,BCL2A1B,GPR84,CCL6,CD74,PPIA,CXCL16,ITGAX,GNAS,MYO1E,MT1,ATF3,LILRB4A,HELLS,C5AR1,NCL,SYNGR1,FAM20C,PLAUR,IGF1,HSP90AB1,LDHA,HSPA5,SPP1,SLC15A3,STMN1,C3AR1,HSPA8,TLR2,CADM1,NRP2,CYBA,GPR65,CALR,HCAR2,RHOC,PDGFA,HINT1,FAM162A,AXL,TNF,ANXA5,CYBB,EEF1E1,NCEH1,CCL12,SULF2,RACK1,CFL1,TYROBP,TOPBP1,PEA15A,MANF,APOE,BCL2L1,GOT1,…
regulation of angiogenesis	GO:0045765	0.0409768	1.38746	306	406	16	26944	PKM,HIF1A,ITGAX,C5AR1,PGK1,C3AR1,TNF,CYBB,ADAMTS1,VEGFB,HMOX1,MYDGF,GRN,SERPINE1,NINJ1,IL1A
purine ribonucleotide biosynthetic process	GO:0009152	0.0412099	1.385	209	406	13	26944	ALDOA,NME1,IMPDH2,ATP5G1,BCL2L1,ADSSL1,TREM2,ATP5B,ENO1,LIPA,NDUFA1,MT-ND1,ATP5E
negative regulation of macromolecule biosynthetic process	GO:0010558	0.0412877	1.38418	2710	406	68	26944	CTSZ,MIF,GAPDH,CCL3,CD83,NPM1,HIF1A,ATF3,LILRB4A,HELLS,YBX1,NCL,IGF1,HSP90AB1,PCNA,NME1,HSPA8,CBX5,APBB2,CALR,AXL,HAT1,ID2,TNF,HNRNPAB,DNMT1,RPS26,RACK1,RBM3,TYROBP,RBL1,APOE,NAB2,LSM2,FLNA,VEGFB,TXN1,BANF1,PA2G4,MAPKAPK2,EPRS,HMOX1,EIF2S1,MYBBP1A,HMGB2,BST2,SERBP1,C1QBP,ERP29,TREM2,EIF4G1,ENO1,CDKN1A,ETF1,SERPINE2,SRGN,PLAU,PABPC1,BHLHE41,CDK6,SERPINE1,CCND1,RPL23,ELOB,SQSTM1,EGR1,TENT5C,CEBPB
antigen processing and presentation of peptide antigen	GO:0048002	0.041585	1.38106	76	406	8	26944	CD74,CALR,TREM2,PDIA3,H2-K1,B2M,CTSL,H2-AB1
negative regulation of extrinsic apoptotic signaling pathway	GO:2001237	0.0417407	1.37944	99	406	9	26944	LGALS3,IGF1,TNF,PEA15A,BCL2L1,HMOX1,HMGB2,SERPINE1,ICAM1
epithelium development	GO:0060429	0.0428058	1.3685	1309	406	40	26944	CTSB,CD63,CTSZ,LGALS3,CSF1,HIF1A,ITGAX,GNAS,MYO1E,FAM20C,PLAUR,IGF1,PCNA,PGK1,TUBB5,ACTG1,STMN1,TAGLN2,RHOC,ID2,TNF,SDC4,PHGDH,CFL1,FLNA,VCAM1,BAX,NFKBIZ,CDKN1A,SERPINE2,LIPA,CDK6,SERPINE1,ATP6AP2,CCND1,CTSL,S1PR1,IL1A,ICAM1,CEBPB
carboxylic acid metabolic process	GO:0019752	0.0430834	1.36569	945	406	32	26944	LPL,MIF,GAPDH,PKM,HIF1A,TPI1,ALDOA,CD74,IGF1,LDHA,PGK1,IL4I1,TLR2,PGAM1,HSD17B12,PHGDH,SLC16A3,GOT1,CACNA1A,PSAT1,RENBP,GPI1,TXNRD1,ADSSL1,HACD2,IER3,ENO1,AKR1A1,LIPA,PFKL,SCD2,HEXA
response to peptide	GO:1901652	0.0445098	1.35154	568	406	23	26944	LPL,CTSD,PKM,GNAS,NCL,IGF1,TLR2,TNF,ANXA5,CYBB,CFL1,GOT1,CACNA1A,EPRS,VCAM1,SLC2A1,TREM2,H2AZ1,RPL23,EGR1,NFKBIA,ICAM1,SGK1
sperm-egg recognition	GO:0035036	0.0447089	1.34961	56	406	7	26944	CD9,ALDOA,CCT3,CCT8,CCT2,CCT5,VDAC2
positive regulation of mitochondrial membrane permeability	GO:0035794	0.0450219	1.34658	38	406	6	26944	BCL2L1,SLC25A5,SIVA1,BAX,IER3,VDAC2
anatomical structure formation involved in morphogenesis	GO:0048646	0.0468992	1.32883	1221	406	38	26944	CD9,PKM,HIF1A,ITGAX,GNAS,C5AR1,NCL,FAM20C,PGK1,ACTG1,C3AR1,TLR2,NRP2,TNF,SDC4,CYBB,NOLC1,CCL12,CFL1,TYROBP,ADAMTS1,FLNA,VEGFB,CACNA1A,GNG5,GPI1,TXNRD1,HMOX1,MYDGF,TREM2,GRN,ATP5B,PLAU,SERPINE1,NINJ1,S1PR1,IL1A,JUNB
response to inorganic substance	GO:0010035	0.0474007	1.32422	651	406	25	26944	HIF1A,PRDX1,ANK,MT1,PCNA,HSPA8,CALR,AXL,ID2,ANXA5,CYBB,CFL1,TXN1,RPLP0,GPI1,HMOX1,EIF2S1,CRIP1,SELENOW,VCAM1,CALM1,HNRNPA1,B2M,IL1A,JUNB
immune response-activating cell surface receptor signaling pathway	GO:0002429	0.04756	1.32276	276	406	15	26944	LILRB4A,C5AR1,C3AR1,TLR2,CYBA,TYROBP,BCL2A1D,DUSP3,DGKZ,BAX,TREM2,NFKBIZ,LIPA,NINJ1,NFKBIA
leukocyte cell-cell adhesion	GO:0007159	0.0495626	1.30485	418	406	19	26944	CD83,CD74,LILRB4A,IGF1,IL4I1,TNF,SDC4,LGALS1,HSP90AA1,DUSP3,VCAM1,HSPD1,NFKBIZ,H2-K1,B2M,H2-AB1,IL1A,ICAM1,CEBPB
carbohydrate metabolic process	GO:0005975	0.049668	1.30392	572	406	23	26944	GAPDH,PKM,HIF1A,TPI1,ALDOA,GUSB,ATF3,IGF1,LDHA,PGK1,PGAM1,TNF,GOT1,RENBP,PLEK,GPI1,IER3,ENO1,AKR1A1,LIPA,SLC3A2,PFKL,HEXA
regulation of protein neddylation	GO:2000434	0.0496716	1.30389	12	406	4	26944	HIF1A,RPL11,COPS9,RPL5

## Sheet: m5_GO BP
term_name	term_id	adjusted_p_value	negative_log10_of_adjusted_p_value	term_size	query_size	intersection_size	effective_domain_size	intersections
cytoplasmic translation	GO:0002181	3.66298e-138	137.436	158	184	82	26944	RPS12,RPL41,RPL23,RPL32,RPS24,FAU,RPS5,RPL39,RPL37A,RPS2,RPS15A,RPS16,RPS11,RPLP1,RPS9,RPS26,RPS18,RPS21,RPL19,RPL9,RPL10A,RPS14,RPS19,RPL12,RPS20,RPS3A1,RPSA,RPS27A,RPS8,RPS4X,RPL37,RPL18A,RPL21,RPLP2,RPS28,RPS29,RPL35A,RPL13,RPL22,RPLP0,RPL3,RPS15,RPS25,RPL36A,RPL35,RPL17,RPL28,RPL11,RPS7,RPS13,RPL30,RPS23,RPL27A,RPL34,RPS3,RPL36,RPL38,RPL29,RPL14,RPL7A,RPL8,RPL6,RPL18,RPL7,RPL26,RPL23A,RPS10,R…
translation at synapse	GO:0140241	1.22849e-95	94.9106	52	184	47	26944	RPS12,RPL23,RPL32,RPS24,RPS5,RPL37A,RPS15A,RPS16,RPS11,RPS26,RPL9,RPS14,RPL12,RPS27A,RPL37,RPLP2,RPS28,RPL35A,RPL13,RPL22,RPL36A,RPL35,RPL17,RPL28,RPL10,RPL27A,RPL34,RPL36,RPL38,RPL29,RPL14,RPS27,RPL7A,RPL8,RPL6,RPL7,RPL26,RPL23A,RPS10,RPL5,RPL27,RPL24,RPL4,RPL13A,EEF2,UBA52,RPL15
translation at postsynapse	GO:0140242	1.22849e-95	94.9106	52	184	47	26944	RPS12,RPL23,RPL32,RPS24,RPS5,RPL37A,RPS15A,RPS16,RPS11,RPS26,RPL9,RPS14,RPL12,RPS27A,RPL37,RPLP2,RPS28,RPL35A,RPL13,RPL22,RPL36A,RPL35,RPL17,RPL28,RPL10,RPL27A,RPL34,RPL36,RPL38,RPL29,RPL14,RPS27,RPL7A,RPL8,RPL6,RPL7,RPL26,RPL23A,RPS10,RPL5,RPL27,RPL24,RPL4,RPL13A,EEF2,UBA52,RPL15
translation at presynapse	GO:0140236	2.16388e-93	92.6648	51	184	46	26944	RPS12,RPL23,RPL32,RPS24,RPS5,RPL37A,RPS15A,RPS16,RPS11,RPS26,RPL9,RPS14,RPL12,RPS27A,RPL37,RPLP2,RPS28,RPL35A,RPL13,RPL22,RPL36A,RPL35,RPL17,RPL28,RPL10,RPL27A,RPL34,RPL36,RPL38,RPL29,RPL14,RPS27,RPL7A,RPL8,RPL6,RPL7,RPL26,RPL23A,RPS10,RPL5,RPL27,RPL24,RPL4,RPL13A,UBA52,RPL15
translation	GO:0006412	3.19602e-88	87.4954	722	184	90	26944	RPS12,EEF1A1,RPL41,RPL23,RPL32,RPS24,FAU,RPS5,RPL39,RPL37A,RPS2,RPS15A,RPS16,RPS11,RPLP1,RPS9,RPS26,RPS18,RPS21,RPL19,RPL9,RPL10A,RPS14,RPS19,RPL12,RPS20,RPS3A1,RPSA,RPS27A,RPS8,RPS4X,RPL37,RPL18A,RPL21,RACK1,RPLP2,RPS28,RPS29,RPL35A,RPL13,RPL22,RPLP0,RPL3,RPS15,RPS25,RPL36A,RPL35,RPL17,RPL28,RPL10,RPL11,RPS7,RPS13,RPL30,RPS23,RPL27A,RPL34,RPS3,RPL36,RPL38,RPL29,RPL14,RPS27,RPL7A,RPL8,RPL6,EEF1B2…
peptide biosynthetic process	GO:0043043	6.76372e-87	86.1698	746	184	90	26944	RPS12,EEF1A1,RPL41,RPL23,RPL32,RPS24,FAU,RPS5,RPL39,RPL37A,RPS2,RPS15A,RPS16,RPS11,RPLP1,RPS9,RPS26,RPS18,RPS21,RPL19,RPL9,RPL10A,RPS14,RPS19,RPL12,RPS20,RPS3A1,RPSA,RPS27A,RPS8,RPS4X,RPL37,RPL18A,RPL21,RACK1,RPLP2,RPS28,RPS29,RPL35A,RPL13,RPL22,RPLP0,RPL3,RPS15,RPS25,RPL36A,RPL35,RPL17,RPL28,RPL10,RPL11,RPS7,RPS13,RPL30,RPS23,RPL27A,RPL34,RPS3,RPL36,RPL38,RPL29,RPL14,RPS27,RPL7A,RPL8,RPL6,EEF1B2…
peptide metabolic process	GO:0006518	2.50348e-83	82.6015	912	184	93	26944	RPS12,EEF1A1,RPL41,RPL23,RPL32,RPS24,FAU,RPS5,RPL39,RPL37A,RPS2,RPS15A,RPS16,RPS11,RPLP1,RPS9,RPS26,RPS18,RPS21,RPL19,RPL9,RPL10A,RPS14,RPS19,RPL12,RPS20,RPS3A1,RPSA,RPS27A,RPS8,RPS4X,RPL37,RPL18A,RPL21,RACK1,RPLP2,RPS28,RPS29,RPL35A,RPL13,APOE,RPL22,RPLP0,RPL3,RPS15,RPS25,RPL36A,RPL35,RPL17,RPL28,RPL10,RPL11,RPS7,RPS13,RPL30,RPS23,RPL27A,RPL34,RPS3,RPL36,RPL38,RPL29,RPL14,RPS27,RPL7A,RPL8,RPL6,E…
amide biosynthetic process	GO:0043604	2.54787e-82	81.5938	868	184	91	26944	RPS12,EEF1A1,RPL41,RPL23,RPL32,RPS24,FAU,RPS5,RPL39,RPL37A,RPS2,RPS15A,RPS16,RPS11,RPLP1,RPS9,RPS26,RPS18,RPS21,RPL19,RPL9,RPL10A,RPS14,RPS19,RPL12,RPS20,RPS3A1,RPSA,RPS27A,RPS8,RPS4X,RPL37,RPL18A,RPL21,RACK1,RPLP2,RPS28,RPS29,RPL35A,RPL13,RPL22,RPLP0,RPL3,RPS15,RPS25,RPL36A,RPL35,RPL17,RPL28,RPL10,RPL11,RPS7,RPS13,RPL30,RPS23,RPL27A,RPL34,RPS3,RPL36,RPL38,RPL29,RPL14,RPS27,RPL7A,RPL8,RPL6,EEF1B2…
amide metabolic process	GO:0043603	8.13593e-77	76.0896	1186	184	96	26944	RPS12,EEF1A1,RPL41,RPL23,RPL32,RPS24,FAU,RPS5,RPL39,RPL37A,RPS2,RPS15A,RPS16,RPS11,RPLP1,RPS9,RPS26,RPS18,RPS21,RPL19,RPL9,RPL10A,RPS14,RPS19,RPL12,RPS20,RPS3A1,RPSA,RPS27A,RPS8,RPS4X,RPL37,RPL18A,RPL21,RACK1,RPLP2,RPS28,RPS29,RPL35A,RPL13,APOE,RPL22,RPLP0,RPL3,RPS15,RPS25,RPL36A,RPL35,RPL17,RPL28,RPL10,RPL11,RPS7,RPS13,RPL30,RPS23,RPL27A,RPL34,RPS3,RPL36,RPL38,RPL29,RPL14,RPS27,RPL7A,RPL8,RPL6,E…
organonitrogen compound biosynthetic process	GO:1901566	4.14104e-63	62.3829	1707	184	97	26944	RPS12,EEF1A1,RPL41,RPL23,RPL32,RPS24,FAU,RPS5,RPL39,RPL37A,RPS2,RPS15A,RPS16,RPS11,RPLP1,RPS9,RPS26,RPS18,RPS21,RPL19,RPL9,RPL10A,RPS14,RPS19,RPL12,RPS20,RPS3A1,RPSA,RPS27A,RPS8,RPS4X,RPL37,RPL18A,RPL21,RACK1,RPLP2,RPS28,RPS29,RPL35A,RPL13,APOE,RPL22,RPLP0,RPL3,RPS15,RPS25,RPL36A,RPL35,RPL17,RPL28,RPL10,RPL11,RPS7,RPS13,RPL30,RPS23,RPL27A,RPL34,RPS3,RPL36,RPL38,RPL29,RPL14,RPS27,RPL7A,RPL8,RPL6,E…
ribosome biogenesis	GO:0042254	8.36169e-40	39.0777	321	184	43	26944	RPS12,RPS24,FAU,RPS5,RPS15A,RPS16,RPS11,RPS9,RPS21,RPS14,RPS19,RPS3A1,RPSA,RPS27A,RPS8,RPS4X,RPS28,RPL35A,RPLP0,RPS15,RPS25,RPL35,RPL10,RPL11,RPS7,RPS13,RPS23,RPL38,RPL14,RPS27,RPL7A,RPL6,RPL7,RPL26,RPL23A,RPS17,RPL5,RPL27,RPL24,NPM1,RPS6,NSA2,MT-RNR1
protein metabolic process	GO:0019538	1.39447e-35	34.8556	4698	184	111	26944	RPS12,EEF1A1,RPL41,RPL23,RPL32,RPS24,FAU,RPS5,RPL39,RPL37A,RPS2,RPS15A,RPS16,RPS11,RPLP1,RPS9,RPS26,RPS18,CTSS,RPS21,B2M,RPL19,RPL9,RPL10A,RPS14,RPS19,RPL12,RPS20,RPS3A1,RPSA,RPS27A,RPS8,RPS4X,RPL37,RPL18A,RPL21,AXL,RACK1,RPLP2,RPS28,RPS29,RPL35A,RPL13,APOE,RPL22,RPLP0,RPL3,RPS15,RPS25,RPL36A,RPL35,KLF2,RPL17,RPL28,HTRA3,RPL10,RPL11,RPS7,RPS13,RPL30,RPS23,RPL27A,RPL34,RPS3,RPL36,RPL38,RPL29,RPL14…
ribosomal small subunit biogenesis	GO:0042274	1.41266e-32	31.85	101	184	27	26944	RPS12,RPS24,FAU,RPS5,RPS15A,RPS16,RPS11,RPS9,RPS21,RPS14,RPS19,RPS3A1,RPSA,RPS27A,RPS8,RPS4X,RPS28,RPS15,RPS25,RPS7,RPS13,RPS23,RPS27,RPS17,NPM1,RPS6,MT-RNR1
organonitrogen compound metabolic process	GO:1901564	5.09998e-32	31.2924	5744	184	117	26944	RPS12,EEF1A1,RPL41,RPL23,RPL32,RPS24,FAU,RPS5,RPL39,RPL37A,RPS2,RPS15A,RPS16,RPS11,RPLP1,RPS9,RPS26,RPS18,CTSS,RPS21,B2M,RPL19,RPL9,RPL10A,RPS14,RPS19,RPL12,RPS20,RPS3A1,RPSA,RPS27A,RPS8,RPS4X,RPL37,RPL18A,RPL21,AXL,RACK1,RPLP2,RPS28,RPS29,RPL35A,RPL13,APOE,RPL22,RPLP0,RPL3,RPS15,RPS25,RPL36A,RPL35,KLF2,RPL17,RPL28,HTRA3,RPL10,RPL11,RPS7,RPS13,RPL30,RPS23,RPL27A,RPL34,RPS3,RPL36,RPL38,RPL29,RPL14…
cellular nitrogen compound biosynthetic process	GO:0044271	3.14935e-31	30.5018	4715	184	106	26944	RPS12,EEF1A1,RPL41,RPL23,RPL32,RPS24,FAU,RPS5,RPL39,RPL37A,RPS2,RPS15A,RPS16,RPS11,RPLP1,RPS9,RPS26,RPS18,RPS21,RPL19,RPL9,RPL10A,RPS14,RPS19,RPL12,RPS20,RPS3A1,RPSA,RPS27A,RPS8,RPS4X,RPL37,RPL18A,RPL21,RACK1,RPLP2,RPS28,RPS29,RPL35A,RPL13,APOE,RPL22,RPLP0,RPL3,RPS15,RPS25,RPL36A,RPL35,KLF2,RPL17,RPL28,RPL10,RPL11,RPS7,RPS13,RPL30,RPS23,RPL27A,RPL34,IFI204,TMSB4X,RPS3,RPL36,RPL38,RPL29,RPL14,RPS2…
ribosome assembly	GO:0042255	1.68948e-22	21.7722	69	184	19	26944	FAU,RPS5,RPS14,RPS19,RPSA,RPS28,RPLP0,RPS15,RPS25,RPL10,RPL11,RPL38,RPS27,RPL6,RPL23A,RPL5,RPL24,RPS6,MT-RNR1
rRNA processing	GO:0006364	4.80574e-19	18.3182	214	184	24	26944	RPS24,RPS16,RPS21,RPS14,RPS19,RPS8,RPS28,RPL35A,RPS15,RPS25,RPL35,RPL11,RPS7,RPL14,RPS27,RPL7A,RPL7,RPL26,RPS17,RPL5,RPL27,NPM1,RPS6,NSA2
gene expression	GO:0010467	1.48351e-18	17.8287	9403	184	128	26944	RPS12,EEF1A1,RPL41,RPL23,RPL32,H2-D1,RPS24,FAU,RPS5,RPL39,RPL37A,RPS2,RPS15A,RPS16,RPS11,RPLP1,RPS9,RPS26,RPS18,CTSS,RPS21,B2M,RPL19,RPL9,RPL10A,RPS14,RPS19,RPL12,RPS20,RPS3A1,RPSA,RPS27A,RPS8,RPS4X,RPL37,RPL18A,RPL21,AXL,RACK1,RPLP2,RPS28,RPS29,RPL35A,RPL13,APOE,RPL22,RPLP0,RPL3,RPS15,RPS25,RPL36A,RPL35,H2-K1,KLF2,RPL17,RPL28,RPL10,RPL11,RPS7,RPS13,RPL30,NPC2,RPS23,RPL27A,LPL,RPL34,IFI204,TMSB4X…
macromolecule biosynthetic process	GO:0009059	2.33985e-18	17.6308	9868	184	131	26944	RPS12,EEF1A1,RPL41,RPL23,RPL32,H2-D1,RPS24,FAU,RPS5,RPL39,RPL37A,RPS2,RPS15A,RPS16,RPS11,RPLP1,RPS9,RPS26,RPS18,CTSS,RPS21,B2M,RPL19,RPL9,RPL10A,RPS14,RPS19,RPL12,RPS20,RPS3A1,RPSA,RPS27A,RPS8,RPS4X,RPL37,RPL18A,RPL21,AXL,RACK1,RPLP2,RPS28,RPS29,RPL35A,RPL13,APOE,RPL22,RPLP0,RPL3,RPS15,RPS25,RPL36A,RPL35,H2-K1,KLF2,RPL17,RPL28,RPL10,RPL11,RPS7,RPS13,RPL30,NPC2,RPS23,RPL27A,LPL,RPL34,IFI204,TMSB4X…
rRNA metabolic process	GO:0016072	1.99083e-17	16.701	250	184	24	26944	RPS24,RPS16,RPS21,RPS14,RPS19,RPS8,RPS28,RPL35A,RPS15,RPS25,RPL35,RPL11,RPS7,RPL14,RPS27,RPL7A,RPL7,RPL26,RPS17,RPL5,RPL27,NPM1,RPS6,NSA2
cellular biosynthetic process	GO:0044249	1.41188e-16	15.8502	10717	184	134	26944	RPS12,EEF1A1,RPL41,RPL23,RPL32,H2-D1,RPS24,FAU,RPS5,RPL39,RPL37A,RPS2,RPS15A,RPS16,RPS11,RPLP1,RPS9,RPS26,RPS18,CTSS,RPS21,B2M,RPL19,RPL9,RPL10A,RPS14,RPS19,RPL12,RPS20,RPS3A1,RPSA,RPS27A,RPS8,RPS4X,RPL37,RPL18A,RPL21,AXL,RACK1,RPLP2,RPS28,RPS29,RPL35A,RPL13,APOE,RPL22,RPLP0,RPL3,RPS15,RPS25,RPL36A,RPL35,H2-K1,KLF2,RPL17,RPL28,RPL10,RPL11,RPS7,RPS13,RPL30,NPC2,RPS23,RPL27A,LPL,RPL34,IFI204,TMSB4X…
organic substance biosynthetic process	GO:1901576	2.93245e-16	15.5328	10794	184	134	26944	RPS12,EEF1A1,RPL41,RPL23,RPL32,H2-D1,RPS24,FAU,RPS5,RPL39,RPL37A,RPS2,RPS15A,RPS16,RPS11,RPLP1,RPS9,RPS26,RPS18,CTSS,RPS21,B2M,RPL19,RPL9,RPL10A,RPS14,RPS19,RPL12,RPS20,RPS3A1,RPSA,RPS27A,RPS8,RPS4X,RPL37,RPL18A,RPL21,AXL,RACK1,RPLP2,RPS28,RPS29,RPL35A,RPL13,APOE,RPL22,RPLP0,RPL3,RPS15,RPS25,RPL36A,RPL35,H2-K1,KLF2,RPL17,RPL28,RPL10,RPL11,RPS7,RPS13,RPL30,NPC2,RPS23,RPL27A,LPL,RPL34,IFI204,TMSB4X…
ribosomal small subunit assembly	GO:0000028	3.16503e-16	15.4996	20	184	11	26944	FAU,RPS5,RPS14,RPS19,RPSA,RPS28,RPS15,RPS25,RPS27,RPS6,MT-RNR1
biosynthetic process	GO:0009058	5.30105e-16	15.2756	10857	184	134	26944	RPS12,EEF1A1,RPL41,RPL23,RPL32,H2-D1,RPS24,FAU,RPS5,RPL39,RPL37A,RPS2,RPS15A,RPS16,RPS11,RPLP1,RPS9,RPS26,RPS18,CTSS,RPS21,B2M,RPL19,RPL9,RPL10A,RPS14,RPS19,RPL12,RPS20,RPS3A1,RPSA,RPS27A,RPS8,RPS4X,RPL37,RPL18A,RPL21,AXL,RACK1,RPLP2,RPS28,RPS29,RPL35A,RPL13,APOE,RPL22,RPLP0,RPL3,RPS15,RPS25,RPL36A,RPL35,H2-K1,KLF2,RPL17,RPL28,RPL10,RPL11,RPS7,RPS13,RPL30,NPC2,RPS23,RPL27A,LPL,RPL34,IFI204,TMSB4X…
cellular metabolic process	GO:0044237	3.7672e-15	14.424	12956	184	146	26944	RPS12,EEF1A1,RPL41,RPL23,RPL32,H2-D1,RPS24,FAU,RPS5,RPL39,RPL37A,RPS2,RPS15A,RPS16,RPS11,RPLP1,RPS9,RPS26,RPS18,CTSS,RPS21,B2M,RPL19,RPL9,RPL10A,RPS14,RPS19,RPL12,RPS20,RPS3A1,RPSA,RPS27A,RPS8,RPS4X,RPL37,RPL18A,RPL21,AXL,RACK1,RPLP2,RPS28,RPS29,RPL35A,RPL13,APOE,RPL22,RPLP0,RPL3,RPS15,RPS25,RPL36A,RPL35,H2-K1,KLF2,RPL17,RPL28,RPL10,RPL11,RPS7,RPS13,RPL30,NPC2,RPS23,RPL27A,LPL,RPL34,IFI204,TMSB4X…
ribosomal large subunit biogenesis	GO:0042273	4.20733e-15	14.376	74	184	15	26944	RPL35A,RPLP0,RPL35,RPL10,RPL11,RPL14,RPL7A,RPL6,RPL7,RPL26,RPL23A,RPL5,RPL24,NPM1,NSA2
ribonucleoprotein complex biogenesis	GO:0022613	2.89557e-13	12.5383	1588	184	45	26944	RPS12,RPS24,FAU,RPS5,RPS15A,RPS16,RPS11,RPS9,RPS21,RPS14,RPS19,RPS3A1,RPSA,RPS27A,RPS8,RPS4X,RPS28,RPL35A,RPLP0,RPS15,RPS25,RPL35,RPL10,RPL11,RPS7,RPS13,RPS23,RPL38,RPL14,RPS27,RPL7A,RPL6,RPL7,RPL26,RPL23A,RPS17,EIF3F,RPL5,RPL27,RPL24,NPM1,RPS6,RPL13A,NSA2,MT-RNR1
ncRNA processing	GO:0034470	7.75395e-13	12.1105	438	184	25	26944	RPS24,RPS16,RPS21,RPS14,RPS19,RPS8,RPS28,RPL35A,RPS15,RPS25,RPL35,RPL11,RPS7,RPL14,RPS27,RPL7A,RPL7,RPL26,RPS17,RPL5,RPL27,NPM1,RPS6,NSA2,RTCB
cellular process	GO:0009987	4.62367e-12	11.335	20967	184	180	26944	FXYD5,CLEC7A,FTH1,RPS12,EEF1A1,TPT1,LYZ2,RPL41,RPL23,RPL32,H2-D1,RPS24,EMP3,FAU,RPS5,RPL39,RPL37A,RPS2,RPS15A,RPS16,RPS11,RPLP1,RPS9,RPS26,RPS18,CTSS,RPS21,B2M,IFI27L2A,RPL19,RPL9,RPL10A,RPS14,RPS19,RPL12,RPS20,RPS3A1,RPSA,RPS27A,RPS8,RPS4X,RPL37,RPL18A,RPL21,AXL,RACK1,RPLP2,RPS28,RPS29,RPL35A,RPL13,APOE,RPL22,RPLP0,RPL3,RPS15,RPS25,RPL36A,RPL35,H2-K1,KLF2,RPL17,RPL28,HTRA3,RPL10,RPL11,RPS7,RPS13…
cellular nitrogen compound metabolic process	GO:0034641	5.02927e-12	11.2985	8912	184	113	26944	RPS12,EEF1A1,RPL41,RPL23,RPL32,RPS24,FAU,RPS5,RPL39,RPL37A,RPS2,RPS15A,RPS16,RPS11,RPLP1,RPS9,RPS26,RPS18,RPS21,RPL19,RPL9,RPL10A,RPS14,RPS19,RPL12,RPS20,RPS3A1,RPSA,RPS27A,RPS8,RPS4X,RPL37,RPL18A,RPL21,RACK1,RPLP2,RPS28,RPS29,RPL35A,RPL13,APOE,RPL22,RPLP0,RPL3,RPS15,RPS25,RPL36A,RPL35,KLF2,RPL17,RPL28,RPL10,RPL11,RPS7,RPS13,RPL30,RPS23,RPL27A,RPL34,IFI204,TMSB4X,RPS3,RPL36,RPL38,RPL29,RPL14,RPS2…
metabolic process	GO:0008152	5.90137e-12	11.229	14364	184	149	26944	RPS12,EEF1A1,LYZ2,RPL41,RPL23,RPL32,H2-D1,RPS24,FAU,RPS5,RPL39,RPL37A,RPS2,RPS15A,RPS16,RPS11,RPLP1,RPS9,RPS26,RPS18,CTSS,RPS21,B2M,RPL19,RPL9,RPL10A,RPS14,RPS19,RPL12,RPS20,RPS3A1,RPSA,RPS27A,RPS8,RPS4X,RPL37,RPL18A,RPL21,AXL,RACK1,RPLP2,RPS28,RPS29,RPL35A,RPL13,APOE,RPL22,RPLP0,RPL3,RPS15,RPS25,RPL36A,RPL35,H2-K1,KLF2,RPL17,RPL28,HTRA3,RPL10,RPL11,RPS7,RPS13,RPL30,NPC2,RPS23,RPL27A,LPL,RPL34,IF…
macromolecule metabolic process	GO:0043170	2.86882e-11	10.5423	12286	184	135	26944	RPS12,EEF1A1,RPL41,RPL23,RPL32,H2-D1,RPS24,FAU,RPS5,RPL39,RPL37A,RPS2,RPS15A,RPS16,RPS11,RPLP1,RPS9,RPS26,RPS18,CTSS,RPS21,B2M,RPL19,RPL9,RPL10A,RPS14,RPS19,RPL12,RPS20,RPS3A1,RPSA,RPS27A,RPS8,RPS4X,RPL37,RPL18A,RPL21,AXL,RACK1,RPLP2,RPS28,RPS29,RPL35A,RPL13,APOE,RPL22,RPLP0,RPL3,RPS15,RPS25,RPL36A,RPL35,H2-K1,KLF2,RPL17,RPL28,HTRA3,RPL10,RPL11,RPS7,RPS13,RPL30,NPC2,RPS23,RPL27A,LPL,RPL34,IFI204,…
non-membrane-bounded organelle assembly	GO:0140694	1.07345e-10	9.96922	400	184	22	26944	FAU,RPS5,RPS14,RPS19,RPSA,RPS28,RPLP0,RPS15,RPS25,RPL10,RPL11,RPS23,RPS3,RPL38,RPS27,RPL6,RPL23A,RPL5,RPL24,NPM1,RPS6,MT-RNR1
ncRNA metabolic process	GO:0034660	5.26382e-10	9.2787	638	184	26	26944	RPS24,RPS16,RPS21,RPS14,RPS19,RPS8,RPS28,RPL35A,RPS15,RPS25,RPL35,RPL11,RPS7,RPL14,RPS27,RPL7A,RPL7,RPL26,RPS17,RPL5,RPL27,NPM1,RPS6,NSA2,RTCB,SLFN2
nitrogen compound metabolic process	GO:0006807	8.93384e-09	8.04896	12143	184	129	26944	RPS12,EEF1A1,RPL41,RPL23,RPL32,RPS24,FAU,RPS5,RPL39,RPL37A,RPS2,RPS15A,RPS16,RPS11,RPLP1,RPS9,RPS26,RPS18,CTSS,RPS21,B2M,RPL19,RPL9,RPL10A,RPS14,RPS19,RPL12,RPS20,RPS3A1,RPSA,RPS27A,RPS8,RPS4X,RPL37,RPL18A,RPL21,AXL,RACK1,RPLP2,RPS28,RPS29,RPL35A,RPL13,APOE,RPL22,RPLP0,RPL3,RPS15,RPS25,RPL36A,RPL35,KLF2,RPL17,RPL28,HTRA3,RPL10,RPL11,RPS7,RPS13,RPL30,RPS23,RPL27A,RPL34,IFI204,TMSB4X,RPS3,RPL36,RPL…
organic substance metabolic process	GO:0071704	1.48488e-08	7.82831	13942	184	140	26944	RPS12,EEF1A1,RPL41,RPL23,RPL32,H2-D1,RPS24,FAU,RPS5,RPL39,RPL37A,RPS2,RPS15A,RPS16,RPS11,RPLP1,RPS9,RPS26,RPS18,CTSS,RPS21,B2M,RPL19,RPL9,RPL10A,RPS14,RPS19,RPL12,RPS20,RPS3A1,RPSA,RPS27A,RPS8,RPS4X,RPL37,RPL18A,RPL21,AXL,RACK1,RPLP2,RPS28,RPS29,RPL35A,RPL13,APOE,RPL22,RPLP0,RPL3,RPS15,RPS25,RPL36A,RPL35,H2-K1,KLF2,RPL17,RPL28,HTRA3,RPL10,RPL11,RPS7,RPS13,RPL30,NPC2,RPS23,RPL27A,LPL,RPL34,IFI204,…
signal transduction by p53 class mediator	GO:0072331	6.09652e-08	7.21492	149	184	13	26944	RPL23,RPS20,RPL37,RPS15,RPL11,RPS7,IFI204,RPL26,RPL5,NPM1,NUPR1,CD74,CDKN1A
primary metabolic process	GO:0044238	4.50329e-07	6.34647	12727	184	129	26944	RPS12,EEF1A1,RPL41,RPL23,RPL32,RPS24,FAU,RPS5,RPL39,RPL37A,RPS2,RPS15A,RPS16,RPS11,RPLP1,RPS9,RPS26,RPS18,CTSS,RPS21,B2M,RPL19,RPL9,RPL10A,RPS14,RPS19,RPL12,RPS20,RPS3A1,RPSA,RPS27A,RPS8,RPS4X,RPL37,RPL18A,RPL21,AXL,RACK1,RPLP2,RPS28,RPS29,RPL35A,RPL13,APOE,RPL22,RPLP0,RPL3,RPS15,RPS25,RPL36A,RPL35,KLF2,RPL17,RPL28,HTRA3,RPL10,RPL11,RPS7,RPS13,RPL30,NPC2,RPS23,RPL27A,LPL,RPL34,IFI204,TMSB4X,RPS3,…
regulation of signal transduction by p53 class mediator	GO:1901796	4.86852e-07	6.3126	83	184	10	26944	RPL23,RPS20,RPL37,RPS15,RPL11,RPS7,RPL26,RPL5,NPM1,CD74
ribosomal large subunit assembly	GO:0000027	8.72675e-07	6.05915	27	184	7	26944	RPLP0,RPL10,RPL11,RPL6,RPL23A,RPL5,RPL24
cellular component biogenesis	GO:0044085	1.00325e-06	5.99859	4368	184	64	26944	RPS12,RPS24,EMP3,FAU,RPS5,RPS15A,RPS16,RPS11,RPS9,RPS21,B2M,RPS14,RPS19,RPS3A1,RPSA,RPS27A,RPS8,RPS4X,RACK1,RPS28,RPL35A,APOE,RPLP0,RPS15,RPS25,RPL35,RPL10,RPL11,RPS7,RPS13,RPS23,TMSB4X,RPS3,RPL38,RPL14,RPS27,RPL7A,RPL6,RPL7,RPL26,RPL23A,PSAP,RPS17,EIF3F,RPL5,RPL27,RPL24,PFDN5,TMSB10,NPM1,NUPR1,GPR65,RPS6,CD74,RPL13A,NSA2,MT-ND4,CD34,COTL1,MT-RNR1,PKM,H2-DMA,COX7A2L,CADM1
positive regulation of signal transduction by p53 class mediator	GO:1901798	2.52526e-06	5.59769	31	184	7	26944	RPL23,RPS20,RPL37,RPS15,RPL11,RPS7,RPL26
immune system process	GO:0002376	2.84855e-06	5.54538	2819	184	48	26944	FTH1,H2-D1,RPS24,FAU,RPL39,CTSS,B2M,RPS14,RPS19,AXL,APOE,RPL22,H2-K1,KLF2,RPL30,IFI204,RPS3,IFI30,IFITM3,TNFSF13B,CTSH,PSAP,TCIM,GNAS,GPX1,RPS17,TYROBP,MRC1,FCGR4,LAT2,H2-Q7,LY9,RPS6,CD74,RPL13A,CD83,BST2,SLFN2,VCAM1,CXCL16,CD34,P2RX4,TMEM176A,TSC22D3,H2-DMA,TMEM176B,CDKN1A,CADM1
antigen processing and presentation of exogenous peptide antigen	GO:0002478	3.5925e-06	5.4446	51	184	8	26944	H2-D1,CTSS,B2M,H2-K1,IFI30,H2-Q7,CD74,H2-DMA
antigen processing and presentation of exogenous antigen	GO:0019884	9.003e-06	5.04561	57	184	8	26944	H2-D1,CTSS,B2M,H2-K1,IFI30,H2-Q7,CD74,H2-DMA
antigen processing and presentation	GO:0019882	2.02534e-05	4.6935	121	184	10	26944	H2-D1,CTSS,B2M,H2-K1,IFI30,PSAP,FCGR4,H2-Q7,CD74,H2-DMA
aerobic electron transport chain	GO:0019646	3.77805e-05	4.42273	68	184	8	26944	COX8A,COX6A2,UQCRH,MT-CO1,COX4I1,MT-CYTB,MT-ND4,COX7A2L
regulation of translation	GO:0006417	5.96587e-05	4.22433	363	184	15	26944	RPLP1,RPS9,RPS14,RPS4X,RACK1,RPL10,RPS3,RPL38,RPL26,RPL5,NPM1,PABPC1,RPL13A,EEF2,PKM
biological process involved in interspecies interaction between organisms	GO:0044419	6.02413e-05	4.22011	1940	184	36	26944	CLEC7A,EEF1A1,TPT1,LYZ2,H2-D1,CD52,FAU,RPL39,RPS15A,B2M,IFI27L2A,RPS19,AXL,APOE,H2-K1,RPL30,NPC2,LPL,IFI204,IFITM3,TSPO,CTSB,GPX1,TYROBP,MRC1,FCGR4,H2-Q7,LY9,CD74,RPL13A,BST2,SLFN2,VCAM1,CXCL16,COTL1,CADM1
response to other organism	GO:0051707	7.58484e-05	4.12005	1778	184	34	26944	CLEC7A,TPT1,LYZ2,H2-D1,CD52,FAU,RPL39,RPS15A,B2M,IFI27L2A,RPS19,AXL,APOE,H2-K1,RPL30,NPC2,LPL,IFI204,IFITM3,TSPO,GPX1,TYROBP,MRC1,FCGR4,H2-Q7,LY9,CD74,RPL13A,BST2,SLFN2,VCAM1,CXCL16,COTL1,CADM1
regulation of amide metabolic process	GO:0034248	7.70312e-05	4.11333	426	184	16	26944	RPLP1,RPS9,RPS14,RPS4X,RACK1,APOE,RPL10,RPS3,RPL38,RPL26,RPL5,NPM1,PABPC1,RPL13A,EEF2,PKM
response to external biotic stimulus	GO:0043207	8.00739e-05	4.09651	1782	184	34	26944	CLEC7A,TPT1,LYZ2,H2-D1,CD52,FAU,RPL39,RPS15A,B2M,IFI27L2A,RPS19,AXL,APOE,H2-K1,RPL30,NPC2,LPL,IFI204,IFITM3,TSPO,GPX1,TYROBP,MRC1,FCGR4,H2-Q7,LY9,CD74,RPL13A,BST2,SLFN2,VCAM1,CXCL16,COTL1,CADM1
antigen processing and presentation of peptide antigen	GO:0048002	9.19959e-05	4.03623	76	184	8	26944	H2-D1,CTSS,B2M,H2-K1,IFI30,H2-Q7,CD74,H2-DMA
organelle assembly	GO:0070925	0.000117143	3.93128	980	184	24	26944	FAU,RPS5,RPS14,RPS19,RPSA,RPS28,RPLP0,RPS15,RPS25,RPL10,RPL11,RPS23,RPS3,RPL38,RPS27,RPL6,RPL23A,RPL5,RPL24,NPM1,NUPR1,RPS6,CD34,MT-RNR1
oxidative phosphorylation	GO:0006119	0.000122298	3.91258	146	184	10	26944	COX8A,COX6A2,UQCRH,MT-CO1,NUPR1,ATP5E,COX4I1,MT-CYTB,MT-ND4,COX7A2L
response to biotic stimulus	GO:0009607	0.000131122	3.88232	1819	184	34	26944	CLEC7A,TPT1,LYZ2,H2-D1,CD52,FAU,RPL39,RPS15A,B2M,IFI27L2A,RPS19,AXL,APOE,H2-K1,RPL30,NPC2,LPL,IFI204,IFITM3,TSPO,GPX1,TYROBP,MRC1,FCGR4,H2-Q7,LY9,CD74,RPL13A,BST2,SLFN2,VCAM1,CXCL16,COTL1,CADM1
mitochondrial ATP synthesis coupled electron transport	GO:0042775	0.000152435	3.81692	81	184	8	26944	COX8A,COX6A2,UQCRH,MT-CO1,COX4I1,MT-CYTB,MT-ND4,COX7A2L
ATP synthesis coupled electron transport	GO:0042773	0.000184773	3.73336	83	184	8	26944	COX8A,COX6A2,UQCRH,MT-CO1,COX4I1,MT-CYTB,MT-ND4,COX7A2L
antigen processing and presentation of exogenous peptide antigen via MHC class II	GO:0019886	0.000467683	3.33005	21	184	5	26944	CTSS,B2M,IFI30,CD74,H2-DMA
mitochondrial electron transport, cytochrome c to oxygen	GO:0006123	0.000764835	3.11643	23	184	5	26944	COX8A,COX6A2,MT-CO1,COX4I1,COX7A2L
maturation of SSU-rRNA	GO:0030490	0.000949705	3.02241	44	184	6	26944	RPS16,RPS21,RPS14,RPS19,RPS8,RPS28
cellular component organization or biogenesis	GO:0071840	0.000979788	3.00887	7815	184	85	26944	RPS12,RPL23,H2-D1,RPS24,EMP3,FAU,RPS5,RPS15A,RPS16,RPS11,RPS9,CTSS,RPS21,B2M,RPS14,RPS19,RPS3A1,RPSA,RPS27A,RPS8,RPS4X,AXL,RACK1,RPS28,RPL35A,APOE,RPLP0,RPS15,RPS25,RPL35,H2-K1,KLF2,RPL10,RPL11,RPS7,RPS13,NPC2,RPS23,LPL,TMSB4X,RPS3,RPL38,RPL14,RPS27,RPL7A,RPL6,RPL7,TSPO,RPL26,RPL23A,PSAP,GNAS,GPX1,RPS17,EIF3F,TYROBP,RPL5,CD63,RPL27,NEAT1,RPL24,PFDN5,TMSB10,NPM1,RPL4,NUPR1,SH3BGRL3,GPR65,RPS6,CD74…
antigen processing and presentation of peptide antigen via MHC class II	GO:0002495	0.00119433	2.92288	25	184	5	26944	CTSS,B2M,IFI30,CD74,H2-DMA
intrinsic apoptotic signaling pathway in response to DNA damage	GO:0008630	0.00142638	2.84576	108	184	8	26944	TPT1,IFI204,RPS3,RPL26,CRIP1,NUPR1,CD74,CDKN1A
respiratory electron transport chain	GO:0022904	0.00175818	2.75494	111	184	8	26944	COX8A,COX6A2,UQCRH,MT-CO1,COX4I1,MT-CYTB,MT-ND4,COX7A2L
response to external stimulus	GO:0009605	0.00178497	2.74837	3042	184	44	26944	CLEC7A,TPT1,LYZ2,H2-D1,CD52,FAU,RPL39,RPS15A,CTSS,B2M,IFI27L2A,RPS19,AXL,APOE,H2-K1,RPL30,NPC2,LPL,IFI204,IFITM3,TSPO,GPX1,ANXA5,TYROBP,CD63,MRC1,FCGR4,NUPR1,H2-Q7,LY9,CD74,RPL13A,MT-CYTB,BST2,LSP1,SLFN2,VCAM1,CXCL16,P2RX4,GATM,COTL1,ARSB,CDKN1A,CADM1
antigen processing and presentation of peptide or polysaccharide antigen via MHC class II	GO:0002504	0.00179477	2.74599	27	184	5	26944	CTSS,B2M,IFI30,CD74,H2-DMA
maturation of LSU-rRNA	GO:0000470	0.00217287	2.66297	28	184	5	26944	RPL35,RPL7A,RPL7,NPM1,NSA2
response to stress	GO:0006950	0.00221361	2.6549	3936	184	52	26944	TPT1,LYZ2,H2-D1,FAU,RPL39,CTSS,B2M,RPS19,AXL,RACK1,APOE,H2-K1,KLF2,RPL30,LPL,IFI204,RPS3,IFITM3,TSPO,RPL26,PSAP,TCIM,GNAS,GPX1,ANXA5,CRIP1,TYROBP,CHST1,NEAT1,MT-CO1,NPM1,MRC1,FCGR4,NUPR1,NACA,H2-Q7,LY9,CD74,RPL13A,RAP2B,MT-CYTB,BST2,MT-ND4,LSP1,VCAM1,CXCL16,CD34,P2RX4,COTL1,TSC22D3,CDKN1A,CADM1
aerobic respiration	GO:0009060	0.00247265	2.60684	202	184	10	26944	COX8A,COX6A2,UQCRH,MT-CO1,NUPR1,ATP5E,COX4I1,MT-CYTB,MT-ND4,COX7A2L
cell killing	GO:0001906	0.00250638	2.60095	252	184	11	26944	LYZ2,H2-D1,B2M,RPS19,H2-K1,RPL30,CTSH,TYROBP,FCGR4,H2-Q7,CADM1
intrinsic apoptotic signaling pathway by p53 class mediator	GO:0072332	0.00272319	2.56492	82	184	7	26944	RPL11,RPS7,IFI204,RPL26,NUPR1,CD74,CDKN1A
intrinsic apoptotic signaling pathway	GO:0097193	0.00343333	2.46428	315	184	12	26944	TPT1,RACK1,RPL11,RPS7,IFI204,RPS3,RPL26,GPX1,CRIP1,NUPR1,CD74,CDKN1A
immune response	GO:0006955	0.00541054	2.26676	1945	184	32	26944	FTH1,H2-D1,FAU,RPL39,CTSS,B2M,RPS19,AXL,APOE,H2-K1,RPL30,IFI204,RPS3,IFITM3,TNFSF13B,CTSH,TCIM,GPX1,TYROBP,MRC1,FCGR4,LAT2,H2-Q7,LY9,RPS6,CD74,RPL13A,BST2,SLFN2,CXCL16,H2-DMA,CADM1
energy coupled proton transmembrane transport, against electrochemical gradient	GO:0015988	0.00553895	2.25657	5	184	3	26944	MT-CO1,MT-CYTB,MT-ND4
electron transport coupled proton transport	GO:0015990	0.00553895	2.25657	5	184	3	26944	MT-CO1,MT-CYTB,MT-ND4
response to bacterium	GO:0009617	0.00567468	2.24606	968	184	21	26944	LYZ2,H2-D1,CD52,FAU,RPL39,B2M,RPS19,AXL,H2-K1,RPL30,LPL,IFI204,TSPO,GPX1,MRC1,FCGR4,H2-Q7,RPL13A,SLFN2,VCAM1,CXCL16
regulation of immune system process	GO:0002682	0.00578431	2.23775	1575	184	28	26944	H2-D1,B2M,RPS19,AXL,APOE,H2-K1,IFI204,RPS3,TNFSF13B,CTSH,TCIM,GNAS,GPX1,TYROBP,FCGR4,LAT2,H2-Q7,CD74,CD83,BST2,VCAM1,P2RX4,TMEM176A,TSC22D3,H2-DMA,TMEM176B,CDKN1A,CADM1
positive regulation of lymphocyte activation	GO:0051251	0.00627413	2.20245	334	184	12	26944	H2-D1,B2M,AXL,H2-K1,RPS3,TNFSF13B,TYROBP,H2-Q7,CD74,CD83,VCAM1,CDKN1A
translational elongation	GO:0006414	0.00637094	2.1958	93	184	7	26944	EEF1A1,RPLP1,RACK1,RPLP2,EEF1B2,EEF2,EEF1D
electron transport chain	GO:0022900	0.00767467	2.11494	135	184	8	26944	COX8A,COX6A2,UQCRH,MT-CO1,COX4I1,MT-CYTB,MT-ND4,COX7A2L
cell activation	GO:0001775	0.00834217	2.07872	1160	184	23	26944	H2-D1,B2M,AXL,APOE,RPL22,H2-K1,RPS3,TNFSF13B,PSAP,TCIM,GNAS,TYROBP,FCGR4,LAT2,H2-Q7,LY9,RPS6,CD74,CD83,RAP2B,SLFN2,VCAM1,CDKN1A
regulation of protein metabolic process	GO:0051246	0.00947502	2.02342	1901	184	31	26944	RPL23,RPLP1,RPS9,RPS14,RPS4X,RACK1,APOE,KLF2,RPL10,RPL11,RPS7,RPS3,RPL38,TSPO,RPL26,CTSH,GNAS,GPX1,RPL5,PFDN5,NPM1,NUPR1,RAMP1,PABPC1,CD74,RPL13A,RAP2B,EEF2,PKM,CDKN1A,CADM1
regulation of intrinsic apoptotic signaling pathway	GO:2001242	0.0101421	1.99387	186	184	9	26944	TPT1,RACK1,RPL11,RPS7,RPS3,RPL26,GPX1,NUPR1,CD74
defense response	GO:0006952	0.0102223	1.99045	1812	184	30	26944	LYZ2,H2-D1,FAU,RPL39,CTSS,B2M,RPS19,AXL,APOE,H2-K1,RPL30,LPL,IFI204,IFITM3,GPX1,TYROBP,CHST1,MRC1,FCGR4,NUPR1,H2-Q7,LY9,CD74,RPL13A,BST2,LSP1,VCAM1,CXCL16,COTL1,CADM1
lymphocyte activation	GO:0046649	0.0109114	1.96212	848	184	19	26944	H2-D1,B2M,AXL,RPL22,H2-K1,RPS3,TNFSF13B,PSAP,TYROBP,FCGR4,LAT2,H2-Q7,LY9,RPS6,CD74,CD83,SLFN2,VCAM1,CDKN1A
positive regulation of intrinsic apoptotic signaling pathway	GO:2001244	0.014002	1.85381	69	184	6	26944	RACK1,RPL11,RPS7,RPS3,RPL26,NUPR1
apoptotic signaling pathway	GO:0097190	0.0140339	1.85282	633	184	16	26944	TPT1,CTSS,IFI27L2A,RACK1,RPL11,RPS7,IFI204,RPS3,RPL26,CTSH,GPX1,CRIP1,NUPR1,CD74,P2RX4,CDKN1A
positive regulation of leukocyte activation	GO:0002696	0.0158509	1.79995	366	184	12	26944	H2-D1,B2M,AXL,H2-K1,RPS3,TNFSF13B,TYROBP,H2-Q7,CD74,CD83,VCAM1,CDKN1A
response to organic substance	GO:0010033	0.0183936	1.73533	3435	184	45	26944	CLEC7A,RPL23,RPS2,RPS16,CTSS,B2M,AXL,RACK1,APOE,RPLP0,RPL3,KLF2,LPL,IFI204,RPS3,EEF1B2,IFITM3,TSPO,CTSB,TNFSF13B,CTSH,PSAP,GNAS,GPX1,ANXA5,RPL27,NPM1,MRC1,FCGR4,RAMP1,H2-Q7,RPS6,CD74,RPL13A,CD83,MT-CYTB,BST2,MT-ND4,LSP1,VCAM1,CXCL16,P2RX4,GATM,PKM,ARSB
intrinsic apoptotic signaling pathway in response to DNA damage by p53 class mediator	GO:0042771	0.0195877	1.70802	43	184	5	26944	IFI204,RPL26,NUPR1,CD74,CDKN1A
leukocyte mediated cytotoxicity	GO:0001909	0.022241	1.65285	156	184	8	26944	H2-D1,B2M,H2-K1,CTSH,TYROBP,FCGR4,H2-Q7,CADM1
innate immune response	GO:0045087	0.023062	1.6371	977	184	20	26944	H2-D1,FAU,RPL39,B2M,RPS19,AXL,APOE,H2-K1,IFI204,IFITM3,TYROBP,MRC1,FCGR4,H2-Q7,LY9,CD74,RPL13A,BST2,CXCL16,CADM1
cellular respiration	GO:0045333	0.0263753	1.5788	264	184	10	26944	COX8A,COX6A2,UQCRH,MT-CO1,NUPR1,ATP5E,COX4I1,MT-CYTB,MT-ND4,COX7A2L
positive regulation of cell activation	GO:0050867	0.0290735	1.5365	389	184	12	26944	H2-D1,B2M,AXL,H2-K1,RPS3,TNFSF13B,TYROBP,H2-Q7,CD74,CD83,VCAM1,CDKN1A
cellular response to organic substance	GO:0071310	0.0295617	1.52927	2420	184	35	26944	RPL23,RPS2,RPS16,CTSS,B2M,AXL,RACK1,RPLP0,RPL3,KLF2,LPL,IFI204,RPS3,IFITM3,TSPO,CTSB,TNFSF13B,CTSH,PSAP,GNAS,GPX1,ANXA5,NPM1,MRC1,FCGR4,RAMP1,H2-Q7,RPS6,CD74,RPL13A,LSP1,VCAM1,CXCL16,P2RX4,PKM
multicellular organismal-level homeostasis	GO:0048871	0.0301968	1.52004	912	184	19	26944	RPS24,CTSS,B2M,RPS14,RPS19,AXL,APOE,KLF2,TNFSF13B,CTSH,GNAS,GPX1,RPS17,FCGR4,RPS6,CD74,CD34,GATM,TSC22D3
positive regulation of intrinsic apoptotic signaling pathway by p53 class mediator	GO:1902255	0.030552	1.51496	8	184	3	26944	RPL11,RPS7,RPL26
positive regulation of lymphocyte proliferation	GO:0050671	0.0319696	1.49526	164	184	8	26944	H2-D1,H2-K1,RPS3,TNFSF13B,H2-Q7,CD74,VCAM1,CDKN1A
programmed cell death	GO:0012501	0.0329523	1.48211	2125	184	32	26944	TPT1,EMP3,CTSS,IFI27L2A,RPS3A1,AXL,RACK1,APOE,RPL10,RPL11,RPS7,IFI204,RPS3,TSPO,RPL26,CTSB,CTSH,TCIM,GPX1,ANXA5,CRIP1,NPM1,NUPR1,NACA,RPS6,CD74,LSP1,P2RX4,TSC22D3,PKM,CDKN1A,CADM1
cell death	GO:0008219	0.0329523	1.48211	2125	184	32	26944	TPT1,EMP3,CTSS,IFI27L2A,RPS3A1,AXL,RACK1,APOE,RPL10,RPL11,RPS7,IFI204,RPS3,TSPO,RPL26,CTSB,CTSH,TCIM,GPX1,ANXA5,CRIP1,NPM1,NUPR1,NACA,RPS6,CD74,LSP1,P2RX4,TSC22D3,PKM,CDKN1A,CADM1
positive regulation of natural killer cell activation	GO:0032816	0.0338943	1.46987	48	184	5	26944	H2-D1,AXL,H2-K1,TYROBP,H2-Q7
erythrocyte homeostasis	GO:0034101	0.0348939	1.45725	166	184	8	26944	RPS24,B2M,RPS14,RPS19,AXL,KLF2,RPS17,RPS6
positive regulation of mononuclear cell proliferation	GO:0032946	0.0364382	1.43844	167	184	8	26944	H2-D1,H2-K1,RPS3,TNFSF13B,H2-Q7,CD74,VCAM1,CDKN1A
positive regulation of apoptotic signaling pathway	GO:2001235	0.0364382	1.43844	167	184	8	26944	CTSS,RACK1,RPL11,RPS7,RPS3,RPL26,CTSH,NUPR1
positive regulation of amide metabolic process	GO:0034250	0.0396996	1.40121	169	184	8	26944	RPS4X,APOE,RPL26,RPL5,NPM1,PABPC1,EEF2,PKM
defense response to other organism	GO:0098542	0.0408718	1.38858	1281	184	23	26944	LYZ2,H2-D1,FAU,RPL39,B2M,RPS19,AXL,APOE,H2-K1,RPL30,IFI204,IFITM3,TYROBP,MRC1,FCGR4,H2-Q7,LY9,CD74,RPL13A,BST2,CXCL16,COTL1,CADM1
apoptotic process	GO:0006915	0.0419534	1.37723	2050	184	31	26944	TPT1,EMP3,CTSS,IFI27L2A,RPS3A1,AXL,RACK1,APOE,RPL10,RPL11,RPS7,IFI204,RPS3,TSPO,RPL26,CTSB,CTSH,TCIM,GPX1,ANXA5,CRIP1,NPM1,NUPR1,NACA,RPS6,CD74,LSP1,P2RX4,TSC22D3,CDKN1A,CADM1
positive regulation of response to stimulus	GO:0048584	0.0429054	1.36749	2359	184	34	26944	RPS12,RPL23,H2-D1,CTSS,B2M,RPS19,RPS20,RPL37,AXL,RACK1,APOE,RPS15,H2-K1,KLF2,RPL11,RPS7,LPL,IFI204,RPS3,RPL26,TNFSF13B,CTSH,PSAP,TCIM,GNAS,GPX1,TYROBP,CD63,NUPR1,LAT2,H2-Q7,CD74,P2RX4,CADM1
positive regulation of gene expression	GO:0010628	0.0429119	1.36742	1285	184	23	26944	RPL23,H2-D1,B2M,RPS4X,H2-K1,RPL11,RPS7,LPL,RPS3,RPL26,CTSH,TYROBP,RPL5,NPM1,H2-Q7,LY9,PABPC1,CD74,CD83,EEF2,CD34,PKM,CADM1
antigen processing and presentation of exogenous peptide antigen via MHC class Ib	GO:0002477	0.0499595	1.30138	26	184	4	26944	H2-D1,B2M,H2-K1,H2-Q7

## Sheet: m6_GO BP
term_name	term_id	adjusted_p_value	negative_log10_of_adjusted_p_value	term_size	query_size	intersection_size	effective_domain_size	intersections
cell cycle	GO:0007049	1.04769e-169	168.98	1808	1366	420	26944	STMN1,TOP2A,MKI67,PRC1,KNL1,TPX2,NUSAP1,CDCA8,TUBB5,BIRC5,KIF11,CDCA3,CDK1,H2AX,NDC80,KIF23,CENPF,ASPM,SGO2A,UBE2C,AURKB,SMC4,TUBA1B,RRM2,MELK,PCLAF,CCNA2,ESCO2,NUF2,ANLN,CCNB2,CENPM,RACGAP1,BUB1,CENPA,CENPE,TK1,RAD51,CKS2,LMNB1,CCNB1,KIF4,EZH2,CDCA2,TUBB4B,PIMREG,KIF22,NCAPG,CDC20,PRR11,DIAPH3,CDKN1A,SMC2,SPC25,CIT,KNSTRN,PLK1,UHRF1,NEK2,CEP55,BRIP1,E2F8,MIS18BP1,CCNF,CKAP2,CCNE2,PCNA,FBXO5,EME1…
cell cycle process	GO:0022402	2.16944e-164	163.664	1256	1366	349	26944	STMN1,TOP2A,MKI67,PRC1,KNL1,TPX2,NUSAP1,CDCA8,TUBB5,BIRC5,KIF11,CDK1,NDC80,KIF23,CENPF,ASPM,SGO2A,UBE2C,AURKB,SMC4,RRM2,PCLAF,CCNA2,ESCO2,NUF2,ANLN,CCNB2,CENPM,RACGAP1,BUB1,CENPA,CENPE,TK1,RAD51,CKS2,LMNB1,CCNB1,KIF4,EZH2,CDCA2,KIF22,NCAPG,CDC20,DIAPH3,CDKN1A,SMC2,SPC25,CIT,KNSTRN,PLK1,NEK2,CEP55,BRIP1,E2F8,CCNF,CKAP2,CCNE2,PCNA,FBXO5,EME1,SPC24,AURKA,KIF14,TTK,FOXM1,KIF20A,BRCA1,CKS1B,KIF20B,KIF…
mitotic cell cycle process	GO:1903047	3.21853e-129	128.492	718	1366	240	26944	STMN1,MKI67,PRC1,KNL1,TPX2,NUSAP1,CDCA8,BIRC5,KIF11,CDK1,NDC80,KIF23,CENPF,UBE2C,AURKB,SMC4,RRM2,CCNA2,NUF2,ANLN,CCNB2,RACGAP1,BUB1,CENPA,CENPE,TK1,RAD51,CKS2,LMNB1,CCNB1,KIF4,EZH2,CDCA2,KIF22,NCAPG,CDC20,CDKN1A,SMC2,SPC25,CIT,KNSTRN,PLK1,NEK2,CEP55,CCNF,CKAP2,CCNE2,PCNA,FBXO5,EME1,SPC24,AURKA,KIF14,TTK,FOXM1,KIF20A,BRCA1,CKS1B,KIF20B,KIF2C,STIL,BARD1,TACC3,CCNE1,KIF18A,ZWILCH,BUB1B,CDKN2C,NCAPD2…
mitotic cell cycle	GO:0000278	7.21519e-127	126.142	852	1366	257	26944	STMN1,MKI67,PRC1,KNL1,TPX2,NUSAP1,CDCA8,TUBB5,BIRC5,KIF11,CDK1,NDC80,KIF23,CENPF,UBE2C,AURKB,SMC4,TUBA1B,RRM2,CCNA2,NUF2,ANLN,CCNB2,RACGAP1,BUB1,CENPA,CENPE,TK1,RAD51,CKS2,LMNB1,CCNB1,KIF4,EZH2,CDCA2,TUBB4B,KIF22,NCAPG,CDC20,CDKN1A,SMC2,SPC25,CIT,KNSTRN,PLK1,NEK2,CEP55,E2F8,CCNF,CKAP2,CCNE2,PCNA,FBXO5,EME1,SPC24,AURKA,KIF14,TTK,FOXM1,KIF20A,BRCA1,CKS1B,KIF20B,KIF2C,STIL,TUBA1C,BARD1,TACC3,CCNE1,K…
DNA metabolic process	GO:0006259	5.5511e-114	113.256	1009	1366	264	26944	HMGB2,TOP2A,CDK1,H2AX,NEIL3,AURKB,H1F5,SMC4,RRM2,PCLAF,CCNA2,ESCO2,TK1,RAD51,EZH2,KIF22,CDKN1A,SMC2,PLK1,UHRF1,NEK2,BRIP1,E2F8,CCNE2,PCNA,FBXO5,EME1,FOXM1,BRCA1,BARD1,CCNE1,UBE2T,RAD54B,H1F4,DTL,E2F7,FIGNL1,RAD51AP1,DEK,RRM1,CDC7,GMNN,CDC6,RAD18,SMC1A,GEN1,TRIP13,LIG1,H1F1,H1F3,CDCA5,H1F10,CDKN2D,MCM10,SUV39H1,NUCKS1,FEN1,ATAD5,PRIM1,POLD1,RAD21,WDHD1,USP1,CLSPN,AUNIP,PARPBP,NSD2,MCM7,MCM8,FANCD2…
chromosome organization	GO:0051276	2.93708e-113	112.532	588	1366	205	26944	HMGB2,TOP2A,PRC1,KNL1,TPX2,NUSAP1,CDCA8,BIRC5,KIF11,CDK1,NDC80,KIF23,SGO2A,UBE2C,AURKB,H1F5,SMC4,ESCO2,NUF2,RACGAP1,BUB1,CENPA,CENPE,RAD51,CCNB1,KIF4,EZH2,KIF22,NCAPG,CDC20,SMC2,SPC25,KNSTRN,PLK1,NEK2,BRIP1,CCNE2,PCNA,FBXO5,SPC24,KIF14,TTK,KIF2C,CCNE1,KIF18A,ZWILCH,BUB1B,NCAPD2,PSRC1,SGO1,SKA3,H1F4,RAN,INCENP,NCAPG2,KIFC1,MAD2L1,CENPH,SPAG5,SPDL1,KNTC1,CDC6,CENPK,CENPP,CENPW,SMC1A,GEN1,SKA1,TRIP1…
chromosome segregation	GO:0007059	5.24517e-109	108.28	408	1366	171	26944	TOP2A,MKI67,PRC1,KNL1,TPX2,NUSAP1,CDCA8,TUBB5,BIRC5,KIF11,CDK1,NDC80,KIF23,CENPF,ASPM,SGO2A,UBE2C,AURKB,SMC4,ESCO2,NUF2,CCNB2,CENPM,RACGAP1,BUB1,CENPE,CCNB1,KIF4,CDCA2,KIF22,NCAPG,CDC20,DIAPH3,SMC2,SPC25,KNSTRN,PLK1,NEK2,BRIP1,CCNE2,FBXO5,SPC24,AURKA,KIF14,TTK,BRCA1,KIF2C,CCNE1,KIF18A,ZWILCH,BUB1B,NCAPD2,PSRC1,SGO1,SKA3,RAN,INCENP,NCAPG2,KIFC1,MAD2L1,CENPH,SPAG5,SPDL1,KNTC1,ECT2,CDC6,CENPK,CENPP,…
organelle organization	GO:0006996	2.74606e-95	94.5613	3518	1366	473	26944	STMN1,HMGB2,TOP2A,MKI67,PRC1,KNL1,TPX2,NUSAP1,CDCA8,TUBB5,BIRC5,KIF11,CDK1,NDC80,KIF23,ASPM,SGO2A,UBE2C,AURKB,H1F5,SMC4,TUBA1B,PCLAF,ESCO2,NUF2,ANLN,CCNB2,RACGAP1,BUB1,CENPA,CENPE,RAD51,CKS2,LMNB1,CCNB1,KIF4,EZH2,CDCA2,TUBB4B,KIF22,NCAPG,CDC20,DIAPH3,SMC2,SPC25,CIT,KNSTRN,PLK1,NEK2,BRIP1,CCNF,CKAP2,CCNE2,PCNA,FBXO5,EME1,SPC24,AURKA,KIF14,TTK,KIF20A,BRCA1,KIF2C,STIL,TUBA1C,TACC3,CCNE1,KIF18A,ZWILC…
cell division	GO:0051301	3.51167e-89	88.4545	613	1366	185	26944	STMN1,TOP2A,PRC1,KNL1,TPX2,NUSAP1,CDCA8,BIRC5,KIF11,CDCA3,CDK1,NDC80,KIF23,ASPM,SGO2A,UBE2C,AURKB,SMC4,CCNA2,NUF2,ANLN,CCNB2,RACGAP1,CENPA,CKS2,CCNB1,KIF4,CDCA2,PIMREG,NCAPG,CDC20,SMC2,SPC25,CIT,KNSTRN,PLK1,NEK2,CEP55,BRIP1,E2F8,MIS18BP1,CCNF,CKAP2,CCNE2,FBXO5,SPC24,AURKA,KIF14,KIF20A,CKS1B,KIF20B,KIF2C,CCNE1,ZWILCH,BUB1B,NCAPD2,MASTL,PSRC1,SGO1,SKA3,RAN,E2F7,INCENP,NCAPG2,KIFC1,MAD2L1,SPAG5,SPDL…
DNA damage response	GO:0006974	3.87589e-88	87.4116	866	1366	217	26944	TOP2A,CDK1,H2AX,NEIL3,SMC4,PCLAF,ESCO2,RAD51,KIF22,CDKN1A,SMC2,PLK1,UHRF1,BRIP1,PCNA,FBXO5,EME1,CDKN3,FOXM1,BRCA1,BARD1,UBE2T,CBX5,MASTL,RAD54B,DTL,E2F7,FIGNL1,RAD51AP1,DEK,RRM1,CDC7,RAD18,SMC1A,GEN1,TRIP13,LIG1,CDCA5,CDKN2D,MCM10,SUV39H1,NUCKS1,FEN1,ATAD5,POLD1,RAD21,WDHD1,USP1,CLSPN,AUNIP,PARPBP,NSD2,MCM7,MCM8,FANCD2,RAD54L,POLQ,POLA1,DDIAS,MCM5,ANKLE1,HMGB1,CHAF1A,KMT5A,MCM3,MCM6,CDKN2A,HMGN1,…
DNA repair	GO:0006281	6.10949e-87	86.214	573	1366	177	26944	H2AX,NEIL3,SMC4,PCLAF,ESCO2,RAD51,KIF22,SMC2,PLK1,UHRF1,BRIP1,PCNA,EME1,FOXM1,BRCA1,BARD1,UBE2T,RAD54B,DTL,FIGNL1,RAD51AP1,DEK,RRM1,CDC7,RAD18,SMC1A,GEN1,TRIP13,LIG1,CDCA5,CDKN2D,SUV39H1,NUCKS1,FEN1,POLD1,RAD21,WDHD1,USP1,CLSPN,AUNIP,PARPBP,NSD2,MCM7,MCM8,FANCD2,RAD54L,POLQ,POLA1,MCM5,ANKLE1,HMGB1,CHAF1A,KMT5A,MCM3,MCM6,HMGN1,BRCA2,CHEK2,EXO1,RFC5,CDC45,POLE,FANCI,BLM,ZRANB3,XRCC2,CHAF1B,ENY2,RFC…
regulation of cell cycle	GO:0051726	1.35433e-83	82.8683	1049	1366	233	26944	MKI67,PRC1,KNL1,TPX2,NUSAP1,CDCA8,BIRC5,KIF11,CDK1,NDC80,KIF23,CENPF,ASPM,SGO2A,UBE2C,AURKB,SMC4,RRM2,PCLAF,NUF2,RACGAP1,BUB1,CENPE,RAD51,CKS2,LMNB1,CCNB1,EZH2,CDCA2,NCAPG,CDC20,PRR11,CDKN1A,SMC2,SPC25,CIT,KNSTRN,PLK1,NEK2,E2F8,CCNF,CCNE2,FBXO5,EME1,SPC24,AURKA,CDKN3,KIF14,TTK,FOXM1,KIF20A,BRCA1,CKS1B,KIF20B,KIF2C,STIL,BARD1,CCNE1,ZWILCH,BUB1B,CDKN2C,MASTL,PSRC1,DTL,E2F7,FIGNL1,RAD51AP1,INCENP,NC…
regulation of cell cycle process	GO:0010564	1.6229e-82	81.7897	726	1366	193	26944	MKI67,PRC1,KNL1,TPX2,NUSAP1,CDCA8,BIRC5,KIF11,CDK1,NDC80,KIF23,CENPF,SGO2A,UBE2C,AURKB,SMC4,RRM2,NUF2,RACGAP1,BUB1,CENPE,RAD51,LMNB1,CCNB1,EZH2,CDCA2,NCAPG,CDC20,CDKN1A,SMC2,SPC25,CIT,KNSTRN,PLK1,NEK2,E2F8,CCNF,FBXO5,EME1,SPC24,AURKA,KIF14,TTK,KIF20A,BRCA1,KIF20B,KIF2C,STIL,BARD1,ZWILCH,BUB1B,CDKN2C,PSRC1,DTL,E2F7,RAD51AP1,INCENP,NCAPG2,KIFC1,MAD2L1,SPAG5,RRM1,SPDL1,KNTC1,ECT2,CDC7,CDC6,RAD18,GEN…
cellular component organization or biogenesis	GO:0071840	3.23721e-80	79.4898	7815	1366	729	26944	STMN1,HMGB2,H2AZ1,TOP2A,MKI67,PRC1,KNL1,TPX2,NUSAP1,CDCA8,TUBB5,BIRC5,KIF11,CDK1,NDC80,KIF23,ASPM,SGO2A,UBE2C,AURKB,H1F5,SMC4,TUBA1B,RRM2,H3C3,PCLAF,ESCO2,NUF2,ANLN,CCNB2,RACGAP1,BUB1,CENPA,CENPE,TK1,RAD51,CKS2,LMNB1,CCNB1,KIF4,EZH2,CDCA2,TUBB4B,H2AZ2,KIF22,NCAPG,HMGN2,CDC20,DIAPH3,CDKN1A,SMC2,SPC25,H2AC8,CIT,KNSTRN,PLK1,UHRF1,NEK2,CEP55,BRIP1,CCNF,CKAP2,CCNE2,PCNA,FBXO5,EME1,SPC24,AURKA,KIF14,TT…
cellular component organization	GO:0016043	2.3709e-77	76.6251	7612	1366	711	26944	STMN1,HMGB2,H2AZ1,TOP2A,MKI67,PRC1,KNL1,TPX2,NUSAP1,CDCA8,TUBB5,BIRC5,KIF11,CDK1,NDC80,KIF23,ASPM,SGO2A,UBE2C,AURKB,H1F5,SMC4,TUBA1B,RRM2,H3C3,PCLAF,ESCO2,NUF2,ANLN,CCNB2,RACGAP1,BUB1,CENPA,CENPE,TK1,RAD51,CKS2,LMNB1,CCNB1,KIF4,EZH2,CDCA2,TUBB4B,H2AZ2,KIF22,NCAPG,HMGN2,CDC20,DIAPH3,CDKN1A,SMC2,SPC25,H2AC8,CIT,KNSTRN,PLK1,UHRF1,NEK2,CEP55,BRIP1,CCNF,CKAP2,CCNE2,PCNA,FBXO5,EME1,SPC24,AURKA,KIF14,TT…
nuclear chromosome segregation	GO:0098813	4.55056e-75	74.3419	309	1366	124	26944	TOP2A,PRC1,KNL1,TPX2,NUSAP1,CDCA8,BIRC5,KIF11,CDK1,NDC80,KIF23,CENPF,ASPM,UBE2C,AURKB,SMC4,NUF2,CCNB2,RACGAP1,BUB1,CENPE,CCNB1,KIF4,KIF22,NCAPG,CDC20,SMC2,SPC25,KNSTRN,PLK1,NEK2,BRIP1,CCNE2,FBXO5,SPC24,AURKA,KIF14,TTK,KIF2C,CCNE1,KIF18A,ZWILCH,BUB1B,NCAPD2,PSRC1,SGO1,SKA3,RAN,INCENP,NCAPG2,KIFC1,MAD2L1,SPAG5,SPDL1,KNTC1,ECT2,CDC6,CENPK,SMC1A,GEN1,SKA1,CENPQ,TRIP13,CENPI,CDCA5,KIF18B,NCAPD3,CCSAP,…
nuclear division	GO:0000280	2.40244e-73	72.6193	442	1366	144	26944	TOP2A,MKI67,PRC1,KNL1,TPX2,NUSAP1,CDCA8,BIRC5,KIF11,CDK1,NDC80,KIF23,ASPM,SGO2A,UBE2C,AURKB,SMC4,NUF2,CCNB2,RACGAP1,BUB1,CENPE,RAD51,CKS2,CCNB1,KIF4,CDCA2,KIF22,NCAPG,CDC20,SMC2,SPC25,KNSTRN,PLK1,NEK2,BRIP1,CCNE2,FBXO5,EME1,SPC24,AURKA,KIF14,TTK,KIF2C,CCNE1,KIF18A,ZWILCH,BUB1B,NCAPD2,MASTL,RAD54B,PSRC1,SGO1,SKA3,RAN,FIGNL1,RAD51AP1,INCENP,NCAPG2,KIFC1,MAD2L1,SPAG5,SPDL1,KNTC1,CENPK,SMC1A,GEN1,SKA…
protein-DNA complex organization	GO:0071824	2.89001e-73	72.5391	856	1366	198	26944	H2AZ1,MKI67,CDK1,AURKB,H1F5,H3C3,BUB1,CENPA,CENPE,RAD51,LMNB1,EZH2,H2AZ2,HMGN2,H2AC8,UHRF1,AURKA,BRCA1,CBX5,RAD54B,H1F4,PTMA,ASF1B,CENPH,DEK,H2AC22,KNTC1,H4C4,ERCC6L,GMNN,CENPK,CENPP,CENPW,ANP32B,H1F1,CENPI,H1F3,ANP32E,H3C11,H1F10,LMNB2,SUV39H1,NUCKS1,H2AC4,PHF19,RAD21,WDHD1,DNAJC9,NSD2,RAD54L,HELLS,CENPN,OIP5,HMGB1,CENPC1,CHAF1A,KMT5A,HAT1,NAP1L1,HASPIN,PSIP1,HMGN1,BRCA2,BANF1,H3C1,CDC45,CENPT,H…
sister chromatid segregation	GO:0000819	2.4148e-72	71.6171	216	1366	104	26944	TOP2A,PRC1,KNL1,TPX2,NUSAP1,CDCA8,BIRC5,KIF11,CDK1,NDC80,KIF23,UBE2C,AURKB,SMC4,NUF2,RACGAP1,BUB1,CENPE,CCNB1,KIF4,KIF22,NCAPG,CDC20,SMC2,SPC25,KNSTRN,PLK1,NEK2,FBXO5,SPC24,KIF14,TTK,KIF2C,KIF18A,ZWILCH,BUB1B,NCAPD2,PSRC1,SKA3,RAN,INCENP,NCAPG2,KIFC1,MAD2L1,SPAG5,SPDL1,KNTC1,CDC6,CENPK,SMC1A,GEN1,SKA1,TRIP13,CENPI,CDCA5,KIF18B,NCAPD3,CCSAP,KIFC5B,RAD21,NCAPH,DSN1,CENPC1,HASPIN,CHEK2,SKA2,CDK5RAP2…
DNA replication	GO:0006260	5.5434e-72	71.2562	274	1366	115	26944	CDK1,RRM2,PCLAF,CCNA2,ESCO2,TK1,RAD51,E2F8,CCNE2,PCNA,FBXO5,EME1,BRCA1,BARD1,CCNE1,DTL,E2F7,RRM1,CDC7,GMNN,CDC6,GEN1,LIG1,MCM10,NUCKS1,FEN1,ATAD5,PRIM1,POLD1,WDHD1,MCM7,MCM8,DSCC1,POLQ,POLA1,MCM5,CHAF1A,ORC6,MCM3,MCM6,BRCA2,DBF4,RFC5,CDC45,POLE,BLM,ZRANB3,CHAF1B,RFC4,DNA2,GINS3,TRAIP,RBBP7,GINS2,NASP,RFC3,CDT1,TIPIN,MMS22L,ETAA1,MCM4,CENPS,MCM2,FAM111A,BAZ1A,RPA2,RBBP8,PRIM2,SUPT16,POLA2,POLE2,SM…
mitotic sister chromatid segregation	GO:0000070	2.52317e-71	70.5981	178	1366	95	26944	PRC1,KNL1,TPX2,NUSAP1,CDCA8,BIRC5,KIF11,CDK1,NDC80,KIF23,UBE2C,AURKB,SMC4,NUF2,RACGAP1,BUB1,CENPE,CCNB1,KIF4,KIF22,NCAPG,CDC20,SMC2,SPC25,KNSTRN,PLK1,NEK2,FBXO5,SPC24,KIF14,TTK,KIF2C,KIF18A,ZWILCH,BUB1B,NCAPD2,PSRC1,SKA3,RAN,INCENP,NCAPG2,KIFC1,MAD2L1,SPAG5,SPDL1,KNTC1,CENPK,SMC1A,GEN1,SKA1,TRIP13,CENPI,CDCA5,KIF18B,NCAPD3,CCSAP,KIFC5B,RAD21,NCAPH,DSN1,CENPC1,HASPIN,CHEK2,SKA2,CDK5RAP2,NSL1,FLNA,…
mitotic nuclear division	GO:0140014	3.35283e-70	69.4746	266	1366	112	26944	MKI67,PRC1,KNL1,TPX2,NUSAP1,CDCA8,BIRC5,KIF11,CDK1,NDC80,KIF23,UBE2C,AURKB,SMC4,NUF2,RACGAP1,BUB1,CENPE,CCNB1,KIF4,CDCA2,KIF22,NCAPG,CDC20,SMC2,SPC25,KNSTRN,PLK1,NEK2,FBXO5,SPC24,AURKA,KIF14,TTK,KIF2C,KIF18A,ZWILCH,BUB1B,NCAPD2,PSRC1,SKA3,RAN,INCENP,NCAPG2,KIFC1,MAD2L1,SPAG5,SPDL1,KNTC1,CENPK,SMC1A,GEN1,SKA1,TRIP13,CENPI,CDCA5,KIF18B,NCAPD3,CCSAP,KIFC5B,RAD21,NCAPH,BORA,DSN1,CENPC1,REEP4,HASPIN,B…
organelle fission	GO:0048285	2.99389e-68	67.5238	499	1366	147	26944	TOP2A,MKI67,PRC1,KNL1,TPX2,NUSAP1,CDCA8,BIRC5,KIF11,CDK1,NDC80,KIF23,ASPM,SGO2A,UBE2C,AURKB,SMC4,NUF2,CCNB2,RACGAP1,BUB1,CENPE,RAD51,CKS2,CCNB1,KIF4,CDCA2,KIF22,NCAPG,CDC20,SMC2,SPC25,KNSTRN,PLK1,NEK2,BRIP1,CCNE2,FBXO5,EME1,SPC24,AURKA,KIF14,TTK,KIF2C,CCNE1,KIF18A,ZWILCH,BUB1B,NCAPD2,MASTL,RAD54B,PSRC1,SGO1,SKA3,RAN,FIGNL1,RAD51AP1,INCENP,NCAPG2,KIFC1,MAD2L1,SPAG5,SPDL1,KNTC1,CENPK,SMC1A,GEN1,SKA…
cell cycle phase transition	GO:0044770	3.35555e-67	66.4742	529	1366	150	26944	KNL1,CDCA8,BIRC5,CDK1,NDC80,CENPF,UBE2C,AURKB,RRM2,CCNA2,NUF2,CCNB2,BUB1,CENPE,RAD51,CKS2,LMNB1,CCNB1,EZH2,CDC20,CDKN1A,SPC25,PLK1,CCNF,CCNE2,FBXO5,EME1,SPC24,KIF14,TTK,FOXM1,BRCA1,CKS1B,STIL,BARD1,CCNE1,ZWILCH,BUB1B,CDKN2C,MASTL,DTL,E2F7,INCENP,MAD2L1,RRM1,SPDL1,KNTC1,CDC7,CDC6,GEN1,PKMYT1,ANP32B,TRIP13,CDCA5,CDKN2D,ATAD5,RAD21,CLSPN,CDC25B,FANCD2,FAM83D,SKP2,IQGAP3,CDC25C,HASPIN,CDKN2A,BRCA2,DB…
cellular response to stress	GO:0033554	1.27547e-64	63.8943	1799	1366	280	26944	TOP2A,PBK,CDK1,H2AX,NEIL3,SMC4,PCLAF,CCNA2,ESCO2,RAD51,EZH2,KIF22,CDKN1A,SMC2,PLK1,UHRF1,BRIP1,PCNA,FBXO5,EME1,CDKN3,FOXM1,BRCA1,BARD1,UBE2T,CBX5,MASTL,RAD54B,DTL,E2F7,FIGNL1,RAD51AP1,DEK,RRM1,ECT2,CDC7,RAD18,SMC1A,GEN1,TRIP13,LIG1,CDCA5,PPIA,CDKN2D,MCM10,SUV39H1,NUCKS1,FEN1,ATAD5,POLD1,RAD21,TXN1,WDHD1,USP1,CLSPN,AUNIP,PARPBP,NSD2,MCM7,MCM8,FANCD2,RAD54L,POLQ,POLA1,DDIAS,YBX1,MCM5,ANKLE1,HMGB1,C…
chromatin organization	GO:0006325	7.57902e-64	63.1204	768	1366	176	26944	H2AZ1,MKI67,CDK1,AURKB,H1F5,H3C3,BUB1,CENPA,LMNB1,EZH2,H2AZ2,HMGN2,H2AC8,UHRF1,AURKA,BRCA1,CBX5,RAD54B,H1F4,PTMA,ASF1B,DEK,H2AC22,H4C4,ERCC6L,CENPP,ANP32B,H1F1,CENPI,H1F3,ANP32E,H3C11,H1F10,LMNB2,SUV39H1,NUCKS1,H2AC4,PHF19,RAD21,WDHD1,DNAJC9,NSD2,RAD54L,HELLS,CENPN,OIP5,HMGB1,CHAF1A,KMT5A,HAT1,NAP1L1,HASPIN,PSIP1,HMGN1,BRCA2,BANF1,H3C1,H2AC24,ZRANB3,DNMT1,CHAF1B,ENY2,RBL1,RHNO1,RPS6KA5,RBBP7,TRIM…
mitotic cell cycle phase transition	GO:0044772	1.80177e-63	62.7443	422	1366	131	26944	KNL1,CDCA8,BIRC5,CDK1,NDC80,CENPF,UBE2C,AURKB,RRM2,CCNA2,NUF2,CCNB2,BUB1,CENPE,CKS2,LMNB1,CCNB1,EZH2,CDC20,CDKN1A,SPC25,PLK1,CCNF,CCNE2,FBXO5,SPC24,KIF14,TTK,FOXM1,BRCA1,CKS1B,STIL,BARD1,CCNE1,ZWILCH,BUB1B,CDKN2C,MASTL,DTL,E2F7,INCENP,MAD2L1,RRM1,SPDL1,KNTC1,CDC7,CDC6,GEN1,ANP32B,TRIP13,CDCA5,CDKN2D,ATAD5,RAD21,CLSPN,CDC25B,SKP2,IQGAP3,CDC25C,HASPIN,CDKN2A,DBF4,CHEK2,UBE2S,POLE,BLM,CENPJ,CDK5RAP2…
cellular process	GO:0009987	1.70527e-56	55.7682	20967	1366	1279	26944	STMN1,HMGB2,H2AZ1,TOP2A,MKI67,PRC1,PBK,KNL1,TPX2,NUSAP1,CDCA8,TUBB5,BIRC5,HMMR,KIF11,CDCA3,CDK1,H2AX,NDC80,KIF23,NEIL3,CENPF,ASPM,TMPO,SGO2A,UBE2C,AURKB,H1F5,SMC4,TUBA1B,RRM2,MELK,H3C3,TRIM59,PCLAF,CCNA2,ESCO2,NUF2,ANLN,CCNB2,CENPM,RACGAP1,BUB1,CENPA,CENPE,TK1,RAD51,CKS2,LMNB1,CCNB1,KIF4,EZH2,CDCA2,TUBB4B,H2AZ2,PIMREG,KIF22,SHCBP1,NCAPG,HMGN2,CDC20,PRR11,DIAPH3,CDKN1A,SMC2,SPC25,KIF15,H2AC8,CIT,K…
DNA-templated DNA replication	GO:0006261	7.12653e-56	55.1471	149	1366	77	26944	TK1,RAD51,E2F8,CCNE2,PCNA,FBXO5,EME1,BRCA1,BARD1,CCNE1,E2F7,RRM1,CDC7,GMNN,CDC6,GEN1,MCM10,NUCKS1,ATAD5,PRIM1,POLD1,WDHD1,MCM7,DSCC1,POLQ,POLA1,MCM5,ORC6,MCM3,MCM6,BRCA2,DBF4,RFC5,CDC45,POLE,BLM,ZRANB3,RFC4,DNA2,GINS3,TRAIP,GINS2,RFC3,CDT1,TIPIN,MMS22L,ETAA1,MCM4,CENPS,MCM2,FAM111A,BAZ1A,RBBP8,PRIM2,POLA2,POLE2,RECQL,HELB,RFC2,POLE3,ALYREF,DONSON,TOPBP1,RFWD3,TIMELESS,ATRX,POLD2,DDX11,POLD3,GINS1…
microtubule cytoskeleton organization	GO:0000226	3.74833e-55	54.4262	665	1366	153	26944	STMN1,PRC1,TPX2,NUSAP1,CDCA8,TUBB5,BIRC5,KIF11,CDK1,NDC80,KIF23,ASPM,AURKB,TUBA1B,PCLAF,NUF2,CCNB2,RACGAP1,CENPA,CENPE,CCNB1,KIF4,TUBB4B,CDC20,DIAPH3,SPC25,KNSTRN,PLK1,NEK2,CCNF,CKAP2,FBXO5,AURKA,KIF20A,BRCA1,KIF2C,STIL,TUBA1C,TACC3,KIF18A,PSRC1,SGO1,SKA3,FIGNL1,INCENP,KIFC1,MAD2L1,CENPH,SPAG5,SPDL1,GAS2L3,SMC1A,GEN1,PLK4,SKA1,SYNE2,KIF18B,CCSAP,MNS1,KIFC5B,AUNIP,HAUS3,BORA,CKAP5,CNTLN,CEP295,HAU…
regulation of cell cycle phase transition	GO:1901987	4.16364e-54	53.3805	429	1366	122	26944	KNL1,CDCA8,BIRC5,CDK1,NDC80,CENPF,UBE2C,AURKB,RRM2,NUF2,BUB1,CENPE,RAD51,LMNB1,CCNB1,EZH2,CDC20,CDKN1A,SPC25,PLK1,FBXO5,EME1,SPC24,KIF14,TTK,BRCA1,STIL,BARD1,ZWILCH,BUB1B,CDKN2C,DTL,E2F7,INCENP,MAD2L1,RRM1,SPDL1,KNTC1,CDC7,CDC6,GEN1,PKMYT1,ANP32B,TRIP13,CDCA5,CDKN2D,ATAD5,RAD21,CLSPN,CDC25B,FANCD2,FAM83D,CDC25C,HASPIN,CDKN2A,BRCA2,DBF4,CHEK2,BLM,CENPJ,CDK5RAP2,RBL1,RHNO1,DNA2,RNASEH2B,BCL7A,CDT1,…
DNA recombination	GO:0006310	3.54884e-50	49.4499	325	1366	103	26944	HMGB2,TOP2A,H2AX,H1F5,RAD51,EZH2,BRIP1,EME1,BRCA1,BARD1,RAD54B,H1F4,FIGNL1,RAD51AP1,CDC7,RAD18,GEN1,TRIP13,LIG1,H1F1,H1F3,H1F10,NUCKS1,ATAD5,RAD21,AUNIP,PARPBP,NSD2,MCM7,MCM8,FANCD2,RAD54L,POLQ,MCM5,ANKLE1,HMGB1,KMT5A,MCM3,MCM6,BRCA2,EXO1,CDC45,BLM,ZRANB3,XRCC2,RHNO1,CNTD1,SMC5,GINS2,RNF168,MMS22L,INTS3,MCM4,MSH6,CENPS,MCM2,RPA2,RBBP8,ZGRF1,RECQL,HELB,EP400,SETX,ZCWPW1,BRD8,SMCHD1,ALYREF,TOPBP1,R…
regulation of mitotic cell cycle	GO:0007346	8.33364e-50	49.0792	489	1366	125	26944	MKI67,KNL1,NUSAP1,CDCA8,BIRC5,CDK1,NDC80,CENPF,UBE2C,AURKB,RRM2,NUF2,BUB1,CENPE,CKS2,LMNB1,CCNB1,EZH2,CDCA2,CDC20,CDKN1A,SPC25,PLK1,FBXO5,EME1,SPC24,AURKA,KIF14,TTK,BRCA1,CKS1B,STIL,BARD1,ZWILCH,BUB1B,CDKN2C,DTL,E2F7,INCENP,MAD2L1,RRM1,SPDL1,KNTC1,CDC7,GMNN,CDC6,GEN1,ANP32B,TRIP13,CDCA5,CDKN2D,ATAD5,RAD21,CLSPN,CDC25B,FANCD2,BORA,HMGB1,CDC25C,HASPIN,CDKN2A,BRCA2,DBF4,CHEK2,BLM,CENPJ,CDK5RAP2,RBL1…
regulation of DNA metabolic process	GO:0051052	2.88019e-49	48.5406	510	1366	127	26944	CDK1,AURKB,H1F5,CCNA2,ESCO2,RAD51,CDKN1A,NEK2,E2F8,PCNA,FBXO5,FOXM1,BRCA1,BARD1,H1F4,E2F7,FIGNL1,RAD51AP1,DEK,CDC7,GMNN,RAD18,H1F1,H1F3,H1F10,SUV39H1,NUCKS1,ATAD5,USP1,AUNIP,PARPBP,NSD2,DSCC1,POLQ,ANKLE1,HMGB1,HNRNPAB,KMT5A,CDKN2A,DBF4,RFC5,BLM,ZRANB3,ENY2,RFC4,DNA2,RFC3,MIS18A,BCL7A,CDT1,RNF168,TIPIN,HNRNPU,MSH6,BAZ1A,PRIM2,AK6,SMC3,HELB,EP400,ZCWPW1,RFC2,POLE3,BRD8,SMCHD1,ALYREF,FH1,TIMELESS,SF…
regulation of mitotic cell cycle phase transition	GO:1901990	6.32823e-49	48.1987	327	1366	102	26944	KNL1,CDCA8,BIRC5,CDK1,NDC80,CENPF,UBE2C,AURKB,RRM2,NUF2,BUB1,CENPE,LMNB1,CCNB1,EZH2,CDC20,CDKN1A,SPC25,PLK1,FBXO5,SPC24,KIF14,TTK,BRCA1,STIL,BARD1,ZWILCH,BUB1B,CDKN2C,DTL,E2F7,INCENP,MAD2L1,RRM1,SPDL1,KNTC1,CDC7,CDC6,GEN1,ANP32B,TRIP13,CDCA5,CDKN2D,ATAD5,RAD21,CLSPN,CDC25B,CDC25C,HASPIN,CDKN2A,DBF4,BLM,CENPJ,CDK5RAP2,RBL1,RNASEH2B,BCL7A,RPS27L,INTS3,BUB3,CEP192,RBBP8,LARP7,CTDSPL,RDX,CDC25A,E2F1,…
spindle organization	GO:0007051	3.06401e-47	46.5137	189	1366	78	26944	STMN1,PRC1,TPX2,CDCA8,TUBB5,BIRC5,KIF11,NDC80,KIF23,ASPM,AURKB,NUF2,CCNB2,RACGAP1,CENPE,CCNB1,KIF4,CDC20,SPC25,KNSTRN,PLK1,NEK2,FBXO5,AURKA,STIL,TACC3,PSRC1,INCENP,KIFC1,CENPH,SPAG5,SMC1A,CCSAP,KIFC5B,AUNIP,HAUS3,BORA,CKAP5,HAUS4,CHEK2,HAUS8,CENPJ,CCDC69,FLNA,NUDC,HNRNPU,CEP192,RCC1,SMC3,TUBG1,MAP4,EZR,CEP72,PCNT,KIF2A,TPR,HAUS1,MZT1,DCTN1,ATRX,AAAS,ESPL1,DRG1,NUP62,MYH9,SASS6,RANBP1,POC1A,TUBGCP…
nitrogen compound metabolic process	GO:0006807	4.03146e-47	46.3945	12143	1366	883	26944	HMGB2,H2AZ1,TOP2A,PBK,TPX2,CDCA8,BIRC5,HMMR,CDCA3,CDK1,H2AX,NEIL3,CENPF,TMPO,UBE2C,AURKB,H1F5,SMC4,RRM2,MELK,H3C3,TRIM59,PCLAF,CCNA2,ESCO2,BUB1,TK1,RAD51,CKS2,CCNB1,EZH2,CDCA2,KIF22,HMGN2,CDC20,CDKN1A,SMC2,CIT,ATAD2,PLK1,UHRF1,NEK2,BRIP1,E2F8,CCNF,CKAP2,CCNE2,PCNA,FBXO5,EME1,AURKA,CDKN3,KIF14,TTK,FOXM1,BRCA1,CKS1B,MXD3,BARD1,CCNE1,BUB1B,UBE2T,CBX5,MASTL,RAD54B,PSRC1,ARL6IP1,H1F4,DTL,RAN,E2F7,PTMA…
microtubule-based process	GO:0007017	1.06265e-46	45.9736	969	1366	174	26944	STMN1,PRC1,TPX2,NUSAP1,CDCA8,TUBB5,BIRC5,KIF11,CDK1,NDC80,KIF23,ASPM,AURKB,TUBA1B,PCLAF,NUF2,CCNB2,RACGAP1,CENPA,CENPE,CCNB1,KIF4,TUBB4B,KIF22,CDC20,DIAPH3,SPC25,KIF15,KNSTRN,PLK1,NEK2,CCNF,CKAP2,FBXO5,AURKA,KIF14,KIF20A,BRCA1,KIF20B,KIF2C,STIL,TUBA1C,TACC3,KIF18A,PSRC1,SGO1,SKA3,FIGNL1,INCENP,KIFC1,MAD2L1,CENPH,SPAG5,SPDL1,GAS2L3,SMC1A,GEN1,PLK4,SKA1,SYNE2,KIF18B,CCSAP,MNS1,KIFC5B,AUNIP,CEP128,H…
regulation of nitrogen compound metabolic process	GO:0051171	1.59962e-46	45.796	5229	1366	493	26944	HMGB2,H2AZ1,TOP2A,PBK,TPX2,CDCA8,BIRC5,CDK1,CENPF,TMPO,AURKB,H1F5,H3C3,CCNA2,ESCO2,RAD51,CKS2,CCNB1,EZH2,CDCA2,HMGN2,CDC20,CDKN1A,ATAD2,PLK1,UHRF1,NEK2,BRIP1,E2F8,CKAP2,PCNA,FBXO5,AURKA,KIF14,FOXM1,BRCA1,CKS1B,MXD3,BARD1,CCNE1,CBX5,MASTL,PSRC1,ARL6IP1,H1F4,DTL,E2F7,PTMA,FIGNL1,TYMS,RAD51AP1,INCENP,MAD2L1,DEK,ECT2,CDC7,GMNN,CENPK,RAD18,H1F1,H1F3,PPIA,H1F10,MYBL1,SUV39H1,E2F2,NUCKS1,DEPDC1A,PHF19,A…
chromatin remodeling	GO:0006338	2.04976e-46	45.6883	624	1366	137	26944	CDK1,AURKB,H1F5,H3C3,BUB1,CENPA,LMNB1,EZH2,UHRF1,AURKA,BRCA1,RAD54B,H1F4,ASF1B,DEK,H4C4,ERCC6L,CENPP,ANP32B,H1F1,CENPI,H1F3,H1F10,LMNB2,SUV39H1,PHF19,WDHD1,DNAJC9,NSD2,RAD54L,HELLS,CENPN,OIP5,HMGB1,CHAF1A,KMT5A,HAT1,NAP1L1,HASPIN,PSIP1,BRCA2,ZRANB3,DNMT1,CHAF1B,RPS6KA5,RBBP7,TRIM37,NASP,MIS18A,BCL7A,RNF168,SUZ12,HDGF,HNRNPU,MCM2,H2AC18,BAZ1A,LIN54,SUPT16,HPF1,SETDB2,WDR5,AK6,SSRP1,H4C8,EP400,ITGB…
[truncated: 600 more rows]
