# Supplementary material for: APOE from astrocytes restores Alzheimer’s Aβ-pathology and DAM-like responses in APOE deficient microglia
Source: EMBO Mol Med. 2024 Nov 11;16(12):3113–41. doi: 10.1038/s44321-024-00162-7 (PMC11628604; doi:10.1038/s44321-024-00162-7)
Supplement: Supplementary file 8 — Dataset EV6 [file 44321_2024_162_MOESM8_ESM.xlsx]

## Sheet: Description
Dataset EV6. List of differentially expressed genes (DEGs) (against APOE3) in microglia from each experimental group, with details of statistical test of overlap of DEGs between different groups and enrichment of plaque-induced genes (PIGs) in each group
Tab "microglia_APOEKOvsAPOE3": Differential expression for APOEKO group vs APOE3
Tab "microglia_APOE2vsAPOE3": Differential expression for APOE2 group vs APOE3
Tab "microglia_APOE4vsAPOE3": Differential expression for APOE4 group vs APOE3
Column names	Description
gene	Name of the gene differentially upregulated in group of interest compared against APOE3 group
p_val	p-value (unadjusted)
avg_log2FC	Log fold-chage of the average expression of the gene between group of interest and APOE3 group
pct.1	The percentage of cells where the gene is detected in group of interest
pct.2	The percentage of cells where the gene is detected in APOE3 group
p_val_adj	Adjusted p-value, based on bonferroni correction using all genes in the dataset.
diffexpressed	Direction of differential expression (UP or DOWN)
Tab "microglia_DEG_SuperExactTest": Details of statistical significance using SuperExactTest for overlap of genes in above-mentioned Differential Expression annalyses
Column names	Description
Intersections	Genesets present in the interesection (APOEKO/APOE2/APOE4 and UP/DOWN)
Degree	Degree indicating number of genesets in the intersection
Observed.Overlap	Observed intersection size between any combination of genesets
Expected.Overlap	Expected intersection size between any combination of sets based on background gene population size (n) specified. n for microglia library= 23819
FE	Fold enrichment of the observed overlap over the expected overlap
P.value	p-value significance
Elements	Overlapping genes present in the intersection
Tab "microglia_DEG_PIG overlap" : Details of statistical significance for enrichment of Plaque Induced Genes (PIGs) in above-mentioned Differential Expression analyses
List of PIGs- Arpc1b, C1qa, C1qb, C1qc, C4a, Clu, Csf1r, Cst3, Ctsa, Ctss, Ctsh, Cx3cr1, Cyba, Fcer1g, Fcgr3, Fcrls, Grn, Gusb, Gns, Gpx4, Hexb, Igfbp5, Itgb5, Itm2b, Laptm5, Lgmn, Ly86, Man2b1, Mpeg1, Olfml3, Plek, Prdx6, Gpx4-ps1, S100a6, Rpl18a, Vsir, Apoe, Axl, Cd63, Cd63-ps, Cd9, Ctsb, Ctsd, Ctsl, Ctsz, H2-K1, Hexa, Lgals3bp, Lyz2, Npc2, Trem2, Tyrobp, H2-D1, B2m, C4b, Gfap, Serpina3n
Column names	Description
Intersections	Genesets present in the interesection (APOEKO/APOE2/APOE4 and UP/DOWN)
Degree	Degree indicating number of genesets in the intersection
Observed.Overlap	Observed intersection size between any combination of genesets
Elements	Overlapping genes present in the intersection
PIG_overlap_numberofgenes	Number of PIGs present in the intersection of genesets
PIG_overlap_pval	p-value significance
PIG_overlap_pvaladj	Adjusted p-value, based on bonferroni correction using all genes in the dataset.

## Sheet: microglia_APOEKOvsAPOE3
gene	p_val	avg_log2FC	pct.1	pct.2	p_val_adj	diffexpressed
Lars2	0	-0.939536	0.611	0.904	0	DOWN
Mir6236	0	-1.52809	0.596	0.963	0	DOWN
Rn18s-rs5	0	-1.53729	1	1	0	DOWN
Gm10076	0	1.02598	0.515	0.102	0	UP
Ubb	4.92148e-270	0.712923	0.962	0.869	1.17225e-265	UP
Gm42826	7.28708e-250	-0.788515	0.087	0.446	1.73571e-245	DOWN
Cd9	2.0373e-234	0.566075	0.999	0.995	4.85264e-230	UP
P4ha1	2.25433e-233	-0.71704	0.711	0.913	5.36959e-229	DOWN
Rbm3	1.95491e-228	0.740516	0.719	0.487	4.65641e-224	UP
mt-Rnr2	1.05693e-225	-0.57002	1	1	2.51751e-221	DOWN
Rpl26	4.91228e-224	0.67831	0.966	0.874	1.17006e-219	UP
Cst3	1.56673e-217	0.388004	1	1	3.73179e-213	UP
Hspa8	9.64953e-208	-0.659333	0.838	0.951	2.29842e-203	DOWN
Rsrp1	1.18483e-186	-0.538407	0.961	0.993	2.82216e-182	DOWN
Hexb	4.3948e-173	0.233881	1	1	1.0468e-168	UP
Rrbp1	2.25729e-171	-0.47196	0.975	0.993	5.37664e-167	DOWN
Ifi27l2a	5.81957e-171	-1.19287	0.144	0.433	1.38616e-166	DOWN
Gm49839	1.01693e-170	-0.463936	0.048	0.231	2.42222e-166	DOWN
Pfn1	5.46384e-163	0.514601	0.982	0.955	1.30143e-158	UP
H3f3b	8.53941e-152	0.503875	0.992	0.984	2.034e-147	UP
Hk2	1.54188e-149	-0.618177	0.786	0.926	3.67261e-145	DOWN
mt-Nd3	1.99741e-146	0.721193	0.561	0.304	4.75762e-142	UP
Ddit4	9.46554e-145	-0.400491	0.044	0.195	2.2546e-140	DOWN
Rpl10	4.98905e-138	0.436916	0.994	0.983	1.18834e-133	UP
Fcer1g	3.43832e-129	0.353518	1	1	8.18973e-125	UP
Ly86	4.33219e-129	0.385305	0.996	0.995	1.03188e-124	UP
Zfp36l2	1.50765e-127	-0.555632	0.825	0.944	3.59107e-123	DOWN
H4c4	2.57018e-121	-0.630002	0.251	0.549	6.12192e-117	DOWN
Rps6	1.4638e-120	0.602486	0.722	0.525	3.48662e-116	UP
C1qc	4.28963e-116	0.230263	1	1	1.02175e-111	UP
Actb	2.16004e-112	0.255465	1	1	5.14501e-108	UP
Rpl35	7.89357e-112	0.49955	0.921	0.848	1.88017e-107	UP
Rps23	9.10705e-110	0.433696	0.977	0.959	2.16921e-105	UP
Rpl13	5.19932e-109	0.397163	0.995	0.987	1.23843e-104	UP
Adap2os	2.90531e-104	-0.537094	0.431	0.681	6.92015e-100	DOWN
Rplp0	3.46751e-104	0.448962	0.962	0.924	8.25926e-100	UP
Rpl7	1.79492e-103	0.481851	0.94	0.872	4.27532e-99	UP
Tent5a	1.75708e-100	-0.614889	0.492	0.715	4.18518e-96	DOWN
Slfn2	5.00442e-98	-0.623392	0.182	0.413	1.192e-93	DOWN
7SK.158	2.02248e-97	-0.574793	0.133	0.39	4.81734e-93	DOWN
Tsc22d3	2.33644e-97	-0.416349	0.161	0.354	5.56517e-93	DOWN
Dnaja1	2.31642e-95	-0.62422	0.409	0.678	5.51749e-91	DOWN
Uba52	1.36586e-94	0.540853	0.452	0.239	3.25334e-90	UP
Rps27a	4.4854e-93	0.377839	0.994	0.99	1.06838e-88	UP
Ccl3	6.61278e-93	0.962032	0.362	0.144	1.5751e-88	UP
Hsp90ab1	8.84681e-93	-0.484549	0.909	0.963	2.10722e-88	DOWN
Cirbp	1.8937e-90	0.542285	0.442	0.245	4.5106e-86	UP
Tyrobp	3.58313e-90	0.276922	1	1	8.53466e-86	UP
mt-Nd1	1.79042e-88	0.397233	0.993	0.986	4.26461e-84	UP
Hpgd	2.43533e-88	0.366205	0.934	0.892	5.80071e-84	UP
Rps8	4.58681e-88	0.377383	0.993	0.985	1.09253e-83	UP
Ppia	3.17263e-87	0.313007	0.996	0.995	7.55689e-83	UP
Fkbp5	5.39405e-86	-0.400759	0.22	0.391	1.28481e-81	DOWN
Gm22146	9.2472e-83	-0.212625	0.024	0.116	2.20259e-78	DOWN
Dleu2	1.3241e-82	-0.451914	0.709	0.861	3.15388e-78	DOWN
Ccl6	1.39876e-80	0.591539	0.611	0.472	3.33171e-76	UP
C1qb	1.4012e-79	0.226843	1	1	3.33751e-75	UP
Cd81	6.17561e-79	0.254258	1	0.999	1.47097e-74	UP
Abca9	1.71349e-75	-0.339633	0.806	0.92	4.08136e-71	DOWN
H2-D1	4.01947e-74	-0.500837	0.842	0.926	9.57397e-70	DOWN
Clic1	9.06023e-74	0.339141	0.961	0.948	2.15806e-69	UP
Anxa3	3.08965e-73	0.313726	0.944	0.927	7.35924e-69	UP
Slamf9	8.03597e-73	0.447898	0.519	0.37	1.91409e-68	UP
Rpl27a	1.55229e-72	0.423472	0.873	0.789	3.6974e-68	UP
Cox4i1	2.34385e-72	0.371842	0.908	0.878	5.58282e-68	UP
Lgals3bp	6.03492e-72	-0.515844	0.402	0.606	1.43746e-67	DOWN
Lyn	9.777e-72	-0.304365	0.932	0.975	2.32878e-67	DOWN
Srgap2	7.42393e-71	-0.346443	0.93	0.981	1.76831e-66	DOWN
H2-K1	8.22551e-71	-0.459197	0.872	0.937	1.95923e-66	DOWN
Fyb	3.31397e-69	-0.351524	0.827	0.936	7.89354e-65	DOWN
Ubc	1.30712e-68	-0.345282	0.942	0.982	3.11343e-64	DOWN
Rps4x	2.31069e-67	0.306025	0.995	0.992	5.50384e-63	UP
Wsb1	5.14821e-67	0.428807	0.706	0.595	1.22625e-62	UP
Entpd1	1.70209e-66	-0.286562	0.902	0.956	4.05422e-62	DOWN
St13	1.06955e-65	-0.391241	0.621	0.798	2.54755e-61	DOWN
Gpr34	8.50497e-65	0.342068	0.998	0.997	2.0258e-60	UP
Gm4951	2.0836e-63	-0.354627	0.054	0.165	4.96292e-59	DOWN
Tmem176b	7.29829e-63	0.442808	0.805	0.715	1.73838e-58	UP
Evi2a	7.59758e-63	0.375494	0.801	0.733	1.80967e-58	UP
Rps25	1.9396e-62	0.334675	0.947	0.919	4.61993e-58	UP
Rpl17	7.96865e-62	0.318316	0.981	0.97	1.89805e-57	UP
Actg1	1.16755e-61	0.387199	0.941	0.905	2.78098e-57	UP
Pid1	3.10305e-60	-0.390902	0.402	0.595	7.39115e-56	DOWN
Cd63	4.93235e-60	0.486157	0.919	0.87	1.17484e-55	UP
Mycbp2	6.29183e-60	-0.38101	0.665	0.823	1.49865e-55	DOWN
Inpp5d	7.22133e-60	-0.320452	0.867	0.946	1.72005e-55	DOWN
Ltc4s	1.10574e-59	0.368362	0.952	0.939	2.63377e-55	UP
Filip1l	6.51957e-59	-0.423594	0.276	0.465	1.5529e-54	DOWN
Macf1	1.13552e-58	-0.357355	0.862	0.935	2.7047e-54	DOWN
Rps28	1.6542e-58	0.341707	0.94	0.908	3.94014e-54	UP
Cd53	1.2471e-56	0.298052	0.97	0.957	2.97046e-52	UP
Ivns1abp	4.0768e-56	-0.307801	0.877	0.953	9.71053e-52	DOWN
Nmt1	7.72582e-56	-0.365176	0.624	0.79	1.84021e-51	DOWN
Dad1	9.91425e-55	0.334157	0.801	0.739	2.36148e-50	UP
H2bc4	1.37826e-54	-0.344717	0.209	0.382	3.28289e-50	DOWN
Erh	1.42296e-54	0.403302	0.364	0.219	3.38935e-50	UP
Ly6a	1.68915e-54	-0.336149	0.067	0.174	4.02338e-50	DOWN
Srgn	2.61456e-54	0.358039	0.758	0.702	6.22761e-50	UP
Rps20	3.30092e-54	0.298575	0.988	0.981	7.86246e-50	UP
Ssh2	1.8585e-53	-0.284385	0.922	0.967	4.42676e-49	DOWN
Cd68	1.98447e-53	0.317258	0.962	0.958	4.7268e-49	UP
Cd180	4.4109e-53	0.358362	0.741	0.656	1.05063e-48	UP
Itgb1	8.41953e-53	-0.315156	0.753	0.878	2.00545e-48	DOWN
Lat2	1.14686e-52	0.408106	0.49	0.366	2.7317e-48	UP
Tpt1-ps3	1.82225e-52	0.234457	0.122	0.022	4.34043e-48	UP
Jun	3.40341e-52	0.510206	0.779	0.657	8.10659e-48	UP
Rpl27	7.97116e-52	0.365704	0.8	0.71	1.89865e-47	UP
Hsph1	8.80722e-52	-0.314226	0.057	0.194	2.09779e-47	DOWN
Pnp	2.41442e-51	0.333741	0.841	0.803	5.75091e-47	UP
Prdx1	5.15532e-51	0.369667	0.794	0.743	1.22794e-46	UP
Fxr1	1.19552e-50	-0.374314	0.46	0.654	2.84761e-46	DOWN
Slc25a5	2.36021e-50	0.330872	0.824	0.774	5.62177e-46	UP
Gpx1	3.85637e-50	0.450581	0.732	0.633	9.18548e-46	UP
Canx	1.05287e-49	-0.271964	0.887	0.95	2.50782e-45	DOWN
Glul	2.41754e-49	-0.263524	0.89	0.941	5.75835e-45	DOWN
Hnrnpa0	3.76782e-49	0.327993	0.722	0.652	8.97456e-45	UP
Mbnl1	4.11727e-49	0.294788	0.985	0.98	9.80692e-45	UP
Ssr4	3.42045e-48	0.303093	0.911	0.891	8.14718e-44	UP
Rpl9	5.54342e-48	0.287955	0.987	0.984	1.32039e-43	UP
Rpl15	8.94874e-48	0.363649	0.685	0.581	2.1315e-43	UP
Rcsd1	1.21929e-47	-0.305572	0.496	0.657	2.90422e-43	DOWN
Hspa1b	1.57487e-47	-0.609548	0.1	0.255	3.75119e-43	DOWN
Hbb-bs	2.49678e-47	-1.33763	0.029	0.124	5.94709e-43	DOWN
H2-Q7	2.56759e-47	-0.309093	0.091	0.213	6.11575e-43	DOWN
Ncf1	2.75746e-47	-0.30946	0.756	0.858	6.568e-43	DOWN
Slc1a3	3.17038e-47	-0.233356	0.667	0.777	7.55153e-43	DOWN
Syngr1	3.97984e-47	0.29489	0.892	0.873	9.47959e-43	UP
Mpc1	4.25007e-47	0.327831	0.804	0.766	1.01233e-42	UP
Snrnp70	6.56302e-47	-0.297758	0.837	0.928	1.56325e-42	DOWN
Bcl2a1b	1.956e-46	0.33813	0.727	0.66	4.659e-42	UP
Plekho1	4.76688e-46	-0.30206	0.734	0.854	1.13542e-41	DOWN
H2-DMa	8.26154e-46	0.293401	0.709	0.655	1.96782e-41	UP
Malat1	2.76316e-45	-0.190686	1	0.999	6.58158e-41	NS
Gstp1	3.64182e-45	0.232824	0.121	0.025	8.67445e-41	UP
Sp100	9.80248e-45	-0.351265	0.127	0.259	2.33485e-40	DOWN
Uqcrb	1.76613e-44	0.330287	0.598	0.508	4.20673e-40	UP
Ifitm3	3.20309e-44	-0.508716	0.127	0.267	7.62943e-40	DOWN
Marchf1	3.53535e-44	-0.275713	0.672	0.808	8.42085e-40	DOWN
Arhgap17	1.58965e-43	0.289094	0.722	0.69	3.7864e-39	UP
Il1a	2.61349e-43	0.369132	0.371	0.269	6.22506e-39	UP
Gm43813	2.77869e-43	-0.204016	0.104	0.204	6.61856e-39	DOWN
Gm14303	3.0927e-43	-0.272992	0.128	0.264	7.36649e-39	DOWN
Rin2	5.18617e-43	0.359514	0.638	0.54	1.23529e-38	UP
Eif4a1	9.65688e-43	0.300063	0.862	0.819	2.30017e-38	UP
Atp6v0c	1.55993e-42	0.275591	0.961	0.96	3.71559e-38	UP
Cd37	1.7713e-42	0.265821	0.933	0.919	4.21906e-38	UP
Cd14	1.94772e-42	0.270732	0.796	0.747	4.63928e-38	UP
Gm9843	1.98233e-42	0.309142	0.277	0.154	4.72171e-38	UP
Irf2bpl	5.57845e-42	0.386889	0.47	0.343	1.32873e-37	UP
Rpl19	5.67734e-42	0.2507	0.988	0.987	1.35229e-37	UP
Bin1	7.10228e-42	-0.245907	0.946	0.977	1.69169e-37	DOWN
Stip1	1.37919e-41	-0.273502	0.152	0.296	3.28509e-37	DOWN
Slfn8	1.64895e-41	-0.342126	0.228	0.384	3.92763e-37	DOWN
Csnk2a1	1.77145e-41	-0.297998	0.361	0.525	4.21943e-37	DOWN
Ptgs1	8.12325e-41	0.24417	0.959	0.952	1.93488e-36	UP
Fus	1.05514e-40	0.31596	0.911	0.878	2.51323e-36	UP
Fau	1.39457e-40	0.197502	1	1	3.32173e-36	NS
Hhex	2.02734e-40	0.316676	0.618	0.548	4.82893e-36	UP
Stag2	3.15935e-40	-0.331281	0.507	0.665	7.52526e-36	DOWN
Acap2	4.28657e-40	-0.302565	0.539	0.694	1.02102e-35	DOWN
Ctss	5.66694e-40	0.1088	1	1	1.34981e-35	NS
Ywhah	9.64527e-40	-0.224415	0.941	0.976	2.29741e-35	DOWN
Rps11	1.04356e-39	0.234952	0.994	0.995	2.48564e-35	UP
Atp6v0e	1.37462e-39	0.279883	0.799	0.791	3.2742e-35	UP
Jund	1.42551e-39	0.394562	0.796	0.73	3.39542e-35	UP
Rassf2	2.02795e-39	-0.251787	0.411	0.567	4.83037e-35	DOWN
Sgk1	2.84073e-39	0.420283	0.776	0.676	6.76633e-35	UP
Dip2b	3.08791e-39	-0.308066	0.657	0.792	7.35509e-35	DOWN
Usp18	1.51209e-38	-0.196716	0.031	0.105	3.60164e-34	NS
mt-Cytb	1.5692e-38	0.248635	0.998	0.997	3.73767e-34	UP
Trmt112	3.05948e-38	0.257507	0.628	0.614	7.28736e-34	UP
Lair1	3.31032e-38	0.265623	0.983	0.975	7.88486e-34	UP
Safb	4.82736e-38	-0.284244	0.242	0.401	1.14983e-33	DOWN
Gpx4	5.22011e-38	0.334689	0.455	0.34	1.24338e-33	UP
Pmp22	9.44037e-38	0.317103	0.849	0.824	2.2486e-33	UP
Stag1	1.10433e-37	-0.289528	0.409	0.559	2.63041e-33	DOWN
Rpl32	1.18581e-37	0.245401	0.982	0.978	2.82449e-33	UP
Ifit3	1.22091e-37	-0.225157	0.05	0.138	2.90809e-33	DOWN
Cebpa	1.98429e-37	-0.293536	0.519	0.672	4.72638e-33	DOWN
Itgb5	2.17158e-37	-0.209432	0.957	0.98	5.17249e-33	DOWN
Tmem176a	2.99792e-37	0.364157	0.619	0.538	7.14074e-33	UP
Ighm	3.27723e-37	0.28212	0.735	0.689	7.80603e-33	UP
Nfkbia	6.38376e-37	-0.155494	0.483	0.608	1.52055e-32	NS
Cd300c2	7.7959e-37	0.285019	0.946	0.92	1.8569e-32	UP
Xaf1	1.39633e-36	-0.263561	0.123	0.24	3.32592e-32	DOWN
Frmd4a	1.47584e-36	-0.262498	0.874	0.938	3.51531e-32	DOWN
Ctsl	1.87458e-36	0.23875	0.997	0.996	4.46507e-32	UP
Arpc2	2.22564e-36	0.237981	0.942	0.945	5.30124e-32	UP
Fchsd2	2.56611e-36	-0.346359	0.62	0.761	6.11222e-32	DOWN
Sh3bgrl3	2.58897e-36	0.2719	0.909	0.897	6.16666e-32	UP
Rps29	5.58424e-36	-0.203094	0.999	1	1.33011e-31	DOWN
Myh9	1.03475e-35	-0.276985	0.474	0.634	2.46467e-31	DOWN
Abca1	1.22535e-35	-0.23263	0.84	0.916	2.91867e-31	DOWN
Stat1	1.55907e-35	-0.281897	0.169	0.294	3.71355e-31	DOWN
Trim30a	1.84867e-35	-0.305841	0.413	0.56	4.40334e-31	DOWN
Ccl12	3.04933e-35	0.635366	0.395	0.258	7.26321e-31	UP
Eif4g2	3.60728e-35	-0.268772	0.748	0.854	8.59219e-31	DOWN
Cfl1	4.50555e-35	0.227271	0.937	0.94	1.07318e-30	UP
H3f3a	5.70099e-35	0.231463	0.926	0.911	1.35792e-30	UP
Eno1	7.43508e-35	0.296895	0.573	0.481	1.77096e-30	UP
Psmb2	9.14442e-35	0.205782	0.565	0.559	2.17811e-30	UP
Rtp4	1.11264e-34	-0.231659	0.096	0.194	2.65019e-30	DOWN
Sub1	1.89261e-34	0.252602	0.675	0.667	4.508e-30	UP
Hspa1a	2.95729e-34	-0.536176	0.088	0.213	7.04398e-30	DOWN
Ccl4	2.99923e-34	0.846946	0.251	0.121	7.14386e-30	UP
Trappc10	3.33582e-34	-0.191365	0.318	0.461	7.94558e-30	NS
Sec61g	3.83291e-34	0.235022	0.166	0.073	9.1296e-30	UP
Gpr84	5.78619e-34	0.391899	0.521	0.429	1.37821e-29	UP
Osbpl11	7.92594e-34	-0.199512	0.404	0.538	1.88788e-29	NS
mt-Nd5	8.17067e-34	0.271102	0.889	0.878	1.94617e-29	UP
Parp14	1.3177e-33	-0.345885	0.293	0.447	3.13863e-29	DOWN
E230001N04Rik	1.91596e-33	-0.128057	0.047	0.103	4.56362e-29	NS
Sdc3	2.08986e-33	-0.247404	0.139	0.259	4.97785e-29	DOWN
Rbm28	2.25284e-33	-0.21681	0.283	0.417	5.36604e-29	DOWN
Gpr183	3.53475e-33	0.242521	0.766	0.726	8.41943e-29	UP
Cadm1	5.13985e-33	0.293282	0.616	0.543	1.22426e-28	UP
Oasl2	5.62682e-33	-0.217732	0.029	0.101	1.34025e-28	DOWN
Fkbp4	6.42925e-33	-0.236253	0.243	0.389	1.53138e-28	DOWN
Ndufa13	6.58817e-33	0.247038	0.705	0.67	1.56924e-28	UP
Ccnd3	8.02866e-33	-0.184418	0.204	0.311	1.91235e-28	NS
Vps28	9.14685e-33	0.274251	0.564	0.518	2.17869e-28	UP
Vdac2	1.12989e-32	0.217653	0.829	0.828	2.69129e-28	UP
G530011O06Rik	1.20296e-32	0.251806	0.148	0.061	2.86534e-28	UP
Il10ra	1.28198e-32	-0.292394	0.517	0.678	3.05355e-28	DOWN
Rnf213	1.44251e-32	-0.271238	0.143	0.264	3.43592e-28	DOWN
Hsp90b1	1.79578e-32	-0.158676	0.983	0.99	4.27737e-28	NS
Tmcc3	1.91507e-32	0.274597	0.821	0.782	4.5615e-28	UP
Gm38365	2.34978e-32	0.293126	0.242	0.138	5.59695e-28	UP
Ccdc117	2.71726e-32	-0.181035	0.062	0.153	6.47223e-28	NS
Arpc3	3.05472e-32	0.222701	0.852	0.844	7.27603e-28	UP
H1f4	4.14834e-32	-0.282148	0.295	0.447	9.88093e-28	DOWN
Ramp1	4.58909e-32	0.248005	0.257	0.171	1.09307e-27	UP
Bod1l	4.60802e-32	-0.269875	0.32	0.46	1.09758e-27	DOWN
Paxbp1	4.8704e-32	-0.234465	0.188	0.317	1.16008e-27	DOWN
Tbc1d9	5.98322e-32	-0.314445	0.357	0.505	1.42514e-27	DOWN
Washc4	7.85076e-32	-0.290816	0.477	0.633	1.86997e-27	DOWN
Selenof	9.18634e-32	0.250519	0.827	0.809	2.18809e-27	UP
Rnase4	9.62564e-32	0.229868	0.951	0.941	2.29273e-27	UP
Tsix	9.89039e-32	-0.0409001	0.362	0.346	2.35579e-27	NS
Cerk	2.83929e-31	-0.241272	0.432	0.581	6.76292e-27	DOWN
Ckb	3.6277e-31	0.23228	0.935	0.92	8.64083e-27	UP
Rpl30	4.20109e-31	0.221524	0.988	0.983	1.00066e-26	UP
Ttr	5.14962e-31	0.194805	0.139	0.05	1.22659e-26	NS
Irf9	6.39087e-31	-0.276381	0.244	0.391	1.52224e-26	DOWN
Slc25a3	7.05177e-31	0.246502	0.767	0.734	1.67966e-26	UP
mt-Atp8	8.13849e-31	-0.26706	0.195	0.327	1.93851e-26	DOWN
Tnks2	8.17981e-31	-0.232636	0.457	0.607	1.94835e-26	DOWN
Npm1	8.67077e-31	0.262732	0.811	0.788	2.06529e-26	UP
Nrip1	8.72478e-31	-0.214027	0.901	0.945	2.07816e-26	DOWN
Klk8	8.73407e-31	0.282882	0.626	0.543	2.08037e-26	UP
Snx17	1.03496e-30	0.219747	0.65	0.627	2.46517e-26	UP
Mga	1.20493e-30	-0.257691	0.244	0.378	2.87003e-26	DOWN
Psenen	1.47916e-30	0.236377	0.716	0.707	3.5232e-26	UP
Nptn	1.64966e-30	0.200629	0.802	0.789	3.92932e-26	UP
Prdm2	1.65409e-30	-0.215638	0.261	0.385	3.93988e-26	DOWN
Pdia3	1.66136e-30	-0.183401	0.962	0.981	3.9572e-26	NS
Tmem50a	1.88301e-30	0.238955	0.911	0.899	4.48515e-26	UP
Pafah1b1	3.00492e-30	-0.236231	0.71	0.824	7.15743e-26	DOWN
Hprt	3.15194e-30	0.252192	0.532	0.481	7.5076e-26	UP
Bax	4.19599e-30	0.17943	0.452	0.459	9.99442e-26	NS
Zeb2os	5.02473e-30	0.286617	0.517	0.441	1.19684e-25	UP
Ier3	7.13897e-30	0.327569	0.158	0.075	1.70043e-25	UP
Rps10	7.19634e-30	-0.259083	0.757	0.852	1.7141e-25	DOWN
Dnajb1	8.72996e-30	-0.282089	0.151	0.283	2.07939e-25	DOWN
Gm45221	9.76756e-30	-0.188022	0.278	0.395	2.32653e-25	NS
Nfe2l1	1.02528e-29	-0.183731	0.223	0.333	2.44211e-25	NS
Inka1	1.06451e-29	0.207974	0.456	0.43	2.53556e-25	UP
Ptpn6	1.68008e-29	0.253343	0.683	0.645	4.00178e-25	UP
Hspa4	1.7743e-29	-0.230356	0.389	0.53	4.22621e-25	DOWN
Nars	1.98157e-29	-0.20708	0.696	0.814	4.71991e-25	DOWN
Ndfip1	2.02218e-29	0.224201	0.803	0.782	4.81663e-25	UP
Syk	2.73335e-29	-0.238278	0.316	0.464	6.51058e-25	DOWN
Rac2	3.11326e-29	0.182667	0.473	0.458	7.41548e-25	NS
Aftph	4.76416e-29	-0.250311	0.462	0.594	1.13478e-24	DOWN
Atp5g1	5.67966e-29	0.226554	0.558	0.526	1.35284e-24	UP
Plp1	6.27422e-29	-0.158364	0.026	0.086	1.49446e-24	NS
Hnrnpu	6.30144e-29	-0.243761	0.716	0.833	1.50094e-24	DOWN
Lmo2	6.50829e-29	0.232301	0.83	0.8	1.55021e-24	UP
Ier5	6.67407e-29	0.278594	0.761	0.716	1.5897e-24	UP
Myl6	6.85884e-29	0.240156	0.802	0.792	1.63371e-24	UP
Slc25a37	7.04561e-29	-0.211386	0.412	0.546	1.67819e-24	DOWN
Sfi1	7.41788e-29	-0.156955	0.134	0.218	1.76686e-24	NS
Hspa5	7.83155e-29	-0.266154	0.936	0.968	1.8654e-24	DOWN
Chordc1	9.29088e-29	-0.279067	0.332	0.492	2.21299e-24	DOWN
Pcm1	1.10041e-28	-0.23906	0.364	0.504	2.62107e-24	DOWN
Cd302	1.49804e-28	0.27398	0.603	0.531	3.56818e-24	UP
Arhgap12	1.59124e-28	-0.228039	0.383	0.53	3.79017e-24	DOWN
Ifi209	1.79005e-28	-0.223455	0.05	0.129	4.26372e-24	DOWN
Rock1	1.79472e-28	-0.241911	0.402	0.54	4.27484e-24	DOWN
Arf4	1.94782e-28	0.209372	0.686	0.68	4.63952e-24	UP
Cd34	2.0373e-28	0.302176	0.529	0.444	4.85265e-24	UP
Ifi204	2.12404e-28	-0.216618	0.076	0.165	5.05924e-24	DOWN
mt-Co1	3.52805e-28	0.246492	0.928	0.9	8.40347e-24	UP
Setd2	4.34683e-28	-0.294997	0.397	0.553	1.03537e-23	DOWN
Cd48	4.52949e-28	0.265511	0.619	0.567	1.07888e-23	UP
Dapp1	5.34109e-28	-0.239612	0.571	0.709	1.2722e-23	DOWN
Acer3	5.69762e-28	0.286412	0.666	0.614	1.35712e-23	UP
Ubr2	5.80897e-28	-0.169028	0.258	0.369	1.38364e-23	NS
Dusp11	7.34513e-28	-0.174987	0.475	0.604	1.74954e-23	NS
Mlxip	8.51886e-28	-0.168488	0.133	0.231	2.02911e-23	NS
Ttc7	8.93542e-28	-0.199371	0.244	0.368	2.12833e-23	NS
H2aw	8.98609e-28	-0.219449	0.198	0.319	2.1404e-23	DOWN
Erbin	1.08761e-27	-0.204839	0.359	0.494	2.59057e-23	DOWN
Timm17b	1.12322e-27	0.0436433	0.211	0.249	2.6754e-23	NS
Nufip2	1.3845e-27	-0.232238	0.48	0.613	3.29773e-23	DOWN
Rpl10a	1.44143e-27	0.249074	0.936	0.92	3.43335e-23	UP
Rere	1.51386e-27	-0.192073	0.365	0.496	3.60587e-23	NS
P2ry12	1.74464e-27	0.175296	0.999	0.998	4.15555e-23	NS
Eloa	1.8777e-27	-0.223706	0.303	0.442	4.47249e-23	DOWN
Rpsa	2.37703e-27	0.237312	0.926	0.899	5.66185e-23	UP
R3hdm2	2.46844e-27	-0.198351	0.331	0.464	5.87958e-23	NS
Crebrf	3.46022e-27	-0.206528	0.375	0.5	8.24191e-23	DOWN
Ccl9	4.29104e-27	0.344732	0.41	0.331	1.02208e-22	UP
Prpf4b	4.44902e-27	-0.208739	0.527	0.654	1.05971e-22	DOWN
Aprt	4.80815e-27	0.193191	0.297	0.269	1.14525e-22	NS
Camk1	5.17812e-27	0.169725	0.877	0.879	1.23338e-22	NS
Mlec	5.40829e-27	-0.221265	0.616	0.743	1.2882e-22	DOWN
Tnfrsf1b	6.67642e-27	-0.193772	0.322	0.447	1.59026e-22	NS
Sft2d1	6.74733e-27	0.207081	0.895	0.879	1.60715e-22	UP
Cnot3	6.82036e-27	-0.260334	0.292	0.436	1.62454e-22	DOWN
Sar1b	6.82951e-27	0.126169	0.538	0.559	1.62672e-22	NS
Ap1g1	8.35427e-27	-0.188697	0.263	0.376	1.9899e-22	NS
Spen	9.57096e-27	-0.216174	0.206	0.324	2.27971e-22	DOWN
Gm26520	1.03865e-26	-0.150448	0.106	0.186	2.47397e-22	NS
Ndufs3	1.3061e-26	0.229801	0.351	0.29	3.11099e-22	UP
Jade2	1.42429e-26	-0.182961	0.213	0.313	3.39252e-22	NS
Bhlhe41	1.57033e-26	0.287383	0.615	0.533	3.74036e-22	UP
Syngr2	1.61579e-26	0.18331	0.677	0.671	3.84864e-22	NS
Dynll1	1.63519e-26	-0.29069	0.508	0.67	3.89487e-22	DOWN
Bmyc	1.66598e-26	0.176897	0.661	0.656	3.9682e-22	NS
Atp5d	1.832e-26	0.168544	0.594	0.602	4.36364e-22	NS
Atraid	2.15276e-26	0.248201	0.748	0.7	5.12766e-22	UP
Tra2a	2.33478e-26	-0.129019	0.659	0.766	5.5612e-22	NS
Trem2	2.57786e-26	0.112131	1	1	6.1402e-22	NS
Zfp638	3.00492e-26	-0.224441	0.546	0.684	7.15743e-22	DOWN
Lpin2	3.26895e-26	-0.186799	0.46	0.586	7.7863e-22	NS
Srsf7	3.64465e-26	-0.248917	0.703	0.83	8.6812e-22	DOWN
Sec11a	4.18838e-26	0.170407	0.554	0.558	9.9763e-22	NS
Zfp740	4.20188e-26	-0.163163	0.28	0.394	1.00085e-21	NS
Tmbim4	4.37946e-26	0.203099	0.629	0.622	1.04314e-21	UP
Cacybp	4.48601e-26	-0.286815	0.287	0.435	1.06852e-21	DOWN
Kpna3	4.7039e-26	-0.197902	0.385	0.513	1.12042e-21	NS
Hnrnpa2b1	4.72829e-26	-0.194938	0.921	0.966	1.12623e-21	NS
Dop1b	4.99989e-26	-0.209831	0.227	0.346	1.19092e-21	DOWN
Cebpg	5.18922e-26	-0.199399	0.554	0.68	1.23602e-21	NS
Ubtf	5.99716e-26	-0.195518	0.276	0.394	1.42846e-21	NS
Xrn1	6.34453e-26	-0.195953	0.351	0.487	1.5112e-21	NS
Lims1	6.51765e-26	0.197512	0.726	0.717	1.55244e-21	NS
Ndufc2	6.54173e-26	0.21439	0.754	0.75	1.55817e-21	UP
Psmb3	6.59182e-26	0.188571	0.591	0.59	1.57011e-21	NS
Ssr2	6.75007e-26	0.216486	0.457	0.415	1.6078e-21	UP
Numa1	7.61496e-26	-0.224444	0.469	0.602	1.81381e-21	DOWN
Btf3	7.92767e-26	0.214367	0.881	0.879	1.88829e-21	UP
Rps10-ps2	9.231e-26	0.155186	0.094	0.029	2.19873e-21	NS
Pak1	9.97767e-26	-0.231105	0.277	0.411	2.37658e-21	DOWN
Rab8b	1.00662e-25	-0.210862	0.507	0.632	2.39767e-21	DOWN
Brd9	1.15973e-25	-0.204169	0.313	0.438	2.76237e-21	DOWN
Hspd1	1.20947e-25	-0.223256	0.369	0.498	2.88083e-21	DOWN
Tmem208	1.36905e-25	0.213883	0.454	0.413	3.26094e-21	UP
Myl12a	1.37863e-25	0.19388	0.493	0.477	3.28376e-21	NS
Plcl2	1.39457e-25	-0.175044	0.448	0.575	3.32172e-21	NS
Psma1	1.40087e-25	0.225128	0.551	0.503	3.33673e-21	UP
Ptp4a3	1.54383e-25	0.236686	0.464	0.41	3.67725e-21	UP
Akap13	1.54938e-25	-0.233003	0.582	0.701	3.69046e-21	DOWN
Tle3	1.63663e-25	-0.127736	0.217	0.311	3.89829e-21	NS
Slc50a1	1.77314e-25	0.241851	0.511	0.46	4.22344e-21	UP
Ophn1	1.8176e-25	-0.209223	0.751	0.847	4.32935e-21	DOWN
Kdelr2	2.2063e-25	0.231737	0.444	0.405	5.25518e-21	UP
Tecr	2.34427e-25	0.188482	0.622	0.607	5.58383e-21	NS
Gm15427	2.43631e-25	0.158765	0.108	0.04	5.80304e-21	NS
Ralbp1	2.48404e-25	-0.174725	0.401	0.529	5.91674e-21	NS
Ranbp2	2.79367e-25	-0.195395	0.318	0.438	6.65425e-21	NS
Supt6	2.88581e-25	-0.185712	0.164	0.263	6.87371e-21	NS
Edem2	3.00925e-25	0.155439	0.619	0.64	7.16773e-21	NS
Acbd3	3.011e-25	-0.181015	0.371	0.501	7.1719e-21	NS
Fam104a	3.05613e-25	-0.0283991	0.373	0.456	7.27939e-21	NS
Mt1	3.89976e-25	0.359451	0.553	0.465	9.28884e-21	UP
H1f2	4.12942e-25	-0.188845	0.196	0.304	9.83587e-21	NS
Arsb	4.34166e-25	0.203276	0.59	0.557	1.03414e-20	UP
Ankrd11	6.63742e-25	-0.217403	0.575	0.696	1.58097e-20	DOWN
Cnbp	7.01873e-25	0.20147	0.758	0.756	1.67179e-20	UP
H2az1	7.16135e-25	0.196344	0.811	0.809	1.70576e-20	NS
Kmt2a	7.27664e-25	-0.275205	0.38	0.525	1.73322e-20	DOWN
Prrc2c	7.40818e-25	-0.233577	0.58	0.708	1.76456e-20	DOWN
Tmod3	8.61547e-25	-0.135266	0.375	0.491	2.05212e-20	NS
Dennd1c	8.73667e-25	-0.0918614	0.313	0.405	2.08099e-20	NS
Il16	9.46473e-25	-0.194373	0.378	0.504	2.2544e-20	NS
Taok2	1.11208e-24	-0.170579	0.211	0.315	2.64886e-20	NS
Zmynd8	1.31387e-24	-0.188579	0.392	0.505	3.12952e-20	NS
Cox8a	1.35402e-24	0.213945	0.852	0.848	3.22513e-20	UP
Hs6st1	1.47367e-24	-0.171433	0.304	0.42	3.51014e-20	NS
Grcc10	1.71288e-24	0.213268	0.195	0.107	4.07992e-20	UP
Hba-a2	1.80052e-24	-0.830521	0.014	0.058	4.28865e-20	DOWN
9530068E07Rik	1.86077e-24	-0.0732445	0.347	0.444	4.43217e-20	NS
D8Ertd738e	1.91095e-24	0.133141	0.544	0.567	4.55169e-20	NS
Atp6v0a2	1.95191e-24	-0.192819	0.411	0.542	4.64925e-20	NS
Edem1	2.03564e-24	0.197021	0.631	0.602	4.84869e-20	NS
Ifi30	2.11241e-24	0.198489	0.718	0.727	5.03155e-20	NS
Znfx1	2.11769e-24	-0.175957	0.254	0.368	5.04413e-20	NS
Csnk2b	2.13659e-24	0.104215	0.426	0.446	5.08915e-20	NS
Eif4h	2.3998e-24	-0.147251	0.408	0.528	5.71608e-20	NS
Ktn1	2.76856e-24	-0.199972	0.459	0.586	6.59444e-20	NS
Zfp36l1	2.82458e-24	-0.252832	0.769	0.853	6.72787e-20	DOWN
Hdlbp	2.85764e-24	-0.206537	0.491	0.614	6.80662e-20	DOWN
Reep5	3.06626e-24	0.209135	0.781	0.753	7.30352e-20	UP
Bub3	3.09325e-24	0.0866071	0.444	0.485	7.36781e-20	NS
Gna15	3.17639e-24	-0.253449	0.634	0.758	7.56585e-20	DOWN
Crybg3	3.35988e-24	-0.236511	0.126	0.237	8.00291e-20	DOWN
Cox6b1	3.55826e-24	0.186609	0.753	0.756	8.47542e-20	NS
Grb2	3.86869e-24	-0.188466	0.65	0.77	9.21483e-20	NS
Pkn2	4.16194e-24	-0.178252	0.382	0.509	9.91333e-20	NS
Parp9	4.28024e-24	-0.180615	0.197	0.305	1.01951e-19	NS
mt-Rnr1	4.58162e-24	-0.222565	0.997	0.997	1.0913e-19	DOWN
Arhgef1	4.6119e-24	-0.186046	0.457	0.592	1.09851e-19	NS
Pde2a	5.01178e-24	-0.124766	0.038	0.092	1.19375e-19	NS
Dido1	5.34144e-24	-0.17246	0.275	0.389	1.27228e-19	NS
Ptpn1	5.59796e-24	-0.220108	0.681	0.8	1.33338e-19	DOWN
Mfsd10	5.69629e-24	0.151892	0.238	0.231	1.3568e-19	NS
Chd1	6.01035e-24	-0.212042	0.195	0.311	1.43161e-19	DOWN
Sipa1	6.02044e-24	-0.213897	0.558	0.685	1.43401e-19	DOWN
Pomp	6.59242e-24	0.163283	0.82	0.823	1.57025e-19	NS
Zkscan3	7.17216e-24	-0.169625	0.425	0.547	1.70834e-19	NS
Ppfia4	7.7091e-24	0.189791	0.608	0.592	1.83623e-19	NS
Pfdn2	7.79635e-24	0.210058	0.437	0.393	1.85701e-19	UP
Brd3	7.98111e-24	-0.178995	0.186	0.288	1.90102e-19	NS
Ndufa4	8.01423e-24	0.164841	0.768	0.786	1.90891e-19	NS
Rpl10a-ps1	8.34194e-24	0.190598	0.145	0.068	1.98697e-19	NS
Cdc37l1	8.38797e-24	-0.133685	0.29	0.395	1.99793e-19	NS
Prpsap2	8.54368e-24	-0.0841791	0.339	0.429	2.03502e-19	NS
Srsf5	9.52827e-24	0.2436	0.85	0.819	2.26954e-19	UP
Usp24	1.02469e-23	-0.222757	0.314	0.442	2.4407e-19	DOWN
Ddx3x	1.30364e-23	0.299546	0.648	0.596	3.10514e-19	UP
Dusp6	1.60309e-23	0.312951	0.754	0.673	3.81839e-19	UP
Zup1	1.61592e-23	-0.185321	0.46	0.59	3.84897e-19	NS
Tomm20	1.65863e-23	0.149538	0.623	0.633	3.95069e-19	NS
Pxk	1.84421e-23	-0.166155	0.305	0.423	4.39272e-19	NS
Vkorc1	1.89575e-23	0.198594	0.502	0.477	4.51548e-19	NS
Nudcd3	2.0635e-23	-0.14401	0.378	0.493	4.91506e-19	NS
Kat6a	2.09004e-23	-0.262097	0.457	0.588	4.97828e-19	DOWN
Sec14l1	2.43538e-23	-0.151872	0.466	0.587	5.80084e-19	NS
0610040J01Rik	2.61163e-23	0.035446	0.385	0.442	6.22063e-19	NS
Spcs1	3.20729e-23	0.218955	0.615	0.579	7.63944e-19	UP
Atp6v1f	4.17596e-23	0.194531	0.704	0.694	9.94673e-19	NS
Gm45220	5.06039e-23	-0.154378	0.16	0.246	1.20533e-18	NS
Hyou1	5.21663e-23	-0.183532	0.13	0.228	1.24255e-18	NS
Plod3	5.39592e-23	-0.120518	0.417	0.523	1.28526e-18	NS
Tomm22	5.47683e-23	0.0822532	0.479	0.512	1.30453e-18	NS
Herc2	5.62523e-23	-0.226032	0.647	0.752	1.33987e-18	DOWN
Ndufa9	5.74484e-23	0.152511	0.409	0.39	1.36836e-18	NS
Zmym2	6.56623e-23	-0.111703	0.228	0.318	1.56401e-18	NS
Rpl23a	6.93317e-23	-0.242195	0.766	0.847	1.65141e-18	DOWN
Brd1	9.17104e-23	-0.174612	0.51	0.644	2.18445e-18	NS
Luc7l	9.24456e-23	-0.131989	0.209	0.309	2.20196e-18	NS
Pnisr	9.83175e-23	-0.124128	0.708	0.814	2.34183e-18	NS
Gcc2	1.07039e-22	-0.220445	0.271	0.381	2.54957e-18	DOWN
Ppfia1	1.07292e-22	-0.177278	0.135	0.231	2.55559e-18	NS
Ndufa11	1.14175e-22	0.178813	0.411	0.385	2.71954e-18	NS
Dhx9	1.15183e-22	-0.148825	0.405	0.505	2.74353e-18	NS
Hint1	1.19481e-22	0.182385	0.648	0.641	2.84591e-18	NS
Ppp1r21	1.19761e-22	-0.187305	0.347	0.461	2.85258e-18	NS
Ndufa8	1.20286e-22	0.114483	0.45	0.467	2.8651e-18	NS
I830077J02Rik	1.22795e-22	0.233421	0.407	0.358	2.92486e-18	UP
Glmp	1.36104e-22	0.153715	0.542	0.535	3.24186e-18	NS
Alg5	1.47831e-22	0.155518	0.464	0.454	3.52118e-18	NS
Srsf1	1.50765e-22	-0.117179	0.232	0.328	3.59108e-18	NS
Rab5a	1.51555e-22	-0.141982	0.412	0.519	3.60988e-18	NS
Rock2	1.65226e-22	-0.238617	0.64	0.749	3.93551e-18	DOWN
Il6ra	1.71651e-22	-0.191395	0.717	0.818	4.08856e-18	NS
Polr1h	1.75258e-22	0.0992802	0.302	0.324	4.17447e-18	NS
Sumo2	1.75551e-22	0.212538	0.719	0.707	4.18144e-18	UP
Esco1	1.89819e-22	-0.166694	0.237	0.338	4.52129e-18	NS
Hnrnpf	1.96233e-22	0.192598	0.827	0.813	4.67407e-18	NS
Lgmn	2.05746e-22	0.105043	1	1	4.90067e-18	NS
Tmem219	2.21291e-22	0.188142	0.463	0.444	5.27093e-18	NS
Pdcd4	2.25174e-22	-0.212502	0.319	0.438	5.36343e-18	DOWN
B3galnt2	2.25909e-22	-0.122155	0.051	0.112	5.38093e-18	NS
Tm2d3	2.3694e-22	0.148508	0.492	0.485	5.64367e-18	NS
Jak1	2.39661e-22	-0.1934	0.649	0.756	5.70849e-18	NS
Card19	2.41536e-22	0.178842	0.346	0.328	5.75316e-18	NS
Smad4	2.45898e-22	-0.169666	0.3	0.415	5.85704e-18	NS
Oip5os1	2.50105e-22	-0.200097	0.377	0.5	5.95725e-18	DOWN
Fam168b	2.66969e-22	-0.131556	0.289	0.389	6.35893e-18	NS
Tspan7	2.67335e-22	0.188573	0.428	0.401	6.36764e-18	NS
Vamp8	2.93295e-22	0.167778	0.773	0.775	6.98598e-18	NS
Wbp11	3.22185e-22	-0.147195	0.329	0.44	7.67412e-18	NS
Mcl1	3.27135e-22	-0.188164	0.751	0.844	7.79202e-18	NS
Nedd8	3.29638e-22	0.153462	0.603	0.614	7.85164e-18	NS
Api5	3.37873e-22	-0.185239	0.247	0.361	8.0478e-18	NS
Rpl35a	3.43633e-22	0.186521	0.979	0.982	8.185e-18	NS
Ftl1	3.44304e-22	0.188018	0.996	0.996	8.20098e-18	NS
Chd7	3.47846e-22	-0.183179	0.383	0.502	8.28534e-18	NS
Pik3c2a	3.58956e-22	-0.208179	0.21	0.326	8.54997e-18	DOWN
Cebpz	3.77886e-22	-0.191409	0.602	0.712	9.00087e-18	NS
Ly6e	3.85077e-22	-0.181878	0.981	0.99	9.17214e-18	NS
Smad2	3.91118e-22	-0.140648	0.241	0.342	9.31603e-18	NS
Rpl21	3.91517e-22	0.173984	0.993	0.992	9.32555e-18	NS
Ostc	3.96492e-22	0.150014	0.585	0.59	9.44403e-18	NS
Wdr83os	4.05366e-22	0.198296	0.499	0.465	9.65541e-18	NS
Alox5ap	4.0586e-22	0.213232	0.855	0.853	9.66717e-18	UP
Dtx3l	4.2966e-22	-0.199086	0.23	0.343	1.02341e-17	NS
Tmem37	4.4671e-22	0.177909	0.539	0.517	1.06402e-17	NS
Nisch	4.47642e-22	-0.208254	0.462	0.593	1.06624e-17	DOWN
Trpc4ap	4.58966e-22	-0.143829	0.415	0.529	1.09321e-17	NS
Prdx4	4.73176e-22	0.210382	0.272	0.202	1.12706e-17	UP
Safb2	5.38915e-22	-0.194776	0.3	0.421	1.28364e-17	NS
Mpdu1	5.44514e-22	0.213417	0.251	0.189	1.29698e-17	UP
Pcmtd2	5.44857e-22	-0.059961	0.309	0.389	1.2978e-17	NS
Gatm	6.09834e-22	0.182062	0.562	0.538	1.45256e-17	NS
Ppp1r10	6.17846e-22	0.238954	0.601	0.58	1.47165e-17	UP
Tln1	6.49303e-22	-0.21921	0.814	0.9	1.54657e-17	DOWN
Cdk2ap2	6.77776e-22	-0.0381575	0.381	0.463	1.61439e-17	NS
Atox1	7.30785e-22	0.172998	0.749	0.753	1.74066e-17	NS
Nav3	7.99415e-22	0.199398	0.761	0.731	1.90413e-17	NS
Derl1	8.42076e-22	0.20743	0.536	0.505	2.00574e-17	UP
Scaf8	8.69217e-22	-0.157806	0.222	0.327	2.07039e-17	NS
Cmklr1	8.8033e-22	-0.15498	0.277	0.387	2.09686e-17	NS
Spcs2	9.16142e-22	0.207357	0.925	0.923	2.18216e-17	UP
Ppp1r14b	9.35177e-22	0.148483	0.674	0.69	2.2275e-17	NS
Rhot1	9.70905e-22	-0.129699	0.228	0.326	2.3126e-17	NS
Cox5a	9.84474e-22	0.143825	0.534	0.539	2.34492e-17	NS
Denr	1.0606e-21	0.220917	0.47	0.432	2.52625e-17	UP
Atp6v0a1	1.06687e-21	-0.176209	0.381	0.501	2.54118e-17	NS
Rps3	1.1188e-21	0.196952	0.985	0.982	2.66487e-17	NS
Klhl6	1.23297e-21	0.236921	0.401	0.34	2.9368e-17	UP
Tmed2	1.2818e-21	0.120068	0.682	0.701	3.05313e-17	NS
Ipo7	1.39963e-21	-0.144183	0.209	0.302	3.33377e-17	NS
Stx16	1.46518e-21	-0.193022	0.427	0.559	3.48991e-17	NS
Dcxr	1.50874e-21	0.224741	0.274	0.209	3.59367e-17	UP
Psmb4	1.75877e-21	0.176028	0.486	0.464	4.18922e-17	NS
Klhl11	1.81046e-21	-0.0975767	0.054	0.111	4.31234e-17	NS
Ddx17	1.84936e-21	-0.160748	0.627	0.735	4.40499e-17	NS
Sf3b6	2.03879e-21	0.14283	0.467	0.472	4.85619e-17	NS
Rps3a1	2.08205e-21	0.196674	0.995	0.994	4.95924e-17	NS
Akr1a1	2.12169e-21	0.159987	0.68	0.678	5.05366e-17	NS
Tpr	2.1546e-21	-0.264299	0.421	0.542	5.13204e-17	DOWN
Tanc2	2.16629e-21	-0.17829	0.863	0.927	5.15988e-17	NS
Cmip	2.2529e-21	-0.144642	0.244	0.342	5.36618e-17	NS
Uimc1	2.26686e-21	-0.132272	0.198	0.285	5.39943e-17	NS
Ang	2.35728e-21	0.206524	0.667	0.645	5.61481e-17	UP
Pigx	2.39063e-21	0.115547	0.315	0.321	5.69425e-17	NS
Arid4a	2.6403e-21	-0.232028	0.361	0.489	6.28893e-17	DOWN
Ucp2	2.8609e-21	-0.110487	0.716	0.785	6.81437e-17	NS
Srp14	3.03186e-21	0.11956	0.565	0.59	7.22158e-17	NS
Zmym4	3.04813e-21	-0.179444	0.265	0.372	7.26035e-17	NS
Stk11	3.23915e-21	-0.152769	0.191	0.284	7.71533e-17	NS
Higd2a	3.30548e-21	0.189058	0.531	0.505	7.87333e-17	NS
Hba-a1	3.47446e-21	-0.952213	0.015	0.061	8.27582e-17	DOWN
Smim14	3.49355e-21	0.0886603	0.433	0.459	8.32129e-17	NS
Mcrip1	3.50094e-21	0.0860708	0.409	0.426	8.33888e-17	NS
Psma2	3.8043e-21	0.136864	0.606	0.626	9.06147e-17	NS
Ep300	3.969e-21	-0.162703	0.569	0.687	9.45377e-17	NS
Ahsa2	3.9988e-21	-0.131368	0.105	0.185	9.52475e-17	NS
Gtf2i	4.08523e-21	-0.132523	0.343	0.449	9.7306e-17	NS
Arhgap31	4.15234e-21	-0.252595	0.381	0.514	9.89046e-17	DOWN
H2-Q6	4.29804e-21	-0.151819	0.05	0.115	1.02375e-16	NS
Sin3b	4.50325e-21	0.156601	0.413	0.398	1.07263e-16	NS
Cyth4	4.62571e-21	-0.173756	0.945	0.971	1.1018e-16	NS
Rhob	5.02909e-21	-0.103703	0.957	0.978	1.19788e-16	NS
Phf3	5.45505e-21	-0.214315	0.429	0.565	1.29934e-16	DOWN
Naglu	5.54508e-21	0.165978	0.399	0.373	1.32078e-16	NS
Polr2j	5.58006e-21	0.0903072	0.297	0.311	1.32911e-16	NS
Cyb5a	5.7232e-21	0.143157	0.591	0.615	1.36321e-16	NS
Smap2	5.92501e-21	-0.201636	0.936	0.971	1.41128e-16	DOWN
Apc	6.19767e-21	-0.220951	0.351	0.476	1.47622e-16	DOWN
Ascc3	6.37869e-21	-0.139074	0.242	0.344	1.51934e-16	NS
Usp34	6.39614e-21	-0.183454	0.313	0.429	1.5235e-16	NS
Supt4a	6.63643e-21	0.122026	0.507	0.535	1.58073e-16	NS
4833411C07Rik	6.8551e-21	-0.129152	0.101	0.168	1.63282e-16	NS
Caprin1	7.27785e-21	-0.208821	0.503	0.606	1.73351e-16	DOWN
Dpp8	7.63515e-21	-0.134611	0.369	0.475	1.81862e-16	NS
Abl1	7.77793e-21	-0.173061	0.344	0.46	1.85263e-16	NS
Mon2	8.48452e-21	-0.181125	0.337	0.458	2.02093e-16	NS
Lamtor1	8.69391e-21	0.162005	0.657	0.669	2.0708e-16	NS
Gadd45g	9.77149e-21	0.164289	0.099	0.044	2.32747e-16	NS
Snrpe	1.01601e-20	0.107164	0.481	0.5	2.42003e-16	NS
Cdk12	1.03598e-20	-0.180622	0.413	0.538	2.4676e-16	NS
Dnm1l	1.08538e-20	-0.139303	0.199	0.286	2.58527e-16	NS
Slc43a2	1.11996e-20	-0.164325	0.235	0.332	2.66763e-16	NS
Tspan4	1.19193e-20	0.158647	0.464	0.455	2.83907e-16	NS
Mdh2	1.21297e-20	0.122241	0.466	0.472	2.88917e-16	NS
Luc7l2	1.22283e-20	0.220056	0.889	0.878	2.91266e-16	UP
Pip4k2a	1.26387e-20	-0.173133	0.675	0.779	3.01042e-16	NS
Tbc1d14	1.30028e-20	-0.16172	0.239	0.343	3.09713e-16	NS
Slk	1.39609e-20	-0.213334	0.169	0.269	3.32535e-16	DOWN
Eif3k	1.48471e-20	0.14326	0.562	0.569	3.53642e-16	NS
Pold4	1.48589e-20	0.146486	0.562	0.57	3.53925e-16	NS
Kif1b	1.57548e-20	-0.188058	0.289	0.4	3.75264e-16	NS
Cops4	1.63599e-20	0.200367	0.525	0.482	3.89676e-16	UP
Zfp326	1.68049e-20	-0.135851	0.283	0.382	4.00276e-16	NS
Golga4	1.99924e-20	-0.191668	0.219	0.324	4.76198e-16	NS
U2af2	2.07092e-20	-0.0814867	0.338	0.425	4.93273e-16	NS
Ago1	2.16679e-20	-0.138376	0.278	0.383	5.16108e-16	NS
Rnf111	2.17514e-20	-0.142853	0.437	0.548	5.18097e-16	NS
Atp5g3	2.37797e-20	0.180395	0.373	0.339	5.66409e-16	NS
Herc6	2.54551e-20	-0.195228	0.152	0.244	6.06316e-16	NS
Prpf18	2.57802e-20	-0.136852	0.16	0.242	6.14058e-16	NS
Aph1a	2.60907e-20	0.105804	0.32	0.327	6.21455e-16	NS
Psmc4	2.82281e-20	-0.0246428	0.305	0.371	6.72365e-16	NS
Ywhaz	2.83443e-20	0.185746	0.702	0.687	6.75132e-16	NS
Rac1	2.85488e-20	0.116405	0.856	0.884	6.80003e-16	NS
Ndufaf4	3.04929e-20	-0.0758837	0.216	0.291	7.2631e-16	NS
Rpn1	3.06612e-20	-0.0687997	0.522	0.618	7.3032e-16	NS
Idh2	3.10738e-20	0.165976	0.464	0.461	7.40147e-16	NS
Etnk1	3.59746e-20	-0.151471	0.501	0.616	8.56879e-16	NS
Per1	3.6117e-20	-0.0579209	0.042	0.077	8.60271e-16	NS
Gng5	3.77097e-20	0.187434	0.857	0.858	8.98208e-16	NS
Snta1	3.87068e-20	-0.129793	0.285	0.382	9.21957e-16	NS
Larp1	3.92767e-20	-0.150628	0.291	0.391	9.35531e-16	NS
Gtpbp2	3.96203e-20	-0.138808	0.361	0.463	9.43716e-16	NS
Pkig	4.04544e-20	0.0587859	0.555	0.616	9.63584e-16	NS
Anapc16	4.27506e-20	-0.0429897	0.278	0.341	1.01828e-15	NS
Nfu1	4.29992e-20	0.0785779	0.342	0.364	1.0242e-15	NS
U2af1	4.48032e-20	0.127996	0.377	0.375	1.06717e-15	NS
Agps	4.68887e-20	-0.0937826	0.323	0.415	1.11684e-15	NS
Cox14	4.76705e-20	0.0611147	0.356	0.391	1.13546e-15	NS
Trappc6b	4.85455e-20	0.0502581	0.355	0.392	1.15631e-15	NS
Tex261	5.01078e-20	0.0485851	0.508	0.564	1.19352e-15	NS
Gm9794	5.04762e-20	0.158382	0.119	0.057	1.20229e-15	NS
Rpl6	5.08367e-20	0.16378	0.965	0.97	1.21088e-15	NS
Ndufs8	5.09709e-20	0.151283	0.418	0.405	1.21408e-15	NS
Lrpap1	5.22747e-20	-0.0579802	0.507	0.603	1.24513e-15	NS
Cuta	5.27066e-20	0.165736	0.506	0.489	1.25542e-15	NS
Taf10	5.3633e-20	0.088951	0.384	0.404	1.27748e-15	NS
Samd9l	5.36858e-20	-0.130404	0.023	0.064	1.27874e-15	NS
Rpl34	5.38388e-20	0.174735	0.984	0.983	1.28239e-15	NS
Arpc5l	5.39759e-20	0.176125	0.487	0.462	1.28565e-15	NS
Ate1	5.49389e-20	-0.113031	0.281	0.375	1.30859e-15	NS
Gm45546	5.93696e-20	0.276177	0.223	0.146	1.41412e-15	UP
Nr1d2	6.00371e-20	-0.105398	0.124	0.188	1.43002e-15	NS
Emsy	6.22648e-20	-0.190851	0.22	0.329	1.48309e-15	NS
Akr1b3	6.3296e-20	0.0165498	0.401	0.459	1.50765e-15	NS
Mrps14	6.54143e-20	0.19609	0.421	0.381	1.5581e-15	NS
Fcho2	6.764e-20	-0.175266	0.637	0.754	1.61112e-15	NS
Pdzd8	7.10889e-20	-0.13616	0.303	0.407	1.69327e-15	NS
Itpr2	7.44939e-20	-0.221921	0.564	0.678	1.77437e-15	DOWN
Card6	7.53945e-20	-0.144079	0.135	0.216	1.79582e-15	NS
Gatad2a	8.5397e-20	-0.180603	0.235	0.345	2.03407e-15	NS
H2-DMb1	8.70644e-20	0.131783	0.561	0.569	2.07379e-15	NS
Mylip	9.31506e-20	0.200533	0.868	0.859	2.21875e-15	UP
Parg	9.42031e-20	-0.139658	0.144	0.233	2.24382e-15	NS
Ppp1r9a	1.03798e-19	-0.209813	0.536	0.659	2.47237e-15	DOWN
Rars	1.03876e-19	-0.108592	0.181	0.259	2.47423e-15	NS
Ebpl	1.09672e-19	0.11421	0.257	0.26	2.61227e-15	NS
Ndufa7	1.1122e-19	0.191735	0.616	0.589	2.64914e-15	NS
Ripk1	1.14584e-19	-0.176638	0.155	0.251	2.72927e-15	NS
C1qa	1.15114e-19	0.111243	1	1	2.7419e-15	NS
Abce1	1.22522e-19	-0.139795	0.247	0.34	2.91834e-15	NS
Tspo	1.23372e-19	0.153634	0.427	0.413	2.9386e-15	NS
Slc8a1	1.30292e-19	-0.154072	0.542	0.651	3.10342e-15	NS
Wdr26	1.32986e-19	-0.143028	0.529	0.632	3.1676e-15	NS
4833420G17Rik	1.34405e-19	-0.0667589	0.397	0.484	3.20139e-15	NS
Nip7	1.36325e-19	0.134217	0.253	0.237	3.24712e-15	NS
Snrpd1	1.39277e-19	0.192331	0.327	0.283	3.31743e-15	NS
Nrm	1.41709e-19	0.188268	0.252	0.2	3.37538e-15	NS
Gmfg	1.43517e-19	0.171642	0.538	0.52	3.41844e-15	NS
Hltf	1.44307e-19	-0.120727	0.446	0.546	3.43724e-15	NS
Tbxas1	1.48119e-19	0.209193	0.624	0.599	3.52805e-15	UP
Fez2	1.54012e-19	-0.0934281	0.535	0.625	3.66842e-15	NS
Eif4g1	1.54427e-19	-0.172696	0.395	0.506	3.67831e-15	NS
Tmem60	1.5894e-19	0.204449	0.329	0.283	3.78579e-15	UP
Lactb	1.78007e-19	0.153797	0.408	0.401	4.23996e-15	NS
Agmo	1.78197e-19	0.241468	0.391	0.318	4.24449e-15	UP
Rpl38	1.7868e-19	0.216701	0.893	0.86	4.25597e-15	UP
Mark3	1.81495e-19	-0.196358	0.364	0.488	4.32304e-15	NS
Secisbp2l	1.84729e-19	-0.15383	0.395	0.502	4.40006e-15	NS
Pcf11	1.86926e-19	-0.13248	0.251	0.34	4.45239e-15	NS
Sdhaf4	1.8748e-19	0.0369154	0.205	0.235	4.46559e-15	NS
Zfp36	1.942e-19	0.317917	0.564	0.488	4.62565e-15	UP
Zfhx3	1.9429e-19	-0.162991	0.951	0.971	4.6278e-15	NS
Usp8	1.96022e-19	-0.192623	0.543	0.658	4.66905e-15	NS
Tmed3	1.96033e-19	0.147121	0.622	0.624	4.66931e-15	NS
Limd2	1.96535e-19	0.165272	0.618	0.609	4.68128e-15	NS
Lrpprc	2.0396e-19	-0.162898	0.176	0.268	4.85813e-15	NS
Gm2a	2.13511e-19	0.133162	0.572	0.575	5.08562e-15	NS
Ddx39b	2.21782e-19	0.147044	0.606	0.611	5.28264e-15	NS
Pla2g4a	2.29552e-19	0.198724	0.403	0.357	5.46769e-15	NS
Norad	2.38199e-19	-0.106131	0.267	0.358	5.67367e-15	NS
Epb41l2	2.44647e-19	-0.171826	0.966	0.983	5.82724e-15	NS
Gprasp1	2.51543e-19	-0.150571	0.168	0.251	5.9915e-15	NS
Map1lc3a	2.60692e-19	0.208517	0.423	0.386	6.20943e-15	UP
Ankle2	2.60715e-19	-0.189299	0.342	0.462	6.20997e-15	NS
Clk1	2.62842e-19	-0.211972	0.698	0.796	6.26063e-15	DOWN
Dbi	2.69542e-19	0.0835851	0.411	0.437	6.42021e-15	NS
Hnrnpa1	2.71696e-19	0.212385	0.446	0.39	6.47152e-15	UP
Mpc2	2.80232e-19	0.0977531	0.456	0.471	6.67486e-15	NS
Stoml2	2.8204e-19	0.0340056	0.212	0.243	6.71792e-15	NS
Coa3	2.85747e-19	0.0717224	0.41	0.437	6.8062e-15	NS
Hmbox1	2.94066e-19	-0.0955032	0.218	0.301	7.00435e-15	NS
Rpl7a	3.01935e-19	0.184592	0.918	0.911	7.19178e-15	NS
Cd2ap	3.04221e-19	-0.192555	0.73	0.821	7.24623e-15	NS
Surf4	3.23647e-19	-0.0174759	0.41	0.487	7.70894e-15	NS
Tmem243	3.28223e-19	0.163354	0.466	0.444	7.81795e-15	NS
Prdx5	3.29573e-19	0.134208	0.682	0.691	7.8501e-15	NS
Eif1	3.31946e-19	0.194482	0.978	0.978	7.90662e-15	NS
R3hdm1	3.41336e-19	-0.158512	0.426	0.537	8.13027e-15	NS
Taldo1	3.51351e-19	0.100959	0.699	0.735	8.36884e-15	NS
Srrm2	3.62905e-19	-0.149918	0.935	0.974	8.64404e-15	NS
Atpif1	3.68856e-19	0.220129	0.699	0.667	8.78578e-15	UP
Leprotl1	4.00428e-19	0.0550946	0.454	0.503	9.53779e-15	NS
Tmem160	4.02936e-19	-0.0276976	0.4	0.473	9.59753e-15	NS
Trpm2	4.18185e-19	-0.134385	0.201	0.276	9.96074e-15	NS
Nfya	4.18274e-19	-0.139706	0.245	0.336	9.96288e-15	NS
Tap2	4.21969e-19	-0.131912	0.294	0.388	1.00509e-14	NS
Strn3	4.27144e-19	-0.059563	0.373	0.458	1.01741e-14	NS
Syap1	4.27897e-19	-0.0479448	0.183	0.24	1.01921e-14	NS
Psmb1	4.36927e-19	0.161104	0.614	0.604	1.04072e-14	NS
Trappc14	4.57804e-19	-0.0619093	0.356	0.435	1.09044e-14	NS
Ap2b1	4.58848e-19	-0.196149	0.311	0.422	1.09293e-14	NS
Oaz1	4.60147e-19	0.14618	0.913	0.934	1.09602e-14	NS
Rab6a	4.80844e-19	-0.0966968	0.262	0.35	1.14532e-14	NS
Kif13b	4.81217e-19	-0.145949	0.218	0.31	1.14621e-14	NS
Hsp90aa1	4.98013e-19	-0.242785	0.525	0.632	1.18622e-14	DOWN
Hnrnpul1	5.02065e-19	-0.116885	0.551	0.654	1.19587e-14	NS
Rpl22l1	5.03567e-19	0.240175	0.481	0.421	1.19945e-14	UP
Slain2	5.26672e-19	-0.0551598	0.228	0.3	1.25448e-14	NS
Gm44860	5.3224e-19	-0.145268	0.422	0.51	1.26774e-14	NS
Capn15	5.4137e-19	-0.110705	0.091	0.158	1.28949e-14	NS
Tmem223	5.42097e-19	0.209753	0.34	0.294	1.29122e-14	UP
Mertk	6.00838e-19	-0.152296	0.874	0.928	1.43114e-14	NS
Arpc1a	6.0964e-19	0.0325635	0.319	0.362	1.4521e-14	NS
Slc29a3	6.22505e-19	-0.210187	0.783	0.863	1.48274e-14	DOWN
Hnrnpm	6.31305e-19	-0.174546	0.504	0.626	1.5037e-14	NS
Rps9	6.40799e-19	0.137179	0.999	0.999	1.52632e-14	NS
Arhgef12	6.62582e-19	-0.120848	0.197	0.281	1.5782e-14	NS
Cnot6	6.63194e-19	-0.131299	0.19	0.274	1.57966e-14	NS
Orai1	6.78494e-19	0.179201	0.769	0.763	1.61611e-14	NS
Dock4	6.80433e-19	-0.153952	0.813	0.889	1.62072e-14	NS
3222401L13Rik	7.08716e-19	-0.114671	0.378	0.476	1.68809e-14	NS
Sfpq	7.10369e-19	-0.160061	0.652	0.754	1.69203e-14	NS
Cox5b	7.35168e-19	0.148647	0.596	0.589	1.7511e-14	NS
Eef2k	7.37092e-19	-0.179348	0.43	0.547	1.75568e-14	NS
Ints3	7.44881e-19	-0.125985	0.122	0.199	1.77423e-14	NS
Klhdc8b	7.61681e-19	0.179702	0.19	0.137	1.81425e-14	NS
Blvrb	7.76951e-19	0.155907	0.347	0.335	1.85062e-14	NS
Rpl11	7.81349e-19	0.145809	0.989	0.99	1.86109e-14	NS
Narf	7.87533e-19	-0.174754	0.223	0.327	1.87582e-14	NS
Krit1	8.01355e-19	-0.149339	0.464	0.579	1.90875e-14	NS
Gnb2	8.1576e-19	0.124975	0.827	0.848	1.94306e-14	NS
Spast	8.32339e-19	-0.134364	0.242	0.334	1.98255e-14	NS
Pigp	8.71983e-19	0.18556	0.325	0.283	2.07698e-14	NS
Cct3	8.7627e-19	-0.15027	0.371	0.484	2.08719e-14	NS
Lpxn	8.94603e-19	0.111899	0.356	0.363	2.13086e-14	NS
H2-Oa	9.32705e-19	0.216056	0.285	0.242	2.22161e-14	UP
Ube2b	9.73738e-19	0.0403434	0.552	0.604	2.31935e-14	NS
Vapa	9.80333e-19	0.138631	0.81	0.836	2.33505e-14	NS
Ubn1	9.88659e-19	-0.138106	0.328	0.426	2.35489e-14	NS
Khsrp	9.97202e-19	-0.111024	0.147	0.22	2.37524e-14	NS
Ap3d1	9.98809e-19	-0.136171	0.213	0.306	2.37906e-14	NS
Letm2	1.00096e-18	-0.0824324	0.149	0.206	2.3842e-14	NS
Dusp3	1.02217e-18	0.194702	0.254	0.211	2.4347e-14	NS
Phc3	1.03123e-18	-0.0973231	0.364	0.454	2.45628e-14	NS
Supt20	1.07342e-18	-0.14065	0.435	0.537	2.55677e-14	NS
Slc7a8	1.07572e-18	0.0929971	0.702	0.74	2.56226e-14	NS
Hnrnpk	1.09702e-18	0.186368	0.915	0.911	2.613e-14	NS
Camsap2	1.11729e-18	-0.105211	0.091	0.154	2.66127e-14	NS
Ogfr	1.1195e-18	-0.140951	0.187	0.276	2.66655e-14	NS
Etv6	1.13612e-18	-0.10139	0.254	0.336	2.70612e-14	NS
Rab11a	1.14968e-18	0.169339	0.505	0.487	2.73843e-14	NS
Ap3b1	1.17632e-18	-0.0953625	0.267	0.348	2.80187e-14	NS
Colgalt1	1.17778e-18	0.0894976	0.452	0.475	2.80536e-14	NS
Senp2	1.19318e-18	-0.230976	0.477	0.609	2.84203e-14	DOWN
Acbd6	1.20577e-18	0.0162946	0.248	0.287	2.87202e-14	NS
9930021J03Rik	1.20637e-18	-0.118268	0.207	0.29	2.87346e-14	NS
Kmt2e	1.26025e-18	-0.10747	0.568	0.67	3.00179e-14	NS
Rnf10	1.26653e-18	-0.153921	0.289	0.394	3.01676e-14	NS
Atp9b	1.27383e-18	-0.103601	0.189	0.271	3.03413e-14	NS
Zc3h7a	1.28712e-18	-0.188675	0.358	0.472	3.0658e-14	NS
Ulk2	1.33761e-18	-0.14646	0.471	0.582	3.18606e-14	NS
Adprh	1.363e-18	0.147198	0.528	0.537	3.24652e-14	NS
Rsf1	1.44213e-18	-0.148879	0.337	0.449	3.43501e-14	NS
Magoh	1.45264e-18	0.0878662	0.272	0.285	3.46004e-14	NS
Nipbl	1.50199e-18	-0.210341	0.552	0.654	3.57759e-14	DOWN
Tulp4	1.54855e-18	-0.121946	0.329	0.426	3.68849e-14	NS
Naa20	1.59618e-18	0.172458	0.366	0.325	3.80195e-14	NS
Ndufb8	1.60258e-18	0.152763	0.522	0.514	3.81719e-14	NS
Nono	1.65913e-18	-0.0887261	0.422	0.516	3.95187e-14	NS
Bcl2a1a	1.84598e-18	0.224397	0.242	0.171	4.39695e-14	UP
Mtdh	1.85859e-18	0.169811	0.987	0.989	4.42697e-14	NS
1700017B05Rik	1.85961e-18	-0.136733	0.612	0.706	4.4294e-14	NS
Xiap	1.88484e-18	-0.142831	0.523	0.636	4.48949e-14	NS
Ddx21	1.91179e-18	-0.189063	0.271	0.378	4.55368e-14	NS
Tmem179b	2.0191e-18	0.160128	0.412	0.402	4.8093e-14	NS
Atp2a2	2.03666e-18	-0.15875	0.419	0.525	4.85113e-14	NS
Mrpl34	2.08576e-18	0.0341869	0.292	0.328	4.96806e-14	NS
Cldnd1	2.11641e-18	-0.0392706	0.455	0.532	5.04108e-14	NS
Riok3	2.11767e-18	-0.0945493	0.333	0.422	5.04409e-14	NS
Rhoq	2.1456e-18	-0.130412	0.404	0.505	5.11059e-14	NS
Plpp1	2.17478e-18	0.173013	0.289	0.25	5.18012e-14	NS
Rbx1	2.25597e-18	0.174764	0.751	0.758	5.3735e-14	NS
Picalm	2.33504e-18	-0.118659	0.913	0.946	5.56182e-14	NS
Gpr155	2.34219e-18	0.154619	0.621	0.609	5.57887e-14	NS
Cox7c	2.38818e-18	0.179569	0.793	0.78	5.68841e-14	NS
Dnm2	2.40352e-18	-0.161209	0.55	0.659	5.72494e-14	NS
Camk2n1	2.53856e-18	0.254145	0.472	0.406	6.04659e-14	UP
Srrm1	2.84139e-18	-0.0772469	0.669	0.761	6.76791e-14	NS
Eif1b	2.84741e-18	0.054293	0.594	0.644	6.78224e-14	NS
Zmat5	2.86671e-18	0.00616504	0.202	0.242	6.82822e-14	NS
Tnrc6c	2.87204e-18	-0.113211	0.367	0.466	6.84091e-14	NS
Sdha	2.91713e-18	0.0671523	0.41	0.44	6.9483e-14	NS
Dnajc7	3.06295e-18	-0.0934051	0.608	0.708	7.29563e-14	NS
Rcor1	3.10145e-18	-0.0943262	0.223	0.303	7.38735e-14	NS
Nme1	3.16538e-18	0.149852	0.326	0.31	7.53963e-14	NS
Llph	3.22743e-18	0.0957214	0.266	0.278	7.68741e-14	NS
Atg14	3.24209e-18	-0.0929631	0.224	0.301	7.72234e-14	NS
H2-M3	3.33339e-18	-0.159553	0.37	0.476	7.93981e-14	NS
Runx1	3.34055e-18	0.217121	0.724	0.707	7.95685e-14	UP
Dnase2a	3.36411e-18	0.177285	0.491	0.468	8.01297e-14	NS
Arhgdib	3.38247e-18	0.138623	0.812	0.831	8.05671e-14	NS
Atmin	3.38854e-18	-0.0783578	0.18	0.25	8.07117e-14	NS
Grk2	3.43169e-18	-0.168143	0.387	0.504	8.17394e-14	NS
Nfat5	3.44225e-18	-0.179853	0.396	0.511	8.19909e-14	NS
Lpcat1	3.46535e-18	-0.0696266	0.311	0.387	8.25412e-14	NS
Snrpb	3.47805e-18	0.112661	0.615	0.636	8.28437e-14	NS
Plgrkt	3.48039e-18	0.0836254	0.655	0.688	8.28994e-14	NS
Psmd8	3.50615e-18	0.117568	0.476	0.483	8.35131e-14	NS
Ctsa	3.64046e-18	0.178153	0.949	0.941	8.6712e-14	NS
Pgls	3.69912e-18	0.136469	0.445	0.436	8.81094e-14	NS
Ccdc50	3.76162e-18	-0.208227	0.633	0.731	8.95979e-14	DOWN
Tmf1	3.7866e-18	-0.152785	0.331	0.435	9.01929e-14	NS
Akap9	4.07992e-18	-0.22039	0.483	0.604	9.71795e-14	DOWN
Maf1	4.08311e-18	0.068512	0.313	0.341	9.72557e-14	NS
Synj1	4.16565e-18	-0.0956433	0.269	0.351	9.92217e-14	NS
Rabep1	4.24329e-18	-0.133917	0.179	0.264	1.01071e-13	NS
Plxna4	4.36297e-18	-0.162392	0.264	0.36	1.03921e-13	NS
Hspb3	4.71696e-18	0.216874	0.223	0.163	1.12353e-13	UP
Nsmce1	4.80426e-18	0.114762	0.228	0.227	1.14433e-13	NS
Dnajc14	4.89179e-18	-0.0783592	0.134	0.194	1.16517e-13	NS
Ppp2r5c	4.9434e-18	-0.0728238	0.358	0.445	1.17747e-13	NS
Rsbn1	5.12729e-18	-0.145258	0.358	0.469	1.22127e-13	NS
Gm12250	5.21112e-18	-0.0761834	0.115	0.176	1.24124e-13	NS
Fgfr1op2	5.26324e-18	-0.0475752	0.499	0.58	1.25365e-13	NS
Rbm26	5.32462e-18	-0.165234	0.5	0.608	1.26827e-13	NS
Zfp706	5.476e-18	0.148978	0.731	0.74	1.30433e-13	NS
Plekhf2	5.80469e-18	-0.0740725	0.357	0.442	1.38262e-13	NS
Map3k2	5.87018e-18	-0.145033	0.38	0.488	1.39822e-13	NS
Tubb5	5.9226e-18	0.128338	0.722	0.742	1.4107e-13	NS
Qk	6.0059e-18	-0.118272	0.991	0.992	1.43054e-13	NS
Kidins220	6.19635e-18	-0.131479	0.233	0.32	1.47591e-13	NS
Phf20l1	6.22986e-18	-0.140706	0.421	0.524	1.48389e-13	NS
Trrap	6.42807e-18	-0.162194	0.174	0.269	1.5311e-13	NS
Tmem168	6.76183e-18	0.0185224	0.33	0.375	1.6106e-13	NS
Ctsf	6.90432e-18	0.126842	0.692	0.7	1.64454e-13	NS
Clec5a	6.95948e-18	0.170915	0.437	0.402	1.65768e-13	NS
Ccdc12	7.2192e-18	0.121706	0.667	0.682	1.71954e-13	NS
Appbp2	7.29278e-18	-0.0792212	0.264	0.34	1.73707e-13	NS
Ndufb10	7.49714e-18	0.143339	0.51	0.504	1.78574e-13	NS
Acin1	8.13071e-18	-0.157649	0.537	0.642	1.93665e-13	NS
Was	8.70016e-18	-0.0840932	0.432	0.521	2.07229e-13	NS
Prr14l	8.97759e-18	-0.101134	0.16	0.231	2.13837e-13	NS
Ccnt2	9.04765e-18	-0.121318	0.471	0.58	2.15506e-13	NS
Hipk1	9.07061e-18	-0.13179	0.287	0.381	2.16053e-13	NS
Kcnj2	9.1028e-18	0.202622	0.197	0.127	2.1682e-13	UP
Nadk	9.15829e-18	-0.114738	0.177	0.257	2.18141e-13	NS
Dync1li2	9.32018e-18	-0.127524	0.166	0.242	2.21997e-13	NS
Rapgef5	9.35217e-18	-0.179877	0.599	0.711	2.22759e-13	NS
Rap1a	9.50688e-18	0.145082	0.769	0.777	2.26444e-13	NS
Wdr36	9.50792e-18	-0.0864222	0.129	0.191	2.26469e-13	NS
Ptma	9.68367e-18	0.166715	0.954	0.957	2.30655e-13	NS
Zfp809	9.75275e-18	-0.0869801	0.084	0.141	2.32301e-13	NS
Erp29	9.86747e-18	0.16087	0.941	0.945	2.35033e-13	NS
H2az2	1.06673e-17	0.0559936	0.276	0.302	2.54085e-13	NS
Nfil3	1.07803e-17	-0.0724308	0.018	0.051	2.56777e-13	NS
Krtcap2	1.08979e-17	0.181594	0.703	0.694	2.59577e-13	NS
Rmnd5a	1.12065e-17	-0.105647	0.154	0.226	2.66926e-13	NS
Uqcrfs1	1.12232e-17	0.165419	0.345	0.312	2.67326e-13	NS
Atp5a1	1.12379e-17	0.140907	0.656	0.656	2.67675e-13	NS
Gpbp1l1	1.13183e-17	-0.120969	0.343	0.443	2.6959e-13	NS
AI413582	1.14534e-17	0.146571	0.315	0.302	2.72809e-13	NS
Susd6	1.1568e-17	-0.147997	0.358	0.472	2.75538e-13	NS
Fam32a	1.23364e-17	-0.00722542	0.307	0.364	2.9384e-13	NS
Tcea1	1.2512e-17	-0.181505	0.371	0.487	2.98023e-13	NS
Tardbp	1.27128e-17	-0.151582	0.349	0.452	3.02807e-13	NS
Ddx58	1.28952e-17	-0.162154	0.155	0.239	3.07151e-13	NS
Lrrk1	1.30263e-17	-0.139825	0.332	0.436	3.10274e-13	NS
Impa1	1.37935e-17	-0.083841	0.253	0.327	3.28548e-13	NS
Sdf4	1.38699e-17	0.0320832	0.629	0.686	3.30368e-13	NS
Ndufv2	1.4236e-17	0.145555	0.379	0.359	3.39087e-13	NS
Zfp84	1.42698e-17	-0.116623	0.176	0.253	3.39893e-13	NS
Gnas	1.43211e-17	0.13019	0.853	0.846	3.41114e-13	NS
Baz1b	1.45603e-17	-0.120341	0.292	0.382	3.46812e-13	NS
Herc4	1.46257e-17	-0.123384	0.228	0.316	3.48368e-13	NS
Arf3	1.4706e-17	-0.0342472	0.199	0.258	3.50282e-13	NS
Cd84	1.48278e-17	0.166861	0.818	0.803	3.53184e-13	NS
Zfp451	1.50181e-17	-0.145907	0.288	0.387	3.57715e-13	NS
Phf11d	1.55418e-17	-0.113702	0.107	0.171	3.7019e-13	NS
Knop1	1.59925e-17	-0.138035	0.359	0.463	3.80925e-13	NS
Ctdspl2	1.60122e-17	-0.117829	0.258	0.348	3.81396e-13	NS
Akap8l	1.64978e-17	-0.0913905	0.364	0.456	3.92961e-13	NS
Luc7l3	1.69804e-17	-0.180468	0.393	0.51	4.04456e-13	NS
Cuedc2	1.70877e-17	0.0472791	0.394	0.435	4.07013e-13	NS
Ppp1r15b	1.7397e-17	-0.0654508	0.235	0.301	4.14379e-13	NS
Jagn1	1.75053e-17	0.13757	0.303	0.275	4.16958e-13	NS
Map3k4	1.83965e-17	-0.13834	0.203	0.294	4.38185e-13	NS
Rbm8a	1.84635e-17	-0.0145662	0.423	0.485	4.39783e-13	NS
Rasa3	1.86038e-17	-0.123917	0.287	0.374	4.43124e-13	NS
Ezh1	1.87096e-17	-0.146148	0.202	0.293	4.45643e-13	NS
Chsy1	1.90423e-17	0.178889	0.315	0.279	4.53568e-13	NS
Smarcc2	1.91549e-17	-0.152232	0.187	0.278	4.5625e-13	NS
Ccni	1.98937e-17	0.067615	0.564	0.595	4.73847e-13	NS
Pak2	2.01804e-17	-0.167643	0.752	0.841	4.80676e-13	NS
Park7	2.04172e-17	0.158267	0.64	0.632	4.86318e-13	NS
Tapbp	2.05297e-17	0.0818359	0.559	0.591	4.88998e-13	NS
Tjp1	2.07212e-17	-0.184351	0.487	0.597	4.93559e-13	NS
Tbc1d5	2.13016e-17	-0.111903	0.396	0.499	5.07382e-13	NS
Tcn2	2.16425e-17	0.194926	0.738	0.729	5.15503e-13	NS
Cpsf6	2.22575e-17	-0.042117	0.463	0.548	5.30152e-13	NS
Fmnl3	2.23421e-17	-0.138136	0.435	0.543	5.32167e-13	NS
Polr2m	2.26297e-17	-0.0629063	0.177	0.236	5.39018e-13	NS
Msantd4	2.34349e-17	-0.126022	0.123	0.194	5.58196e-13	NS
Unc50	2.45803e-17	0.208598	0.438	0.368	5.85478e-13	UP
4833421G17Rik	2.51158e-17	0.144403	0.094	0.043	5.98233e-13	NS
Emg1	2.51242e-17	0.0662477	0.387	0.422	5.98432e-13	NS
Cnpy3	2.53548e-17	-0.00563616	0.411	0.471	6.03925e-13	NS
Mettl23	2.70522e-17	0.15348	0.313	0.285	6.44357e-13	NS
Ifi27	2.70688e-17	-0.090598	0.515	0.604	6.44752e-13	NS
Paip1	2.73758e-17	-0.0575906	0.264	0.333	6.52065e-13	NS
Rsrc1	2.77293e-17	-0.143785	0.314	0.415	6.60483e-13	NS
Cdv3	2.79925e-17	-0.0780204	0.274	0.356	6.66754e-13	NS
Lcp2	2.81114e-17	0.144244	0.592	0.598	6.69585e-13	NS
Cul3	2.82015e-17	-0.100937	0.341	0.429	6.71731e-13	NS
Pacsin2	2.82579e-17	-0.00318726	0.457	0.518	6.73075e-13	NS
Plbd2	2.83032e-17	0.0662591	0.332	0.353	6.74154e-13	NS
Rprd1a	2.9244e-17	-0.119393	0.124	0.194	6.96563e-13	NS
Hnrnpc	2.9656e-17	-0.164732	0.477	0.587	7.06377e-13	NS
Zhx1	3.06347e-17	-0.10345	0.188	0.263	7.29687e-13	NS
Slc36a1	3.0822e-17	-0.157273	0.304	0.402	7.3415e-13	NS
Ppp6r1	3.11523e-17	-0.0925969	0.252	0.33	7.42017e-13	NS
Ppp4r3a	3.26232e-17	-0.130838	0.337	0.434	7.77052e-13	NS
Gm42944	3.2914e-17	-0.0696955	0.02	0.053	7.83978e-13	NS
1810058I24Rik	3.3175e-17	0.111244	0.258	0.249	7.90195e-13	NS
Imp3	3.37214e-17	0.0995083	0.329	0.333	8.03209e-13	NS
Map3k3	3.39393e-17	-0.136718	0.151	0.233	8.08401e-13	NS
Cpne3	3.47595e-17	0.046364	0.414	0.458	8.27937e-13	NS
Spire1	3.49874e-17	-0.152634	0.375	0.484	8.33364e-13	NS
Adap2	3.52083e-17	-0.157907	0.725	0.807	8.38626e-13	NS
Chic2	3.56534e-17	0.0151597	0.467	0.527	8.49229e-13	NS
Pisd	3.5837e-17	-0.111173	0.318	0.402	8.53601e-13	NS
Cybc1	3.62309e-17	-0.024393	0.348	0.411	8.62983e-13	NS
Tlr3	3.75886e-17	-0.15738	0.434	0.528	8.95324e-13	NS
Zc3h18	3.82414e-17	-0.122857	0.166	0.244	9.10872e-13	NS
Med30	3.84693e-17	0.140836	0.3	0.29	9.163e-13	NS
Nlrp3	3.86783e-17	0.231177	0.309	0.249	9.21279e-13	UP
Dnajb6	4.05133e-17	-0.137331	0.601	0.704	9.64986e-13	NS
Naa16	4.10146e-17	-0.145892	0.096	0.172	9.76927e-13	NS
Swt1	4.64756e-17	-0.135468	0.306	0.4	1.107e-12	NS
Rnf216	4.72895e-17	-0.135719	0.292	0.388	1.12639e-12	NS
Slc44a2	4.77373e-17	0.156984	0.366	0.342	1.13705e-12	NS
Tmem147	4.78387e-17	0.123546	0.381	0.378	1.13947e-12	NS
Gm45606	4.79365e-17	-0.0707172	0.052	0.093	1.1418e-12	NS
Stat3	4.84573e-17	-0.0882446	0.314	0.402	1.1542e-12	NS
Phactr2	4.91071e-17	-0.155318	0.183	0.271	1.16968e-12	NS
Nsd1	5.00567e-17	-0.184298	0.572	0.681	1.1923e-12	NS
Btg2	5.10139e-17	0.0486415	0.728	0.8	1.2151e-12	NS
Atf7ip	5.18735e-17	-0.168991	0.492	0.602	1.23557e-12	NS
Snx14	5.26244e-17	-0.0565612	0.197	0.261	1.25346e-12	NS
Sec13	5.27563e-17	0.0888922	0.4	0.421	1.2566e-12	NS
Ap1ar	5.27926e-17	-0.109186	0.127	0.197	1.25747e-12	NS
Dpm2	5.44621e-17	0.150621	0.251	0.216	1.29723e-12	NS
Gm42031	5.44941e-17	-0.115655	0.083	0.14	1.29799e-12	NS
Zfp592	5.54153e-17	-0.0758752	0.147	0.209	1.31994e-12	NS
Atp5h	5.84936e-17	0.161727	0.72	0.714	1.39326e-12	NS
Lsm3	5.95291e-17	0.0586603	0.24	0.262	1.41792e-12	NS
Asph	6.27831e-17	0.161755	0.752	0.745	1.49543e-12	NS
Ciao2b	6.46683e-17	0.0962442	0.369	0.386	1.54033e-12	NS
Nop10	6.49264e-17	0.095155	0.362	0.373	1.54648e-12	NS
Mid1ip1	7.07006e-17	0.0461401	0.484	0.521	1.68402e-12	NS
Sri	7.11078e-17	0.0476247	0.368	0.409	1.69372e-12	NS
Cdk13	7.20006e-17	-0.144386	0.33	0.425	1.71498e-12	NS
Sel1l	7.2323e-17	-0.123457	0.369	0.469	1.72266e-12	NS
Dynlrb1	7.32381e-17	0.073683	0.5	0.537	1.74446e-12	NS
Cnst	7.49161e-17	-0.0852371	0.052	0.099	1.78443e-12	NS
Trim34a	7.60737e-17	-0.169	0.137	0.219	1.812e-12	NS
Ticam2	7.77262e-17	-0.0745683	0.14	0.201	1.85136e-12	NS
Gon4l	7.95298e-17	-0.131193	0.169	0.252	1.89432e-12	NS
Hnrnpul2	8.02887e-17	-0.142746	0.243	0.335	1.9124e-12	NS
Chchd1	8.43363e-17	0.0966751	0.302	0.306	2.00881e-12	NS
Gna12	8.43421e-17	-0.132999	0.436	0.537	2.00894e-12	NS
Banf1	8.58593e-17	0.134138	0.258	0.241	2.04508e-12	NS
Nenf	8.60418e-17	0.139368	0.393	0.382	2.04943e-12	NS
Trmt10a	8.98517e-17	0.197828	0.193	0.13	2.14018e-12	NS
Usp12	9.01612e-17	-0.114626	0.317	0.412	2.14755e-12	NS
Map1lc3b	9.04365e-17	-0.0486823	0.531	0.614	2.15411e-12	NS
Zfp397	9.11916e-17	-0.13801	0.293	0.382	2.17209e-12	NS
Dyrk2	9.19723e-17	-0.0356299	0.313	0.377	2.19069e-12	NS
Btaf1	9.44122e-17	-0.143988	0.221	0.311	2.2488e-12	NS
Nck1	9.62051e-17	-0.121755	0.342	0.434	2.29151e-12	NS
Rgl1	9.70328e-17	-0.109658	0.236	0.318	2.31123e-12	NS
Kdm5c	9.70573e-17	-0.0283914	0.181	0.23	2.31181e-12	NS
Ikzf2	9.95935e-17	-0.0888203	0.154	0.217	2.37222e-12	NS
Mrpl42	1.02353e-16	0.0317642	0.319	0.357	2.43794e-12	NS
Lsm6	1.03147e-16	0.0998386	0.425	0.441	2.45686e-12	NS
Rala	1.05596e-16	-0.0912054	0.399	0.49	2.51518e-12	NS
Arl5a	1.06799e-16	-0.14409	0.181	0.269	2.54385e-12	NS
Selenok	1.07294e-16	0.155506	0.809	0.822	2.55563e-12	NS
Tgfb1	1.10601e-16	-0.191083	0.687	0.782	2.63441e-12	NS
Hp1bp3	1.12652e-16	-0.117302	0.566	0.673	2.68327e-12	NS
Tspan13	1.15464e-16	0.135134	0.594	0.603	2.75024e-12	NS
Klf13	1.15859e-16	-0.100672	0.307	0.391	2.75964e-12	NS
Slf2	1.17629e-16	-0.103911	0.339	0.422	2.80179e-12	NS
Rtn4	1.20321e-16	0.119162	0.82	0.826	2.86592e-12	NS
Dnajc13	1.20759e-16	-0.14897	0.245	0.336	2.87637e-12	NS
Zfp646	1.21919e-16	-0.143333	0.214	0.302	2.904e-12	NS
Itch	1.22141e-16	-0.123194	0.558	0.665	2.90929e-12	NS
Mrpl17	1.22172e-16	0.129682	0.332	0.317	2.91001e-12	NS
Casc3	1.23213e-16	-0.139088	0.226	0.323	2.93481e-12	NS
Nrd1	1.24169e-16	-0.190815	0.308	0.414	2.95757e-12	NS
Naa15	1.25202e-16	-0.0692027	0.266	0.34	2.98219e-12	NS
Plod1	1.25826e-16	-0.0905811	0.458	0.549	2.99706e-12	NS
Dazap2	1.28181e-16	0.155383	0.524	0.514	3.05315e-12	NS
Cspp1	1.30993e-16	-0.167669	0.285	0.381	3.12013e-12	NS
Arfgef1	1.32305e-16	-0.140699	0.278	0.37	3.15138e-12	NS
Polr2g	1.3285e-16	0.0997887	0.401	0.41	3.16436e-12	NS
0610010K14Rik	1.34678e-16	0.207794	0.276	0.205	3.20789e-12	UP
Fnbp4	1.3753e-16	-0.0762847	0.184	0.25	3.27584e-12	NS
Ap2a1	1.38812e-16	-0.00168212	0.135	0.167	3.30636e-12	NS
Aif1	1.40385e-16	0.153488	0.985	0.986	3.34384e-12	NS
Ndufb11	1.40571e-16	0.157367	0.487	0.472	3.34826e-12	NS
Adam15	1.45582e-16	-0.0427078	0.461	0.528	3.46762e-12	NS
Rad23b	1.45728e-16	-0.048336	0.282	0.349	3.4711e-12	NS
Rbm33	1.48006e-16	-0.14122	0.249	0.345	3.52535e-12	NS
Tfam	1.49427e-16	-0.0356699	0.169	0.219	3.5592e-12	NS
Rnaseh2c	1.49698e-16	0.141889	0.357	0.338	3.56565e-12	NS
Tmem14c	1.50128e-16	0.195346	0.657	0.632	3.57591e-12	NS
Psmb6	1.51408e-16	0.133597	0.58	0.583	3.6064e-12	NS
Gbp9	1.52146e-16	-0.119082	0.068	0.13	3.62397e-12	NS
Brd2	1.53881e-16	-0.186102	0.422	0.541	3.66528e-12	NS
Rasgrp3	1.55787e-16	0.173448	0.704	0.689	3.71069e-12	NS
Ndfip2	1.59783e-16	0.101041	0.577	0.596	3.80586e-12	NS
Rab14	1.60621e-16	-0.139855	0.902	0.953	3.82582e-12	NS
Trim35	1.62476e-16	-0.0852008	0.292	0.373	3.87001e-12	NS
Srsf4	1.64685e-16	-0.0827558	0.158	0.219	3.92263e-12	NS
Pank3	1.64879e-16	-0.0593387	0.225	0.291	3.92724e-12	NS
Anapc5	1.71411e-16	-0.119183	0.226	0.313	4.08283e-12	NS
Stau1	1.74711e-16	-0.121428	0.285	0.374	4.16144e-12	NS
Ubash3b	1.75092e-16	0.0712306	0.535	0.572	4.17053e-12	NS
Ddx5	1.75509e-16	-0.145508	0.994	0.994	4.18044e-12	NS
Nampt	1.77391e-16	-0.131657	0.151	0.221	4.22529e-12	NS
Casp3	1.79977e-16	-0.0623678	0.216	0.281	4.28688e-12	NS
Tafazzin	1.81586e-16	-0.0760612	0.437	0.523	4.32519e-12	NS
Ndufs7	1.83827e-16	0.146992	0.515	0.507	4.37858e-12	NS
Bmf	1.88087e-16	-0.0689359	0.16	0.218	4.48004e-12	NS
Khk	1.91692e-16	0.106123	0.363	0.368	4.56592e-12	NS
Adar	1.92291e-16	-0.12752	0.099	0.168	4.58019e-12	NS
Synrg	1.93489e-16	-0.159564	0.284	0.39	4.60872e-12	NS
Zfp131	1.95115e-16	-0.078157	0.14	0.202	4.64745e-12	NS
Inip	1.97028e-16	-0.08309	0.194	0.258	4.693e-12	NS
Pik3r1	1.99097e-16	-0.128577	0.628	0.724	4.74228e-12	NS
Vmp1	2.03549e-16	0.0762536	0.372	0.388	4.84833e-12	NS
Lrrfip2	2.04371e-16	-0.122146	0.152	0.232	4.86792e-12	NS
Kdm2a	2.11522e-16	-0.11917	0.416	0.514	5.03825e-12	NS
Pkib	2.12156e-16	0.233738	0.283	0.208	5.05334e-12	UP
Ice1	2.15704e-16	-0.123693	0.214	0.297	5.13784e-12	NS
Lsp1	2.16901e-16	0.182476	0.324	0.281	5.16637e-12	NS
Fnbp1	2.17681e-16	-0.176504	0.381	0.5	5.18496e-12	NS
St3gal6	2.19435e-16	0.154208	0.88	0.886	5.22672e-12	NS
Cbl	2.21337e-16	-0.167486	0.63	0.742	5.27202e-12	NS
Ago2	2.25578e-16	-0.113985	0.208	0.293	5.37304e-12	NS
Rest	2.27098e-16	-0.163878	0.232	0.318	5.40924e-12	NS
Mia3	2.31806e-16	-0.111932	0.409	0.504	5.52138e-12	NS
Sla	2.3774e-16	-0.108265	0.474	0.571	5.66272e-12	NS
Ccz1	2.41685e-16	-0.138427	0.303	0.398	5.75669e-12	NS
Ddx18	2.44208e-16	-0.150994	0.357	0.463	5.81679e-12	NS
Zfhx2	2.45889e-16	-0.0926588	0.053	0.1	5.85683e-12	NS
Fkbp1a	2.46161e-16	0.0952812	0.397	0.401	5.8633e-12	NS
Spg21	2.50106e-16	0.00846134	0.293	0.344	5.95727e-12	NS
Gapdh	2.50579e-16	0.16595	0.939	0.939	5.96853e-12	NS
Creb1	2.53037e-16	-0.144491	0.376	0.478	6.02708e-12	NS
Lamtor5	2.59488e-16	0.0959846	0.38	0.388	6.18075e-12	NS
Ckap5	2.69099e-16	-0.137966	0.223	0.308	6.40966e-12	NS
Wdr1	2.69507e-16	0.0768933	0.422	0.442	6.41938e-12	NS
Rtf2	2.73333e-16	0.0290715	0.406	0.456	6.51052e-12	NS
Eif5b	2.73369e-16	-0.131708	0.334	0.426	6.51137e-12	NS
Specc1	2.73998e-16	-0.168498	0.509	0.62	6.52635e-12	NS
Lncpint	2.75749e-16	-0.160594	0.193	0.29	6.56808e-12	NS
Mrpl20	2.83508e-16	0.122563	0.398	0.398	6.75287e-12	NS
Csnk2a2	2.85419e-16	-0.0823697	0.308	0.39	6.7984e-12	NS
Zfp710	2.99139e-16	-0.103409	0.465	0.564	7.1252e-12	NS
Lamtor2	3.01115e-16	0.0634876	0.47	0.505	7.17226e-12	NS
Wac	3.1145e-16	-0.075686	0.474	0.556	7.41842e-12	NS
Wapl	3.14388e-16	-0.174568	0.455	0.564	7.48841e-12	NS
Lman2l	3.22093e-16	-0.0834577	0.298	0.375	7.67192e-12	NS
Creld2	3.23001e-16	-0.0984658	0.186	0.256	7.69355e-12	NS
Mapkap1	3.24278e-16	-0.0868878	0.234	0.306	7.72398e-12	NS
Pdcd10	3.33622e-16	0.113273	0.547	0.555	7.94653e-12	NS
Resf1	3.35804e-16	-0.183786	0.619	0.699	7.99851e-12	NS
Chmp1b	3.35986e-16	-0.113495	0.235	0.317	8.00286e-12	NS
Myo18a	3.51897e-16	-0.1183	0.138	0.211	8.38185e-12	NS
Micos13	3.54468e-16	0.078353	0.459	0.482	8.44308e-12	NS
Cnnm3	3.54863e-16	-0.103997	0.149	0.217	8.45248e-12	NS
Mfsd14a	3.65245e-16	-0.0644623	0.259	0.328	8.69978e-12	NS
Zfp266	3.70036e-16	-0.010964	0.263	0.311	8.81388e-12	NS
Fem1c	3.71604e-16	-0.0789497	0.195	0.266	8.85125e-12	NS
Rps6ka3	3.76261e-16	-0.0725173	0.181	0.24	8.96216e-12	NS
Mrps17	3.81353e-16	0.086806	0.335	0.349	9.08345e-12	NS
Trim30b	3.86524e-16	-0.0814367	0.042	0.079	9.20663e-12	NS
Lsm10	3.93742e-16	0.0186074	0.233	0.273	9.37854e-12	NS
Eif2ak2	3.98184e-16	-0.197515	0.216	0.306	9.48434e-12	NS
Mapk8ip3	4.00663e-16	-0.0989086	0.171	0.239	9.54339e-12	NS
Rpl41	4.00898e-16	-0.130333	0.995	0.997	9.54899e-12	NS
Abracl	4.02155e-16	0.162711	0.398	0.378	9.57893e-12	NS
Spata5	4.03904e-16	-0.0823532	0.086	0.139	9.62059e-12	NS
Plcg2	4.11557e-16	-0.0587192	0.339	0.419	9.80288e-12	NS
Swi5	4.14678e-16	0.115221	0.518	0.528	9.87722e-12	NS
Stk24	4.16684e-16	-0.0930624	0.288	0.37	9.925e-12	NS
Timm44	4.1795e-16	-0.126916	0.215	0.298	9.95516e-12	NS
Tmem33	4.26532e-16	-0.084646	0.488	0.581	1.01596e-11	NS
Renbp	4.35332e-16	0.104467	0.311	0.308	1.03692e-11	NS
Apbb1ip	4.37729e-16	0.15362	0.957	0.952	1.04263e-11	NS
Sap18	4.39375e-16	0.178782	0.36	0.304	1.04655e-11	NS
BC031181	4.4405e-16	0.106116	0.45	0.46	1.05768e-11	NS
Hspa9	4.47654e-16	-0.0879395	0.237	0.313	1.06627e-11	NS
Lrba	4.50331e-16	0.160905	0.651	0.643	1.07264e-11	NS
Hadhb	4.59714e-16	0.108776	0.357	0.355	1.09499e-11	NS
Rpl22	4.60857e-16	0.153325	0.948	0.945	1.09771e-11	NS
Tars	4.78814e-16	-0.110954	0.177	0.251	1.14049e-11	NS
Eef1d	4.80913e-16	0.123139	0.704	0.716	1.14549e-11	NS
Scoc	4.89304e-16	-0.0845446	0.954	0.972	1.16547e-11	NS
Atp5b	4.93141e-16	0.124634	0.681	0.69	1.17461e-11	NS
Isg15	4.99545e-16	-0.079692	0.052	0.098	1.18987e-11	NS
Zdhhc5	5.00818e-16	0.00631652	0.229	0.271	1.1929e-11	NS
Cmtm3	5.15537e-16	0.0150104	0.335	0.379	1.22796e-11	NS
Epsti1	5.20488e-16	-0.135085	0.334	0.43	1.23975e-11	NS
Yif1b	5.29749e-16	0.142666	0.424	0.403	1.26181e-11	NS
Esd	5.32384e-16	0.164838	0.403	0.367	1.26809e-11	NS
Elf2	5.4865e-16	-0.0560904	0.411	0.495	1.30683e-11	NS
Uggt1	5.51269e-16	-0.112612	0.223	0.3	1.31307e-11	NS
Ino80d	5.57256e-16	-0.157711	0.351	0.449	1.32733e-11	NS
Pdcl3	5.57781e-16	0.122197	0.333	0.322	1.32858e-11	NS
Sypl	5.78053e-16	0.0932758	0.541	0.562	1.37686e-11	NS
Sirpa	6.03234e-16	-0.119969	0.96	0.98	1.43684e-11	NS
Zfp106	6.09892e-16	-0.098825	0.248	0.326	1.4527e-11	NS
Degs1	6.12252e-16	0.0790266	0.295	0.308	1.45832e-11	NS
Tpp1	6.22843e-16	0.144004	0.802	0.826	1.48355e-11	NS
Arih2	6.22961e-16	-0.0810241	0.149	0.21	1.48383e-11	NS
Sf3b3	6.3035e-16	0.0271822	0.331	0.379	1.50143e-11	NS
Foxk2	6.60221e-16	-0.118506	0.13	0.202	1.57258e-11	NS
Spred1	6.64528e-16	0.0812548	0.407	0.422	1.58284e-11	NS
Cpox	6.83964e-16	-0.11981	0.122	0.191	1.62913e-11	NS
Usp9x	6.83967e-16	-0.138717	0.343	0.441	1.62914e-11	NS
Pten	6.91891e-16	-0.148729	0.633	0.729	1.64802e-11	NS
Saysd1	6.9425e-16	0.158206	0.335	0.31	1.65363e-11	NS
Aggf1	7.07007e-16	-0.0910806	0.148	0.212	1.68402e-11	NS
Rtcb	7.1774e-16	0.0595225	0.342	0.368	1.70959e-11	NS
Mrpl14	7.24593e-16	0.0445844	0.249	0.271	1.72591e-11	NS
Ppp3ca	7.32334e-16	-0.143439	0.664	0.764	1.74435e-11	NS
Asxl2	7.43073e-16	-0.0592348	0.385	0.466	1.76993e-11	NS
Gm44861	7.56738e-16	-0.0845417	0.099	0.153	1.80248e-11	NS
Impact	7.61139e-16	0.178847	0.337	0.3	1.81296e-11	NS
Nob1	7.70855e-16	-0.0940319	0.09	0.148	1.8361e-11	NS
Fam174a	7.73853e-16	0.127822	0.414	0.408	1.84324e-11	NS
Rb1	7.78169e-16	-0.10604	0.288	0.371	1.85352e-11	NS
Trim5	7.78583e-16	-0.115326	0.141	0.208	1.85451e-11	NS
Tmem50b	7.78957e-16	-0.00709367	0.286	0.34	1.8554e-11	NS
Ccdc59	7.798e-16	-0.0144648	0.353	0.412	1.85741e-11	NS
Trip11	7.81474e-16	-0.194023	0.367	0.484	1.86139e-11	NS
Slfn5	8.06284e-16	-0.155071	0.04	0.09	1.92049e-11	NS
Ppm1d	8.58261e-16	-0.0614248	0.095	0.142	2.04429e-11	NS
Snx6	8.63045e-16	-0.108927	0.679	0.764	2.05569e-11	NS
Atp1b3	8.7119e-16	-0.072588	0.608	0.695	2.07509e-11	NS
Marchf5	8.79405e-16	-0.0623377	0.29	0.361	2.09465e-11	NS
Hsbp1	8.83042e-16	0.106505	0.604	0.629	2.10332e-11	NS
Ranbp10	8.92638e-16	-0.0728047	0.202	0.266	2.12618e-11	NS
Rab11fip5	9.02053e-16	-0.12243	0.148	0.225	2.1486e-11	NS
Ythdf2	9.05811e-16	0.0922078	0.446	0.465	2.15755e-11	NS
Rgs3	9.26176e-16	0.142302	0.125	0.084	2.20606e-11	NS
Ak2	9.26356e-16	0.00736741	0.339	0.389	2.20649e-11	NS
Atp6v1g1	9.27971e-16	0.103319	0.816	0.847	2.21033e-11	NS
Eif5a	9.31328e-16	0.150476	0.532	0.503	2.21833e-11	NS
Ttf1	9.39063e-16	-0.12907	0.15	0.226	2.23675e-11	NS
Tlk1	9.41877e-16	-0.134419	0.223	0.31	2.24346e-11	NS
Fads1	9.76611e-16	-0.0791774	0.169	0.227	2.32619e-11	NS
Timm10	9.85285e-16	0.117588	0.193	0.178	2.34685e-11	NS
Atp5pb	1.00048e-15	0.135047	0.717	0.72	2.38305e-11	NS
Rreb1	1.00281e-15	-0.129337	0.364	0.463	2.3886e-11	NS
Imp4	1.03938e-15	0.0509928	0.279	0.304	2.4757e-11	NS
Fzd7	1.09402e-15	0.137075	0.081	0.033	2.60585e-11	NS
Thrap3	1.09592e-15	-0.0884066	0.426	0.518	2.61036e-11	NS
Abcc5	1.11555e-15	0.0103034	0.443	0.498	2.65712e-11	NS
Golga1	1.12184e-15	-0.0818373	0.12	0.179	2.67211e-11	NS
Bank1	1.1251e-15	-0.0897764	0.304	0.381	2.67988e-11	NS
Adamts1	1.22743e-15	0.152326	0.061	0.02	2.92361e-11	NS
Polr2c	1.23161e-15	-0.00631017	0.272	0.324	2.93358e-11	NS
4931406C07Rik	1.23561e-15	0.0164141	0.342	0.388	2.9431e-11	NS
Dynll2	1.25108e-15	-0.143263	0.202	0.288	2.97994e-11	NS
Daxx	1.25708e-15	-0.0585117	0.089	0.135	2.99423e-11	NS
Ciao3	1.29407e-15	-0.0801794	0.15	0.209	3.08234e-11	NS
Zfp874b	1.33866e-15	-0.0992874	0.055	0.106	3.18855e-11	NS
Prpf6	1.33971e-15	-0.147024	0.184	0.266	3.19105e-11	NS
Exoc4	1.36307e-15	-0.0429726	0.227	0.29	3.24669e-11	NS
Aagab	1.36388e-15	-0.106501	0.203	0.274	3.24863e-11	NS
Pum1	1.36857e-15	-0.136612	0.393	0.492	3.25979e-11	NS
Rasal3	1.36929e-15	-0.0354291	0.338	0.402	3.26152e-11	NS
Clpx	1.371e-15	-0.043091	0.188	0.243	3.26558e-11	NS
9930111J21Rik2	1.37609e-15	-0.186448	0.547	0.649	3.27772e-11	NS
Nsmce4a	1.39826e-15	0.0139648	0.313	0.357	3.33053e-11	NS
Ap2a2	1.42124e-15	-0.0922987	0.213	0.284	3.38525e-11	NS
Dst	1.44167e-15	-0.138057	0.687	0.77	3.43391e-11	NS
Rps4l	1.50448e-15	0.0224945	0.277	0.309	3.58352e-11	NS
Poldip3	1.54648e-15	-0.0966839	0.265	0.348	3.68356e-11	NS
Oard1	1.54771e-15	0.138804	0.324	0.309	3.68649e-11	NS
Ppt2	1.57261e-15	0.0210555	0.229	0.258	3.74581e-11	NS
Trim25	1.60383e-15	-0.102439	0.095	0.15	3.82016e-11	NS
Gusb	1.63538e-15	0.141443	0.655	0.651	3.89532e-11	NS
Ccdc47	1.65293e-15	-0.0886029	0.467	0.548	3.93712e-11	NS
Gadd45gip1	1.67974e-15	0.0989854	0.313	0.318	4.00096e-11	NS
Grina	1.69096e-15	0.0041923	0.463	0.515	4.0277e-11	NS
Cnot1	1.69786e-15	-0.125829	0.283	0.375	4.04412e-11	NS
Trim12a	1.72316e-15	-0.0678572	0.407	0.484	4.10439e-11	NS
Slc15a4	1.74172e-15	-0.145038	0.313	0.415	4.1486e-11	NS
Cox7b	1.75133e-15	0.107673	0.554	0.571	4.1715e-11	NS
Atl3	1.75449e-15	-0.110807	0.225	0.304	4.17902e-11	NS
Sik2	1.76773e-15	-0.197735	0.178	0.278	4.21055e-11	NS
Uqcc3	1.77321e-15	0.0787131	0.312	0.316	4.22361e-11	NS
Brd7	1.79001e-15	-0.104273	0.332	0.418	4.26363e-11	NS
Commd7	1.79335e-15	0.0114151	0.398	0.448	4.27157e-11	NS
Wdr41	1.82168e-15	-0.205017	0.094	0.158	4.33907e-11	DOWN
Pcbp2	1.84217e-15	-0.0535191	0.675	0.751	4.38787e-11	NS
Slc35a5	1.85867e-15	0.0254751	0.29	0.324	4.42717e-11	NS
Khnyn	1.86065e-15	-0.103802	0.124	0.189	4.43189e-11	NS
Son	1.93398e-15	-0.144736	0.97	0.984	4.60654e-11	NS
0610030E20Rik	1.93913e-15	-0.0280717	0.27	0.328	4.61881e-11	NS
Rps10-ps1	1.96181e-15	0.161177	0.17	0.109	4.67285e-11	NS
Fcf1	2.02241e-15	0.0862433	0.255	0.257	4.81717e-11	NS
Cd151	2.02736e-15	0.0102122	0.25	0.289	4.82897e-11	NS
Ubr4	2.05384e-15	-0.0756127	0.17	0.234	4.89204e-11	NS
Sqor	2.07807e-15	0.161301	0.362	0.331	4.94976e-11	NS
Smarcad1	2.21525e-15	-0.0776022	0.282	0.358	5.27651e-11	NS
Rpl37a	2.26688e-15	-0.134993	0.995	0.996	5.39949e-11	NS
Herpud1	2.29765e-15	-0.093713	0.6	0.697	5.47277e-11	NS
Ssbp4	2.30935e-15	0.121958	0.482	0.479	5.50063e-11	NS
Ccnt1	2.32976e-15	-0.133065	0.267	0.356	5.54925e-11	NS
Ppp6c	2.33749e-15	0.0885971	0.253	0.26	5.56766e-11	NS
Txnl1	2.35623e-15	0.00362476	0.464	0.525	5.61231e-11	NS
Casp8ap2	2.35793e-15	-0.135103	0.173	0.251	5.61635e-11	NS
Kdm1a	2.4092e-15	-0.140017	0.276	0.362	5.73847e-11	NS
Phip	2.42339e-15	-0.158142	0.469	0.578	5.77227e-11	NS
Hmgb1	2.44838e-15	0.136959	0.835	0.834	5.83181e-11	NS
Prex1	2.5022e-15	-0.164502	0.562	0.673	5.95998e-11	NS
Gmpr	2.51356e-15	0.0777923	0.272	0.282	5.98705e-11	NS
Spag9	2.56967e-15	-0.154305	0.557	0.659	6.1207e-11	NS
Gopc	2.60972e-15	-0.0925928	0.16	0.227	6.21609e-11	NS
Rbm22	2.63478e-15	-0.133982	0.347	0.441	6.27577e-11	NS
Mgat5	2.64875e-15	-0.138017	0.293	0.385	6.30906e-11	NS
Prpf8	2.70807e-15	-0.108741	0.276	0.355	6.45034e-11	NS
Cetn3	2.75935e-15	0.119976	0.406	0.402	6.57251e-11	NS
Scp2	2.77347e-15	0.130955	0.442	0.435	6.60612e-11	NS
Rap1gds1	2.81094e-15	-0.145657	0.516	0.613	6.69538e-11	NS
Fis1	2.82103e-15	0.124985	0.532	0.538	6.71941e-11	NS
Top1	2.86339e-15	-0.143176	0.56	0.659	6.82031e-11	NS
Fam98a	2.93615e-15	-0.127318	0.106	0.17	6.99363e-11	NS
Ran	2.9567e-15	0.102585	0.552	0.572	7.04257e-11	NS
Jmjd6	3.00514e-15	-0.149208	0.168	0.254	7.15795e-11	NS
Top2b	3.11139e-15	-0.139504	0.325	0.421	7.41102e-11	NS
Polr2h	3.12205e-15	0.0123956	0.15	0.177	7.4364e-11	NS
Dctn3	3.13817e-15	0.0761334	0.347	0.362	7.4748e-11	NS
Txlna	3.14083e-15	-0.101575	0.214	0.292	7.48115e-11	NS
Ddx54	3.19517e-15	-0.096458	0.153	0.219	7.61058e-11	NS
Fam91a1	3.21017e-15	-0.0958597	0.571	0.665	7.64629e-11	NS
Tmem35b	3.2183e-15	0.0616512	0.102	0.107	7.66566e-11	NS
Atp2c1	3.25344e-15	-0.0761526	0.709	0.796	7.74937e-11	NS
Cysltr1	3.40242e-15	0.132412	0.583	0.59	8.10422e-11	NS
Dbnl	3.42707e-15	0.0122254	0.377	0.423	8.16294e-11	NS
Akna	3.43295e-15	-0.138928	0.309	0.402	8.17695e-11	NS
Prdx2	3.47942e-15	0.059783	0.501	0.529	8.28762e-11	NS
Sbf2	3.49504e-15	-0.114285	0.4	0.491	8.32483e-11	NS
Calu	3.53084e-15	-0.0223175	0.269	0.325	8.4101e-11	NS
Nub1	3.53184e-15	-0.132391	0.247	0.324	8.4125e-11	NS
Madd	3.55452e-15	-0.172924	0.185	0.28	8.46651e-11	NS
Tef	3.592e-15	-0.103108	0.162	0.232	8.55578e-11	NS
Eif3m	3.5993e-15	0.177133	0.447	0.413	8.57318e-11	NS
Cltb	3.6402e-15	0.0404812	0.188	0.209	8.6706e-11	NS
Cyb561a3	3.66682e-15	0.0565962	0.341	0.37	8.73401e-11	NS
Ttc14	3.68843e-15	-0.114539	0.557	0.655	8.78547e-11	NS
Cct6a	3.7549e-15	-0.103199	0.498	0.601	8.94379e-11	NS
Wasl	3.86399e-15	-0.0876359	0.21	0.281	9.20364e-11	NS
Trip12	3.99522e-15	-0.157692	0.364	0.466	9.51621e-11	NS
Tigd2	4.03137e-15	0.0744692	0.359	0.389	9.60233e-11	NS
Tpd52	4.043e-15	0.131356	0.515	0.519	9.63001e-11	NS
Ctsz	4.05616e-15	0.128962	0.999	0.998	9.66136e-11	NS
Slc35c2	4.16653e-15	0.0962951	0.33	0.335	9.92427e-11	NS
Mrps12	4.1945e-15	0.0142032	0.188	0.219	9.99087e-11	NS
Nxt1	4.24825e-15	0.0152234	0.131	0.154	1.01189e-10	NS
Zdhhc14	4.2884e-15	-0.0971961	0.128	0.192	1.02145e-10	NS
Abcg1	4.28999e-15	0.165847	0.571	0.55	1.02183e-10	NS
H2-T24	4.42305e-15	-0.0837833	0.089	0.138	1.05353e-10	NS
Rer1	4.42576e-15	0.121677	0.598	0.598	1.05417e-10	NS
Wdfy2	4.4314e-15	-0.0993631	0.263	0.338	1.05552e-10	NS
Exosc7	4.43635e-15	0.117025	0.209	0.193	1.05669e-10	NS
Rassf4	4.43728e-15	-0.132709	0.425	0.525	1.05692e-10	NS
Akirin1	4.45087e-15	-0.0394673	0.533	0.616	1.06015e-10	NS
Myc	4.46491e-15	0.20155	0.158	0.098	1.0635e-10	UP
Atp13a3	4.54353e-15	-0.0517641	0.353	0.429	1.08222e-10	NS
Dguok	4.58767e-15	0.0688986	0.451	0.48	1.09274e-10	NS
Mrps18c	4.58789e-15	0.0796923	0.288	0.301	1.09279e-10	NS
Ccdc107	4.63341e-15	0.0951958	0.311	0.316	1.10363e-10	NS
Ylpm1	4.69742e-15	-0.0612073	0.187	0.244	1.11888e-10	NS
Ncbp2	4.75533e-15	-0.0845108	0.186	0.248	1.13267e-10	NS
Vps37a	4.80527e-15	-0.126908	0.252	0.335	1.14457e-10	NS
Mgat1	4.8267e-15	0.00377491	0.432	0.482	1.14967e-10	NS
Ggh	4.87956e-15	0.122101	0.419	0.415	1.16226e-10	NS
Gm3791	4.90685e-15	0.169968	0.207	0.153	1.16876e-10	NS
Ostf1	4.90746e-15	0.101498	0.71	0.736	1.16891e-10	NS
Gpsm3	5.00344e-15	0.120427	0.527	0.527	1.19177e-10	NS
Pbx2	5.3284e-15	-0.0761865	0.206	0.273	1.26917e-10	NS
Fkbp15	5.45609e-15	-0.100879	0.382	0.472	1.29959e-10	NS
Pnpla8	5.47792e-15	-0.0826271	0.335	0.417	1.30479e-10	NS
Phb2	5.50483e-15	0.128834	0.406	0.396	1.3112e-10	NS
Ubap2l	5.6905e-15	-0.119374	0.536	0.636	1.35542e-10	NS
Trafd1	5.73907e-15	-0.0835009	0.285	0.361	1.36699e-10	NS
Crlf2	5.77561e-15	0.214286	0.331	0.28	1.37569e-10	UP
Tnf	5.81148e-15	0.149459	0.065	0.023	1.38424e-10	NS
Map4k3	5.83737e-15	-0.0208476	0.171	0.211	1.3904e-10	NS
Osgep	6.01354e-15	0.0759957	0.378	0.399	1.43237e-10	NS
Upf3b	6.05681e-15	-0.00960259	0.175	0.214	1.44267e-10	NS
Kifap3	6.08247e-15	-0.124492	0.168	0.242	1.44878e-10	NS
Smim7	6.17103e-15	0.145013	0.304	0.278	1.46988e-10	NS
Ostm1	6.40027e-15	-0.0502135	0.225	0.281	1.52448e-10	NS
Bad	6.4202e-15	0.0899242	0.182	0.18	1.52923e-10	NS
Hcfc1r1	6.52073e-15	0.0453379	0.316	0.348	1.55317e-10	NS
Eed	6.57145e-15	-0.123331	0.223	0.299	1.56525e-10	NS
Cycs	6.6707e-15	0.0609245	0.328	0.344	1.58889e-10	NS
Mrpl50	6.76568e-15	0.0147613	0.173	0.204	1.61152e-10	NS
Rab5if	6.77668e-15	0.0913449	0.478	0.489	1.61414e-10	NS
Vamp3	6.79928e-15	0.00238166	0.361	0.41	1.61952e-10	NS
Edf1	6.85667e-15	0.0879553	0.591	0.616	1.63319e-10	NS
Tm2d2	6.86551e-15	0.134889	0.429	0.412	1.6353e-10	NS
Micu1	7.02601e-15	-0.0600273	0.156	0.21	1.67353e-10	NS
Mat2b	7.05652e-15	-0.076647	0.425	0.507	1.68079e-10	NS
Atp7a	7.10584e-15	-0.0424349	0.217	0.272	1.69254e-10	NS
Mxi1	7.18562e-15	-0.123449	0.28	0.371	1.71154e-10	NS
Nrros	7.18753e-15	0.145867	0.426	0.409	1.712e-10	NS
Tmcc1	7.35824e-15	-0.039516	0.291	0.359	1.75266e-10	NS
Tmem9b	7.58142e-15	0.00481257	0.274	0.316	1.80582e-10	NS
Ccser2	7.60265e-15	-0.109362	0.062	0.117	1.81088e-10	NS
Trim30c	7.80064e-15	-0.0910487	0.037	0.078	1.85803e-10	NS
Pcnx3	8.02753e-15	-0.0168646	0.186	0.227	1.91208e-10	NS
Dpysl2	8.20144e-15	0.137202	0.637	0.631	1.9535e-10	NS
Lsm7	8.33005e-15	0.0464642	0.232	0.253	1.98413e-10	NS
Pebp1	8.47718e-15	0.0184999	0.551	0.593	2.01918e-10	NS
Brd8	8.51269e-15	-0.143758	0.313	0.405	2.02764e-10	NS
Ddx6	8.54089e-15	-0.0166971	0.707	0.778	2.03435e-10	NS
Cited2	8.62243e-15	0.2804	0.352	0.285	2.05378e-10	UP
Nup214	8.66257e-15	-0.0294088	0.228	0.278	2.06334e-10	NS
Ino80	8.70143e-15	-0.0846579	0.118	0.175	2.07259e-10	NS
Lin7c	8.73207e-15	-0.0168588	0.242	0.288	2.07989e-10	NS
Sbds	8.84011e-15	0.0270775	0.412	0.463	2.10563e-10	NS
Uqcc2	9.04438e-15	0.0666847	0.319	0.338	2.15428e-10	NS
Cep350	9.09961e-15	-0.171628	0.332	0.428	2.16744e-10	NS
Zfp639	9.12974e-15	-0.0545229	0.187	0.246	2.17461e-10	NS
Nsmce3	9.19528e-15	0.0145337	0.319	0.366	2.19022e-10	NS
Tnks	9.30279e-15	-0.130508	0.192	0.276	2.21583e-10	NS
Lamtor3	9.33176e-15	-0.00349872	0.333	0.383	2.22273e-10	NS
Dclre1c	9.45228e-15	-0.0403701	0.156	0.203	2.25144e-10	NS
Ppcdc	9.46369e-15	0.123348	0.528	0.536	2.25416e-10	NS
Sh3bp1	9.4868e-15	-0.00955596	0.25	0.298	2.25966e-10	NS
4930453N24Rik	9.58495e-15	-0.0181371	0.198	0.242	2.28304e-10	NS
Ube2d1	9.62232e-15	0.010652	0.256	0.289	2.29194e-10	NS
Arhgap4	9.70199e-15	-0.123924	0.231	0.318	2.31092e-10	NS
Psmd12	1.01688e-14	0.063495	0.425	0.452	2.4221e-10	NS
Tomm5	1.03619e-14	0.0867604	0.277	0.285	2.46809e-10	NS
Ppp1cc	1.0421e-14	0.0381618	0.328	0.355	2.48219e-10	NS
C3ar1	1.04497e-14	0.187893	0.694	0.687	2.48901e-10	NS
Zbtb44	1.05267e-14	-0.0992382	0.14	0.207	2.50736e-10	NS
Nmt2	1.0583e-14	-0.0831543	0.044	0.089	2.52077e-10	NS
Pigyl	1.06614e-14	0.0629435	0.179	0.187	2.53943e-10	NS
Commd3	1.0717e-14	0.160656	0.459	0.435	2.55268e-10	NS
Ube2n	1.07752e-14	0.0289791	0.44	0.481	2.56655e-10	NS
Cnot8	1.07854e-14	-0.0347675	0.324	0.383	2.56898e-10	NS
Ash1l	1.09039e-14	-0.139629	0.538	0.649	2.59721e-10	NS
Taf6	1.12942e-14	-0.0964876	0.117	0.175	2.69017e-10	NS
Ap4m1	1.13702e-14	-0.0914536	0.103	0.159	2.70827e-10	NS
Mdh1	1.14579e-14	0.144305	0.504	0.482	2.72915e-10	NS
Stambp	1.14604e-14	0.196571	0.26	0.209	2.72975e-10	NS
Rnps1	1.14813e-14	0.0192453	0.341	0.378	2.73472e-10	NS
Dusp7	1.15969e-14	0.168527	0.55	0.525	2.76226e-10	NS
Chka	1.16913e-14	-0.135752	0.175	0.246	2.78476e-10	NS
Rexo2	1.21418e-14	0.0100932	0.337	0.387	2.89205e-10	NS
Ints6l	1.21656e-14	0.169394	0.612	0.598	2.89772e-10	NS
Slc7a7	1.22029e-14	0.0810292	0.398	0.415	2.90662e-10	NS
Stub1	1.22626e-14	0.125762	0.322	0.304	2.92083e-10	NS
3110056K07Rik	1.23865e-14	-0.0475748	0.119	0.166	2.95034e-10	NS
Epb41l3	1.25609e-14	-0.0795434	0.16	0.218	2.99187e-10	NS
Tmem86a	1.26077e-14	0.141335	0.658	0.651	3.00303e-10	NS
Exoc6b	1.26254e-14	-0.113036	0.186	0.26	3.00723e-10	NS
Hnrnpd	1.26568e-14	0.095807	0.551	0.572	3.01473e-10	NS
Dhx58	1.29381e-14	-0.0898723	0.052	0.098	3.08172e-10	NS
Commd4	1.29598e-14	0.121247	0.289	0.276	3.0869e-10	NS
Cdc42se1	1.31651e-14	-0.0503877	0.352	0.424	3.13579e-10	NS
Ahsa1	1.31787e-14	-0.137973	0.309	0.406	3.13903e-10	NS
2410004B18Rik	1.3484e-14	-0.0367668	0.154	0.203	3.21176e-10	NS
Cmas	1.35603e-14	0.144754	0.305	0.29	3.22992e-10	NS
Ankrd12	1.39142e-14	-0.170137	0.295	0.387	3.31423e-10	NS
Slc25a45	1.39333e-14	0.0211324	0.248	0.285	3.31877e-10	NS
Rprd2	1.42059e-14	-0.102959	0.25	0.329	3.38369e-10	NS
Brd4	1.42161e-14	-0.109665	0.368	0.456	3.38613e-10	NS
Trim30d	1.43199e-14	-0.152122	0.29	0.38	3.41086e-10	NS
Umps	1.44709e-14	-0.0451145	0.119	0.164	3.44682e-10	NS
Rps6kb1	1.47194e-14	-0.109644	0.268	0.349	3.506e-10	NS
Eny2	1.48039e-14	0.0860145	0.285	0.295	3.52613e-10	NS
Tmem87b	1.50337e-14	-0.129685	0.249	0.332	3.58089e-10	NS
Nsd3	1.51695e-14	-0.128439	0.45	0.549	3.61323e-10	NS
Garnl3	1.51995e-14	0.052228	0.314	0.336	3.62038e-10	NS
Cnih4	1.52711e-14	0.095808	0.515	0.531	3.63742e-10	NS
Rlf	1.56637e-14	-0.0390906	0.325	0.391	3.73094e-10	NS
Rps5	1.60577e-14	0.162185	0.973	0.975	3.82479e-10	NS
Suds3	1.61184e-14	-0.0935369	0.125	0.186	3.83923e-10	NS
Stab1	1.62052e-14	-0.149155	0.532	0.616	3.85993e-10	NS
Tcirg1	1.64492e-14	0.0434297	0.391	0.423	3.91803e-10	NS
Wdcp	1.64738e-14	-0.0902475	0.067	0.116	3.92389e-10	NS
Cxcl16	1.66978e-14	-0.0577708	0.278	0.347	3.97725e-10	NS
C1qbp	1.68433e-14	0.130206	0.417	0.41	4.01189e-10	NS
Trim56	1.69104e-14	-0.143577	0.167	0.24	4.02789e-10	NS
Pcmt1	1.70284e-14	-0.0270077	0.399	0.47	4.05599e-10	NS
Cryl1	1.70644e-14	0.143097	0.405	0.392	4.06457e-10	NS
Tmem115	1.70772e-14	-0.0530933	0.173	0.225	4.06763e-10	NS
Dram2	1.7086e-14	0.126863	0.467	0.464	4.06972e-10	NS
Slc16a6	1.71755e-14	0.136614	0.613	0.606	4.09102e-10	NS
Zc3h14	1.72109e-14	-0.0923696	0.261	0.337	4.09946e-10	NS
Eif3b	1.76748e-14	-0.0309671	0.201	0.248	4.20996e-10	NS
Isyna1	1.76821e-14	0.106805	0.203	0.191	4.21169e-10	NS
Cdc42bpb	1.76917e-14	-0.143502	0.087	0.156	4.21398e-10	NS
Fam168a	1.82406e-14	-0.0576202	0.315	0.386	4.34474e-10	NS
Setd5	1.82503e-14	-0.05457	0.46	0.537	4.34703e-10	NS
2210016F16Rik	1.85786e-14	0.0470474	0.26	0.282	4.42523e-10	NS
Tspan31	1.86516e-14	0.0375205	0.451	0.489	4.44262e-10	NS
Epc1	1.86634e-14	-0.0220948	0.303	0.357	4.44545e-10	NS
Yif1a	1.87092e-14	0.0987154	0.29	0.29	4.45633e-10	NS
Ncor1	1.89006e-14	-0.162671	0.559	0.657	4.50195e-10	NS
G6pc3	1.91191e-14	0.0877591	0.225	0.221	4.55397e-10	NS
Ranbp1	1.92193e-14	0.0937661	0.451	0.458	4.57784e-10	NS
Ciao2a	1.92566e-14	0.113911	0.323	0.319	4.58673e-10	NS
Gm15500	1.92768e-14	0.130557	0.122	0.07	4.59154e-10	NS
Zranb2	1.94875e-14	-0.0462472	0.501	0.573	4.64173e-10	NS
Ube4a	1.96322e-14	-0.0459371	0.234	0.289	4.67619e-10	NS
Ddx46	2.00052e-14	-0.0714066	0.235	0.303	4.76503e-10	NS
Tbca	2.01048e-14	0.100192	0.547	0.569	4.78875e-10	NS
Dctn2	2.01408e-14	0.0779814	0.473	0.498	4.79734e-10	NS
Ddx23	2.1071e-14	-0.0564801	0.22	0.283	5.01891e-10	NS
Lsm4	2.11066e-14	0.128624	0.267	0.246	5.02739e-10	NS
Senp6	2.12711e-14	-0.135215	0.436	0.525	5.06657e-10	NS
Zfp319	2.12777e-14	-0.00623584	0.062	0.084	5.06813e-10	NS
Zeb2	2.14023e-14	-0.22647	0.903	0.946	5.09783e-10	DOWN
Rnf115	2.14686e-14	0.0256546	0.255	0.283	5.11361e-10	NS
Timm23	2.17405e-14	0.101372	0.347	0.343	5.17838e-10	NS
Fuca2	2.20344e-14	0.111645	0.409	0.41	5.24837e-10	NS
Gatad2b	2.21938e-14	-0.110965	0.392	0.491	5.28634e-10	NS
Derl2	2.2195e-14	0.117	0.482	0.479	5.28664e-10	NS
Cln8	2.24339e-14	0.1671	0.364	0.333	5.34353e-10	NS
Nolc1	2.27337e-14	-0.0660673	0.189	0.25	5.41494e-10	NS
Uqcrh	2.30838e-14	0.130774	0.762	0.78	5.49833e-10	NS
Zfyve16	2.35728e-14	-0.139682	0.181	0.266	5.6148e-10	NS
Pabpc1	2.3747e-14	-0.142296	0.698	0.779	5.6563e-10	NS
Cul2	2.40381e-14	-0.0676697	0.144	0.196	5.72565e-10	NS
Mien1	2.42256e-14	0.14208	0.273	0.248	5.7703e-10	NS
Ddx50	2.42433e-14	-0.0945391	0.432	0.523	5.77452e-10	NS
Suco	2.46049e-14	-0.106584	0.188	0.257	5.86064e-10	NS
Gsdmd	2.4672e-14	0.0750338	0.336	0.348	5.87663e-10	NS
Drap1	2.50875e-14	0.105843	0.497	0.505	5.9756e-10	NS
Hmg20b	2.51319e-14	-0.0903887	0.278	0.359	5.98616e-10	NS
Bri3	2.51789e-14	0.118002	0.861	0.875	5.99736e-10	NS
Pip4k2b	2.52357e-14	-0.114417	0.112	0.177	6.01089e-10	NS
Sos1	2.52376e-14	-0.070207	0.128	0.179	6.01134e-10	NS
Diablo	2.52804e-14	-0.028346	0.226	0.277	6.02155e-10	NS
Manbal	2.53585e-14	0.0466987	0.207	0.223	6.04015e-10	NS
Stx7	2.54874e-14	0.0866567	0.699	0.717	6.07083e-10	NS
Rasa4	2.57388e-14	0.137131	0.289	0.257	6.13071e-10	NS
H2ac20	2.57659e-14	-0.118071	0.073	0.135	6.13718e-10	NS
Snx5	2.57678e-14	-0.113851	0.859	0.911	6.13763e-10	NS
Cggbp1	2.59235e-14	-0.164325	0.531	0.631	6.17471e-10	NS
Tpd52l2	2.70375e-14	0.0557837	0.323	0.347	6.44006e-10	NS
Zfp629	2.74845e-14	-0.0468046	0.073	0.11	6.54654e-10	NS
Tmem135	2.75393e-14	0.0991095	0.505	0.517	6.55958e-10	NS
Prxl2b	2.75846e-14	0.117269	0.248	0.239	6.57037e-10	NS
Med21	2.80254e-14	0.114338	0.254	0.255	6.67538e-10	NS
Reps1	2.80535e-14	-0.0651708	0.101	0.149	6.68206e-10	NS
Rnf7	2.84811e-14	0.0483669	0.591	0.634	6.78391e-10	NS
Tmem128	3.0048e-14	0.169547	0.411	0.369	7.15713e-10	NS
Fer	3.06666e-14	-0.0250374	0.198	0.24	7.30448e-10	NS
Zfp68	3.09203e-14	-0.075701	0.209	0.274	7.36491e-10	NS
Prox1	3.12541e-14	-0.113009	0.096	0.156	7.44441e-10	NS
Ndufs4	3.13619e-14	0.0887586	0.311	0.316	7.47008e-10	NS
Fam53b	3.13682e-14	-0.132415	0.25	0.341	7.47159e-10	NS
Thoc1	3.18494e-14	-0.140515	0.254	0.343	7.58621e-10	NS
Rtn4rl1	3.19341e-14	-0.0638494	0.404	0.474	7.60639e-10	NS
Tmem203	3.20335e-14	0.126698	0.161	0.133	7.63005e-10	NS
Rbis	3.25071e-14	-0.0722077	0.125	0.176	7.74287e-10	NS
Atf7	3.32865e-14	-0.0304232	0.248	0.302	7.92852e-10	NS
Srsf6	3.33501e-14	0.0266554	0.51	0.557	7.94367e-10	NS
Aurkaip1	3.34482e-14	0.124335	0.32	0.295	7.96703e-10	NS
Ccnq	3.37407e-14	0.16849	0.203	0.151	8.03671e-10	NS
Dnajc1	3.37766e-14	-0.10834	0.346	0.435	8.04526e-10	NS
Rab24	3.37951e-14	0.130929	0.283	0.264	8.04966e-10	NS
Adgre1	3.40222e-14	-0.0736261	0.688	0.767	8.10375e-10	NS
Nhlrc3	3.46117e-14	0.0779515	0.341	0.353	8.24417e-10	NS
Tmem259	3.47287e-14	0.137949	0.21	0.176	8.27202e-10	NS
Sgk3	3.47521e-14	-0.126023	0.335	0.43	8.2776e-10	NS
Snhg1	3.54084e-14	0.178688	0.217	0.169	8.43393e-10	NS
Ap2s1	3.54359e-14	0.0596836	0.313	0.333	8.44049e-10	NS
Trim65	3.55218e-14	-0.121687	0.133	0.206	8.46093e-10	NS
Cdk9	3.56534e-14	0.0776322	0.403	0.419	8.49228e-10	NS
Parvg	3.58957e-14	-0.0322962	0.314	0.373	8.55e-10	NS
D3Ertd751e	3.65329e-14	-0.0756199	0.13	0.176	8.70176e-10	NS
Khdrbs1	3.67013e-14	0.0452751	0.531	0.574	8.74188e-10	NS
Nfam1	3.71074e-14	-0.115601	0.46	0.554	8.83862e-10	NS
Tax1bp3	3.78745e-14	0.0719759	0.242	0.251	9.02133e-10	NS
Rheb	3.84015e-14	0.104557	0.473	0.474	9.14685e-10	NS
Smdt1	3.84147e-14	0.153963	0.512	0.502	9.15e-10	NS
Npc1	3.85052e-14	0.0262042	0.579	0.63	9.17154e-10	NS
Smc1a	3.88129e-14	-0.119922	0.339	0.428	9.24485e-10	NS
Zmynd11	3.89166e-14	-0.123009	0.401	0.495	9.26955e-10	NS
Lrp5	3.89773e-14	-0.107298	0.105	0.167	9.284e-10	NS
Egln1	3.91428e-14	0.00754714	0.218	0.253	9.32342e-10	NS
Zbtb11	3.94126e-14	-0.0910033	0.146	0.204	9.38769e-10	NS
Prkab1	3.94314e-14	0.115475	0.262	0.248	9.39216e-10	NS
Capg	3.98361e-14	0.142893	0.147	0.096	9.48856e-10	NS
Dctn6	3.98817e-14	0.128626	0.216	0.192	9.49943e-10	NS
Cdc123	4.01727e-14	0.103445	0.258	0.251	9.56874e-10	NS
Bmi1	4.10229e-14	-0.111437	0.166	0.232	9.77124e-10	NS
Cnpy2	4.14392e-14	0.0727554	0.612	0.652	9.8704e-10	NS
Traf3ip3	4.19712e-14	0.0746363	0.362	0.38	9.99713e-10	NS
Mrps7	4.21029e-14	0.0022539	0.192	0.226	1.00285e-09	NS
Bcap29	4.31756e-14	0.161877	0.453	0.423	1.0284e-09	NS
Lztr1	4.43319e-14	-0.0857888	0.064	0.112	1.05594e-09	NS
Ngly1	4.45271e-14	-0.0654699	0.152	0.209	1.06059e-09	NS
Psme1	4.4805e-14	0.0832431	0.737	0.768	1.06721e-09	NS
Gm26724	4.49947e-14	-0.0873072	0.15	0.211	1.07173e-09	NS
Dzip3	4.53796e-14	-0.113534	0.104	0.165	1.0809e-09	NS
Sipa1l2	4.57166e-14	-0.115116	0.317	0.405	1.08892e-09	NS
Noc2l	4.74207e-14	-0.047061	0.2	0.252	1.12951e-09	NS
Pea15a	4.77501e-14	-0.0298594	0.293	0.346	1.13736e-09	NS
Gpaa1	4.84487e-14	0.0150879	0.188	0.214	1.154e-09	NS
Gtf2a2	4.88e-14	0.0701457	0.334	0.35	1.16237e-09	NS
Mx1	4.91575e-14	-0.0869638	0.02	0.054	1.17088e-09	NS
Tent4b	4.93533e-14	-0.0897174	0.165	0.231	1.17555e-09	NS
Nudt16l1	4.97776e-14	0.0214173	0.253	0.285	1.18565e-09	NS
Atg16l1	5.02278e-14	-0.0851392	0.126	0.18	1.19638e-09	NS
Smc3	5.07606e-14	-0.138458	0.237	0.324	1.20907e-09	NS
Orai3	5.30344e-14	-0.00998798	0.262	0.309	1.26323e-09	NS
Mfsd14b	5.41159e-14	0.0272746	0.241	0.264	1.28899e-09	NS
Cd52	5.54536e-14	0.190918	0.757	0.742	1.32085e-09	NS
Srbd1	5.67006e-14	-0.120994	0.099	0.162	1.35055e-09	NS
Npepps	5.67385e-14	-0.0797145	0.248	0.32	1.35146e-09	NS
Tlr13	5.69487e-14	0.178129	0.407	0.373	1.35646e-09	NS
Sgce	5.89809e-14	0.0875174	0.501	0.524	1.40487e-09	NS
Brox	6.02743e-14	-0.0675064	0.253	0.315	1.43567e-09	NS
Vgll4	6.0759e-14	-0.125685	0.534	0.637	1.44722e-09	NS
Zbtb33	6.12197e-14	-0.0298146	0.103	0.14	1.45819e-09	NS
Gm32849	6.14582e-14	-0.137127	0.205	0.289	1.46387e-09	NS
Chuk	6.32209e-14	-0.124549	0.203	0.283	1.50586e-09	NS
Sgpl1	6.36841e-14	-0.0696353	0.47	0.551	1.51689e-09	NS
Fermt3	6.47189e-14	-0.123508	0.778	0.85	1.54154e-09	NS
Snx27	6.48584e-14	-0.0446527	0.197	0.244	1.54486e-09	NS
Nfxl1	6.49138e-14	-0.0931983	0.196	0.265	1.54618e-09	NS
Lman1	6.60565e-14	-0.0675791	0.637	0.714	1.5734e-09	NS
Slc35b2	6.71845e-14	0.0844271	0.384	0.4	1.60027e-09	NS
Arid1a	6.72287e-14	-0.0586594	0.652	0.738	1.60132e-09	NS
Rcan1	6.80769e-14	-0.031571	0.096	0.131	1.62152e-09	NS
Btbd7	6.84255e-14	-0.123598	0.365	0.456	1.62983e-09	NS
Rab2a	6.94701e-14	0.0846051	0.663	0.688	1.65471e-09	NS
Agpat5	7.03564e-14	-0.0758048	0.185	0.248	1.67582e-09	NS
Polr2e	7.0522e-14	0.0394884	0.458	0.495	1.67976e-09	NS
Gapvd1	7.14381e-14	-0.0802362	0.367	0.445	1.70158e-09	NS
Ddrgk1	7.2388e-14	0.0809928	0.634	0.652	1.72421e-09	NS
Wdr45b	7.25327e-14	-0.101614	0.36	0.449	1.72766e-09	NS
Dnajc3	7.32701e-14	-0.130497	0.586	0.684	1.74522e-09	NS
Kxd1	7.34889e-14	0.0361875	0.269	0.301	1.75043e-09	NS
Sec61b	7.36951e-14	0.0921802	0.64	0.662	1.75534e-09	NS
Arhgap39	7.45984e-14	-0.0690588	0.291	0.365	1.77686e-09	NS
Sort1	7.47311e-14	-0.02647	0.435	0.501	1.78002e-09	NS
Rilpl1	7.48991e-14	-0.0621241	0.342	0.408	1.78402e-09	NS
Atp6v1c1	7.50947e-14	-0.0400719	0.482	0.554	1.78868e-09	NS
Sec11c	7.51861e-14	0.133812	0.798	0.814	1.79086e-09	NS
Irf5	7.58645e-14	0.0934907	0.538	0.553	1.80702e-09	NS
Ifit2	7.86315e-14	-0.133441	0.046	0.087	1.87292e-09	NS
Eif3i	7.94065e-14	0.0990574	0.399	0.396	1.89138e-09	NS
Fuca1	8.10198e-14	0.136239	0.629	0.624	1.92981e-09	NS
Dnaja2	8.16503e-14	-0.0121728	0.414	0.47	1.94483e-09	NS
Rps6ka1	8.18463e-14	-0.0762354	0.628	0.713	1.9495e-09	NS
Lgals8	8.2001e-14	-0.11588	0.335	0.421	1.95318e-09	NS
Snrnp48	8.25278e-14	-0.108692	0.383	0.478	1.96573e-09	NS
Acsl1	8.34594e-14	-0.00292316	0.212	0.247	1.98792e-09	NS
Tbcb	8.45876e-14	0.0421904	0.397	0.431	2.01479e-09	NS
Cep290	8.46115e-14	-0.0925288	0.059	0.105	2.01536e-09	NS
Coa4	8.46783e-14	-0.0252338	0.11	0.147	2.01695e-09	NS
Tomm34	8.51796e-14	0.0345183	0.248	0.279	2.02889e-09	NS
Hdgf	8.57886e-14	-0.124806	0.261	0.344	2.0434e-09	NS
Copa	8.6253e-14	-0.109415	0.473	0.566	2.05446e-09	NS
Orc4	8.70672e-14	-0.0626155	0.248	0.317	2.07385e-09	NS
Add1	8.82413e-14	-0.122997	0.306	0.391	2.10182e-09	NS
Rae1	8.88027e-14	-0.0362962	0.195	0.245	2.11519e-09	NS
Supt16	8.9034e-14	-0.101198	0.288	0.366	2.1207e-09	NS
Sar1a	8.91565e-14	-0.0339832	0.255	0.312	2.12362e-09	NS
Pdcd6	8.95697e-14	0.0500048	0.302	0.324	2.13346e-09	NS
Nek7	8.97793e-14	-0.0736346	0.525	0.616	2.13845e-09	NS
Cdk5r1	9.01103e-14	0.187015	0.333	0.299	2.14634e-09	NS
Trp53rka	9.03703e-14	-0.0946607	0.108	0.166	2.15253e-09	NS
Vps13c	9.04023e-14	-0.11784	0.228	0.3	2.15329e-09	NS
Trpm7	9.07113e-14	-0.0947684	0.288	0.371	2.16065e-09	NS
Orc2	9.13072e-14	-0.102817	0.117	0.177	2.17485e-09	NS
Meaf6	9.13285e-14	-0.0267004	0.221	0.27	2.17535e-09	NS
Acot13	9.27224e-14	0.132161	0.258	0.237	2.20855e-09	NS
Ppp1r2	9.31908e-14	0.118081	0.398	0.391	2.21971e-09	NS
Tram1	9.377e-14	0.113974	0.743	0.76	2.23351e-09	NS
Hps3	9.39227e-14	0.0786271	0.584	0.613	2.23714e-09	NS
Tsen34	9.42697e-14	0.0741947	0.345	0.361	2.24541e-09	NS
Rasa1	9.47988e-14	-0.0407664	0.34	0.406	2.25801e-09	NS
Tagln2	9.62466e-14	0.111535	0.241	0.239	2.2925e-09	NS
Gak	9.63559e-14	-0.0937547	0.23	0.302	2.2951e-09	NS
Sys1	9.64552e-14	0.0773055	0.386	0.4	2.29747e-09	NS
Hsd17b10	9.6814e-14	0.103997	0.209	0.188	2.30601e-09	NS
Ankra2	9.68348e-14	-0.0571761	0.204	0.261	2.30651e-09	NS
Smim20	9.69449e-14	0.0623842	0.2	0.204	2.30913e-09	NS
Zfp974	9.72904e-14	-0.0750293	0.072	0.12	2.31736e-09	NS
Ubap1	9.78013e-14	-0.0560043	0.136	0.183	2.32953e-09	NS
Ergic3	9.82105e-14	0.1118	0.626	0.634	2.33928e-09	NS
Tbc1d13	9.95793e-14	-0.0403742	0.068	0.101	2.37188e-09	NS
Rab6b	9.9602e-14	0.00230713	0.408	0.461	2.37242e-09	NS
Hck	1.00955e-13	-0.0600112	0.535	0.617	2.40464e-09	NS
4632415L05Rik	1.01737e-13	-0.0505985	0.114	0.155	2.42327e-09	NS
Dnajc30	1.01957e-13	0.0834443	0.21	0.207	2.42852e-09	NS
Atxn2	1.02297e-13	-0.124166	0.256	0.337	2.43661e-09	NS
Hif1an	1.03876e-13	-0.0359084	0.101	0.139	2.47423e-09	NS
Yipf1	1.04881e-13	0.0698514	0.321	0.331	2.49817e-09	NS
Wnk1	1.05402e-13	-0.138653	0.79	0.858	2.51057e-09	NS
Psma3	1.05434e-13	0.0989148	0.631	0.65	2.51134e-09	NS
Irf1	1.05922e-13	-0.03537	0.198	0.249	2.52295e-09	NS
Exog	1.06025e-13	-0.103041	0.077	0.135	2.52541e-09	NS
Cdk19	1.06678e-13	-0.0791046	0.251	0.321	2.54096e-09	NS
Gngt2	1.07484e-13	0.109217	0.715	0.741	2.56015e-09	NS
Ecscr	1.07517e-13	0.173649	0.832	0.829	2.56095e-09	NS
Invs	1.07866e-13	-0.0529196	0.093	0.139	2.56925e-09	NS
Pon2	1.10119e-13	0.0887916	0.567	0.589	2.62291e-09	NS
Gm45222	1.10476e-13	-0.150984	0.224	0.308	2.63142e-09	NS
Yes1	1.10667e-13	-0.116836	0.212	0.285	2.63597e-09	NS
Pus3	1.11168e-13	-0.0639146	0.063	0.103	2.64792e-09	NS
Cct7	1.11582e-13	-0.100859	0.409	0.497	2.65776e-09	NS
Strn	1.11645e-13	-0.0768826	0.123	0.178	2.65928e-09	NS
Kras	1.12791e-13	-0.038451	0.318	0.375	2.68656e-09	NS
Mrpl11	1.13836e-13	0.0719162	0.25	0.258	2.71146e-09	NS
Nfic	1.16323e-13	-0.145407	0.451	0.546	2.77069e-09	NS
Dpm3	1.17471e-13	0.0536332	0.498	0.527	2.79803e-09	NS
Il10rb	1.17891e-13	-0.0716779	0.614	0.697	2.80806e-09	NS
Mtrex	1.18689e-13	-0.137132	0.188	0.262	2.82705e-09	NS
Snrnp40	1.19312e-13	0.054098	0.194	0.207	2.84189e-09	NS
Mgll	1.21984e-13	-0.00520837	0.369	0.423	2.90555e-09	NS
Mtch2	1.2229e-13	0.041963	0.339	0.371	2.91283e-09	NS
Txn1	1.2252e-13	0.140798	0.314	0.289	2.91831e-09	NS
Vamp5	1.23331e-13	0.059585	0.187	0.196	2.93761e-09	NS
Yme1l1	1.23913e-13	-0.119796	0.402	0.496	2.95148e-09	NS
Cop1	1.24924e-13	-0.0769419	0.246	0.313	2.97557e-09	NS
Aff4	1.25758e-13	-0.116466	0.348	0.432	2.99543e-09	NS
Bcap31	1.25867e-13	0.160529	0.734	0.733	2.99804e-09	NS
Trf	1.25926e-13	0.1202	0.973	0.973	2.99944e-09	NS
Otub1	1.26147e-13	0.0997817	0.278	0.275	3.00469e-09	NS
Ankrd10	1.28419e-13	-0.0299652	0.3	0.352	3.05882e-09	NS
Ubfd1	1.28664e-13	-0.139174	0.158	0.235	3.06465e-09	NS
Hikeshi	1.29984e-13	-0.0362069	0.151	0.191	3.0961e-09	NS
Naxe	1.3029e-13	0.132429	0.379	0.363	3.10337e-09	NS
Fbxo28	1.3055e-13	-0.084491	0.144	0.203	3.10958e-09	NS
Golgb1	1.31672e-13	-0.16418	0.207	0.287	3.13629e-09	NS
Trir	1.33056e-13	0.0948602	0.49	0.503	3.16926e-09	NS
Hnrnph3	1.33599e-13	-0.0885557	0.184	0.246	3.18219e-09	NS
Mrpl36	1.34305e-13	0.0220578	0.244	0.273	3.19901e-09	NS
Cwf19l2	1.35588e-13	-0.120087	0.365	0.447	3.22958e-09	NS
Ppp3cb	1.36588e-13	-0.0356849	0.328	0.382	3.2534e-09	NS
Top3b	1.37564e-13	-0.0543704	0.187	0.243	3.27665e-09	NS
Kdm3a	1.39263e-13	-0.126376	0.182	0.261	3.31711e-09	NS
Ctbp2	1.42807e-13	-0.00753549	0.231	0.271	3.40153e-09	NS
Ctcf	1.43891e-13	-0.114299	0.429	0.524	3.42735e-09	NS
Ano6	1.44767e-13	-0.0787755	0.176	0.236	3.4482e-09	NS
Ddi2	1.45024e-13	0.0381737	0.276	0.305	3.45433e-09	NS
Nudt21	1.45138e-13	0.0605486	0.201	0.209	3.45705e-09	NS
Fkbp8	1.45914e-13	0.039959	0.352	0.385	3.47552e-09	NS
Psmb7	1.46228e-13	0.131477	0.311	0.284	3.483e-09	NS
Mier1	1.48189e-13	-0.108054	0.502	0.59	3.52972e-09	NS
Otud1	1.48642e-13	0.186893	0.225	0.178	3.5405e-09	NS
Erlin1	1.48882e-13	-0.0160019	0.139	0.179	3.54623e-09	NS
Psma6	1.48998e-13	0.104736	0.471	0.48	3.54898e-09	NS
Rbbp9	1.49741e-13	-0.080567	0.15	0.207	3.56669e-09	NS
Aars	1.5113e-13	-0.0212479	0.31	0.357	3.59978e-09	NS
Vti1a	1.51169e-13	-0.0817207	0.133	0.19	3.60069e-09	NS
Bloc1s4	1.52899e-13	-0.011373	0.152	0.188	3.64189e-09	NS
Clcc1	1.55402e-13	-0.0918091	0.253	0.322	3.70152e-09	NS
Ttc4	1.57514e-13	-0.0421822	0.189	0.233	3.75182e-09	NS
Galnt12	1.60578e-13	-0.10679	0.233	0.306	3.8248e-09	NS
Akt1	1.60666e-13	-0.0827579	0.276	0.347	3.82689e-09	NS
Exoc2	1.61495e-13	-0.0801318	0.149	0.207	3.84664e-09	NS
Ltbr	1.64129e-13	0.100995	0.165	0.144	3.90939e-09	NS
Vdac3	1.64185e-13	0.089792	0.459	0.474	3.91072e-09	NS
Acp2	1.6541e-13	-0.0392545	0.615	0.688	3.93991e-09	NS
Tspan3	1.664e-13	-0.00802063	0.483	0.542	3.96348e-09	NS
Zfp518a	1.67586e-13	-0.058806	0.235	0.296	3.99174e-09	NS
Tor2a	1.69035e-13	0.0460945	0.289	0.314	4.02625e-09	NS
Ubl3	1.70079e-13	0.0216813	0.689	0.748	4.0511e-09	NS
Cmtm8	1.72169e-13	0.0771772	0.224	0.229	4.10089e-09	NS
Heatr1	1.73497e-13	-0.120249	0.12	0.185	4.13251e-09	NS
Sav1	1.74728e-13	-0.0359717	0.138	0.184	4.16185e-09	NS
Virma	1.76591e-13	-0.0412245	0.16	0.204	4.20621e-09	NS
Syncrip	1.77151e-13	-0.0210463	0.411	0.473	4.21956e-09	NS
Vps54	1.78373e-13	-0.0841512	0.169	0.236	4.24866e-09	NS
Specc1l	1.78399e-13	-0.0968834	0.127	0.19	4.24929e-09	NS
Slc40a1	1.78627e-13	-0.177167	0.559	0.651	4.25472e-09	NS
Gm50196	1.79347e-13	-0.0571671	0.068	0.102	4.27187e-09	NS
Rhoh	1.8233e-13	0.136565	0.828	0.845	4.34291e-09	NS
Nagpa	1.83132e-13	-0.00377388	0.344	0.395	4.36202e-09	NS
Wls	1.83386e-13	-0.0302294	0.531	0.6	4.36807e-09	NS
Mapk8	1.84057e-13	-0.0634722	0.126	0.177	4.38405e-09	NS
Dmtf1	1.84206e-13	-0.0670741	0.347	0.419	4.38761e-09	NS
0610012G03Rik	1.85443e-13	0.100222	0.32	0.32	4.41708e-09	NS
Tbpl1	1.90105e-13	0.108063	0.25	0.242	4.5281e-09	NS
Bscl2	1.90464e-13	0.0296908	0.297	0.329	4.53667e-09	NS
Tm2d1	1.91481e-13	0.149894	0.385	0.348	4.5609e-09	NS
Dhps	1.916e-13	0.0607677	0.232	0.244	4.56371e-09	NS
Mrps24	1.93098e-13	0.0718697	0.351	0.373	4.5994e-09	NS
Sqstm1	1.9378e-13	-0.0757835	0.376	0.452	4.61565e-09	NS
Uvrag	1.94939e-13	-0.131588	0.307	0.391	4.64324e-09	NS
Dcp2	1.9599e-13	-0.114045	0.161	0.228	4.66828e-09	NS
Rad21	2.01597e-13	-0.0503714	0.316	0.381	4.80185e-09	NS
Rpgrip1l	2.02155e-13	-0.0829333	0.035	0.073	4.81513e-09	NS
Hfe	2.02534e-13	-0.0124068	0.408	0.472	4.82416e-09	NS
Clptm1l	2.0372e-13	-0.037927	0.395	0.46	4.8524e-09	NS
Setdb1	2.05162e-13	-0.0979058	0.212	0.288	4.88675e-09	NS
Rbfa	2.07232e-13	0.0797059	0.246	0.248	4.93606e-09	NS
Mrps15	2.09185e-13	0.0760879	0.355	0.374	4.98258e-09	NS
Tm9sf3	2.10027e-13	-0.123829	0.8	0.861	5.00262e-09	NS
Dicer1	2.1192e-13	-0.0605592	0.252	0.317	5.04772e-09	NS
Hes6	2.13692e-13	0.0802305	0.133	0.121	5.08994e-09	NS
Cklf	2.14117e-13	0.0413792	0.458	0.506	5.10005e-09	NS
Mpeg1	2.14907e-13	-0.158605	0.951	0.973	5.11887e-09	NS
Ppil3	2.14921e-13	0.0622475	0.147	0.15	5.11919e-09	NS
Tbck	2.159e-13	-0.0221406	0.204	0.25	5.14252e-09	NS
Capn3	2.18146e-13	-0.138301	0.32	0.416	5.19602e-09	NS
Mtss1	2.18326e-13	-0.0885793	0.295	0.371	5.20031e-09	NS
S100a13	2.18677e-13	0.0917653	0.262	0.26	5.20868e-09	NS
Tmem131l	2.19582e-13	-0.0639036	0.244	0.313	5.23023e-09	NS
Dnajb11	2.22602e-13	-0.0350806	0.513	0.582	5.30215e-09	NS
Gsap	2.23032e-13	-0.0790843	0.23	0.299	5.31239e-09	NS
Asxl1	2.23997e-13	-0.113433	0.22	0.297	5.33539e-09	NS
Elof1	2.24004e-13	0.0250118	0.218	0.243	5.33555e-09	NS
Puf60	2.24544e-13	0.0218383	0.342	0.377	5.34841e-09	NS
Cox6a1	2.24612e-13	0.111422	0.431	0.428	5.35004e-09	NS
Ppp1r9b	2.24742e-13	-0.123571	0.157	0.226	5.35313e-09	NS
Borcs7	2.25256e-13	0.159734	0.203	0.168	5.36537e-09	NS
Tmem106b	2.25766e-13	-0.0703547	0.383	0.459	5.37752e-09	NS
Tut4	2.266e-13	-0.160694	0.38	0.473	5.3974e-09	NS
Suz12	2.31831e-13	-0.0352032	0.25	0.304	5.52198e-09	NS
Phf12	2.32895e-13	-0.0425133	0.208	0.265	5.54734e-09	NS
Crnkl1	2.33294e-13	-0.0848064	0.197	0.261	5.55683e-09	NS
Ywhag	2.3425e-13	-0.0377147	0.294	0.354	5.5796e-09	NS
Glyr1	2.35686e-13	-0.0399243	0.334	0.403	5.61381e-09	NS
Zyg11b	2.36835e-13	-0.0761948	0.274	0.343	5.64116e-09	NS
Slc23a2	2.37494e-13	0.105998	0.286	0.279	5.65688e-09	NS
Tor1a	2.40976e-13	0.0376974	0.325	0.353	5.73981e-09	NS
Rab21	2.42219e-13	0.0299935	0.388	0.425	5.76941e-09	NS
Anp32e	2.45056e-13	-0.0454889	0.286	0.349	5.83699e-09	NS
Rps7	2.46693e-13	0.15274	0.944	0.944	5.87598e-09	NS
Fbxl5	2.4855e-13	-0.0375371	0.277	0.336	5.92021e-09	NS
Ube3a	2.48604e-13	-0.0949117	0.555	0.641	5.92151e-09	NS
Ttc8	2.48974e-13	0.00545331	0.091	0.11	5.93032e-09	NS
Ddost	2.49177e-13	0.100246	0.645	0.669	5.93515e-09	NS
Ankib1	2.50972e-13	-0.123326	0.17	0.244	5.9779e-09	NS
Mast3	2.53519e-13	-0.0641879	0.235	0.298	6.03856e-09	NS
Sf3b5	2.58744e-13	0.0279982	0.36	0.396	6.16301e-09	NS
Rbck1	2.60751e-13	0.0104126	0.185	0.215	6.21082e-09	NS
Mrpl43	2.61294e-13	0.089899	0.469	0.48	6.22376e-09	NS
Xpot	2.64801e-13	-0.0388928	0.201	0.247	6.3073e-09	NS
Glrx2	2.65209e-13	-0.0297887	0.196	0.246	6.31701e-09	NS
Ptges3	2.66753e-13	-0.137734	0.531	0.632	6.35379e-09	NS
Slc38a2	2.68132e-13	-0.13188	0.573	0.666	6.38664e-09	NS
Epc2	2.68555e-13	-0.139622	0.25	0.34	6.39672e-09	NS
Zfp513	2.71252e-13	0.0245768	0.146	0.163	6.46095e-09	NS
Ubald2	2.71616e-13	0.108234	0.3	0.29	6.46963e-09	NS
Dhrs7	2.73291e-13	0.051646	0.444	0.478	6.50952e-09	NS
Hspe1	2.79816e-13	-0.165422	0.623	0.719	6.66493e-09	NS
Rsl24d1	2.86445e-13	0.12849	0.291	0.27	6.82283e-09	NS
Tbc1d22a	2.91824e-13	-0.0453808	0.157	0.204	6.95094e-09	NS
Rhobtb1	2.9191e-13	-0.121409	0.233	0.312	6.95301e-09	NS
Pdcd6ip	2.94388e-13	-0.0993722	0.351	0.435	7.01202e-09	NS
Vps13a	2.94524e-13	-0.140575	0.143	0.214	7.01526e-09	NS
Dnajc5	2.95482e-13	-0.0885831	0.375	0.459	7.03809e-09	NS
Trp53inp1	2.95553e-13	-0.107942	0.09	0.147	7.03977e-09	NS
Ube2h	2.95623e-13	0.00172123	0.389	0.441	7.04143e-09	NS
Ntpcr	2.98896e-13	0.127337	0.673	0.682	7.1194e-09	NS
Aff1	2.99359e-13	-0.0980543	0.185	0.255	7.13042e-09	NS
Nr2c2	3.01832e-13	-0.0150601	0.248	0.293	7.18933e-09	NS
Nek6	3.02316e-13	-0.0385407	0.314	0.372	7.20086e-09	NS
Xpo1	3.08359e-13	-0.114982	0.142	0.209	7.3448e-09	NS
Rps16-ps2	3.08412e-13	0.0898321	0.06	0.022	7.34606e-09	NS
Arhgef2	3.17636e-13	-0.0942625	0.346	0.427	7.56577e-09	NS
Rbm39	3.2237e-13	-0.140193	0.937	0.965	7.67854e-09	NS
Ugcg	3.23648e-13	-0.0566148	0.194	0.253	7.70897e-09	NS
Crtc3	3.26947e-13	-0.105755	0.165	0.237	7.78755e-09	NS
Psmb5	3.30458e-13	0.0883214	0.417	0.422	7.87118e-09	NS
Kdm7a	3.37133e-13	-0.135858	0.375	0.465	8.03016e-09	NS
Ralgps2	3.37762e-13	-0.106458	0.299	0.38	8.04515e-09	NS
Spsb3	3.39643e-13	-0.039243	0.104	0.14	8.08994e-09	NS
Prpf39	3.41431e-13	-0.139323	0.334	0.426	8.13254e-09	NS
Zfp644	3.44696e-13	-0.0585808	0.522	0.602	8.21032e-09	NS
Jkamp	3.45154e-13	0.0752949	0.316	0.329	8.22123e-09	NS
Ube2z	3.48666e-13	-0.0560043	0.186	0.243	8.30488e-09	NS
Cdkn1b	3.50959e-13	-0.151311	0.343	0.45	8.35949e-09	NS
Fip1l1	3.53155e-13	-0.115011	0.329	0.41	8.41181e-09	NS
Cdc42se2	3.54444e-13	-0.0586024	0.267	0.336	8.44251e-09	NS
Tppp	3.54503e-13	-0.103145	0.132	0.196	8.44391e-09	NS
Zfp385a	3.56425e-13	-0.0325191	0.246	0.294	8.48968e-09	NS
Zfp746	3.56533e-13	-0.0425002	0.118	0.16	8.49227e-09	NS
Ccdc88b	3.60456e-13	-0.0857602	0.184	0.252	8.58571e-09	NS
Rps15a	3.61488e-13	0.133187	0.993	0.991	8.61028e-09	NS
Gm10033	3.62066e-13	-0.0266511	0.218	0.267	8.62405e-09	NS
Galnt2	3.66886e-13	-0.0703325	0.189	0.248	8.73885e-09	NS
Nsfl1c	3.70041e-13	0.0185688	0.3	0.334	8.81401e-09	NS
Tnfaip8	3.70238e-13	0.0675421	0.547	0.586	8.81869e-09	NS
Smarca5	3.73507e-13	-0.0848787	0.422	0.503	8.89656e-09	NS
Avl9	3.74189e-13	0.00615735	0.32	0.361	8.91281e-09	NS
Gm43462	3.80389e-13	0.126605	0.293	0.278	9.06048e-09	NS
Ppig	3.82185e-13	-0.0546234	0.344	0.409	9.10326e-09	NS
Ap3s1	3.84832e-13	0.0386588	0.17	0.188	9.1663e-09	NS
Selenoh	3.85078e-13	0.103753	0.144	0.124	9.17216e-09	NS
Oga	3.87293e-13	-0.100415	0.263	0.337	9.22494e-09	NS
Actl6a	3.89101e-13	0.00114059	0.274	0.317	9.26799e-09	NS
Prpsap1	3.96051e-13	0.0208343	0.224	0.253	9.43353e-09	NS
Galnt11	4.00011e-13	-0.000153018	0.357	0.402	9.52787e-09	NS
Smim11	4.00765e-13	0.0314664	0.297	0.323	9.54583e-09	NS
Cisd2	4.02982e-13	-0.0147874	0.455	0.518	9.59864e-09	NS
Rnf187	4.03094e-13	-0.021758	0.299	0.35	9.6013e-09	NS
Lpcat3	4.08538e-13	0.125277	0.555	0.557	9.73097e-09	NS
Slc12a9	4.11422e-13	0.0381532	0.403	0.445	9.79966e-09	NS
Psmg4	4.16855e-13	0.067441	0.199	0.209	9.92906e-09	NS
Ssu72	4.22193e-13	0.0956309	0.503	0.525	1.00562e-08	NS
Mrps10	4.29957e-13	0.000621859	0.186	0.222	1.02412e-08	NS
Stat6	4.33576e-13	-0.095127	0.271	0.351	1.03274e-08	NS
Nup88	4.37621e-13	-0.105795	0.263	0.336	1.04237e-08	NS
Tsc1	4.39948e-13	-0.0745163	0.102	0.15	1.04791e-08	NS
Arrb1	4.54952e-13	-0.0805387	0.144	0.202	1.08365e-08	NS
Kbtbd2	4.5577e-13	-0.0837991	0.286	0.361	1.0856e-08	NS
Ppp6r3	4.56183e-13	-0.0650502	0.319	0.396	1.08658e-08	NS
Arap3	4.58763e-13	0.113111	0.37	0.36	1.09273e-08	NS
Rragc	4.5934e-13	-0.00261835	0.314	0.357	1.0941e-08	NS
Scn1b	4.60115e-13	0.0992671	0.423	0.426	1.09595e-08	NS
Il13ra1	4.61331e-13	-0.0150565	0.391	0.448	1.09884e-08	NS
Pds5a	4.62887e-13	-0.0967479	0.335	0.418	1.10255e-08	NS
Srsf10	4.64671e-13	-0.0206592	0.493	0.555	1.1068e-08	NS
Fyco1	4.66841e-13	0.0187648	0.231	0.261	1.11197e-08	NS
Atp5e	4.67394e-13	0.0664549	0.717	0.748	1.11329e-08	NS
Cic	4.74868e-13	-0.0329223	0.231	0.28	1.13109e-08	NS
Yipf4	4.88544e-13	0.0979943	0.507	0.508	1.16366e-08	NS
Gm10790	4.93325e-13	0.165757	0.501	0.474	1.17505e-08	NS
B230354K17Rik	4.99274e-13	-0.0747504	0.069	0.114	1.18922e-08	NS
Hcfc1	4.99501e-13	-0.0937512	0.243	0.321	1.18976e-08	NS
Txndc17	5.08155e-13	0.108304	0.388	0.382	1.21037e-08	NS
Med12l	5.16784e-13	0.138274	0.277	0.262	1.23093e-08	NS
Sumf2	5.18118e-13	0.0387403	0.138	0.15	1.23411e-08	NS
Pnkd	5.18485e-13	0.0584143	0.281	0.295	1.23498e-08	NS
Med12	5.21033e-13	-0.0548175	0.065	0.103	1.24105e-08	NS
Tmx1	5.21509e-13	-0.027938	0.337	0.393	1.24218e-08	NS
Nucb1	5.33498e-13	-0.0583177	0.483	0.558	1.27074e-08	NS
Lamtor4	5.37725e-13	0.143699	0.733	0.736	1.28081e-08	NS
Echs1	5.46839e-13	0.0526079	0.355	0.389	1.30252e-08	NS
Man1c1	5.50603e-13	-0.0646457	0.418	0.488	1.31148e-08	NS
Scaf11	5.5159e-13	-0.121495	0.637	0.72	1.31383e-08	NS
Ube2w	5.57031e-13	0.0828197	0.289	0.291	1.32679e-08	NS
Atp5c1	5.57405e-13	0.142265	0.639	0.621	1.32768e-08	NS
Mthfs	5.57814e-13	-0.0201894	0.214	0.256	1.32866e-08	NS
Pgam1	5.61263e-13	0.012616	0.472	0.527	1.33687e-08	NS
Rab7	5.62895e-13	-0.0666688	0.518	0.601	1.34076e-08	NS
2510039O18Rik	5.64795e-13	0.00645271	0.268	0.302	1.34529e-08	NS
Uqcrc1	5.65203e-13	0.0322315	0.329	0.356	1.34626e-08	NS
Tmx4	5.6714e-13	0.111639	0.518	0.548	1.35087e-08	NS
Flii	5.7423e-13	-0.117785	0.223	0.302	1.36776e-08	NS
Cope	5.79448e-13	0.0665071	0.455	0.48	1.38019e-08	NS
Gmpr2	5.86618e-13	0.0985539	0.356	0.355	1.39727e-08	NS
Cib1	5.88302e-13	0.0678977	0.329	0.345	1.40128e-08	NS
Nfkb1	5.90424e-13	-0.0775805	0.513	0.595	1.40633e-08	NS
Ncapd3	6.03026e-13	-0.0489943	0.114	0.156	1.43635e-08	NS
Prkcsh	6.03831e-13	-0.0197845	0.254	0.299	1.43827e-08	NS
Pex2	6.13853e-13	0.0757945	0.38	0.392	1.46214e-08	NS
Slc25a4	6.18304e-13	0.095378	0.568	0.583	1.47274e-08	NS
2610008E11Rik	6.19467e-13	-0.0704783	0.117	0.166	1.47551e-08	NS
Emc7	6.20268e-13	0.0844433	0.646	0.664	1.47742e-08	NS
Scfd1	6.22831e-13	0.00465582	0.329	0.368	1.48352e-08	NS
Dtx3	6.29107e-13	-0.00490791	0.119	0.144	1.49847e-08	NS
Cyb561d2	6.31619e-13	0.0858121	0.206	0.197	1.50445e-08	NS
Serf2	6.32469e-13	0.152204	0.756	0.738	1.50648e-08	NS
Fmnl2	6.33064e-13	-0.0953419	0.109	0.167	1.50789e-08	NS
Ankfy1	6.33553e-13	-0.0766861	0.306	0.378	1.50906e-08	NS
Dag1	6.45502e-13	-0.0770248	0.174	0.234	1.53752e-08	NS
Clcn4	6.47041e-13	-0.0763762	0.418	0.49	1.54119e-08	NS
Ttc1	6.51695e-13	-0.00610604	0.241	0.282	1.55227e-08	NS
Zfp770	6.58197e-13	-0.0399995	0.201	0.254	1.56776e-08	NS
Kansl1l	6.60901e-13	-0.085035	0.222	0.292	1.5742e-08	NS
Tnfsf13b	6.60981e-13	0.134774	0.197	0.159	1.57439e-08	NS
Tnrc18	6.68894e-13	-0.14287	0.273	0.361	1.59324e-08	NS
Rab1a	6.69253e-13	0.110634	0.489	0.493	1.59409e-08	NS
Actn4	6.69757e-13	-0.0896657	0.167	0.227	1.59529e-08	NS
Ccdc124	6.6999e-13	0.0254837	0.207	0.231	1.59585e-08	NS
Ptbp1	6.71504e-13	0.0951832	0.31	0.306	1.59945e-08	NS
Rps6-ps4	6.77028e-13	0.097522	0.072	0.035	1.61261e-08	NS
Galk2	6.95463e-13	0.0747894	0.181	0.177	1.65652e-08	NS
Tmem109	7.14396e-13	0.0977089	0.306	0.303	1.70162e-08	NS
Uhrf2	7.14923e-13	-0.0745711	0.344	0.419	1.70287e-08	NS
Atat1	7.16988e-13	-0.0869681	0.115	0.17	1.70779e-08	NS
Tcf25	7.22219e-13	-0.0114643	0.547	0.613	1.72025e-08	NS
Krcc1	7.29647e-13	0.149701	0.552	0.539	1.73795e-08	NS
Pik3cg	7.32652e-13	0.0901094	0.553	0.573	1.7451e-08	NS
Trpm4	7.33236e-13	0.100419	0.142	0.123	1.74649e-08	NS
Fam3c	7.38394e-13	0.037488	0.37	0.406	1.75878e-08	NS
Fibp	7.38761e-13	0.0837672	0.295	0.298	1.75965e-08	NS
Dok1	7.45835e-13	0.106079	0.323	0.33	1.7765e-08	NS
Pot1b	7.53568e-13	-0.0852533	0.139	0.202	1.79492e-08	NS
Layn	7.60996e-13	-0.0614796	0.067	0.107	1.81262e-08	NS
D5Ertd579e	7.6195e-13	-0.0927717	0.212	0.281	1.81489e-08	NS
Ift20	7.65376e-13	0.0227907	0.349	0.389	1.82305e-08	NS
Pi4k2a	7.78743e-13	-0.0683185	0.228	0.281	1.85489e-08	NS
Pwwp2a	7.80297e-13	-0.09407	0.592	0.685	1.85859e-08	NS
Vav2	7.83399e-13	-0.0455371	0.202	0.255	1.86598e-08	NS
Odf2	7.8671e-13	-0.084658	0.165	0.225	1.87386e-08	NS
Ubn2	8.1265e-13	-0.0821092	0.481	0.561	1.93565e-08	NS
Snd1	8.14866e-13	-0.0828411	0.166	0.228	1.94093e-08	NS
Cenpx	8.3106e-13	0.12954	0.339	0.322	1.9795e-08	NS
Atp5o.1	8.35754e-13	0.101749	0.448	0.45	1.99068e-08	NS
Slc25a27	8.37848e-13	-0.0699865	0.039	0.077	1.99567e-08	NS
Ube2j2	8.41379e-13	-0.00478961	0.233	0.274	2.00408e-08	NS
Ormdl2	8.42588e-13	0.0921326	0.351	0.364	2.00696e-08	NS
Ganab	8.43966e-13	-0.0358114	0.234	0.282	2.01024e-08	NS
Kif2a	8.44042e-13	-0.0538902	0.185	0.237	2.01042e-08	NS
Stim1	8.58195e-13	-0.053794	0.234	0.29	2.04413e-08	NS
Fam193a	8.7828e-13	-0.13654	0.279	0.368	2.09198e-08	NS
Atp6v1e1	8.92196e-13	0.0345831	0.557	0.594	2.12512e-08	NS
Srd5a3	9.14161e-13	0.066396	0.252	0.26	2.17744e-08	NS
Slc39a13	9.18715e-13	-0.0603187	0.096	0.141	2.18829e-08	NS
Nectin4	9.21227e-13	-0.0579342	0.142	0.189	2.19427e-08	NS
Mgat2	9.22697e-13	-0.0211279	0.471	0.532	2.19777e-08	NS
Calhm2	9.25736e-13	-0.0729137	0.247	0.313	2.20501e-08	NS
Ethe1	9.27532e-13	-0.0167581	0.109	0.142	2.20929e-08	NS
Erich1	9.33787e-13	-0.0442098	0.111	0.154	2.22419e-08	NS
Pi4ka	9.34198e-13	-0.0418366	0.084	0.117	2.22517e-08	NS
Rab11fip2	9.3875e-13	-0.0715321	0.249	0.312	2.23601e-08	NS
Tmem222	9.39331e-13	0.132731	0.227	0.194	2.23739e-08	NS
Pdia4	9.39624e-13	-0.127695	0.425	0.511	2.23809e-08	NS
M6pr	9.41657e-13	-0.0592917	0.584	0.668	2.24293e-08	NS
Gsg1	9.45385e-13	0.118552	0.173	0.152	2.25181e-08	NS
Ptk2b	9.47135e-13	-0.0250577	0.273	0.324	2.25598e-08	NS
Rnh1	9.54751e-13	0.0956878	0.432	0.431	2.27412e-08	NS
Polr3f	9.5675e-13	-0.0904876	0.215	0.285	2.27888e-08	NS
Uchl3	9.72427e-13	0.0121417	0.232	0.268	2.31622e-08	NS
Mtpn	9.75222e-13	0.0520528	0.418	0.447	2.32288e-08	NS
Lmf1	9.79693e-13	0.017076	0.161	0.182	2.33353e-08	NS
AU020206	9.89232e-13	0.110166	0.402	0.405	2.35625e-08	NS
Taf5	9.94119e-13	-0.0673042	0.044	0.084	2.36789e-08	NS
Ppard	9.95768e-13	-0.0664521	0.179	0.239	2.37182e-08	NS
Srp68	9.98446e-13	-0.117649	0.17	0.242	2.3782e-08	NS
Ubr5	9.99043e-13	-0.138038	0.241	0.317	2.37962e-08	NS
Aak1	1.00655e-12	-0.096986	0.181	0.247	2.3975e-08	NS
Mrps18b	1.00737e-12	0.0753154	0.192	0.184	2.39947e-08	NS
Ctnnbip1	1.01281e-12	0.099629	0.223	0.212	2.41242e-08	NS
Uspl1	1.02051e-12	-0.0698864	0.154	0.206	2.43075e-08	NS
Cnot4	1.02472e-12	-0.0689339	0.425	0.506	2.44079e-08	NS
Sorl1	1.03098e-12	-0.112333	0.187	0.255	2.45569e-08	NS
Zfp950	1.03715e-12	-0.0611079	0.324	0.389	2.4704e-08	NS
Adcy7	1.03957e-12	0.0373861	0.32	0.354	2.47616e-08	NS
Ccnl2	1.04977e-12	-0.0316937	0.362	0.419	2.50044e-08	NS
Btk	1.05171e-12	-0.0897122	0.456	0.535	2.50506e-08	NS
Lrrc47	1.05627e-12	-0.0689482	0.088	0.134	2.51592e-08	NS
Zfp652	1.06016e-12	-0.102733	0.629	0.721	2.5252e-08	NS
Sgta	1.06194e-12	-0.0553824	0.204	0.256	2.52943e-08	NS
Dctpp1	1.06429e-12	0.0714489	0.268	0.281	2.53504e-08	NS
Tcf7l2	1.06465e-12	-0.115194	0.425	0.504	2.53589e-08	NS
Tlk2	1.07199e-12	-0.115075	0.147	0.215	2.55338e-08	NS
Sptssa	1.08008e-12	0.0366375	0.497	0.534	2.57264e-08	NS
Slc5a3	1.09234e-12	-0.119883	0.072	0.127	2.60183e-08	NS
Tbc1d15	1.09719e-12	0.00613312	0.305	0.347	2.61339e-08	NS
Mdm4	1.0978e-12	-0.122394	0.444	0.54	2.61484e-08	NS
Mgme1	1.12559e-12	-0.0798257	0.169	0.228	2.68104e-08	NS
Ube2q2	1.13384e-12	-0.111505	0.178	0.253	2.7007e-08	NS
Leprot	1.14019e-12	0.101803	0.585	0.605	2.71582e-08	NS
Tsg101	1.14304e-12	0.0448973	0.372	0.403	2.7226e-08	NS
Tspan14	1.14861e-12	-0.0219138	0.477	0.539	2.73587e-08	NS
Borcs6	1.15426e-12	-0.0410571	0.198	0.25	2.74933e-08	NS
Ndufb7	1.17142e-12	0.118737	0.531	0.527	2.79021e-08	NS
Sppl3	1.17249e-12	0.0225611	0.314	0.352	2.79275e-08	NS
Snrpc	1.17471e-12	0.0772719	0.364	0.377	2.79805e-08	NS
Bid	1.18248e-12	0.00657501	0.187	0.217	2.81654e-08	NS
Psmc5	1.18307e-12	-0.0276247	0.349	0.406	2.81794e-08	NS
Rpp14	1.18533e-12	-0.0165995	0.12	0.151	2.82335e-08	NS
Papss1	1.1885e-12	0.0992487	0.5	0.518	2.83088e-08	NS
Tmed4	1.19182e-12	-0.0187705	0.317	0.369	2.83879e-08	NS
Erlin2	1.22888e-12	-0.0138363	0.234	0.276	2.92707e-08	NS
Snapc5	1.2441e-12	0.0888218	0.254	0.259	2.96333e-08	NS
Cdk11b	1.2512e-12	-0.0721779	0.316	0.391	2.98023e-08	NS
Mdm2	1.25697e-12	-0.091199	0.213	0.283	2.99399e-08	NS
Prr12	1.26041e-12	-0.0987726	0.121	0.18	3.00216e-08	NS
Bst2	1.27259e-12	-0.199367	0.491	0.566	3.03119e-08	NS
Cndp2	1.27691e-12	0.017919	0.455	0.504	3.04148e-08	NS
Arpp19	1.27881e-12	0.00535617	0.545	0.6	3.04599e-08	NS
Glg1	1.28086e-12	-0.141021	0.389	0.48	3.05087e-08	NS
Npat	1.28468e-12	-0.0321913	0.134	0.174	3.05998e-08	NS
Dock2	1.2872e-12	-0.151564	0.643	0.732	3.06597e-08	NS
Tcp1	1.30384e-12	0.0221623	0.327	0.36	3.10561e-08	NS
Mrps23	1.3166e-12	-0.0146144	0.16	0.195	3.136e-08	NS
[truncated: 6,961 more rows]

## Sheet: microglia_APOE2vsAPOE3
gene	p_val	avg_log2FC	pct.1	pct.2	p_val_adj	diffexpressed
Mir6236	7.06158e-134	-0.467445	0.891	0.963	1.682e-129	DOWN
Ifi27l2a	4.13081e-122	-1.02795	0.163	0.433	9.83917e-118	DOWN
H2-D1	3.50976e-108	-0.662323	0.823	0.926	8.35989e-104	DOWN
H2-K1	5.4261e-101	-0.641756	0.873	0.937	1.29244e-96	DOWN
Rn18s-rs5	6.86779e-98	-0.202227	1	1	1.63584e-93	DOWN
Rps29	3.26222e-95	0.281445	1	1	7.77027e-91	UP
Rps28	1.50105e-92	0.382293	0.943	0.908	3.57535e-88	UP
Actb	4.76554e-84	0.187951	1	1	1.13511e-79	NS
mt-Nd3	1.00076e-74	0.447047	0.461	0.304	2.3837e-70	UP
P4ha1	1.1179e-71	-0.3398	0.825	0.913	2.66273e-67	DOWN
B2m	2.65321e-71	-0.36793	0.986	0.997	6.31969e-67	DOWN
Rpl38	1.31662e-67	0.336768	0.904	0.86	3.13607e-63	UP
Ttr	2.30235e-67	0.332235	0.18	0.05	5.48397e-63	UP
Lgals3bp	4.33038e-59	-0.504026	0.419	0.606	1.03145e-54	DOWN
Hbb-bs	1.70222e-58	-1.05615	0.027	0.124	4.05452e-54	DOWN
H2-Q7	2.80237e-58	-0.416884	0.071	0.213	6.67496e-54	DOWN
Ubb	3.32615e-58	0.318814	0.902	0.869	7.92256e-54	UP
Rpl35	1.58462e-42	0.283271	0.887	0.848	3.77441e-38	UP
Ifi204	3.3361e-42	-0.275752	0.059	0.165	7.94625e-38	DOWN
H2-Q6	1.1016e-40	-0.209077	0.032	0.115	2.6239e-36	DOWN
Slfn2	3.557e-39	-0.410689	0.25	0.413	8.47242e-35	DOWN
Ifitm3	1.34725e-38	-0.468392	0.134	0.267	3.20901e-34	DOWN
Gpr183	1.98292e-37	0.350326	0.802	0.726	4.72312e-33	UP
Hspa8	7.34187e-34	-0.120441	0.925	0.951	1.74876e-29	NS
Tmem176b	1.68884e-33	0.357158	0.798	0.715	4.02264e-29	UP
Eps8l1	4.90112e-33	-0.132969	0.006	0.061	1.1674e-28	NS
Ly6e	4.20552e-32	-0.252526	0.975	0.99	1.00171e-27	DOWN
Rps27	5.462e-31	0.200873	0.988	0.982	1.30099e-26	UP
Rplp0	7.27789e-31	0.235543	0.943	0.924	1.73352e-26	UP
Gm4951	8.89417e-31	-0.303317	0.062	0.165	2.1185e-26	DOWN
Hsp90ab1	1.53801e-30	-0.191617	0.935	0.963	3.6634e-26	NS
Rpl35a	1.20998e-29	0.173389	0.98	0.982	2.88206e-25	NS
Rps8	1.49286e-28	0.175822	0.986	0.985	3.55585e-24	NS
Ly6a	1.26194e-27	-0.319581	0.074	0.174	3.00582e-23	DOWN
Hba-a1	2.11651e-27	-0.661984	0.015	0.061	5.04131e-23	DOWN
Rpl37	4.13051e-27	0.153997	0.995	0.993	9.83846e-23	NS
Rpl39	1.32736e-26	0.161541	0.991	0.991	3.16164e-22	NS
Rpl6	3.82475e-26	0.175177	0.973	0.97	9.11018e-22	NS
H2-M3	5.71822e-26	-0.288225	0.344	0.476	1.36202e-21	DOWN
Hba-a2	1.45943e-25	-0.619969	0.012	0.058	3.47623e-21	DOWN
Ftl1	3.28974e-25	0.143185	0.997	0.996	7.83584e-21	NS
Abca9	4.08526e-25	-0.1626	0.865	0.92	9.73068e-21	NS
Ifit3	4.98871e-25	-0.224125	0.056	0.138	1.18826e-20	DOWN
Cfl1	1.34864e-24	0.149072	0.932	0.94	3.21232e-20	NS
Gm42826	5.06016e-24	-0.202384	0.333	0.446	1.20528e-19	DOWN
Rpl10	7.13103e-24	0.169113	0.985	0.983	1.69854e-19	NS
Sp100	1.06145e-23	-0.301428	0.145	0.259	2.52828e-19	DOWN
Dnaja1	2.29532e-23	-0.0997853	0.618	0.678	5.46721e-19	NS
Qk	2.71156e-23	-0.125488	0.989	0.992	6.45866e-19	NS
Rps21	3.16207e-23	0.134484	0.998	0.997	7.53174e-19	NS
Sh3bgrl3	2.0305e-22	0.161034	0.893	0.897	4.83644e-18	NS
Rpl7	2.36863e-22	0.169078	0.886	0.872	5.64184e-18	NS
Sirpa	5.83092e-22	-0.142188	0.96	0.98	1.38887e-17	NS
Smap2	5.23776e-21	-0.149068	0.948	0.971	1.24758e-16	NS
Rps26	8.1836e-21	0.16723	0.963	0.961	1.94925e-16	NS
Serf2	8.33317e-21	0.19197	0.769	0.738	1.98488e-16	NS
Abca1	1.33069e-20	-0.152621	0.871	0.916	3.16957e-16	NS
Hsph1	2.32841e-20	-0.123346	0.136	0.194	5.54603e-16	NS
Cyba	5.25795e-20	0.1426	0.994	0.994	1.25239e-15	NS
Trim30a	5.73421e-20	-0.257007	0.447	0.56	1.36583e-15	DOWN
Hpgd	6.55371e-20	0.297303	0.932	0.892	1.56103e-15	UP
Gm10076	3.03643e-19	0.150429	0.153	0.102	7.23246e-15	NS
Canx	3.21638e-19	-0.170923	0.916	0.95	7.66111e-15	NS
Rtp4	4.16228e-19	-0.235931	0.102	0.194	9.91413e-15	DOWN
Rbm3	4.65318e-19	0.241385	0.562	0.487	1.10834e-14	UP
Sdc3	5.30152e-19	-0.202915	0.163	0.259	1.26277e-14	DOWN
Ctsl	5.3545e-19	-0.135431	0.989	0.996	1.27539e-14	NS
Jun	6.90476e-19	0.19201	0.701	0.657	1.64465e-14	NS
C1qc	1.19304e-18	0.0675948	1	1	2.84171e-14	NS
Rpl34	1.28272e-18	0.139868	0.981	0.983	3.05531e-14	NS
Slamf9	1.46494e-18	0.212938	0.434	0.37	3.48935e-14	UP
Tmem176a	2.09807e-18	0.235201	0.595	0.538	4.99739e-14	UP
Bst2	3.08612e-18	-0.30286	0.459	0.566	7.35082e-14	DOWN
mt-Rnr1	3.33343e-18	0.185564	0.996	0.997	7.9399e-14	NS
Rps27a	1.00375e-17	0.12796	0.988	0.99	2.39084e-13	NS
Ifi209	1.32506e-17	-0.167625	0.067	0.129	3.15615e-13	NS
Parp14	1.43529e-17	-0.227167	0.348	0.447	3.41871e-13	DOWN
Pfn1	1.4815e-17	0.146347	0.96	0.955	3.52878e-13	NS
Irf9	2.02318e-17	-0.181618	0.297	0.391	4.819e-13	NS
Rps25	2.39459e-17	0.155436	0.929	0.919	5.70367e-13	NS
Itm2b	6.42847e-17	-0.097834	1	1	1.5312e-12	NS
Tsc22d4	6.61898e-17	0.18305	0.915	0.905	1.57657e-12	NS
Oasl2	2.10255e-16	-0.175231	0.042	0.101	5.00807e-12	NS
Rpl13	3.9006e-16	0.122874	0.985	0.987	9.29083e-12	NS
Gpx4	5.45903e-16	0.15067	0.381	0.34	1.30029e-11	NS
Hspa5	6.95817e-16	-0.133418	0.954	0.968	1.65737e-11	NS
Rps20	8.1416e-16	0.126996	0.983	0.981	1.93925e-11	NS
Hspa1b	9.81261e-16	-0.168953	0.197	0.255	2.33727e-11	NS
Rps6	9.99276e-16	0.140659	0.554	0.525	2.38017e-11	NS
Stat1	1.13831e-15	-0.219553	0.198	0.294	2.71133e-11	DOWN
Mrpl52	1.43312e-15	0.13644	0.741	0.72	3.41354e-11	NS
Fau	1.44365e-15	0.10457	1	1	3.43864e-11	NS
Actg1	1.49331e-15	0.100602	0.906	0.905	3.55692e-11	NS
Samd9l	1.53417e-15	-0.150295	0.02	0.064	3.65424e-11	NS
Rpl27a	1.75842e-15	0.148209	0.803	0.789	4.18838e-11	NS
Dock8	2.00022e-15	-0.0722998	0.723	0.775	4.76432e-11	NS
Usp18	2.232e-15	-0.165087	0.044	0.105	5.31639e-11	NS
Yif1b	3.17647e-15	0.110956	0.413	0.403	7.56602e-11	NS
Macf1	3.47074e-15	-0.147016	0.906	0.935	8.26695e-11	NS
Cirbp	7.29217e-15	0.115048	0.275	0.245	1.73692e-10	NS
Rnf213	8.52071e-15	-0.186252	0.18	0.264	2.02955e-10	NS
C1qb	8.93735e-15	0.0550283	1	1	2.12879e-10	NS
Pnp	1.34519e-14	0.185943	0.824	0.803	3.20411e-10	NS
Rplp2	1.44192e-14	0.107366	0.984	0.98	3.4345e-10	NS
Sec61g	1.74584e-14	0.105595	0.105	0.073	4.15842e-10	NS
Entpd1	1.92283e-14	-0.122771	0.93	0.956	4.57998e-10	NS
Mpeg1	2.3397e-14	-0.123515	0.952	0.973	5.57293e-10	NS
Xaf1	2.43557e-14	-0.192894	0.156	0.24	5.80129e-10	NS
Hsp90aa1	3.03645e-14	-0.164608	0.558	0.632	7.23252e-10	NS
Xist	3.93929e-14	-1.1595	0.321	0.696	9.38299e-10	DOWN
Samsn1	4.00784e-14	0.0971141	0.747	0.758	9.54626e-10	NS
Sub1	4.65363e-14	0.121987	0.666	0.667	1.10845e-09	NS
Zeb2os	5.65273e-14	0.114184	0.457	0.441	1.34642e-09	NS
Ndufa3	6.54386e-14	0.160077	0.524	0.476	1.55868e-09	NS
Ifi27	7.07421e-14	-0.229993	0.494	0.604	1.68501e-09	DOWN
Safb	7.0933e-14	-0.0958374	0.326	0.401	1.68955e-09	NS
Senp2	7.7144e-14	-0.109633	0.537	0.609	1.83749e-09	NS
Pmp22	8.07752e-14	0.116112	0.822	0.824	1.92398e-09	NS
Etnk1	1.63096e-13	-0.196166	0.509	0.616	3.88478e-09	NS
Rps11	1.91053e-13	0.10073	0.995	0.995	4.5507e-09	NS
Uba52	1.95488e-13	0.116321	0.265	0.239	4.65634e-09	NS
Tm9sf2	2.05388e-13	-0.132303	0.695	0.763	4.89214e-09	NS
Rpl15	2.54637e-13	0.157092	0.615	0.581	6.0652e-09	NS
Nudcd3	2.58421e-13	0.0667681	0.477	0.493	6.15532e-09	NS
Arpc2	4.35105e-13	0.113126	0.945	0.945	1.03638e-08	NS
Fchsd2	4.72036e-13	-0.127793	0.709	0.761	1.12434e-08	NS
Atp5mpl	5.00226e-13	0.127309	0.528	0.514	1.19149e-08	NS
Ppp6r3	5.10135e-13	-0.0623638	0.332	0.396	1.21509e-08	NS
Gpx1	5.49796e-13	0.0435394	0.614	0.633	1.30956e-08	NS
Vdac2	5.73515e-13	0.1067	0.819	0.828	1.36606e-08	NS
Xrn1	6.1326e-13	-0.0983812	0.404	0.487	1.46072e-08	NS
Eno1	6.62055e-13	0.174625	0.532	0.481	1.57695e-08	NS
Rps16	8.07936e-13	0.0896706	0.99	0.991	1.92442e-08	NS
Hspa1a	8.98301e-13	-0.233037	0.168	0.213	2.13966e-08	DOWN
Shisa5	9.31279e-13	-0.175959	0.483	0.584	2.21821e-08	NS
Epb41l2	1.18231e-12	-0.106863	0.973	0.983	2.81614e-08	NS
Jund	1.34565e-12	0.141476	0.759	0.73	3.20521e-08	NS
Ctsb	1.46124e-12	-0.140281	0.998	0.999	3.48052e-08	NS
Rpl37a	1.54703e-12	0.0888952	0.997	0.996	3.68488e-08	NS
Mt1	1.57123e-12	0.0433806	0.449	0.465	3.74252e-08	NS
Erbin	1.59678e-12	-0.0864922	0.42	0.494	3.80337e-08	NS
Acap2	1.88136e-12	-0.13915	0.609	0.694	4.4812e-08	NS
C1qbp	1.96654e-12	0.11053	0.431	0.41	4.68409e-08	NS
Atp5e	1.98026e-12	0.0857874	0.731	0.748	4.71678e-08	NS
Usp8	2.16479e-12	-0.133464	0.577	0.658	5.1563e-08	NS
Numa1	2.47704e-12	-0.120224	0.522	0.602	5.90007e-08	NS
Inka1	2.59691e-12	0.13896	0.454	0.43	6.18558e-08	NS
Tuba1b	2.71006e-12	0.152757	0.72	0.711	6.45509e-08	NS
Cox6a1	3.38648e-12	0.14435	0.462	0.428	8.06625e-08	NS
Lsm7	3.50578e-12	0.0626366	0.251	0.253	8.35042e-08	NS
Ccr5	4.01557e-12	-0.10808	0.846	0.889	9.5647e-08	NS
Rpsa	4.53291e-12	0.127992	0.908	0.899	1.07969e-07	NS
Dock4	5.92162e-12	-0.125591	0.845	0.889	1.41047e-07	NS
Hnrnpu	6.036e-12	-0.110553	0.762	0.833	1.43772e-07	NS
Dop1b	6.28707e-12	-0.144237	0.268	0.346	1.49752e-07	NS
Cd9	7.68716e-12	0.114538	0.995	0.995	1.831e-07	NS
Clic1	7.86769e-12	0.131247	0.949	0.948	1.87401e-07	NS
Psmb5	7.90119e-12	0.112132	0.441	0.422	1.88199e-07	NS
Cadm1	8.2209e-12	0.180039	0.595	0.543	1.95814e-07	NS
Chd1	8.2846e-12	-0.0976769	0.247	0.311	1.97331e-07	NS
Ddx58	9.21762e-12	-0.121209	0.17	0.239	2.19554e-07	NS
Marchf1	1.24214e-11	-0.124062	0.736	0.808	2.95866e-07	NS
Tyrobp	1.49666e-11	0.0947853	1	1	3.5649e-07	NS
Trim34a	1.5455e-11	-0.109693	0.156	0.219	3.68122e-07	NS
Dnajc7	1.68809e-11	-0.106087	0.633	0.708	4.02087e-07	NS
Sorl1	1.78642e-11	-0.133213	0.185	0.255	4.25508e-07	NS
Ppia	1.86054e-11	0.126395	0.994	0.995	4.43163e-07	NS
Erh	2.33896e-11	0.138824	0.262	0.219	5.57118e-07	NS
Serpine2	2.34813e-11	-0.118302	0.904	0.941	5.59301e-07	NS
Nmt1	2.37938e-11	0.106462	0.785	0.79	5.66744e-07	NS
Ahsa2	2.48604e-11	-0.0387016	0.148	0.185	5.9215e-07	NS
Syngr2	2.61403e-11	0.13417	0.685	0.671	6.22637e-07	NS
Fgl2	2.74269e-11	-0.117342	0.061	0.109	6.53282e-07	NS
Rnaset2a	2.88099e-11	0.097423	0.614	0.615	6.86223e-07	NS
Frmd4a	3.09921e-11	-0.0941389	0.909	0.938	7.382e-07	NS
Gbp9	3.26081e-11	-0.0949044	0.08	0.13	7.76691e-07	NS
Rpl18	3.63915e-11	0.123363	0.959	0.956	8.66809e-07	NS
Rps23	3.65881e-11	0.074535	0.946	0.959	8.71493e-07	NS
Cox7c	3.91716e-11	0.132185	0.789	0.78	9.33029e-07	NS
Rere	4.7355e-11	-0.0866298	0.428	0.496	1.12795e-06	NS
Kmt2a	4.92519e-11	-0.135123	0.462	0.525	1.17313e-06	NS
Tuba1a	5.14366e-11	0.196522	0.506	0.457	1.22517e-06	NS
Lamp1	5.25918e-11	-0.0863643	0.994	0.996	1.25268e-06	NS
Bcl2a1b	5.41061e-11	0.205188	0.7	0.66	1.28875e-06	UP
Calm2	6.22323e-11	0.145535	0.985	0.982	1.48231e-06	NS
Atp2c1	6.33611e-11	-0.0638995	0.74	0.796	1.5092e-06	NS
Gna15	7.50551e-11	-0.050236	0.701	0.758	1.78774e-06	NS
Slfn5	7.75473e-11	-0.10981	0.046	0.09	1.8471e-06	NS
Cox4i1	8.10237e-11	0.110927	0.879	0.878	1.9299e-06	NS
Zfp638	8.20462e-11	-0.089943	0.614	0.684	1.95426e-06	NS
H2bc4	8.39275e-11	-0.0991347	0.317	0.382	1.99907e-06	NS
Srsf1	8.43395e-11	-0.0638383	0.272	0.328	2.00888e-06	NS
Atp6v0e	8.46984e-11	0.0601662	0.768	0.791	2.01743e-06	NS
Cd63	9.60876e-11	0.132741	0.871	0.87	2.28871e-06	NS
Mef2a	9.68219e-11	-0.0687469	0.981	0.985	2.3062e-06	NS
Tubb2a	1.03717e-10	0.154389	0.333	0.293	2.47044e-06	NS
Gmfb	1.09033e-10	-0.0400507	0.277	0.327	2.59706e-06	NS
Ndufb1	1.18024e-10	0.137385	0.488	0.454	2.81121e-06	NS
R3hdm1	1.29742e-10	-0.136244	0.454	0.537	3.09033e-06	NS
Tor1aip2	1.2978e-10	-0.0509144	0.245	0.297	3.09124e-06	NS
Tnks2	1.30915e-10	-0.10098	0.537	0.607	3.11826e-06	NS
Atp6v0a2	1.31572e-10	-0.0870925	0.468	0.542	3.13392e-06	NS
Edem2	1.33151e-10	0.0509052	0.615	0.64	3.17153e-06	NS
Cd34	1.44708e-10	0.153909	0.488	0.444	3.44679e-06	NS
Denr	1.45267e-10	0.0858182	0.429	0.432	3.46011e-06	NS
Irf2	1.57309e-10	-0.0847953	0.722	0.789	3.74694e-06	NS
Ecscr	1.66231e-10	0.123478	0.836	0.829	3.95946e-06	NS
Syngr1	1.70211e-10	0.160947	0.884	0.873	4.05425e-06	NS
Chic2	1.75393e-10	-7.64285e-05	0.476	0.527	4.17769e-06	NS
Rmnd5a	1.79249e-10	-0.0556404	0.176	0.226	4.26954e-06	NS
Dst	1.83246e-10	-0.102782	0.693	0.77	4.36473e-06	NS
Vgll4	1.86991e-10	-0.0761252	0.572	0.637	4.45395e-06	NS
Inpp5d	1.88582e-10	-0.102843	0.917	0.946	4.49183e-06	NS
Eif4a1	1.961e-10	0.108679	0.822	0.819	4.6709e-06	NS
Cox5b	2.00648e-10	0.085701	0.589	0.589	4.77923e-06	NS
Ralb	2.01608e-10	-0.0143945	0.512	0.566	4.8021e-06	NS
Stag2	2.02338e-10	-0.100382	0.596	0.665	4.81949e-06	NS
Fem1c	2.04018e-10	-0.0567056	0.214	0.266	4.8595e-06	NS
Rhog	2.11034e-10	0.126049	0.615	0.598	5.02661e-06	NS
H2-T23	2.13918e-10	-0.1538	0.44	0.525	5.0953e-06	NS
Mertk	2.17831e-10	-0.0942758	0.889	0.928	5.18852e-06	NS
Eif1	2.30824e-10	0.0941007	0.979	0.978	5.49801e-06	NS
Cpq	2.5408e-10	-0.0743224	0.077	0.117	6.05194e-06	NS
Rpl10a	2.71245e-10	0.0931671	0.916	0.92	6.46079e-06	NS
Anxa3	2.78395e-10	0.145203	0.937	0.927	6.63109e-06	NS
Romo1	2.97154e-10	0.11217	0.454	0.441	7.07792e-06	NS
Washc4	3.12268e-10	-0.084474	0.574	0.633	7.43792e-06	NS
Slc25a3	3.47484e-10	0.137341	0.749	0.734	8.27673e-06	NS
Znfx1	3.54154e-10	-0.0964239	0.302	0.368	8.43559e-06	NS
Cyb5a	3.65135e-10	0.0641031	0.591	0.615	8.69716e-06	NS
Limd2	3.87702e-10	0.094414	0.613	0.609	9.23468e-06	NS
Cdc37l1	3.96139e-10	-0.0540874	0.334	0.395	9.43564e-06	NS
Crybb1	4.0182e-10	-0.181582	0.78	0.847	9.57096e-06	NS
Snhg3	4.16054e-10	0.0655119	0.169	0.162	9.91e-06	NS
Dpy19l4	4.34755e-10	-0.0664408	0.527	0.594	1.03554e-05	NS
Gm38055	4.40076e-10	-0.0850404	0.144	0.198	1.04822e-05	NS
Rps4x	4.48884e-10	0.0932649	0.992	0.992	1.0692e-05	NS
Axl	4.56555e-10	-0.0879663	0.022	0.054	1.08747e-05	NS
Tef	4.65461e-10	-0.0380602	0.189	0.232	1.10868e-05	NS
Rac2	4.78611e-10	0.0830174	0.459	0.458	1.14e-05	NS
Tmem50a	4.86737e-10	0.115431	0.896	0.899	1.15936e-05	NS
Mettl7a1	4.89562e-10	-0.0323248	0.281	0.323	1.16609e-05	NS
Cct6a	5.03486e-10	-0.0539078	0.538	0.601	1.19925e-05	NS
Tanc2	5.15722e-10	-0.0706531	0.887	0.927	1.2284e-05	NS
Tmem33	5.33787e-10	-0.0564121	0.519	0.581	1.27143e-05	NS
Pkig	5.4849e-10	-0.00841498	0.564	0.616	1.30645e-05	NS
Pgls	5.75125e-10	0.0972945	0.443	0.436	1.36989e-05	NS
Vps28	5.77629e-10	0.0921738	0.526	0.518	1.37585e-05	NS
Rpl41	5.89552e-10	0.0713751	0.997	0.997	1.40425e-05	NS
Ndufb10	6.15006e-10	0.0921761	0.51	0.504	1.46488e-05	NS
Snx17	6.21405e-10	0.109608	0.638	0.627	1.48012e-05	NS
Naalad2	6.35791e-10	-0.140665	0.195	0.257	1.51439e-05	NS
Sgk3	6.36018e-10	-0.028427	0.379	0.43	1.51493e-05	NS
Atp5b	6.42471e-10	0.10973	0.692	0.69	1.5303e-05	NS
Klhdc8b	6.44473e-10	0.103778	0.167	0.137	1.53507e-05	NS
Ankle2	6.44788e-10	-0.0923794	0.396	0.462	1.53582e-05	NS
Ndufs3	6.61478e-10	0.122039	0.327	0.29	1.57558e-05	NS
Zmym2	6.67346e-10	-0.0789232	0.256	0.318	1.58955e-05	NS
Slc29a3	6.73928e-10	-0.113871	0.825	0.863	1.60523e-05	NS
Prkag1	6.96573e-10	0.00594855	0.172	0.192	1.65917e-05	NS
Ly9	7.24363e-10	-0.14442	0.148	0.215	1.72536e-05	NS
Hp1bp3	7.65438e-10	-0.0388879	0.616	0.673	1.8232e-05	NS
Ndufs2	8.14104e-10	0.0615409	0.376	0.384	1.93912e-05	NS
Ppp1ca	8.56932e-10	0.114881	0.678	0.669	2.04113e-05	NS
Trim12a	8.58131e-10	-0.144094	0.396	0.484	2.04398e-05	NS
Zscan26	9.00689e-10	-0.0647464	0.347	0.407	2.14535e-05	NS
Sf3b1	9.07769e-10	-0.0795053	0.868	0.905	2.16222e-05	NS
Pdia3	9.12604e-10	-0.112568	0.969	0.981	2.17373e-05	NS
Siah1a	9.53359e-10	0.0016286	0.256	0.288	2.2708e-05	NS
Hyi	9.94511e-10	0.0824952	0.292	0.288	2.36882e-05	NS
Slc1a3	1.01289e-09	-0.24011	0.689	0.777	2.41261e-05	DOWN
Rbm6	1.02111e-09	-0.0819397	0.34	0.404	2.43218e-05	NS
Pdlim4	1.04089e-09	0.122014	0.378	0.351	2.47929e-05	NS
Timm10b	1.04648e-09	0.0517511	0.45	0.462	2.49261e-05	NS
Yipf4	1.14828e-09	-0.0166433	0.459	0.508	2.7351e-05	NS
Herc4	1.16166e-09	-0.0558049	0.265	0.316	2.76697e-05	NS
Prr14l	1.18206e-09	-0.0377358	0.189	0.231	2.81554e-05	NS
Lnpep	1.20066e-09	-0.0813891	0.614	0.685	2.85984e-05	NS
Tmem109	1.21152e-09	0.037829	0.286	0.303	2.88571e-05	NS
Ppp3ca	1.23716e-09	-0.0910703	0.697	0.764	2.94679e-05	NS
Arhgap12	1.24835e-09	-0.0704306	0.464	0.53	2.97345e-05	NS
Zfp691	1.25149e-09	0.0245156	0.258	0.279	2.98092e-05	NS
Ndufa13	1.29414e-09	0.105072	0.672	0.67	3.08252e-05	NS
Plcl2	1.35855e-09	-0.0659475	0.504	0.575	3.23592e-05	NS
mt-Nd1	1.35981e-09	0.0837584	0.981	0.986	3.23893e-05	NS
Slc35b2	1.39191e-09	0.0764174	0.402	0.4	3.31539e-05	NS
G530011O06Rik	1.42529e-09	0.0522896	0.076	0.061	3.39491e-05	NS
Ccnt2	1.4295e-09	-0.0967376	0.511	0.58	3.40494e-05	NS
Atp6v1f	1.51088e-09	0.0920404	0.688	0.694	3.59877e-05	NS
Vps35	1.52037e-09	-0.100159	0.541	0.607	3.62137e-05	NS
Itgb1	1.55573e-09	-0.10319	0.824	0.878	3.7056e-05	NS
Rnf103	1.58233e-09	-0.0273355	0.233	0.271	3.76894e-05	NS
Tgfa	1.58234e-09	-0.0530008	0.296	0.352	3.76897e-05	NS
Fam91a1	1.60721e-09	-0.065041	0.602	0.665	3.82822e-05	NS
Bin1	1.61562e-09	-0.040491	0.962	0.977	3.84824e-05	NS
Psenen	1.62622e-09	0.0930775	0.703	0.707	3.87349e-05	NS
Gm5431	1.65562e-09	-0.0679502	0.04	0.073	3.94352e-05	NS
Ppp1r9a	1.66913e-09	-0.10208	0.591	0.659	3.97571e-05	NS
Ubald2	1.67028e-09	0.0754945	0.294	0.29	3.97845e-05	NS
Rhot1	1.82527e-09	-0.087202	0.262	0.326	4.34761e-05	NS
Uqcrb	1.83621e-09	0.0961998	0.515	0.508	4.37367e-05	NS
Slc7a8	1.85063e-09	0.013424	0.698	0.74	4.40801e-05	NS
Dleu2	1.91538e-09	0.146018	0.865	0.861	4.56223e-05	NS
Pdzd8	1.93977e-09	-0.0985351	0.338	0.407	4.62033e-05	NS
Pigyl	1.94985e-09	0.0387472	0.181	0.187	4.64434e-05	NS
Tnks	2.02566e-09	-0.0718723	0.221	0.276	4.82493e-05	NS
Tmem37	2.04271e-09	0.139896	0.541	0.517	4.86553e-05	NS
P4hb	2.06779e-09	-0.0374486	0.549	0.605	4.92527e-05	NS
Atp9b	2.11263e-09	-0.0873232	0.213	0.271	5.03206e-05	NS
Wsb1	2.12318e-09	0.148863	0.625	0.595	5.0572e-05	NS
Cd81	2.19457e-09	0.0803859	0.999	0.999	5.22724e-05	NS
Ndufc2	2.20601e-09	0.0729514	0.731	0.75	5.25449e-05	NS
Stip1	2.21391e-09	-0.064036	0.251	0.296	5.27331e-05	NS
Cuta	2.22481e-09	0.123101	0.514	0.489	5.29928e-05	NS
Gas6	2.28419e-09	-0.100067	0.427	0.489	5.44072e-05	NS
Traf3ip3	2.38726e-09	0.0694888	0.372	0.38	5.68622e-05	NS
Slc35a4	2.49502e-09	-0.00494432	0.106	0.125	5.94288e-05	NS
Ankhd1	2.50656e-09	-0.0119371	0.236	0.272	5.97037e-05	NS
Chordc1	2.58223e-09	-0.060319	0.442	0.492	6.15062e-05	NS
Tomm7	2.70976e-09	0.0612033	0.626	0.64	6.45438e-05	NS
Foxk2	2.71222e-09	-0.063935	0.158	0.202	6.46023e-05	NS
Atmin	2.71503e-09	-0.0548595	0.204	0.25	6.46694e-05	NS
Fcho2	2.7371e-09	-0.0026151	0.707	0.754	6.51949e-05	NS
Herc6	2.75536e-09	-0.139902	0.182	0.244	6.56299e-05	NS
Rnf139	2.92839e-09	-0.0295105	0.213	0.253	6.97513e-05	NS
Mon2	2.93071e-09	-0.0840506	0.392	0.458	6.98066e-05	NS
Bach1	3.03771e-09	-0.0944012	0.564	0.626	7.23553e-05	NS
Gmpr	3.12667e-09	0.0973538	0.295	0.282	7.44741e-05	NS
Dad1	3.14789e-09	0.134028	0.768	0.739	7.49795e-05	NS
Dnajb1	3.23736e-09	-0.092469	0.235	0.283	7.71106e-05	NS
Irgm2	3.32287e-09	-0.0516002	0.188	0.229	7.91475e-05	NS
Mrpl44	3.36822e-09	0.0488664	0.172	0.169	8.02277e-05	NS
C3ar1	3.48678e-09	0.0564297	0.667	0.687	8.30516e-05	NS
Nrros	3.52189e-09	-0.0321903	0.359	0.409	8.3888e-05	NS
Erap1	3.53069e-09	-0.0816593	0.257	0.317	8.40975e-05	NS
Lrrfip2	3.55935e-09	0.00137636	0.21	0.232	8.47802e-05	NS
Gm21860	3.63875e-09	0.00124812	0.053	0.062	8.66713e-05	NS
Ndufv3	3.6464e-09	0.090377	0.421	0.414	8.68535e-05	NS
Ckb	3.73344e-09	0.128031	0.922	0.92	8.89269e-05	NS
Higd2a	3.88802e-09	0.0761729	0.504	0.505	9.26087e-05	NS
Sec61b	3.9664e-09	0.0933962	0.664	0.662	9.44757e-05	NS
mt-Nd5	4.02813e-09	0.0842114	0.859	0.878	9.59459e-05	NS
Eif4ebp1	4.07699e-09	0.0635774	0.193	0.186	9.71099e-05	NS
Hnrnph1	4.07907e-09	-0.126056	0.677	0.748	9.71594e-05	NS
Nek7	4.1595e-09	-8.63489e-05	0.571	0.616	9.90751e-05	NS
Tug1	4.41892e-09	0.0431697	0.404	0.424	0.000105254	NS
Spire1	4.42395e-09	-0.114866	0.414	0.484	0.000105374	NS
Sult1a1	4.50481e-09	0.088322	0.31	0.298	0.0001073	NS
Arf4	4.54107e-09	0.0547075	0.659	0.68	0.000108164	NS
Epsti1	4.54243e-09	-0.134862	0.355	0.43	0.000108196	NS
H1f2	4.59853e-09	-0.130863	0.234	0.304	0.000109532	NS
Hcls1	4.76339e-09	-0.0102843	0.533	0.579	0.000113459	NS
Ebpl	4.80362e-09	0.0193661	0.239	0.26	0.000114417	NS
Rpl36	4.9756e-09	0.0868413	0.89	0.896	0.000118514	NS
Pag1	4.99477e-09	-0.125671	0.824	0.872	0.00011897	NS
Selenop	5.00328e-09	-0.106427	0.985	0.99	0.000119173	NS
Ttc8	5.07021e-09	-0.0332875	0.082	0.11	0.000120767	NS
Rpl19	5.34877e-09	0.0809086	0.981	0.987	0.000127402	NS
Vsir	5.46285e-09	-0.0732609	0.986	0.993	0.00013012	NS
Cd2ap	5.492e-09	-0.0768426	0.765	0.821	0.000130814	NS
Map3k2	5.51538e-09	-0.0885076	0.419	0.488	0.000131371	NS
Cebpd	5.5648e-09	0.157986	0.566	0.531	0.000132548	NS
Card19	5.5947e-09	0.0950148	0.342	0.328	0.00013326	NS
Cacybp	5.63678e-09	-0.0541917	0.387	0.435	0.000134263	NS
Ost4	5.67128e-09	0.0802261	0.503	0.501	0.000135084	NS
Tmed7	5.79114e-09	-0.0909508	0.634	0.696	0.000137939	NS
Acadsb	5.97265e-09	-0.0690967	0.205	0.253	0.000142262	NS
Eif3k	6.27335e-09	0.043417	0.541	0.569	0.000149425	NS
Mfsd14a	6.30663e-09	-0.0410285	0.28	0.328	0.000150218	NS
6820431F20Rik	6.30955e-09	-0.0924625	0.624	0.689	0.000150287	NS
Lamtor3	6.34375e-09	-0.0181578	0.34	0.383	0.000151102	NS
Ikzf1	6.59595e-09	-0.0811051	0.785	0.839	0.000157109	NS
Uqcc2	6.59698e-09	0.0536452	0.332	0.338	0.000157133	NS
Uqcr10	6.79964e-09	0.0623859	0.493	0.51	0.000161961	NS
Trip12	6.80168e-09	-0.106947	0.395	0.466	0.000162009	NS
Cul1	6.80564e-09	-0.0270826	0.594	0.647	0.000162104	NS
Herc1	6.83699e-09	-0.0893737	0.363	0.431	0.00016285	NS
Chd7	7.21571e-09	-0.0706918	0.439	0.502	0.000171871	NS
Nsmce3	7.38822e-09	-0.0238629	0.322	0.366	0.00017598	NS
Ssh2	7.45555e-09	-0.0664223	0.945	0.967	0.000177584	NS
Tecr	7.48192e-09	0.0547231	0.59	0.607	0.000178212	NS
Ndufa4	7.48355e-09	0.0894238	0.777	0.786	0.000178251	NS
Gtf2i	7.59926e-09	-0.0717117	0.383	0.449	0.000181007	NS
Thoc2	7.89504e-09	-0.0881308	0.4	0.466	0.000188052	NS
Cd86	8.07647e-09	-0.0994199	0.722	0.785	0.000192373	NS
Bad	8.25549e-09	0.0890711	0.196	0.18	0.000196638	NS
Spi1	8.37462e-09	0.0901323	0.909	0.921	0.000199475	NS
Syk	8.40172e-09	-0.0703505	0.405	0.464	0.00020012	NS
Gapdh	8.51945e-09	0.0803855	0.937	0.939	0.000202925	NS
Frmd4b	8.57554e-09	-0.0992331	0.773	0.827	0.000204261	NS
Tcf25	8.65313e-09	0.0126047	0.573	0.613	0.000206109	NS
Rbm15	8.77652e-09	0.0113891	0.237	0.26	0.000209048	NS
Slc50a1	8.88776e-09	0.0636414	0.457	0.46	0.000211698	NS
Hs6st1	8.91705e-09	-0.0715165	0.36	0.42	0.000212395	NS
H2aw	9.31875e-09	-0.0710419	0.265	0.319	0.000221963	NS
Lpcat1	1.03637e-08	-0.0128967	0.345	0.387	0.000246853	NS
Rit1	1.08798e-08	0.06573	0.198	0.186	0.000259147	NS
Tbc1d5	1.09308e-08	-0.0663898	0.438	0.499	0.00026036	NS
Slc11a1	1.10804e-08	-0.0641271	0.284	0.343	0.000263923	NS
Tbc1d14	1.11697e-08	-0.10455	0.278	0.343	0.000266051	NS
Gng5	1.14057e-08	0.0822568	0.851	0.858	0.000271672	NS
Fcf1	1.14418e-08	0.0571472	0.258	0.257	0.000272532	NS
Cd300c2	1.15805e-08	0.109124	0.928	0.92	0.000275835	NS
Lgmn	1.17328e-08	0.0682919	1	1	0.000279464	NS
Cox8a	1.1843e-08	0.0991544	0.849	0.848	0.000282089	NS
Cybc1	1.19154e-08	-0.00440745	0.371	0.411	0.000283813	NS
Irak2	1.19809e-08	-0.0851576	0.32	0.386	0.000285373	NS
Mycbp2	1.20904e-08	-0.0993346	0.774	0.823	0.000287982	NS
Dtx3l	1.22843e-08	-0.105495	0.281	0.343	0.000292601	NS
Rcor1	1.29045e-08	-0.0520967	0.253	0.303	0.000307372	NS
Stk40	1.29689e-08	-0.0243862	0.133	0.159	0.000308905	NS
Fmnl3	1.3058e-08	-0.0669258	0.48	0.543	0.000311028	NS
Rpl32	1.31451e-08	0.0764612	0.977	0.978	0.000313103	NS
Sel1l	1.36171e-08	-0.0551119	0.411	0.469	0.000324346	NS
Hyou1	1.42262e-08	-0.0875226	0.175	0.228	0.000338853	NS
Srgn	1.42575e-08	0.0495559	0.68	0.702	0.000339599	NS
Nfat5	1.44091e-08	-0.077011	0.451	0.511	0.000343211	NS
9930111J21Rik2	1.45853e-08	-0.0239379	0.596	0.649	0.000347406	NS
Emp3	1.49369e-08	0.1644	0.208	0.162	0.000355781	NS
Parp12	1.50525e-08	-0.0813003	0.121	0.171	0.000358535	NS
Mrc1	1.50763e-08	-0.064977	0.037	0.064	0.000359103	NS
Ccdc50	1.50941e-08	-0.13382	0.686	0.731	0.000359526	NS
Trim5	1.51126e-08	-0.102153	0.151	0.208	0.000359966	NS
Fez2	1.54318e-08	-0.130229	0.54	0.625	0.000367569	NS
Atp5k	1.54374e-08	0.111745	0.405	0.376	0.000367704	NS
Fam193b	1.6124e-08	-0.0549714	0.144	0.182	0.000384059	NS
Lcp1	1.61585e-08	-0.132405	0.882	0.916	0.000384879	NS
Il16	1.61741e-08	-0.0571096	0.447	0.504	0.00038525	NS
Ddx60	1.62154e-08	-0.098171	0.06	0.101	0.000386235	NS
Sf3b3	1.64912e-08	0.0291564	0.356	0.379	0.000392804	NS
Fam167b	1.65518e-08	-0.0166471	0.297	0.332	0.000394247	NS
Slc25a5	1.6677e-08	0.110917	0.78	0.774	0.000397229	NS
Ywhah	1.69686e-08	-0.0701367	0.962	0.976	0.000404176	NS
Itgb2	1.70897e-08	0.0766158	0.671	0.677	0.000407059	NS
Bub3	1.70957e-08	0.0335551	0.46	0.485	0.000407203	NS
Rbm28	1.71317e-08	-0.111649	0.348	0.417	0.000408061	NS
Akap9	1.74477e-08	-0.0736547	0.55	0.604	0.000415587	NS
Rab1a	1.75208e-08	0.0254992	0.464	0.493	0.000417328	NS
Ndufb3	1.76109e-08	0.0856308	0.412	0.399	0.000419473	NS
Cln3	1.77666e-08	0.0657149	0.329	0.332	0.000423184	NS
Ptma	1.82297e-08	0.0848896	0.953	0.957	0.000434214	NS
Uqcrq	1.82424e-08	0.0872141	0.542	0.539	0.000434515	NS
Rpl17	1.83289e-08	0.0814343	0.967	0.97	0.000436577	NS
Phb2	1.8547e-08	0.0575158	0.392	0.396	0.000441771	NS
Dmtf1	1.88708e-08	-0.0536105	0.365	0.419	0.000449484	NS
Srrm1	1.88729e-08	-0.0803071	0.694	0.761	0.000449533	NS
Eea1	1.96202e-08	-0.0957299	0.212	0.264	0.000467334	NS
Ppp6r1	1.96598e-08	-0.00263194	0.298	0.33	0.000468277	NS
Ppp1r14b	1.97418e-08	0.0925511	0.689	0.69	0.000470231	NS
Gm43305	1.98301e-08	0.0838015	0.167	0.147	0.000472332	NS
Rbis	1.98978e-08	0.0713291	0.192	0.176	0.000473945	NS
Tmsb10	1.9906e-08	0.102171	0.388	0.37	0.00047414	NS
Ifit2	1.99099e-08	-0.159835	0.042	0.087	0.000474234	NS
Ptk2b	2.01403e-08	0.00362986	0.294	0.324	0.000479721	NS
Zmiz1	2.05906e-08	-0.0427117	0.736	0.789	0.000490447	NS
Ms4a6d	2.0748e-08	0.0210214	0.483	0.515	0.000494197	NS
Mir703	2.10001e-08	-0.0687247	0.119	0.165	0.000500202	NS
Tmco1	2.10287e-08	0.120357	0.765	0.751	0.000500883	NS
Vcp	2.10535e-08	0.101636	0.622	0.62	0.000501473	NS
Ythdf2	2.14245e-08	0.0737228	0.459	0.465	0.000510311	NS
Mtch2	2.15155e-08	-0.0153539	0.331	0.371	0.000512478	NS
Setdb1	2.15535e-08	0.010139	0.26	0.288	0.000513383	NS
Ptov1	2.15554e-08	0.053796	0.263	0.268	0.000513427	NS
Trpm7	2.16202e-08	-0.0381807	0.321	0.371	0.000514971	NS
Ticam2	2.16342e-08	-0.00202018	0.175	0.201	0.000515304	NS
Prdx2	2.17093e-08	0.0387053	0.504	0.529	0.000517093	NS
Eif5a	2.22051e-08	0.0929487	0.509	0.503	0.000528904	NS
Cyb561a3	2.22501e-08	-0.038987	0.32	0.37	0.000529976	NS
Trpc4ap	2.29701e-08	-0.038746	0.47	0.529	0.000547125	NS
Fkbp15	2.29927e-08	-0.0781136	0.408	0.472	0.000547662	NS
Polr3a	2.30746e-08	-0.0190221	0.14	0.166	0.000549613	NS
Scp2	2.30809e-08	0.010777	0.406	0.435	0.000549765	NS
Thap3	2.32004e-08	0.0359484	0.314	0.334	0.00055261	NS
Slc15a4	2.32915e-08	-0.0712861	0.362	0.415	0.00055478	NS
Atraid	2.35227e-08	0.118821	0.715	0.7	0.000560287	NS
Dhx58	2.43674e-08	-0.0888822	0.056	0.098	0.000580406	NS
Tm2d2	2.45922e-08	0.107725	0.436	0.412	0.000585763	NS
Gnaq	2.46453e-08	-0.0111498	0.474	0.516	0.000587025	NS
Ccdc88b	2.47389e-08	-0.0483047	0.208	0.252	0.000589256	NS
Eif4a2	2.47952e-08	-0.0959888	0.716	0.771	0.000590596	NS
Klhl6	2.53237e-08	0.077386	0.349	0.34	0.000603186	NS
I830077J02Rik	2.56585e-08	0.00555859	0.329	0.358	0.000611159	NS
Ascc3	2.59786e-08	-0.0357579	0.296	0.344	0.000618785	NS
Ndufa8	2.61171e-08	0.0574808	0.456	0.467	0.000622084	NS
Tmf1	2.72098e-08	-0.080949	0.375	0.435	0.00064811	NS
Lrch3	2.72318e-08	-0.0490766	0.27	0.316	0.000648635	NS
Srrm2	2.73405e-08	-0.0240696	0.954	0.974	0.000651223	NS
Cdk6	2.74738e-08	0.0529968	0.286	0.293	0.000654399	NS
Srsf2	2.80261e-08	0.0993878	0.74	0.736	0.000667553	NS
Atg14	2.8079e-08	-0.0720857	0.245	0.301	0.000668814	NS
Plcg2	2.81401e-08	-0.0316658	0.372	0.419	0.000670269	NS
Rps17	2.88275e-08	0.0750415	0.868	0.879	0.000686642	NS
Snx1	2.88927e-08	0.00911262	0.218	0.237	0.000688195	NS
Ulk2	2.92443e-08	-0.0792597	0.523	0.582	0.000696569	NS
Rpl8	2.92672e-08	0.094304	0.963	0.962	0.000697115	NS
Sf3b6	2.93211e-08	0.0328839	0.447	0.472	0.000698398	NS
Atp5pb	2.95173e-08	0.0492293	0.694	0.72	0.000703072	NS
Ndufs7	2.95264e-08	0.102827	0.527	0.507	0.00070329	NS
Gid8	2.97838e-08	-0.0132428	0.264	0.297	0.000709419	NS
Tmem30a	3.05283e-08	-0.0640833	0.681	0.742	0.000727153	NS
Creb1	3.05363e-08	-0.0798648	0.419	0.478	0.000727344	NS
Rreb1	3.07607e-08	-0.0179841	0.415	0.463	0.000732688	NS
Usp24	3.15509e-08	-0.0769771	0.383	0.442	0.000751511	NS
Efnb1	3.15716e-08	0.0428068	0.177	0.182	0.000752005	NS
Med29	3.16549e-08	0.0143479	0.192	0.209	0.000753987	NS
Tmem234	3.18992e-08	0.0983686	0.664	0.665	0.000759807	NS
Lyst	3.22323e-08	-0.0898136	0.268	0.328	0.00076774	NS
Anp32e	3.24271e-08	-0.0655438	0.291	0.349	0.000772382	NS
Psme1	3.24993e-08	0.0443839	0.738	0.768	0.000774101	NS
Ino80e	3.29278e-08	0.0273638	0.275	0.292	0.000784308	NS
Ubl4a	3.32767e-08	0.0620372	0.125	0.114	0.000792618	NS
Reep5	3.33359e-08	0.114833	0.76	0.753	0.000794027	NS
Ranbp2	3.34155e-08	-0.0735592	0.373	0.438	0.000795924	NS
Prex1	3.35078e-08	-0.0693181	0.616	0.673	0.000798121	NS
Ahsa1	3.38414e-08	-0.0316039	0.361	0.406	0.000806068	NS
Mat2b	3.40844e-08	-0.00503824	0.464	0.507	0.000811855	NS
Clint1	3.41616e-08	-0.0786511	0.559	0.625	0.000813695	NS
Gna12	3.42852e-08	-0.0879919	0.473	0.537	0.00081664	NS
Lst1	3.45405e-08	-0.210602	0.654	0.738	0.000822721	DOWN
Nme1	3.49173e-08	0.0723224	0.319	0.31	0.000831696	NS
Lims1	3.50006e-08	0.0828648	0.707	0.717	0.000833678	NS
Son	3.51377e-08	0.09961	0.981	0.984	0.000836945	NS
Arpc5l	3.57466e-08	0.0772232	0.462	0.462	0.000851448	NS
H2-DMa	3.59652e-08	0.163446	0.696	0.655	0.000856654	NS
Dyrk2	3.64933e-08	-0.00153356	0.337	0.377	0.000869235	NS
Herpud1	3.66312e-08	-0.0656357	0.636	0.697	0.000872518	NS
Lncpint	3.67663e-08	-0.0705436	0.241	0.29	0.000875736	NS
Far1	3.72288e-08	-0.073426	0.336	0.394	0.000886753	NS
Comtd1	3.76607e-08	0.101152	0.38	0.359	0.00089704	NS
Gm47283	3.78764e-08	-0.0891393	0.27	0.325	0.000902177	NS
Phf11d	3.80238e-08	-0.128836	0.11	0.171	0.000905689	NS
Ccnt1	3.80429e-08	-0.0398164	0.307	0.356	0.000906144	NS
mt-Co1	3.84644e-08	0.131594	0.91	0.9	0.000916184	NS
Nadk	3.85271e-08	-0.0608346	0.208	0.257	0.000917677	NS
Gatm	3.8543e-08	0.154663	0.563	0.538	0.000918056	NS
Nrm	3.87865e-08	0.116098	0.23	0.2	0.000923856	NS
Cuedc2	3.89479e-08	0.0136938	0.4	0.435	0.000927699	NS
Nsa2	3.94242e-08	0.10833	0.644	0.641	0.000939045	NS
Sppl3	4.07113e-08	-0.0354281	0.307	0.352	0.000969702	NS
Pxk	4.12565e-08	-0.0603536	0.366	0.423	0.000982689	NS
Kmt5b	4.12737e-08	-0.0643162	0.39	0.449	0.000983099	NS
Xlr	4.28571e-08	0.120233	0.423	0.404	0.00102081	NS
Gm12250	4.35512e-08	-0.0909784	0.123	0.176	0.00103734	NS
Tcn2	4.38627e-08	0.0571319	0.718	0.729	0.00104477	NS
Ubc	4.4103e-08	-0.0663138	0.967	0.982	0.00105049	NS
Psmb9	4.46469e-08	-0.106851	0.369	0.446	0.00106345	NS
Sar1a	4.54482e-08	-0.0262414	0.274	0.312	0.00108253	NS
Zmym4	4.54757e-08	-0.0998102	0.303	0.372	0.00108319	NS
Lmbrd2	4.5545e-08	-0.0480639	0.189	0.231	0.00108484	NS
Lgals9	4.55883e-08	-0.00719234	0.607	0.653	0.00108587	NS
Atp5g1	4.62567e-08	0.0827173	0.531	0.526	0.00110179	NS
Prdx1	4.80475e-08	0.0864913	0.738	0.743	0.00114444	NS
Hadhb	4.80668e-08	0.0477814	0.341	0.355	0.0011449	NS
Cops2	4.82998e-08	-0.0755107	0.236	0.291	0.00115045	NS
Hps4	4.86255e-08	-0.0566507	0.528	0.589	0.00115821	NS
Ndufs5	4.92644e-08	0.0663467	0.317	0.314	0.00117343	NS
Hspa9	4.93547e-08	-0.0509116	0.264	0.313	0.00117558	NS
Lsm1	4.95131e-08	0.0266631	0.193	0.202	0.00117935	NS
Osbpl9	5.00063e-08	-0.0342466	0.347	0.389	0.0011911	NS
Kdelr2	5.04933e-08	0.0579674	0.394	0.405	0.0012027	NS
Ext2	5.05433e-08	-0.0363584	0.246	0.288	0.00120389	NS
Lrpap1	5.05627e-08	-0.0615162	0.536	0.603	0.00120435	NS
Fbxo11	5.07177e-08	-0.0237146	0.264	0.298	0.00120805	NS
Exoc4	5.10208e-08	-0.0645365	0.239	0.29	0.00121526	NS
Cnnm3	5.11116e-08	-0.0556379	0.173	0.217	0.00121743	NS
Rpl26	5.29989e-08	0.0876969	0.871	0.874	0.00126238	NS
Ccng2	5.39608e-08	-0.0227119	0.406	0.446	0.00128529	NS
Bax	5.44094e-08	0.0780163	0.462	0.459	0.00129598	NS
Pik3cg	5.49426e-08	0.0575465	0.556	0.573	0.00130868	NS
Myh9	5.50743e-08	-0.0778354	0.57	0.634	0.00131181	NS
Gm31243	5.75768e-08	-0.075661	0.124	0.171	0.00137142	NS
Atox1	5.8137e-08	0.0843895	0.752	0.753	0.00138477	NS
Mtarc2	5.90875e-08	0.0443622	0.599	0.621	0.0014074	NS
Parp9	6.02704e-08	-0.108198	0.243	0.305	0.00143558	NS
H3f3a	6.04143e-08	0.126857	0.925	0.911	0.00143901	NS
Ep300	6.06246e-08	-0.0348071	0.64	0.687	0.00144402	NS
9530068E07Rik	6.08309e-08	-0.0105047	0.398	0.444	0.00144893	NS
Ppp1cc	6.08705e-08	0.0795475	0.363	0.355	0.00144987	NS
Eif2ak2	6.09931e-08	-0.14583	0.239	0.306	0.0014528	NS
AW549877	6.20581e-08	0.00250185	0.296	0.323	0.00147816	NS
Nisch	6.25724e-08	-0.0522209	0.537	0.593	0.00149041	NS
Nip7	6.29718e-08	0.024823	0.224	0.237	0.00149993	NS
Usp9x	6.31889e-08	-0.0616214	0.385	0.441	0.0015051	NS
Spg21	6.52268e-08	-0.0220917	0.304	0.344	0.00155364	NS
Zc3h7a	6.52451e-08	-0.0851947	0.404	0.472	0.00155407	NS
Hagh	6.52962e-08	0.0664348	0.195	0.182	0.00155529	NS
Plekhf2	6.53702e-08	0.0105619	0.409	0.442	0.00155705	NS
Itpr2	6.8922e-08	-0.102989	0.608	0.678	0.00164165	NS
Ddx5	6.99852e-08	-0.0484788	0.996	0.994	0.00166698	NS
Coro1a	7.08872e-08	0.136119	0.87	0.858	0.00168846	NS
Dusp3	7.10888e-08	0.0497147	0.205	0.211	0.00169326	NS
Ogfr	7.13463e-08	-0.102586	0.216	0.276	0.0016994	NS
Cmklr1	7.20896e-08	-0.0530428	0.338	0.387	0.0017171	NS
Klk8	7.2814e-08	0.13175	0.562	0.543	0.00173436	NS
Pik3cd	7.4119e-08	-0.0148734	0.362	0.401	0.00176544	NS
Itfg1	7.47412e-08	-0.0770473	0.265	0.324	0.00178026	NS
Gadd45gip1	7.51047e-08	0.0594841	0.317	0.318	0.00178892	NS
Dpm3	7.57247e-08	0.0655573	0.519	0.527	0.00180369	NS
Lpcat3	7.79835e-08	0.0615496	0.55	0.557	0.00185749	NS
Hypk	7.90018e-08	0.0585594	0.326	0.329	0.00188174	NS
Taf10	8.02136e-08	0.0511566	0.398	0.404	0.00191061	NS
Fundc1	8.03499e-08	-0.0105138	0.236	0.269	0.00191385	NS
Trim47	8.16816e-08	0.0900341	0.186	0.163	0.00194557	NS
Tspan7	8.18894e-08	0.071512	0.398	0.401	0.00195052	NS
Acin1	8.19637e-08	-0.0453409	0.588	0.642	0.00195229	NS
Tbc1d9	8.21909e-08	-0.0810499	0.456	0.505	0.0019577	NS
Ubap2l	8.23641e-08	-0.0334857	0.583	0.636	0.00196183	NS
Appl2	8.306e-08	-0.0275112	0.231	0.265	0.00197841	NS
Zfp518a	8.37047e-08	-0.0902037	0.238	0.296	0.00199376	NS
Arrb2	8.3765e-08	0.125403	0.66	0.641	0.0019952	NS
Vav1	8.50181e-08	0.0230201	0.49	0.515	0.00202505	NS
Dhrs7	8.51936e-08	0.0735163	0.475	0.478	0.00202923	NS
Tspan4	8.60412e-08	0.115574	0.473	0.455	0.00204942	NS
Trappc1	8.66349e-08	0.0714214	0.26	0.251	0.00206356	NS
Atp6v0a1	8.73832e-08	-0.0534499	0.445	0.501	0.00208138	NS
Eef2k	8.91289e-08	-0.0724471	0.486	0.547	0.00212296	NS
Calu	8.91974e-08	-0.0136855	0.288	0.325	0.00212459	NS
Fkbp4	8.9978e-08	-0.050784	0.341	0.389	0.00214319	NS
Api5	9.2427e-08	-0.0586732	0.311	0.361	0.00220152	NS
Xiap	9.26044e-08	-0.0622722	0.58	0.636	0.00220574	NS
Sfpq	9.26696e-08	-0.0800601	0.7	0.754	0.0022073	NS
Ap2a2	9.26752e-08	0.068661	0.28	0.284	0.00220743	NS
C5ar2	9.30653e-08	0.00388872	0.238	0.267	0.00221672	NS
Polr2l	9.34914e-08	0.074831	0.083	0.057	0.00222687	NS
Stx16	9.50994e-08	-0.0458468	0.507	0.559	0.00226517	NS
Cables1	9.55205e-08	-0.056381	0.248	0.297	0.0022752	NS
Camk1	9.60593e-08	0.11303	0.887	0.879	0.00228804	NS
Nckap1l	9.80586e-08	-0.0742183	0.66	0.707	0.00233566	NS
Tnfsf12	9.86904e-08	0.100586	0.271	0.247	0.00235071	NS
Psmd8	9.93863e-08	0.0314696	0.464	0.483	0.00236728	NS
Trappc10	1.00381e-07	-0.0555158	0.403	0.461	0.00239097	NS
Rc3h2	1.00407e-07	-0.0131551	0.335	0.373	0.00239158	NS
Pgrmc2	1.0051e-07	-0.0316547	0.285	0.324	0.00239404	NS
Ptprc	1.00725e-07	-0.0793397	0.887	0.908	0.00239917	NS
Caprin1	1.00888e-07	-0.122841	0.531	0.606	0.00240305	NS
Cdc123	1.01141e-07	0.0741948	0.256	0.251	0.00240908	NS
Gusb	1.01574e-07	0.0539151	0.638	0.651	0.00241939	NS
Map4	1.02394e-07	-0.0396814	0.385	0.432	0.00243892	NS
Nsfl1c	1.0261e-07	0.0227046	0.313	0.334	0.00244407	NS
Sbds	1.03903e-07	-0.0245376	0.415	0.463	0.00247487	NS
Slfn8	1.0531e-07	-0.158753	0.311	0.384	0.00250839	NS
Ptprj	1.06059e-07	-0.0209264	0.556	0.603	0.00252623	NS
Smad2	1.06194e-07	-0.0409767	0.297	0.342	0.00252944	NS
Slc44a2	1.06643e-07	-0.00349681	0.311	0.342	0.00254014	NS
Glrp1	1.06736e-07	0.0642666	0.215	0.205	0.00254234	NS
Kat6a	1.10304e-07	-0.0636898	0.529	0.588	0.00262734	NS
Naxe	1.10705e-07	0.0857849	0.378	0.363	0.00263688	NS
Ago1	1.1157e-07	-0.0902469	0.324	0.383	0.00265748	NS
Serpinf1	1.11782e-07	0.0890559	0.249	0.237	0.00266254	NS
Phc3	1.12243e-07	-0.0762654	0.394	0.454	0.00267352	NS
Hras	1.13094e-07	-0.0113551	0.206	0.234	0.00269378	NS
Prxl2b	1.1405e-07	-0.000551592	0.213	0.239	0.00271656	NS
Rpl13a	1.15267e-07	0.0675301	0.47	0.469	0.00274554	NS
Eif4h	1.17169e-07	-0.080933	0.46	0.528	0.00279086	NS
Sclt1	1.1745e-07	-0.0459831	0.151	0.19	0.00279754	NS
Arl10	1.21034e-07	0.0763755	0.29	0.281	0.0028829	NS
Tmem126b	1.22637e-07	-0.0505221	0.098	0.133	0.0029211	NS
Psma6	1.25564e-07	0.0536631	0.472	0.48	0.0029908	NS
Set	1.27363e-07	0.0443664	0.673	0.696	0.00303365	NS
Akap8l	1.27559e-07	-0.0683438	0.398	0.456	0.00303834	NS
Cnbp	1.2861e-07	0.032166	0.729	0.756	0.00306337	NS
Serp1	1.33079e-07	-0.0273797	0.44	0.481	0.00316981	NS
Elob	1.35911e-07	0.0970258	0.692	0.692	0.00323726	NS
Eif3e	1.36146e-07	0.00691909	0.449	0.484	0.00324287	NS
Zfp106	1.37647e-07	-0.0129858	0.287	0.326	0.00327862	NS
Zfyve27	1.38237e-07	-0.0237992	0.107	0.133	0.00329266	NS
Rmnd5b	1.42561e-07	0.0273565	0.109	0.112	0.00339566	NS
Lonp2	1.45047e-07	-0.0424279	0.208	0.249	0.00345486	NS
Tlr4	1.45284e-07	-0.0453428	0.273	0.319	0.00346052	NS
Htt	1.46974e-07	-0.0347519	0.198	0.237	0.00350078	NS
Ccdc86	1.47802e-07	-0.0601526	0.173	0.222	0.00352049	NS
Cox6b1	1.4873e-07	0.0810005	0.754	0.756	0.0035426	NS
Plcb2	1.49824e-07	-0.023651	0.193	0.226	0.00356865	NS
Tmem9b	1.4983e-07	-0.0157893	0.278	0.316	0.0035688	NS
Zfp715	1.51091e-07	-0.0234483	0.239	0.274	0.00359884	NS
Pkn2	1.52006e-07	-0.00739615	0.464	0.509	0.00362062	NS
Rnaseh2c	1.53735e-07	0.0924731	0.352	0.338	0.00366182	NS
Snw1	1.54964e-07	-0.00694766	0.432	0.471	0.00369109	NS
4930481A15Rik	1.5732e-07	-0.051889	0.08	0.112	0.00374721	NS
Cfh	1.57795e-07	-0.0965356	0.91	0.936	0.00375851	NS
Isyna1	1.62774e-07	0.0594705	0.195	0.191	0.00387711	NS
Dennd4a	1.63217e-07	-0.0272071	0.712	0.768	0.00388767	NS
Sars	1.65182e-07	0.0413648	0.379	0.395	0.00393447	NS
Fam102b	1.65869e-07	0.083509	0.78	0.794	0.00395083	NS
Sod2	1.67011e-07	0.0603241	0.274	0.275	0.00397803	NS
Rab5if	1.68912e-07	0.0254419	0.464	0.489	0.00402331	NS
Itm2c	1.6892e-07	0.0216118	0.855	0.891	0.0040235	NS
Mbd3	1.69168e-07	-0.00172178	0.333	0.363	0.00402942	NS
G3bp1	1.72517e-07	0.030723	0.473	0.501	0.00410919	NS
Gabpa	1.75646e-07	-0.0159066	0.173	0.2	0.00418372	NS
Isg15	1.76185e-07	-0.0691039	0.057	0.098	0.00419654	NS
Psmb2	1.77282e-07	0.0773221	0.561	0.559	0.00422269	NS
Taf15	1.78668e-07	-0.104414	0.476	0.55	0.0042557	NS
Polr2h	1.80403e-07	0.036004	0.173	0.177	0.00429702	NS
Park7	1.80658e-07	0.0713867	0.622	0.632	0.0043031	NS
Nucks1	1.81322e-07	-0.0139377	0.431	0.473	0.00431891	NS
Zdhhc20	1.82555e-07	-0.0013243	0.476	0.519	0.00434827	NS
Ap3d1	1.85763e-07	-0.0468268	0.258	0.306	0.00442469	NS
Lap3	1.87334e-07	-0.0571863	0.565	0.62	0.0044621	NS
Crebrf	1.88385e-07	-0.104183	0.429	0.5	0.00448714	NS
Rab1b	1.89811e-07	0.0291305	0.218	0.228	0.00452111	NS
Ifi30	1.924e-07	0.112653	0.719	0.727	0.00458279	NS
Llph	1.93088e-07	0.0378418	0.268	0.278	0.00459915	NS
C1qa	1.96551e-07	0.0200673	1	1	0.00468164	NS
Foxn3	1.99525e-07	0.100264	0.778	0.775	0.00475248	NS
Pin4	2.02084e-07	0.0810182	0.162	0.143	0.00481345	NS
Gpr34	2.04445e-07	0.0688277	0.998	0.997	0.00486968	NS
Flcn	2.07215e-07	-0.0422089	0.205	0.246	0.00493566	NS
Pex2	2.08323e-07	0.00736825	0.361	0.392	0.00496205	NS
Lamtor4	2.10903e-07	0.0751645	0.733	0.736	0.00502349	NS
Eloa	2.13582e-07	-0.0951167	0.38	0.442	0.00508731	NS
Cerk	2.14143e-07	-0.0624315	0.525	0.581	0.00510068	NS
Csnk2b	2.16257e-07	0.0619018	0.433	0.446	0.00515104	NS
Gnb1	2.17296e-07	0.124609	0.556	0.528	0.00517577	NS
Zfp592	2.17956e-07	-0.0343321	0.173	0.209	0.0051915	NS
Usp34	2.18046e-07	-0.019597	0.385	0.429	0.00519364	NS
4833411C07Rik	2.1847e-07	-0.115696	0.116	0.168	0.00520373	NS
Cd300a	2.21164e-07	-0.039871	0.652	0.707	0.00526791	NS
Eif4e	2.21263e-07	-0.0165032	0.319	0.357	0.00527025	NS
Fto	2.22266e-07	-0.031596	0.189	0.227	0.00529414	NS
Gatad2a	2.23357e-07	-0.0809876	0.288	0.345	0.00532013	NS
Ssr3	2.25596e-07	-0.0637901	0.512	0.569	0.00537347	NS
Tspan13	2.2781e-07	0.0883468	0.598	0.603	0.00542621	NS
Lrrk1	2.29717e-07	-0.0347189	0.39	0.436	0.00547163	NS
Gm32849	2.30401e-07	-0.0612399	0.24	0.289	0.00548792	NS
Irf7	2.31608e-07	-0.0586048	0.03	0.06	0.00551667	NS
Sf3b4	2.31987e-07	0.0558297	0.22	0.216	0.0055257	NS
Mlec	2.32727e-07	-0.0476733	0.69	0.743	0.00554333	NS
Hint1	2.3335e-07	0.0987779	0.649	0.641	0.00555816	NS
Lrrc25	2.3698e-07	0.0438353	0.301	0.313	0.00564464	NS
Slc12a6	2.38663e-07	-0.0237045	0.449	0.493	0.00568471	NS
Umps	2.39831e-07	0.0247441	0.152	0.164	0.00571253	NS
Dbnl	2.40603e-07	-0.0442339	0.37	0.423	0.00573092	NS
Tmem131	2.43603e-07	-0.0330209	0.337	0.383	0.00580238	NS
Stambp	2.43964e-07	0.0838306	0.223	0.209	0.00581097	NS
Pnisr	2.48236e-07	-0.06911	0.761	0.814	0.00591274	NS
Cdk12	2.50686e-07	-0.0418605	0.488	0.538	0.0059711	NS
Atp6ap1	2.51034e-07	0.0485275	0.602	0.617	0.00597937	NS
Pcmtd2	2.51823e-07	-0.0108673	0.35	0.389	0.00599818	NS
Hmgb1	2.53262e-07	0.11888	0.849	0.834	0.00603246	NS
Agps	2.54613e-07	-0.0423427	0.364	0.415	0.00606463	NS
Alg5	2.59363e-07	0.0894333	0.459	0.454	0.00617776	NS
Yme1l1	2.59598e-07	-0.0675754	0.438	0.496	0.00618337	NS
Oaz1	2.60891e-07	0.0686517	0.919	0.934	0.00621417	NS
Magoh	2.67639e-07	0.0363388	0.273	0.285	0.00637489	NS
Gpsm3	2.71336e-07	0.0257858	0.495	0.527	0.00646296	NS
Csnk2a2	2.73301e-07	-0.00591045	0.353	0.39	0.00650975	NS
Rbm33	2.74871e-07	-0.065748	0.293	0.345	0.00654716	NS
Tmed3	2.75101e-07	0.0689343	0.617	0.624	0.00655263	NS
Pacsin2	2.77911e-07	-0.0621103	0.453	0.518	0.00661957	NS
Ivns1abp	2.91653e-07	-0.042311	0.927	0.953	0.00694688	NS
Tfpi	2.92536e-07	-0.0514396	0.203	0.246	0.00696793	NS
Bcl2a1a	2.93265e-07	0.0973656	0.201	0.171	0.00698528	NS
Uqcrfs1	2.94184e-07	0.0860621	0.33	0.312	0.00700716	NS
Pik3ap1	2.98118e-07	-0.0899666	0.431	0.493	0.00710088	NS
AI413582	3.00191e-07	0.0694257	0.308	0.302	0.00715026	NS
Ptp4a3	3.03507e-07	0.0601457	0.403	0.41	0.00722923	NS
Ly86	3.0529e-07	0.0879624	0.993	0.995	0.00727169	NS
Pak1	3.05917e-07	-0.0518398	0.361	0.411	0.00728665	NS
Kidins220	3.07861e-07	-0.0608861	0.266	0.32	0.00733293	NS
Fyb	3.1179e-07	-0.0628991	0.908	0.936	0.00742651	NS
Npepps	3.14495e-07	0.0152366	0.296	0.32	0.00749096	NS
Tmem256	3.1499e-07	0.0510192	0.464	0.475	0.00750274	NS
Tusc3	3.1659e-07	0.0807233	0.225	0.209	0.00754085	NS
Arid1a	3.17239e-07	0.0200115	0.703	0.738	0.00755633	NS
Eid1	3.36397e-07	0.06468	0.245	0.241	0.00801264	NS
Tmem222	3.36529e-07	0.067805	0.206	0.194	0.00801578	NS
Hmbox1	3.37537e-07	-0.032968	0.26	0.301	0.00803978	NS
Slc3a2	3.42768e-07	0.0590509	0.743	0.753	0.00816439	NS
Ywhaz	3.48063e-07	0.0978847	0.692	0.687	0.00829051	NS
Hspa4	3.50831e-07	-0.086596	0.466	0.53	0.00835643	NS
Rragc	3.53297e-07	-0.0369642	0.308	0.357	0.00841517	NS
Glrx3	3.59741e-07	0.0610147	0.322	0.322	0.00856866	NS
Acer3	3.60169e-07	0.0619759	0.611	0.614	0.00857886	NS
Sec11c	3.62893e-07	0.086936	0.812	0.814	0.00864376	NS
Rpl29	3.68706e-07	0.0846094	0.936	0.931	0.0087822	NS
Ate1	3.7143e-07	-0.0223182	0.334	0.375	0.00884709	NS
Tmem258	3.75686e-07	0.0961342	0.566	0.544	0.00894847	NS
Ube2w	3.76067e-07	0.040287	0.282	0.291	0.00895754	NS
Sec63	3.76931e-07	-0.00475018	0.328	0.365	0.00897811	NS
Setd2	3.78642e-07	-0.0573488	0.499	0.553	0.00901888	NS
Wdr1	3.82323e-07	0.0353543	0.421	0.442	0.00910655	NS
Hmg20b	3.86412e-07	0.0199961	0.336	0.359	0.00920395	NS
Me2	3.87454e-07	-0.0709635	0.114	0.152	0.00922878	NS
mt-Atp8	3.91861e-07	0.086747	0.343	0.327	0.00933373	NS
Tle3	3.97501e-07	-0.0725223	0.257	0.311	0.00946807	NS
Uqcrh	4.0336e-07	0.040247	0.754	0.78	0.00960763	NS
Aplp2	4.07102e-07	-0.076025	0.36	0.42	0.00969677	NS
Exosc5	4.13956e-07	0.0562535	0.288	0.286	0.00986001	NS
2210016F16Rik	4.16489e-07	0.0228552	0.268	0.282	0.00992034	NS
Arhgdib	4.19471e-07	0.0713457	0.81	0.831	0.00999137	NS
Mapk9	4.22979e-07	-0.0368727	0.134	0.165	0.0100749	NS
Rpp14	4.263e-07	-0.0172987	0.125	0.151	0.010154	NS
Ppp1r12a	4.28158e-07	-0.0509986	0.492	0.547	0.0101983	NS
Rptor	4.29342e-07	-0.0620693	0.398	0.455	0.0102265	NS
Akirin2	4.33277e-07	-0.0405345	0.734	0.783	0.0103202	NS
Mdm4	4.34254e-07	-0.064577	0.484	0.54	0.0103435	NS
Usf2	4.34304e-07	0.026677	0.545	0.575	0.0103447	NS
Actl6a	4.38634e-07	0.00555727	0.293	0.317	0.0104478	NS
Zfp445	4.43143e-07	-0.0997612	0.353	0.412	0.0105552	NS
Stat6	4.44267e-07	-0.037393	0.306	0.351	0.010582	NS
Sfi1	4.44809e-07	-0.141742	0.148	0.218	0.0105949	NS
Adap2	4.46078e-07	-0.0727168	0.747	0.807	0.0106251	NS
Uqcr11	4.50031e-07	0.0818235	0.586	0.58	0.0107193	NS
Stx6	4.56872e-07	-0.0376538	0.188	0.225	0.0108822	NS
Mia2	4.67992e-07	-0.0261265	0.56	0.611	0.0111471	NS
Alg11	4.71387e-07	0.00202042	0.162	0.181	0.011228	NS
Ptpn6	4.7423e-07	0.062648	0.64	0.645	0.0112957	NS
Nudt9	4.76165e-07	-0.00995987	0.209	0.237	0.0113418	NS
Pnpla8	4.78816e-07	-0.0070949	0.379	0.417	0.0114049	NS
Appbp2	4.80942e-07	-0.0185855	0.3	0.34	0.0114555	NS
Dstn	4.88345e-07	0.0445214	0.578	0.601	0.0116319	NS
Ebp	4.9421e-07	0.0577226	0.4	0.404	0.0117716	NS
Rsf1	5.07814e-07	-0.022486	0.406	0.449	0.0120956	NS
Rassf2	5.13439e-07	-0.078369	0.5	0.567	0.0122296	NS
Sri	5.13858e-07	-0.0170737	0.369	0.409	0.0122396	NS
Arpc3	5.15622e-07	0.077216	0.838	0.844	0.0122816	NS
Tra2a	5.21e-07	-0.105726	0.705	0.766	0.0124097	NS
Fbxw4	5.21195e-07	-0.0115102	0.309	0.345	0.0124144	NS
Akr1b3	5.29586e-07	-0.0179001	0.415	0.459	0.0126142	NS
Ddx24	5.30233e-07	-0.068919	0.533	0.596	0.0126296	NS
Casc3	5.39349e-07	-0.0229357	0.287	0.323	0.0128467	NS
Ephx1	5.43199e-07	0.0730703	0.072	0.05	0.0129384	NS
Kmt2c	5.43801e-07	-0.0908669	0.494	0.549	0.0129528	NS
2010315B03Rik	5.44556e-07	-0.0830586	0.139	0.185	0.0129708	NS
Cers5	5.47817e-07	0.0412573	0.138	0.137	0.0130484	NS
Syf2	5.50025e-07	0.0103834	0.482	0.512	0.0131011	NS
Hmgcs1	5.70935e-07	-0.0405006	0.147	0.182	0.0135991	NS
Sumo2	5.72101e-07	0.0811036	0.71	0.707	0.0136269	NS
Cox14	5.73034e-07	0.00745355	0.362	0.391	0.0136491	NS
Gpbp1l1	5.76496e-07	-0.0705598	0.383	0.443	0.0137316	NS
Rlf	5.79914e-07	-0.0486554	0.341	0.391	0.013813	NS
Hmgb2	5.83401e-07	0.0885782	0.323	0.309	0.013896	NS
Trim8	5.91156e-07	0.0588906	0.368	0.37	0.0140808	NS
Nt5c3	5.95304e-07	0.0453694	0.13	0.124	0.0141795	NS
Timm13	5.954e-07	0.0652937	0.415	0.412	0.0141818	NS
Pon2	5.9554e-07	0.0466397	0.568	0.589	0.0141852	NS
Rassf4	5.98956e-07	-0.0624853	0.471	0.525	0.0142665	NS
Upf1	6.05169e-07	-0.0342848	0.209	0.245	0.0144145	NS
Nfxl1	6.13381e-07	-0.0287447	0.23	0.265	0.0146101	NS
Slc38a1	6.1453e-07	-0.0621626	0.371	0.427	0.0146375	NS
Naga	6.15358e-07	0.0646977	0.338	0.332	0.0146572	NS
Yipf1	6.18508e-07	0.0227659	0.315	0.331	0.0147323	NS
Slc38a2	6.18993e-07	-0.0162097	0.622	0.666	0.0147438	NS
Usp12	6.21885e-07	0.0136045	0.384	0.412	0.0148127	NS
Rock1	6.24877e-07	-0.0483297	0.485	0.54	0.0148839	NS
A930001M01Rik	6.2543e-07	0.0579434	0.07	0.052	0.0148971	NS
Orai2	6.25557e-07	-0.0364383	0.195	0.231	0.0149001	NS
Klhl11	6.2839e-07	-0.0366061	0.083	0.111	0.0149676	NS
U2surp	6.29967e-07	-0.00674331	0.51	0.557	0.0150052	NS
Crk	6.3009e-07	-0.0211382	0.371	0.416	0.0150081	NS
Arfgap2	6.3427e-07	0.0212995	0.251	0.267	0.0151077	NS
Zmat5	6.35298e-07	0.00573677	0.219	0.242	0.0151322	NS
Cmip	6.41959e-07	-0.0654417	0.29	0.342	0.0152908	NS
Evl	6.42985e-07	0.0418931	0.547	0.57	0.0153153	NS
Arl5a	6.48903e-07	-0.0611837	0.224	0.269	0.0154562	NS
H3f3b	6.49312e-07	0.0936294	0.978	0.984	0.015466	NS
Myl6	6.53257e-07	0.100244	0.798	0.792	0.0155599	NS
0610030E20Rik	6.58066e-07	0.0410144	0.315	0.328	0.0156745	NS
Wdr12	6.58943e-07	0.0165236	0.169	0.181	0.0156954	NS
H2-Q4	6.62668e-07	-0.0812374	0.047	0.083	0.0157841	NS
Vamp8	6.82746e-07	0.0720239	0.763	0.775	0.0162623	NS
0610010K14Rik	6.85058e-07	0.0843112	0.225	0.205	0.0163174	NS
Irgm1	6.96836e-07	-0.0790652	0.112	0.155	0.0165979	NS
Filip1l	7.00899e-07	-0.0882181	0.404	0.465	0.0166947	NS
Ssr2	7.02065e-07	0.0826172	0.424	0.415	0.0167225	NS
AU040320	7.02362e-07	-0.0511736	0.147	0.185	0.0167296	NS
Aup1	7.1418e-07	-0.0132129	0.482	0.525	0.0170111	NS
Nktr	7.23773e-07	-0.0551025	0.657	0.712	0.0172395	NS
Rab7	7.24069e-07	-0.0404326	0.551	0.601	0.0172466	NS
Rer1	7.34146e-07	0.0593329	0.584	0.598	0.0174866	NS
Fam104a	7.3954e-07	0.00385662	0.421	0.456	0.0176151	NS
Tspo	7.40718e-07	-0.00191812	0.378	0.413	0.0176432	NS
Hmox2	7.40871e-07	0.0868614	0.634	0.628	0.0176468	NS
Mdp1	7.45358e-07	-0.0207211	0.221	0.251	0.0177537	NS
Slc25a27	7.48176e-07	-0.0310466	0.056	0.077	0.0178208	NS
Skil	7.5405e-07	-0.0482892	0.754	0.794	0.0179607	NS
Eif3i	7.5652e-07	0.0404934	0.385	0.396	0.0180195	NS
Tmem160	7.59094e-07	0.00281962	0.439	0.473	0.0180809	NS
Fnip1	7.65026e-07	-0.0821209	0.431	0.498	0.0182222	NS
Mrps15	7.65189e-07	0.0420112	0.36	0.374	0.018226	NS
Synrg	7.65445e-07	-0.0286731	0.347	0.39	0.0182321	NS
Abcf1	7.65556e-07	0.0186848	0.302	0.321	0.0182348	NS
Hsd17b11	7.69103e-07	-0.0512093	0.508	0.563	0.0183193	NS
Man1c1	7.78251e-07	-0.0505585	0.433	0.488	0.0185372	NS
Zfp654	7.79167e-07	-0.017757	0.14	0.168	0.018559	NS
Ccl6	7.8005e-07	0.148468	0.496	0.472	0.01858	NS
Smg1	7.8195e-07	-0.0761807	0.436	0.488	0.0186253	NS
Zfp652	7.82158e-07	-0.075004	0.671	0.721	0.0186302	NS
Anks3	7.92152e-07	0.0158086	0.114	0.125	0.0188683	NS
Mlxip	7.92662e-07	-0.0682751	0.182	0.231	0.0188804	NS
Epb41l3	7.9393e-07	-0.082928	0.165	0.218	0.0189106	NS
Safb2	8.0844e-07	-0.073492	0.369	0.421	0.0192562	NS
Slc35a5	8.1018e-07	-0.0157425	0.286	0.324	0.0192977	NS
Exoc2	8.14672e-07	-0.0569908	0.164	0.207	0.0194047	NS
Mapk8ip3	8.17228e-07	-0.0611437	0.192	0.239	0.0194656	NS
Osgep	8.21341e-07	0.0644348	0.399	0.399	0.0195635	NS
Fance	8.28089e-07	-0.0017007	0.183	0.204	0.0197243	NS
Ndufb11	8.32834e-07	0.075972	0.477	0.472	0.0198373	NS
Tmem131l	8.35887e-07	-0.0105832	0.281	0.313	0.01991	NS
Bod1l	8.43109e-07	-0.115493	0.393	0.46	0.020082	NS
Snrpb	8.53519e-07	0.0973295	0.645	0.636	0.02033	NS
Sipa1	8.72302e-07	-0.0122751	0.643	0.685	0.0207774	NS
Lhfpl2	8.72805e-07	-0.0844404	0.543	0.607	0.0207894	NS
Top2b	8.76709e-07	-0.0600709	0.37	0.421	0.0208823	NS
Snx4	8.81149e-07	0.0269208	0.254	0.267	0.0209881	NS
Rnps1	8.88132e-07	0.0122126	0.35	0.378	0.0211544	NS
Tfeb	8.88798e-07	0.00823195	0.135	0.149	0.0211703	NS
Plpbp	8.88912e-07	-0.0248691	0.173	0.201	0.021173	NS
R3hdm4	8.92923e-07	0.0308942	0.263	0.273	0.0212685	NS
Rpl11	8.93968e-07	0.0815177	0.988	0.99	0.0212934	NS
Ndufs4	8.9852e-07	0.0374925	0.308	0.316	0.0214019	NS
Adgre1	9.07077e-07	-0.0795652	0.705	0.767	0.0216057	NS
Hnrnpa2b1	9.10094e-07	-0.0424309	0.946	0.966	0.0216775	NS
Gmfg	9.17095e-07	-0.0211043	0.476	0.52	0.0218443	NS
H2-DMb1	9.23699e-07	0.0870449	0.568	0.569	0.0220016	NS
Rsbn1l	9.29502e-07	-0.0537296	0.454	0.51	0.0221398	NS
Plcb3	9.47884e-07	-0.0161064	0.156	0.179	0.0225776	NS
Rasal3	9.53677e-07	-0.03077	0.356	0.402	0.0227156	NS
Nucb1	9.55029e-07	-0.0228895	0.51	0.558	0.0227478	NS
Tbca	9.59546e-07	0.0406957	0.546	0.569	0.0228554	NS
Eif4g2	9.63199e-07	-0.068098	0.816	0.854	0.0229424	NS
Supt20	9.65071e-07	-0.0343799	0.49	0.537	0.022987	NS
Rad21	9.71018e-07	-0.00842113	0.349	0.381	0.0231287	NS
Hacd3	9.81146e-07	0.00876724	0.259	0.281	0.0233699	NS
Akr1a1	9.86382e-07	0.0555633	0.663	0.678	0.0234946	NS
Atg5	9.958e-07	-0.0318475	0.394	0.438	0.023719	NS
Pip4k2c	1.00047e-06	-0.0640427	0.136	0.177	0.0238301	NS
Fam117b	1.02084e-06	-0.0922666	0.447	0.507	0.0243154	NS
Tns3	1.02291e-06	-0.0689732	0.358	0.407	0.0243648	NS
Cmtm6	1.02338e-06	-0.0736161	0.873	0.902	0.0243759	NS
Ndufa2	1.02523e-06	0.0704357	0.627	0.633	0.0244201	NS
Dnase2a	1.03327e-06	0.015202	0.44	0.468	0.0246116	NS
Cyp4v3	1.05139e-06	-0.0511034	0.246	0.288	0.0250431	NS
Diablo	1.0587e-06	-0.0527911	0.232	0.277	0.0252172	NS
Hebp1	1.08007e-06	0.0544924	0.367	0.366	0.0257261	NS
Atp6v1h	1.08045e-06	-0.0772803	0.242	0.293	0.0257352	NS
Rbfa	1.08926e-06	0.0452878	0.246	0.248	0.0259452	NS
Lsm6	1.08939e-06	0.0566299	0.435	0.441	0.0259482	NS
Rnaset2b	1.09189e-06	0.00686005	0.605	0.637	0.0260077	NS
Hspe1	1.09439e-06	-0.0911009	0.675	0.719	0.0260673	NS
Zdhhc14	1.11223e-06	-0.039886	0.161	0.192	0.0264923	NS
AU015336	1.11223e-06	-0.0583445	0.048	0.076	0.0264923	NS
Huwe1	1.11701e-06	-0.0589075	0.382	0.433	0.0266062	NS
Kdm5c	1.12205e-06	-0.0506047	0.186	0.23	0.0267261	NS
Etfb	1.12277e-06	0.0249961	0.325	0.345	0.0267432	NS
Wnk1	1.12292e-06	-0.0807543	0.813	0.858	0.0267468	NS
Ppib	1.13013e-06	0.0422186	0.881	0.898	0.0269187	NS
Dcaf8	1.13311e-06	-0.0490551	0.449	0.498	0.0269895	NS
Rps6ka1	1.14249e-06	0.0627086	0.694	0.713	0.0272129	NS
Rab10	1.14647e-06	0.00591275	0.533	0.568	0.0273077	NS
Fubp1	1.15779e-06	-0.0566935	0.595	0.647	0.0275775	NS
Aprt	1.16129e-06	0.0792936	0.281	0.269	0.0276608	NS
Zbtb33	1.16937e-06	-0.0229235	0.116	0.14	0.0278533	NS
Gabarapl2	1.17301e-06	0.0652571	0.562	0.571	0.0279399	NS
Ly96	1.17967e-06	0.00798205	0.336	0.369	0.0280987	NS
Marf1	1.18869e-06	-0.0314802	0.242	0.278	0.0283133	NS
Plxna4	1.18981e-06	-0.0760129	0.306	0.36	0.02834	NS
Fmnl2	1.19465e-06	-0.0766392	0.124	0.167	0.0284554	NS
Phf3	1.19688e-06	-0.0511584	0.517	0.565	0.0285085	NS
Prpf4b	1.22654e-06	-0.0193284	0.604	0.654	0.0292149	NS
Scarb2	1.22697e-06	-0.0723132	0.684	0.741	0.0292252	NS
Sdhaf4	1.22739e-06	0.0123016	0.218	0.235	0.0292352	NS
Med22	1.23154e-06	0.0365028	0.157	0.158	0.029334	NS
Atp7a	1.24136e-06	-0.035591	0.233	0.272	0.0295679	NS
Anapc4	1.25452e-06	0.0104042	0.138	0.15	0.0298813	NS
Arpc5	1.25576e-06	0.0259644	0.694	0.725	0.0299109	NS
Arfrp1	1.26182e-06	-0.0083366	0.239	0.263	0.0300552	NS
Ddx21	1.27626e-06	-0.0185555	0.338	0.378	0.0303993	NS
Rpl36al	1.27877e-06	0.0917613	0.459	0.447	0.0304591	NS
Arpp19	1.2884e-06	0.0711854	0.598	0.6	0.0306883	NS
Med31	1.28841e-06	-0.0102546	0.178	0.203	0.0306886	NS
Mcrip1	1.29048e-06	0.0380258	0.411	0.426	0.0307378	NS
Myo1g	1.29515e-06	0.0205911	0.069	0.072	0.0308491	NS
Hs2st1	1.29825e-06	-0.0694735	0.237	0.288	0.0309229	NS
Rpf2	1.29934e-06	0.0505556	0.12	0.12	0.0309489	NS
Cd14	1.2995e-06	0.130659	0.763	0.747	0.0309528	NS
Btaf1	1.3085e-06	-0.0808272	0.258	0.311	0.0311672	NS
Rap1a	1.31045e-06	0.0856049	0.769	0.777	0.0312136	NS
Ndufa11	1.31137e-06	0.0802918	0.395	0.385	0.0312355	NS
Zfp622	1.31163e-06	-0.0108494	0.181	0.207	0.0312418	NS
Ugcg	1.31663e-06	-0.0164761	0.222	0.253	0.0313609	NS
Mcmbp	1.32386e-06	0.0894364	0.268	0.255	0.031533	NS
Gigyf1	1.32564e-06	-0.0409753	0.207	0.242	0.0315754	NS
Mlph	1.32603e-06	-0.102229	0.388	0.454	0.0315848	NS
Nr3c2	1.3406e-06	-0.0590996	0.059	0.088	0.0319317	NS
Ube2z	1.34435e-06	-0.0152955	0.215	0.243	0.0320211	NS
Lamtor5	1.34457e-06	0.0179907	0.364	0.388	0.0320262	NS
Ndufs8	1.34758e-06	0.0387359	0.393	0.405	0.0320981	NS
Matk	1.34871e-06	0.00569205	0.21	0.228	0.032125	NS
Gapvd1	1.36391e-06	-0.0156677	0.402	0.445	0.0324869	NS
Vezt	1.37986e-06	-0.0228815	0.121	0.149	0.0328669	NS
Amd1	1.38093e-06	-0.0231428	0.17	0.197	0.0328925	NS
Mettl23	1.38297e-06	0.0880956	0.306	0.285	0.0329411	NS
Snrpf	1.3994e-06	0.0532073	0.367	0.369	0.0333323	NS
Dock2	1.40432e-06	-0.0795907	0.683	0.732	0.0334496	NS
Psmb7	1.41007e-06	0.0734266	0.292	0.284	0.0335864	NS
Tgoln1	1.42057e-06	-0.115716	0.551	0.614	0.0338366	NS
Mrpl11	1.42074e-06	-0.00260133	0.232	0.258	0.0338406	NS
Tmem50b	1.42631e-06	0.0384382	0.327	0.34	0.0339734	NS
Ptbp3	1.43904e-06	0.0557098	0.782	0.808	0.0342765	NS
Akr1b10	1.44778e-06	0.0464323	0.453	0.465	0.0344846	NS
Atp5d	1.45725e-06	0.0721688	0.6	0.602	0.0347102	NS
Luc7l	1.45885e-06	0.0113293	0.283	0.309	0.0347484	NS
Prkca	1.45898e-06	0.0642253	0.318	0.312	0.0347515	NS
Tacc1	1.47536e-06	0.0259172	0.787	0.82	0.0351417	NS
Gsdmd	1.48892e-06	0.0204501	0.328	0.348	0.0354646	NS
Pbx2	1.50279e-06	-0.039001	0.234	0.273	0.0357949	NS
Lrrc47	1.5134e-06	-0.0204567	0.11	0.134	0.0360477	NS
S100a13	1.52488e-06	0.101038	0.284	0.26	0.0363211	NS
Ppard	1.56268e-06	-0.0448232	0.202	0.239	0.0372214	NS
Psmb6	1.57396e-06	0.0800146	0.589	0.583	0.0374902	NS
Strn3	1.58105e-06	-0.0374051	0.408	0.458	0.0376589	NS
Prpsap2	1.59368e-06	-0.0644681	0.37	0.429	0.0379598	NS
Cdc37	1.61653e-06	-0.0182682	0.484	0.53	0.0385041	NS
Cdca4	1.61668e-06	0.0358573	0.168	0.171	0.0385077	NS
Pfdn1	1.62904e-06	0.101018	0.273	0.243	0.0388021	NS
BC003965	1.6474e-06	0.0440432	0.238	0.238	0.0392394	NS
Mpdu1	1.6538e-06	0.0651421	0.2	0.189	0.0393918	NS
Pycr2	1.65897e-06	0.0290389	0.271	0.283	0.0395149	NS
Gatad2b	1.68589e-06	-0.0034836	0.457	0.491	0.0401563	NS
Psmd3	1.69049e-06	0.0430318	0.254	0.257	0.0402657	NS
Src	1.71573e-06	-0.0579809	0.111	0.14	0.040867	NS
Mapre2	1.73906e-06	0.00873795	0.293	0.314	0.0414226	NS
Alg10b	1.76515e-06	-0.0253149	0.084	0.106	0.0420441	NS
Sbf2	1.76882e-06	-0.0937057	0.431	0.491	0.0421316	NS
Sin3b	1.79376e-06	0.0738978	0.402	0.398	0.0427256	NS
4930581F22Rik	1.80012e-06	0.0973182	0.187	0.163	0.042877	NS
Rpp25l	1.80447e-06	0.0441262	0.241	0.245	0.0429806	NS
Tex261	1.81939e-06	0.0650866	0.554	0.564	0.0433361	NS
Psmc6	1.82549e-06	0.0661032	0.478	0.484	0.0434813	NS
Hnrnpm	1.83674e-06	-0.0678904	0.574	0.626	0.0437493	NS
Sass6	1.83829e-06	-0.0765802	0.113	0.151	0.0437863	NS
Rpl4	1.84078e-06	-0.0502895	0.692	0.747	0.0438456	NS
Mavs	1.86499e-06	-0.0363146	0.106	0.132	0.0444222	NS
Tm9sf3	1.86689e-06	-0.0842289	0.819	0.861	0.0444674	NS
Uqcrc2	1.87439e-06	0.0350475	0.447	0.468	0.0446461	NS
Map4k4	1.87628e-06	-0.0585852	0.687	0.741	0.0446911	NS
Btf3	1.88234e-06	0.0807614	0.881	0.879	0.0448355	NS
Eif3g	1.88491e-06	0.00266239	0.331	0.359	0.0448967	NS
Spsb1	1.90493e-06	0.0759854	0.249	0.24	0.0453736	NS
Pex14	1.90646e-06	-0.0244453	0.122	0.146	0.0454099	NS
Pfkl	1.92865e-06	-0.101745	0.27	0.328	0.0459385	NS
Slc39a10	1.93389e-06	-0.0143784	0.272	0.298	0.0460633	NS
Atp5a1	1.94823e-06	0.0343238	0.631	0.656	0.0464049	NS
Acaa1a	1.94997e-06	0.0370057	0.301	0.311	0.0464462	NS
Ikbkb	1.95654e-06	-0.0191053	0.401	0.44	0.0466029	NS
Mapk1	1.95716e-06	0.00506578	0.326	0.354	0.0466175	NS
Lats1	1.9612e-06	-0.0691118	0.207	0.25	0.0467137	NS
Acvrl1	1.96593e-06	-0.0255872	0.12	0.148	0.0468266	NS
Mrps18a	1.98239e-06	0.0370961	0.251	0.257	0.0472186	NS
Nans	1.98349e-06	0.0318643	0.176	0.179	0.0472448	NS
Cdk5rap1	1.98756e-06	-0.0620391	0.035	0.064	0.0473418	NS
Gm32036	2.00878e-06	0.087353	0.201	0.184	0.0478472	NS
Xrn2	2.03975e-06	-0.0201823	0.516	0.558	0.0485848	NS
Hint2	2.06413e-06	0.0409463	0.266	0.273	0.0491655	NS
Slc46a1	2.10185e-06	0.028092	0.222	0.229	0.0500639	NS
Wtap	2.10728e-06	0.0210777	0.369	0.389	0.0501934	NS
Cgrrf1	2.11744e-06	0.0233034	0.251	0.268	0.0504352	NS
Nap1l1	2.12684e-06	0.00849464	0.246	0.267	0.0506592	NS
Tsfm	2.13521e-06	0.0327607	0.17	0.172	0.0508585	NS
Ncoa2	2.1538e-06	-0.0333218	0.227	0.267	0.0513013	NS
Ctc1	2.15523e-06	0.0757845	0.507	0.508	0.0513354	NS
5330432J10Rik	2.15711e-06	-0.0380924	0.12	0.148	0.0513802	NS
Pdrg1	2.17427e-06	-0.0291317	0.202	0.231	0.0517888	NS
Rsbn1	2.1783e-06	-0.0119844	0.43	0.469	0.0518849	NS
Slc35a3	2.20155e-06	-0.0286616	0.187	0.217	0.0524388	NS
Hprt	2.21294e-06	0.061475	0.475	0.481	0.0527101	NS
Cdk11b	2.21508e-06	0.0167729	0.366	0.391	0.0527611	NS
Ostc	2.22493e-06	0.0554235	0.577	0.59	0.0529957	NS
Ncor2	2.22586e-06	-0.0214264	0.223	0.255	0.0530177	NS
Gm44667	2.22885e-06	-0.0496956	0.473	0.52	0.0530891	NS
Ube2q1	2.24383e-06	-0.0314644	0.404	0.449	0.0534458	NS
Kat8	2.24682e-06	-0.00344005	0.148	0.166	0.053517	NS
Ranbp1	2.26167e-06	0.0885489	0.474	0.458	0.0538706	NS
Smc3	2.28122e-06	-0.0527435	0.28	0.324	0.0543364	NS
Tmem106b	2.28441e-06	-0.085608	0.398	0.459	0.0544123	NS
Emc8	2.30793e-06	0.034657	0.214	0.218	0.0549727	NS
Ubr4	2.30902e-06	-0.0141523	0.206	0.234	0.0549986	NS
Polr2f	2.31216e-06	0.0395365	0.244	0.248	0.0550734	NS
Smo	2.32241e-06	-0.0613506	0.242	0.29	0.0553175	NS
Cd79b	2.32821e-06	0.0112453	0.168	0.181	0.0554557	NS
Terf1	2.33259e-06	-0.0280415	0.191	0.225	0.05556	NS
Tigd2	2.34271e-06	0.0509537	0.378	0.389	0.055801	NS
Uba5	2.34489e-06	-0.0219314	0.231	0.263	0.055853	NS
Stoml2	2.35168e-06	0.0079715	0.223	0.243	0.0560146	NS
Tmpo	2.37125e-06	-0.0361073	0.283	0.32	0.0564809	NS
Aak1	2.37707e-06	-0.0820876	0.2	0.247	0.0566195	NS
Adcy7	2.386e-06	-0.00573401	0.321	0.354	0.0568322	NS
4833439L19Rik	2.39009e-06	-0.0286529	0.201	0.235	0.0569295	NS
Atp5j	2.39258e-06	0.0635932	0.665	0.669	0.056989	NS
Nrd1	2.39348e-06	-0.0616096	0.364	0.414	0.0570102	NS
Zbtb11	2.39625e-06	-0.0575998	0.161	0.204	0.0570762	NS
Rnf111	2.40394e-06	-0.0677669	0.49	0.548	0.0572594	NS
Ppt2	2.40538e-06	0.0166575	0.241	0.258	0.0572936	NS
Dele1	2.41649e-06	-0.0417141	0.181	0.218	0.0575583	NS
Txndc15	2.42405e-06	0.00425781	0.496	0.523	0.0577385	NS
Prkcb	2.43128e-06	-0.0736037	0.289	0.341	0.0579107	NS
Snf8	2.43513e-06	0.0109424	0.299	0.32	0.0580023	NS
H4c8	2.45095e-06	0.0578826	0.104	0.092	0.0583791	NS
Adar	2.45928e-06	-0.080603	0.126	0.168	0.0585776	NS
Norad	2.47396e-06	-0.0247794	0.318	0.358	0.0589272	NS
Mx1	2.48897e-06	-0.0582601	0.028	0.054	0.0592849	NS
Lrba	2.49064e-06	0.107811	0.655	0.643	0.0593247	NS
Pabpc1	2.49887e-06	-0.101755	0.722	0.779	0.0595207	NS
4732471J01Rik	2.50211e-06	-0.0303027	0.032	0.052	0.0595977	NS
Nono	2.50949e-06	-0.0587085	0.459	0.516	0.0597735	NS
Atp5md	2.516e-06	0.0902314	0.419	0.402	0.0599286	NS
Phf12	2.52307e-06	-0.00873896	0.238	0.265	0.0600969	NS
Zbed6	2.53478e-06	-0.0256566	0.374	0.414	0.0603759	NS
Lrrc58	2.53896e-06	-0.0312104	0.361	0.41	0.0604755	NS
Ckap5	2.54458e-06	-0.0843199	0.251	0.308	0.0606092	NS
Msmo1	2.5456e-06	-0.0406976	0.186	0.224	0.0606336	NS
Ssrp1	2.55784e-06	-0.00773349	0.217	0.245	0.0609251	NS
Fibp	2.59275e-06	0.00612148	0.276	0.298	0.0617567	NS
Serbp1	2.60042e-06	0.0886632	0.786	0.79	0.0619393	NS
Wdr43	2.60594e-06	0.082358	0.31	0.297	0.0620709	NS
Cryl1	2.6172e-06	0.0441947	0.387	0.392	0.0623391	NS
Pros1	2.62065e-06	-0.0623337	0.729	0.775	0.0624213	NS
Glud1	2.62481e-06	0.0779039	0.478	0.484	0.0625204	NS
Adam15	2.63394e-06	-0.00615725	0.489	0.528	0.0627378	NS
Bmt2	2.63709e-06	-0.0483049	0.225	0.264	0.0628129	NS
Gabarap	2.63806e-06	0.0907711	0.908	0.909	0.0628359	NS
Ramp1	2.64862e-06	0.140134	0.219	0.171	0.0630875	NS
Rgs19	2.65559e-06	0.0919061	0.381	0.363	0.0632534	NS
Timm44	2.66922e-06	-0.00505375	0.269	0.298	0.063578	NS
Kbtbd4	2.68792e-06	-0.032844	0.049	0.071	0.0640235	NS
Rpl21	2.69559e-06	0.079457	0.99	0.992	0.0642063	NS
Nfu1	2.70686e-06	0.0166842	0.34	0.364	0.0644748	NS
Atf2	2.74196e-06	-0.0463799	0.261	0.301	0.0653108	NS
Snta1	2.78789e-06	-0.0163	0.346	0.382	0.0664047	NS
Sft2d1	2.7946e-06	0.0856172	0.875	0.879	0.0665646	NS
Tbc1d22a	2.8013e-06	-0.0238535	0.171	0.204	0.0667243	NS
Rapgef5	2.82916e-06	-0.0725901	0.66	0.711	0.0673878	NS
Pafah1b3	2.86859e-06	0.0374432	0.204	0.209	0.0683269	NS
Casp3	2.87671e-06	-0.00627251	0.248	0.281	0.0685205	NS
Cds1	2.89122e-06	-0.0891153	0.239	0.295	0.0688661	NS
Soat1	2.89186e-06	-0.035419	0.466	0.512	0.0688813	NS
Tmem140	2.90223e-06	-0.0344914	0.216	0.251	0.0691283	NS
Zfp26	2.91427e-06	0.0287165	0.196	0.208	0.069415	NS
Dnttip2	2.93796e-06	-0.0657682	0.366	0.42	0.0699792	NS
Actr2	2.93828e-06	-0.011465	0.835	0.872	0.0699869	NS
Ilvbl	2.94905e-06	0.0029819	0.254	0.276	0.0702433	NS
Stard9	2.95826e-06	-0.0420854	0.427	0.468	0.0704627	NS
Supt4a	2.97833e-06	0.0671059	0.528	0.535	0.0709409	NS
Srpk3	2.98282e-06	0.0254825	0.08	0.082	0.0710479	NS
Hfe	2.98567e-06	-0.00774009	0.436	0.472	0.0711156	NS
Slirp	2.98649e-06	0.0716957	0.313	0.3	0.0711353	NS
Arl4c	2.98928e-06	-0.0420306	0.765	0.805	0.0712016	NS
Prkra	2.99163e-06	-0.0320607	0.153	0.182	0.0712577	NS
Lrpprc	2.99228e-06	-0.0766573	0.219	0.268	0.071273	NS
Camsap1	2.99433e-06	-0.0101153	0.182	0.208	0.071322	NS
Extl3	3.00302e-06	0.0143094	0.31	0.328	0.071529	NS
Tmem223	3.01934e-06	0.0962361	0.323	0.294	0.0719177	NS
Wwc2	3.04485e-06	-0.0400091	0.24	0.28	0.0725252	NS
Tubb5	3.06101e-06	0.123048	0.754	0.742	0.0729103	NS
Khnyn	3.07024e-06	-0.0147413	0.165	0.189	0.0731301	NS
Trip4	3.10752e-06	-0.0337473	0.118	0.148	0.0740181	NS
Ptbp1	3.11364e-06	-0.00395229	0.279	0.306	0.0741637	NS
Prkcsh	3.12587e-06	-0.0261677	0.261	0.299	0.0744552	NS
Lypla1	3.14001e-06	-0.0178414	0.161	0.188	0.0747918	NS
Ppp1r18	3.15063e-06	0.0856773	0.61	0.608	0.075045	NS
Rbm5	3.15092e-06	-0.0511332	0.681	0.728	0.0750519	NS
Avl9	3.15638e-06	-0.0483582	0.315	0.361	0.0751818	NS
Acvr2b	3.15787e-06	0.00625371	0.116	0.13	0.0752172	NS
Acsl4	3.18591e-06	0.0262396	0.371	0.393	0.0758852	NS
Tmem179b	3.18646e-06	0.0837678	0.408	0.402	0.0758982	NS
Mrpl12	3.18776e-06	0.0381174	0.272	0.277	0.0759294	NS
Ssna1	3.18867e-06	0.0581818	0.259	0.255	0.075951	NS
Ubash3b	3.19341e-06	-0.0424869	0.516	0.572	0.0760637	NS
Mfng	3.23174e-06	0.0265939	0.364	0.377	0.0769768	NS
Grb2	3.24525e-06	-0.0656494	0.72	0.77	0.0772985	NS
Ccdc152	3.27041e-06	0.111222	0.179	0.147	0.0778979	NS
Zup1	3.27396e-06	-0.0798062	0.53	0.59	0.0779825	NS
Fastk	3.27784e-06	0.0557207	0.144	0.136	0.0780749	NS
Usp33	3.2881e-06	-0.00894252	0.194	0.218	0.0783193	NS
Dtx4	3.29256e-06	-0.00527558	0.408	0.443	0.0784255	NS
Phf20l1	3.3056e-06	-0.0117395	0.481	0.524	0.0787362	NS
1110004F10Rik	3.30886e-06	0.0506903	0.544	0.56	0.0788137	NS
Ccdc117	3.32167e-06	-0.0321472	0.126	0.153	0.0791187	NS
Pdpk1	3.32553e-06	-0.0493925	0.25	0.289	0.0792107	NS
Atp6v1d	3.32856e-06	-0.0433674	0.43	0.473	0.0792829	NS
Tssc4	3.32989e-06	0.0518751	0.143	0.134	0.0793147	NS
Lactb	3.33197e-06	0.020738	0.377	0.401	0.0793643	NS
Slc8a1	3.33458e-06	-0.0786709	0.593	0.651	0.0794265	NS
Galnt2	3.34276e-06	-0.0427938	0.208	0.248	0.0796211	NS
Rpl9	3.3537e-06	0.0634467	0.981	0.984	0.0798818	NS
Klf6	3.35413e-06	0.105225	0.594	0.589	0.0798919	NS
Soga1	3.40163e-06	-0.0349352	0.375	0.423	0.0810234	NS
Mib2	3.40613e-06	-0.0293521	0.096	0.119	0.0811307	NS
Cnppd1	3.41848e-06	0.0780544	0.284	0.272	0.0814249	NS
Piezo1	3.4322e-06	0.0438995	0.088	0.08	0.0817516	NS
Npl	3.43914e-06	0.0154261	0.247	0.263	0.0819169	NS
Copb2	3.45089e-06	-0.0369773	0.36	0.402	0.0821968	NS
Rbm18	3.46795e-06	-0.031295	0.18	0.213	0.0826031	NS
Jpt1	3.49834e-06	0.0672713	0.51	0.508	0.083327	NS
Lgals8	3.49922e-06	-0.0197261	0.384	0.421	0.083348	NS
Exosc8	3.50433e-06	0.100522	0.322	0.293	0.0834697	NS
Exosc4	3.52408e-06	0.0559604	0.22	0.213	0.0839401	NS
Lrrc8d	3.55572e-06	-0.0175812	0.245	0.273	0.0846937	NS
Abcg2	3.56615e-06	0.0204209	0.219	0.231	0.084942	NS
Dpysl2	3.57592e-06	0.0431754	0.615	0.631	0.0851747	NS
Zfp994	3.60985e-06	-0.0515861	0.137	0.172	0.0859829	NS
Rabac1	3.62082e-06	0.0876521	0.889	0.887	0.0862443	NS
Coa3	3.63142e-06	0.0406268	0.421	0.437	0.0864968	NS
Akna	3.64659e-06	0.00874477	0.376	0.402	0.0868582	NS
Naxd	3.67814e-06	0.0274278	0.346	0.36	0.0876096	NS
Rela	3.69462e-06	0.0288248	0.292	0.305	0.0880022	NS
Mier1	3.70587e-06	-0.00762138	0.549	0.59	0.08827	NS
Cops9	3.70811e-06	0.0692499	0.555	0.558	0.0883235	NS
Peli1	3.72233e-06	-0.0583028	0.607	0.662	0.0886621	NS
Zcchc7	3.72882e-06	0.00619755	0.66	0.692	0.0888168	NS
Abca3	3.73118e-06	-0.0218927	0.146	0.172	0.0888729	NS
Arhgap5	3.74036e-06	-0.0461689	0.977	0.982	0.0890916	NS
Slc35a2	3.74752e-06	-0.0132019	0.128	0.148	0.0892623	NS
Eefsec	3.76874e-06	0.0208501	0.132	0.137	0.0897677	NS
Orc4	3.77133e-06	-0.0327678	0.278	0.317	0.0898294	NS
Arid1b	3.79142e-06	-0.0210029	0.189	0.216	0.0903078	NS
Cox6c	3.79261e-06	0.0612721	0.639	0.644	0.0903362	NS
Ppm1h	3.80578e-06	-0.0448854	0.312	0.359	0.0906498	NS
Papss1	3.81011e-06	0.0299087	0.498	0.518	0.0907531	NS
F11r	3.84031e-06	-0.0240901	0.781	0.823	0.0914724	NS
Rsu1	3.85944e-06	0.0284152	0.48	0.501	0.0919279	NS
Cd302	3.86171e-06	0.0774286	0.532	0.531	0.091982	NS
Top3b	3.8748e-06	-0.0443157	0.205	0.243	0.0922938	NS
Edf1	3.87759e-06	0.0410719	0.597	0.616	0.0923604	NS
Cdk19	3.89171e-06	-0.0483452	0.277	0.321	0.0926967	NS
Abhd17c	3.91978e-06	-0.015993	0.313	0.346	0.0933653	NS
Oga	3.96853e-06	-0.0485174	0.291	0.337	0.0945264	NS
Amfr	3.98417e-06	-0.0233404	0.361	0.401	0.094899	NS
Fxr1	3.98691e-06	-0.0435114	0.608	0.654	0.0949643	NS
Raly	4.00836e-06	0.0359113	0.377	0.389	0.095475	NS
Nsun2	4.00897e-06	-0.0509819	0.147	0.186	0.0954896	NS
Ubxn2a	4.01293e-06	-0.0519297	0.128	0.157	0.0955839	NS
Blvra	4.01298e-06	0.0345255	0.247	0.258	0.0955852	NS
Pias1	4.01686e-06	-0.0176485	0.364	0.404	0.0956776	NS
Ptms	4.02451e-06	0.0719047	0.79	0.803	0.0958599	NS
Sirt2	4.046e-06	-0.0295897	0.401	0.442	0.0963717	NS
Mrps17	4.06486e-06	0.039634	0.341	0.349	0.0968208	NS
Otulin	4.0782e-06	0.0714435	0.381	0.372	0.0971387	NS
Cops6	4.11124e-06	0.0246285	0.305	0.321	0.0979257	NS
Brd2	4.11299e-06	-0.0182715	0.502	0.541	0.0979674	NS
Ltc4s	4.13068e-06	0.0730288	0.928	0.939	0.0983886	NS
Snrpd3	4.18478e-06	0.0595886	0.424	0.427	0.0996773	NS
Copb1	4.23057e-06	-0.0750734	0.526	0.588	0.100768	NS
Map2k2	4.28632e-06	0.0549902	0.437	0.445	0.102096	NS
Oip5os1	4.30838e-06	-0.0804477	0.438	0.5	0.102621	NS
Btk	4.32903e-06	0.0270732	0.509	0.535	0.103113	NS
Leng8	4.33875e-06	0.0682552	0.35	0.341	0.103345	NS
Gm38843	4.34836e-06	0.0804764	0.214	0.197	0.103574	NS
Abcb7	4.3622e-06	-0.0615803	0.153	0.191	0.103903	NS
7SK.158	4.36676e-06	0.124626	0.412	0.39	0.104012	NS
Snn	4.37622e-06	-0.0105418	0.31	0.342	0.104237	NS
Snrnp48	4.37683e-06	-0.0436163	0.432	0.478	0.104252	NS
N4bp2l1	4.37935e-06	0.0157796	0.318	0.341	0.104312	NS
Ints4	4.41093e-06	-0.0308656	0.098	0.123	0.105064	NS
Atf7ip	4.47136e-06	-0.0623783	0.544	0.602	0.106503	NS
Snx9	4.51058e-06	-0.0547299	0.211	0.25	0.107438	NS
Slc2a1	4.53781e-06	-0.0421258	0.119	0.15	0.108086	NS
Pnn	4.57468e-06	0.0660647	0.587	0.598	0.108964	NS
Marchf2	4.57797e-06	-0.0129666	0.15	0.174	0.109043	NS
Cdkal1	4.58209e-06	-0.043787	0.213	0.249	0.109141	NS
Arhgap45	4.58255e-06	0.0112501	0.715	0.747	0.109152	NS
Fnbp1	4.59058e-06	-0.0607525	0.446	0.5	0.109343	NS
D5Ertd579e	4.6057e-06	-0.0679041	0.233	0.281	0.109703	NS
Zfp36l2	4.63818e-06	0.0307609	0.926	0.944	0.110477	NS
Zfp871	4.6411e-06	-0.0662274	0.46	0.512	0.110546	NS
Rnf115	4.6626e-06	0.00452747	0.259	0.283	0.111058	NS
Atp1b3	4.67116e-06	-0.055815	0.642	0.695	0.111262	NS
Oxsr1	4.67761e-06	-0.00553089	0.091	0.107	0.111416	NS
Rapgef2	4.67875e-06	-0.0201104	0.147	0.172	0.111443	NS
Emc6	4.6845e-06	0.0134706	0.338	0.356	0.11158	NS
Fbxo45	4.71882e-06	-0.0603918	0.077	0.107	0.112398	NS
Cklf	4.72659e-06	0.0361396	0.489	0.506	0.112583	NS
Trim41	4.74909e-06	-0.0338612	0.155	0.184	0.113119	NS
Tmbim4	4.78416e-06	0.0230907	0.592	0.622	0.113954	NS
Invs	4.79677e-06	-0.0268131	0.113	0.139	0.114254	NS
Rdh11	4.80071e-06	-0.0247528	0.09	0.112	0.114348	NS
Fam3a	4.86062e-06	0.0166148	0.267	0.282	0.115775	NS
Cdk5	4.88213e-06	0.0200624	0.079	0.08	0.116287	NS
Slc46a3	4.9118e-06	-0.00889208	0.242	0.265	0.116994	NS
Atp6v1a	4.91232e-06	0.0441415	0.27	0.276	0.117007	NS
Tpst2	4.91869e-06	0.0845766	0.697	0.696	0.117158	NS
Lsm10	4.95102e-06	-0.014805	0.247	0.273	0.117928	NS
2900076A07Rik	4.9586e-06	-0.0125217	0.061	0.077	0.118109	NS
Glmp	4.97875e-06	0.0231791	0.505	0.535	0.118589	NS
Ubqln1	4.98113e-06	-0.0571537	0.259	0.303	0.118646	NS
Mccc2	4.99559e-06	-0.0253021	0.052	0.07	0.11899	NS
Myl2	5.03779e-06	0.0553875	0.096	0.084	0.119995	NS
Tmx2	5.0403e-06	-0.031959	0.216	0.25	0.120055	NS
Rnf168	5.06745e-06	-0.0423754	0.159	0.193	0.120702	NS
Abcg3	5.07143e-06	-0.057755	0.04	0.066	0.120796	NS
Mtmr3	5.07478e-06	-0.018996	0.261	0.291	0.120876	NS
Dcun1d1	5.08973e-06	-0.0332579	0.225	0.26	0.121232	NS
Cd68	5.09787e-06	0.0581615	0.95	0.958	0.121426	NS
Smad1	5.10944e-06	-0.00980049	0.32	0.35	0.121702	NS
Vav2	5.11128e-06	-0.0387375	0.22	0.255	0.121746	NS
Snrpe	5.11401e-06	0.050674	0.493	0.5	0.121811	NS
Pum2	5.11546e-06	-0.0169813	0.537	0.581	0.121845	NS
Derl1	5.20197e-06	0.0239675	0.482	0.505	0.123906	NS
Paics	5.20381e-06	0.00573632	0.276	0.3	0.12395	NS
Taok1	5.22031e-06	-0.0350417	0.522	0.573	0.124343	NS
Morc3	5.22679e-06	-0.0414397	0.538	0.576	0.124497	NS
Hnrnpd	5.24723e-06	-0.0154212	0.527	0.572	0.124984	NS
Daxx	5.25037e-06	-0.0219115	0.109	0.135	0.125059	NS
Atad1	5.26712e-06	-0.0677263	0.294	0.347	0.125458	NS
Plekhm3	5.26946e-06	-0.0444573	0.236	0.276	0.125513	NS
Atpif1	5.2713e-06	0.0804257	0.674	0.667	0.125557	NS
Lsm12	5.35671e-06	0.0397187	0.385	0.393	0.127592	NS
Dhrs7b	5.38757e-06	0.0367532	0.293	0.303	0.128327	NS
Fcgr2b	5.39215e-06	-0.115374	0.745	0.804	0.128436	NS
Fam32a	5.40764e-06	0.00583081	0.338	0.364	0.128805	NS
Dek	5.43655e-06	0.0455606	0.468	0.485	0.129493	NS
Gprasp1	5.46536e-06	-0.0568045	0.21	0.251	0.130179	NS
Cep43	5.4663e-06	-0.00897574	0.177	0.201	0.130202	NS
Swi5	5.47558e-06	0.0372088	0.513	0.528	0.130423	NS
Trappc11	5.50565e-06	-0.0188568	0.128	0.153	0.131139	NS
Rab11fip5	5.51837e-06	-0.0513093	0.187	0.225	0.131442	NS
Mrpl51	5.54297e-06	0.0455841	0.256	0.259	0.132028	NS
Ppp3r1	5.54346e-06	-0.0157858	0.304	0.338	0.13204	NS
Ctbs	5.55182e-06	-0.0152103	0.296	0.331	0.132239	NS
Pip4k2a	5.55939e-06	-0.0529413	0.736	0.779	0.132419	NS
Spint1	5.5631e-06	0.00814333	0.351	0.38	0.132508	NS
Lcp2	5.56512e-06	-0.013116	0.55	0.598	0.132556	NS
Ppp2r5e	5.59055e-06	-0.055526	0.174	0.212	0.133161	NS
Cpne3	5.59509e-06	0.0367209	0.434	0.458	0.133269	NS
Spast	5.59531e-06	-0.0114713	0.3	0.334	0.133275	NS
Ddx18	5.61039e-06	0.0715249	0.463	0.463	0.133634	NS
Ttc1	5.61803e-06	0.010911	0.26	0.282	0.133816	NS
Eny2	5.6193e-06	0.0452408	0.287	0.295	0.133846	NS
Vps41	5.64593e-06	-0.0104796	0.273	0.306	0.13448	NS
Tnip2	5.64782e-06	-0.0234775	0.115	0.141	0.134525	NS
Sun2	5.65468e-06	-0.0608889	0.303	0.351	0.134689	NS
Sesn1	5.66851e-06	0.00439057	0.328	0.354	0.135018	NS
Abhd15	5.67338e-06	-0.0094485	0.13	0.148	0.135134	NS
Degs1	5.67476e-06	-0.0413319	0.264	0.308	0.135167	NS
Copa	5.68585e-06	-0.0814283	0.514	0.566	0.135431	NS
Fam53b	5.73137e-06	-0.0094121	0.312	0.341	0.136516	NS
Psmc4	5.73794e-06	-0.0344357	0.327	0.371	0.136672	NS
Sde2	5.74566e-06	-0.0237592	0.231	0.262	0.136856	NS
Cope	5.74582e-06	0.0440888	0.464	0.48	0.13686	NS
Nrp2	5.78907e-06	0.0835453	0.241	0.216	0.13789	NS
Ankrd11	5.79673e-06	-0.105924	0.63	0.696	0.138072	NS
Azi2	5.79712e-06	-0.0525028	0.239	0.283	0.138082	NS
Arhgef1	5.79744e-06	0.0416326	0.576	0.592	0.138089	NS
G6pc3	5.80016e-06	0.0467076	0.221	0.221	0.138154	NS
Rab5b	5.80756e-06	-0.0309832	0.285	0.32	0.13833	NS
Ndufb9	5.81196e-06	0.0715501	0.604	0.609	0.138435	NS
Dnm2	5.8308e-06	-0.049943	0.603	0.659	0.138884	NS
Mzt2	5.84141e-06	0.0275064	0.323	0.338	0.139137	NS
Retreg2	5.8446e-06	-0.00805477	0.211	0.235	0.139212	NS
Dok1	5.86568e-06	0.0330529	0.322	0.33	0.139715	NS
Zfp68	5.87285e-06	-0.0534545	0.232	0.274	0.139885	NS
Fuca2	5.88609e-06	0.00999578	0.383	0.41	0.140201	NS
Smndc1	5.92073e-06	0.0291676	0.381	0.403	0.141026	NS
Tent4b	5.95247e-06	-0.0388262	0.194	0.231	0.141782	NS
Cdc26	5.96587e-06	0.0166046	0.327	0.343	0.142101	NS
Rhoa	5.97973e-06	0.0859546	0.919	0.925	0.142431	NS
Zfp60	6.02795e-06	-0.0366669	0.129	0.156	0.14358	NS
Slc25a37	6.05113e-06	-0.0757781	0.491	0.546	0.144132	NS
Poldip3	6.05235e-06	-0.0372452	0.302	0.348	0.144161	NS
Chmp2a	6.083e-06	0.106903	0.533	0.515	0.144891	NS
Taok2	6.12238e-06	-0.0738757	0.266	0.315	0.145829	NS
Ifnar1	6.12244e-06	-0.0299343	0.324	0.362	0.14583	NS
Mtln	6.12461e-06	0.061729	0.265	0.263	0.145882	NS
Yipf5	6.12961e-06	0.0349855	0.393	0.408	0.146001	NS
Usp25	6.13283e-06	-0.0973483	0.324	0.378	0.146078	NS
Snx6	6.1417e-06	-0.0437021	0.718	0.764	0.146289	NS
Os9	6.16011e-06	-0.0544852	0.644	0.695	0.146728	NS
Acbd3	6.17834e-06	-0.0703292	0.446	0.501	0.147162	NS
Mllt6	6.19928e-06	-0.0605677	0.079	0.111	0.147661	NS
Tmem208	6.20265e-06	0.0679918	0.421	0.413	0.147741	NS
H1f0	6.20267e-06	-0.0115815	0.144	0.169	0.147741	NS
Nom1	6.22424e-06	-0.0195154	0.148	0.173	0.148255	NS
Pid1	6.23022e-06	-0.0696814	0.544	0.595	0.148398	NS
Sp1	6.23613e-06	0.0156405	0.281	0.304	0.148538	NS
Dnaja4	6.31045e-06	-0.0219381	0.044	0.06	0.150309	NS
Oma1	6.33237e-06	0.029119	0.292	0.309	0.150831	NS
Ndufa1	6.3354e-06	0.066181	0.384	0.382	0.150903	NS
Myd88	6.33634e-06	-0.0313984	0.139	0.167	0.150925	NS
Ctns	6.37039e-06	-0.0097975	0.204	0.229	0.151736	NS
Taf13	6.39483e-06	0.0457088	0.106	0.097	0.152318	NS
Psmc5	6.42458e-06	0.0213214	0.384	0.406	0.153027	NS
Khsrp	6.43279e-06	-0.057474	0.178	0.22	0.153223	NS
Cacul1	6.45041e-06	-0.00484015	0.158	0.179	0.153642	NS
Samd4b	6.47189e-06	0.0296319	0.174	0.178	0.154154	NS
Smim7	6.48773e-06	0.048605	0.277	0.278	0.154531	NS
Ncbp3	6.49179e-06	-0.0404452	0.33	0.376	0.154628	NS
Srpk1	6.52163e-06	-0.0460508	0.243	0.283	0.155339	NS
Krcc1	6.57896e-06	0.0154305	0.507	0.539	0.156704	NS
Cnot8	6.58251e-06	0.0111621	0.356	0.383	0.156789	NS
Prrc2c	6.66023e-06	-0.0718925	0.653	0.708	0.15864	NS
Trappc6b	6.66531e-06	0.0165504	0.368	0.392	0.158761	NS
Wdfy3	6.66818e-06	-0.0481656	0.358	0.406	0.158829	NS
Blvrb	6.67518e-06	0.0670576	0.337	0.335	0.158996	NS
Srgap2	6.7271e-06	-0.0569882	0.966	0.981	0.160233	NS
Ubn2	6.76072e-06	-0.0572777	0.509	0.561	0.161034	NS
Bola2	6.76089e-06	0.0550862	0.279	0.276	0.161038	NS
Derl2	6.78868e-06	0.0427683	0.464	0.479	0.1617	NS
Leprotl1	6.80197e-06	0.0184215	0.477	0.503	0.162016	NS
Med12l	6.80204e-06	0.0485935	0.255	0.262	0.162018	NS
Insig2	6.82213e-06	-0.0244462	0.272	0.304	0.162496	NS
Snx18	6.85624e-06	0.0105285	0.787	0.823	0.163309	NS
Zfp84	6.86784e-06	-0.021589	0.219	0.253	0.163585	NS
Stub1	6.89701e-06	0.025667	0.289	0.304	0.16428	NS
Ankfy1	6.90101e-06	-0.0668866	0.323	0.378	0.164375	NS
Mgat4a	6.93642e-06	0.0211357	0.721	0.753	0.165219	NS
Ndufv2	6.94155e-06	0.0771171	0.37	0.359	0.165341	NS
Trim27	6.95733e-06	0.034277	0.217	0.223	0.165717	NS
Rab18	6.97844e-06	-0.0447948	0.386	0.43	0.166219	NS
Nsd2	7.0129e-06	-0.00704937	0.199	0.223	0.16704	NS
Pwwp2a	7.0363e-06	-0.0086428	0.643	0.685	0.167598	NS
Rac1	7.08544e-06	0.0767539	0.873	0.884	0.168768	NS
Cyb5d2	7.11235e-06	-0.0134381	0.165	0.189	0.169409	NS
Tcea1	7.11606e-06	0.0154444	0.457	0.487	0.169497	NS
Tmcc3	7.11902e-06	0.085172	0.778	0.782	0.169568	NS
Tsc22d2	7.13911e-06	-0.0311982	0.357	0.397	0.170047	NS
Pdia6	7.15367e-06	-0.0800505	0.866	0.904	0.170393	NS
Epc1	7.17626e-06	-0.0085093	0.32	0.357	0.170931	NS
Zbtb4	7.1932e-06	-0.0130237	0.289	0.319	0.171335	NS
Rabep1	7.19943e-06	-0.0482841	0.225	0.264	0.171483	NS
Gm49599	7.22868e-06	-0.00195979	0.3	0.331	0.17218	NS
Dennd10	7.23378e-06	0.0350825	0.347	0.361	0.172301	NS
Tmod3	7.26e-06	-0.0422192	0.441	0.491	0.172926	NS
Elf2	7.26327e-06	0.0164354	0.466	0.495	0.173004	NS
Txnl1	7.26397e-06	0.00305168	0.491	0.525	0.173021	NS
Surf4	7.26687e-06	0.00805085	0.459	0.487	0.17309	NS
Trim12c	7.2826e-06	-0.0787133	0.204	0.251	0.173464	NS
Slc39a12	7.28887e-06	-0.0200993	0.068	0.087	0.173614	NS
Bet1	7.29557e-06	0.000970585	0.215	0.233	0.173773	NS
Elk3	7.34321e-06	0.0215842	0.427	0.453	0.174908	NS
Rnf185	7.34597e-06	-0.0300957	0.077	0.097	0.174974	NS
Cbx3	7.3574e-06	0.0451794	0.47	0.485	0.175246	NS
Actr1a	7.36837e-06	-0.00788174	0.219	0.242	0.175507	NS
Zfp110	7.42133e-06	-0.0405219	0.206	0.243	0.176769	NS
Rheb	7.4316e-06	0.0455005	0.464	0.474	0.177013	NS
Oxa1l	7.4598e-06	0.00864692	0.276	0.295	0.177685	NS
Tmem11	7.46422e-06	0.0348749	0.234	0.239	0.17779	NS
Rtcb	7.48122e-06	0.0301815	0.349	0.368	0.178195	NS
Bcl2l11	7.52137e-06	-0.0251848	0.245	0.28	0.179152	NS
Pdcd6	7.59905e-06	-0.00709458	0.295	0.324	0.181002	NS
Ywhaq	7.66252e-06	0.0416261	0.412	0.422	0.182514	NS
Smim19	7.66435e-06	0.0268911	0.29	0.304	0.182557	NS
Setd5	7.70851e-06	-0.0403635	0.486	0.537	0.183609	NS
Calm1	7.74937e-06	0.0818179	0.865	0.864	0.184582	NS
Pam16	7.8005e-06	0.0220788	0.252	0.263	0.1858	NS
Tmem18	7.8068e-06	-0.00749686	0.061	0.073	0.18595	NS
Nfrkb	7.80747e-06	0.0315866	0.186	0.192	0.185966	NS
Nup54	7.80789e-06	-0.014737	0.149	0.173	0.185976	NS
Itgb5	7.81773e-06	-0.0680567	0.967	0.98	0.186211	NS
Cdv3	7.83606e-06	-0.0174881	0.321	0.356	0.186647	NS
Psd4	7.95564e-06	-0.0318995	0.094	0.119	0.189495	NS
Cst3	8.04338e-06	0.0686919	1	1	0.191585	NS
Sdc4	8.06046e-06	-0.0648555	0.115	0.16	0.191992	NS
Plau	8.07412e-06	-0.00317242	0.105	0.12	0.192318	NS
Klhl9	8.0837e-06	-0.0483095	0.483	0.529	0.192546	NS
Slc15a3	8.21637e-06	0.0202438	0.4	0.421	0.195706	NS
Ttc7	8.23846e-06	-0.0679434	0.321	0.368	0.196232	NS
Was	8.24424e-06	-0.068924	0.462	0.521	0.19637	NS
Anapc16	8.31291e-06	-0.0472014	0.295	0.341	0.198005	NS
Fut8	8.31619e-06	-0.0521716	0.215	0.253	0.198083	NS
Pisd	8.35854e-06	-0.00292719	0.374	0.402	0.199092	NS
Eps15	8.4628e-06	-0.0571622	0.266	0.308	0.201576	NS
Trim28	8.49481e-06	0.014253	0.252	0.265	0.202338	NS
Mrps18c	8.66316e-06	0.0273204	0.288	0.301	0.206348	NS
Tomm70a	8.6769e-06	-0.0482034	0.252	0.297	0.206675	NS
Smarcc2	8.67938e-06	-0.024824	0.245	0.278	0.206734	NS
Pcbp2	8.71078e-06	0.0216531	0.713	0.751	0.207482	NS
Washc3	8.7298e-06	0.0332121	0.196	0.201	0.207935	NS
Ptges3	8.77041e-06	-0.0314987	0.588	0.632	0.208903	NS
Stxbp3	8.81813e-06	-0.0436464	0.32	0.36	0.210039	NS
Cd47	8.82818e-06	-0.0516398	0.766	0.812	0.210278	NS
Lilra5	8.88225e-06	0.0768366	0.142	0.124	0.211566	NS
Plxnb2	8.88245e-06	-0.0701644	0.624	0.684	0.211571	NS
Gm42944	8.88279e-06	-0.0348975	0.032	0.053	0.211579	NS
Mkrn1	8.88742e-06	-0.01275	0.414	0.447	0.211689	NS
Gon4l	8.91752e-06	-0.0101174	0.226	0.252	0.212406	NS
Gm38042	8.9256e-06	-0.0311755	0.366	0.407	0.212599	NS
Srsf10	8.97583e-06	-0.0317987	0.507	0.555	0.213795	NS
Ago2	9.02412e-06	-0.0360677	0.255	0.293	0.214946	NS
Taok3	9.16141e-06	-0.00811309	0.319	0.35	0.218216	NS
Ric8b	9.16681e-06	0.0032361	0.07	0.08	0.218344	NS
Tomm5	9.20681e-06	0.0623721	0.295	0.285	0.219297	NS
Slc7a7	9.21013e-06	0.0205826	0.395	0.415	0.219376	NS
Lemd2	9.226e-06	-0.05024	0.207	0.245	0.219754	NS
Nos1ap	9.26507e-06	0.0145207	0.185	0.196	0.220685	NS
Lyl1	9.29237e-06	0.0927494	0.495	0.487	0.221335	NS
Parvg	9.31739e-06	-0.0251339	0.33	0.373	0.221931	NS
Clk4	9.33894e-06	-0.0402327	0.371	0.415	0.222444	NS
Sugt1	9.33958e-06	-0.0266733	0.392	0.431	0.222459	NS
Ppp4r2	9.3923e-06	-0.071577	0.246	0.295	0.223715	NS
Pgam1	9.41797e-06	-0.0442699	0.478	0.527	0.224327	NS
Dctn6	9.41965e-06	0.0415077	0.193	0.192	0.224367	NS
Ngly1	9.47484e-06	-0.0310186	0.178	0.209	0.225681	NS
Knop1	9.479e-06	0.0341059	0.444	0.463	0.22578	NS
Atxn7l3b	9.4906e-06	-0.0281388	0.649	0.697	0.226057	NS
Hdgfl2	9.49323e-06	-0.0256576	0.103	0.126	0.226119	NS
Idh2	9.49626e-06	0.0711337	0.465	0.461	0.226191	NS
Ndufa10	9.56785e-06	0.0506463	0.381	0.391	0.227897	NS
Fam168b	9.61073e-06	-0.075003	0.334	0.389	0.228918	NS
Atp13a3	9.61105e-06	-0.0378478	0.388	0.429	0.228926	NS
Gm33989	9.61613e-06	-0.0143355	0.395	0.428	0.229047	NS
Pitpnc1	9.68533e-06	-0.0909808	0.369	0.433	0.230695	NS
Trim30c	9.82072e-06	-0.0737627	0.047	0.078	0.23392	NS
Cd2bp2	9.88541e-06	-0.036037	0.099	0.126	0.235461	NS
Szrd1	9.91542e-06	-0.00744976	0.174	0.194	0.236175	NS
Ptar1	9.91586e-06	-0.0351149	0.118	0.147	0.236186	NS
Ddx23	9.93909e-06	-0.04539	0.242	0.283	0.236739	NS
Exoc3	9.97619e-06	-0.0209989	0.438	0.475	0.237623	NS
Il6	9.99861e-06	0.0318121	0.082	0.08	0.238157	NS
Taf1d	1.00293e-05	0.0659017	0.508	0.505	0.238887	NS
Camk2g	1.00349e-05	0.0253781	0.115	0.12	0.239021	NS
Rbbp7	1.00667e-05	0.00385017	0.282	0.308	0.239779	NS
Ythdf3	1.01887e-05	-0.0674753	0.396	0.444	0.242684	NS
Plxna4os1	1.0283e-05	-0.0677439	0.188	0.236	0.24493	NS
Med19	1.03168e-05	-0.0196208	0.247	0.278	0.245735	NS
Pld2	1.03397e-05	-0.0156033	0.043	0.056	0.246282	NS
Efhd2	1.03579e-05	0.0169368	0.846	0.873	0.246714	NS
BC031181	1.04393e-05	0.0573717	0.46	0.46	0.248653	NS
E2f4	1.05844e-05	0.0326935	0.155	0.159	0.25211	NS
Fh1	1.05902e-05	0.00584093	0.098	0.11	0.252249	NS
Abl1	1.0599e-05	-0.0780941	0.404	0.46	0.252458	NS
Akirin1	1.06273e-05	-0.033208	0.569	0.616	0.253133	NS
Sik2	1.06505e-05	0.0166566	0.259	0.278	0.253684	NS
Tln1	1.06977e-05	-0.0176346	0.869	0.9	0.254809	NS
Lars2	1.07154e-05	-0.0449636	0.872	0.904	0.255231	NS
Arap3	1.07454e-05	0.0453166	0.351	0.36	0.255944	NS
Tial1	1.09233e-05	-0.0676305	0.427	0.479	0.260182	NS
Trim26	1.0929e-05	-0.00812901	0.37	0.403	0.260318	NS
Aamp	1.09632e-05	0.0268164	0.471	0.492	0.261132	NS
Sdcbp	1.09705e-05	-0.0625025	0.75	0.801	0.261306	NS
Gm5617	1.09758e-05	0.00420991	0.135	0.152	0.261434	NS
Rab21	1.10395e-05	-0.0291866	0.38	0.425	0.262949	NS
Psmc1	1.10524e-05	0.0328336	0.28	0.291	0.263258	NS
Snrnp40	1.10898e-05	0.0431677	0.208	0.207	0.264149	NS
Wasl	1.10976e-05	-0.0533627	0.236	0.281	0.264335	NS
0610040J01Rik	1.11403e-05	0.0396703	0.427	0.442	0.26535	NS
Hibch	1.11642e-05	-0.0287127	0.107	0.132	0.265921	NS
Rbm47	1.11715e-05	-0.0488414	0.273	0.317	0.266094	NS
Usp37	1.12416e-05	-0.0294709	0.177	0.207	0.267764	NS
Samhd1	1.12679e-05	3.11075e-06	0.381	0.413	0.26839	NS
Rbbp9	1.12737e-05	-0.0705787	0.165	0.207	0.268529	NS
Ogt	1.13779e-05	0.0102464	0.619	0.65	0.271009	NS
Hmgxb3	1.13881e-05	-0.0554848	0.126	0.164	0.271254	NS
Sgpp1	1.15383e-05	0.0119754	0.207	0.223	0.274831	NS
Pdcl	1.15432e-05	0.0140508	0.185	0.197	0.274947	NS
Nck1	1.16993e-05	0.0229664	0.411	0.434	0.278666	NS
Ppfibp2	1.17143e-05	-0.0183095	0.145	0.171	0.279022	NS
Atp8a2	1.17397e-05	-0.0865702	0.477	0.534	0.279627	NS
Adam10	1.17736e-05	-0.0486459	0.759	0.804	0.280436	NS
Rasgrp3	1.18072e-05	0.0198025	0.661	0.689	0.281237	NS
Cisd2	1.18078e-05	0.00896628	0.483	0.518	0.28125	NS
Slc25a46	1.18247e-05	-0.0102169	0.157	0.181	0.281652	NS
Fcer1g	1.18388e-05	0.0400395	1	1	0.281988	NS
Ccng1	1.18507e-05	-0.0285672	0.132	0.156	0.282272	NS
Trmt10a	1.19134e-05	0.0817458	0.15	0.13	0.283764	NS
Ppp1r9b	1.19388e-05	-0.0787932	0.185	0.226	0.284371	NS
Nub1	1.19397e-05	-0.0619805	0.277	0.324	0.284393	NS
Rp2	1.19506e-05	-0.066033	0.537	0.584	0.284652	NS
Rap1gds1	1.19991e-05	-0.0575952	0.558	0.613	0.285805	NS
Tax1bp3	1.20578e-05	0.0973748	0.277	0.251	0.287204	NS
BC004004	1.2065e-05	0.0150406	0.294	0.31	0.287377	NS
Fam126a	1.22801e-05	-0.0576148	0.135	0.167	0.2925	NS
Ralgps2	1.22808e-05	0.0180642	0.364	0.38	0.292517	NS
Grk2	1.23085e-05	-0.0328487	0.464	0.504	0.293177	NS
Garnl3	1.23186e-05	-0.0174763	0.302	0.336	0.293416	NS
Rtn4	1.23269e-05	0.075529	0.812	0.826	0.293614	NS
Gpr84	1.23469e-05	0.0806696	0.42	0.429	0.294091	NS
Pik3c2a	1.24251e-05	-0.0483121	0.287	0.326	0.295954	NS
Ets1	1.24312e-05	0.0726226	0.522	0.51	0.296098	NS
Gm43323	1.24474e-05	-0.0536183	0.068	0.097	0.296485	NS
Mark3	1.25158e-05	-0.0643688	0.437	0.488	0.298115	NS
Mrpl57	1.25565e-05	0.0952672	0.229	0.194	0.299083	NS
Foxp1	1.25753e-05	0.0206481	0.42	0.442	0.299531	NS
Rnf10	1.26043e-05	-0.0264222	0.356	0.394	0.300223	NS
Cnot2	1.26202e-05	-0.00885834	0.399	0.435	0.3006	NS
Kdm7a	1.26247e-05	-0.0578447	0.423	0.465	0.300708	NS
Gnb2	1.26757e-05	0.0937865	0.853	0.848	0.301921	NS
Hook3	1.27014e-05	0.00787759	0.679	0.717	0.302535	NS
Spred1	1.27056e-05	0.00875804	0.394	0.422	0.302635	NS
Ddx42	1.2715e-05	-0.0312973	0.34	0.381	0.302858	NS
Zkscan8	1.27151e-05	-0.0225955	0.137	0.16	0.30286	NS
Bco2	1.27171e-05	-0.0213887	0.175	0.201	0.302909	NS
Cbl	1.27248e-05	-0.0268645	0.701	0.742	0.303092	NS
Gm37376	1.27521e-05	0.0847466	0.266	0.25	0.303743	NS
Tomm34	1.2805e-05	-0.007986	0.252	0.279	0.305002	NS
Aff1	1.28244e-05	-0.0248622	0.225	0.255	0.305464	NS
Hk1	1.28459e-05	-0.0380636	0.081	0.104	0.305977	NS
Arhgap9	1.29097e-05	0.0808439	0.168	0.147	0.307497	NS
Spata5	1.291e-05	-0.0520049	0.106	0.139	0.307504	NS
Map1lc3b	1.29116e-05	0.0483135	0.591	0.614	0.307542	NS
Ganab	1.2987e-05	-0.0470973	0.241	0.282	0.309338	NS
Rab31	1.30247e-05	-0.0699575	0.282	0.327	0.310236	NS
Zfand6	1.30643e-05	-0.0107277	0.52	0.556	0.311178	NS
Trappc5	1.3103e-05	0.0523618	0.202	0.197	0.3121	NS
Ndufc1	1.3109e-05	0.0411392	0.389	0.401	0.312243	NS
Map2k1	1.31303e-05	0.0306568	0.278	0.286	0.312749	NS
Prkar1a	1.31505e-05	-0.0587418	0.6	0.65	0.313231	NS
Bank1	1.31738e-05	-0.0970765	0.319	0.381	0.313786	NS
Bcl7b	1.32095e-05	-0.0128981	0.315	0.346	0.314638	NS
Thap2	1.3222e-05	-0.02335	0.209	0.239	0.314935	NS
Atf4	1.32704e-05	-0.0198042	0.338	0.374	0.316089	NS
Dennd1c	1.34671e-05	0.00192162	0.378	0.405	0.320772	NS
Cd53	1.34984e-05	0.0784579	0.952	0.957	0.321519	NS
Nmt2	1.35236e-05	-0.00139718	0.075	0.089	0.32212	NS
Galnt1	1.35386e-05	-0.0208903	0.549	0.598	0.322476	NS
Edc3	1.3555e-05	-0.017377	0.077	0.096	0.322867	NS
Slc35c2	1.35724e-05	0.0250651	0.32	0.335	0.323282	NS
Ankrd13a	1.36168e-05	-0.021746	0.229	0.26	0.324338	NS
Eif4e2	1.37357e-05	0.0116507	0.447	0.477	0.327171	NS
Ppfia1	1.37633e-05	-0.0605911	0.191	0.231	0.327828	NS
Timm23	1.37647e-05	0.043091	0.337	0.343	0.32786	NS
Rpl7a	1.38815e-05	0.0678356	0.905	0.911	0.330644	NS
Zdhhc5	1.38865e-05	-0.0112011	0.243	0.271	0.330763	NS
Il6ra	1.39634e-05	-0.0467603	0.785	0.818	0.332594	NS
Ap1g1	1.39732e-05	-0.0588657	0.325	0.376	0.332828	NS
Lpxn	1.4102e-05	0.077637	0.373	0.363	0.335895	NS
Thap11	1.41275e-05	0.031447	0.216	0.222	0.336502	NS
Xpo7	1.41464e-05	-0.0419732	0.196	0.23	0.336953	NS
Tax1bp1	1.42258e-05	-0.0564938	0.668	0.715	0.338844	NS
Sec14l1	1.42562e-05	-0.0390612	0.537	0.587	0.339568	NS
0610012G03Rik	1.426e-05	0.0719774	0.333	0.32	0.339658	NS
Grcc10	1.42803e-05	0.0671223	0.129	0.107	0.340142	NS
Rab8b	1.43144e-05	-0.0599625	0.579	0.632	0.340955	NS
Brox	1.43171e-05	-0.0699242	0.263	0.315	0.341019	NS
Dpm2	1.4332e-05	0.0878273	0.239	0.216	0.341374	NS
Mcl1	1.44236e-05	-0.0884578	0.804	0.844	0.343555	NS
2310011J03Rik	1.44569e-05	0.00561793	0.208	0.226	0.34435	NS
Rnf215	1.44678e-05	0.00822034	0.227	0.246	0.344608	NS
Ube2j2	1.45468e-05	-0.0421127	0.232	0.274	0.346489	NS
Clptm1l	1.46008e-05	-0.0681074	0.403	0.46	0.347776	NS
Tnrc18	1.46272e-05	-0.00671422	0.333	0.361	0.348405	NS
Ldb1	1.46467e-05	-0.0207793	0.284	0.314	0.348871	NS
Relch	1.47464e-05	0.00744961	0.24	0.262	0.351245	NS
Pccb	1.48255e-05	0.00133299	0.096	0.107	0.353128	NS
Zbtb7b	1.48933e-05	-0.0247758	0.074	0.093	0.354744	NS
Timm10	1.49585e-05	0.0315432	0.176	0.178	0.356296	NS
Cyp4f13	1.5005e-05	-0.011401	0.2	0.226	0.357404	NS
Atp11b	1.50476e-05	-0.0256261	0.226	0.261	0.358418	NS
Clk2	1.51083e-05	0.0121232	0.136	0.148	0.359866	NS
Banf1	1.51084e-05	0.0656463	0.256	0.241	0.359867	NS
Ints6	1.51884e-05	-0.00940897	0.146	0.167	0.361771	NS
Brf1	1.5196e-05	0.00381751	0.132	0.147	0.361953	NS
Nol7	1.5197e-05	0.063622	0.485	0.493	0.361977	NS
Rprd1b	1.52098e-05	-0.0285741	0.203	0.234	0.362281	NS
Rpl27	1.52943e-05	0.0765331	0.723	0.71	0.364295	NS
Orai1	1.53005e-05	0.0316686	0.744	0.763	0.364442	NS
Dnajb6	1.53715e-05	-0.0124539	0.662	0.704	0.366134	NS
A830008E24Rik	1.53871e-05	0.019116	0.249	0.265	0.366505	NS
Phactr2	1.5418e-05	-0.0758714	0.224	0.271	0.367241	NS
Rpl7l1	1.54995e-05	0.0282851	0.44	0.458	0.369182	NS
Plbd2	1.55259e-05	-0.0162654	0.319	0.353	0.369812	NS
Eif3a	1.55553e-05	-0.03501	0.492	0.542	0.370512	NS
Rrp1	1.5568e-05	-0.0104448	0.403	0.44	0.370815	NS
Tbc1d16	1.56909e-05	0.0499854	0.307	0.31	0.37374	NS
Tent5a	1.57059e-05	-0.110418	0.667	0.715	0.374098	NS
Rad1	1.57699e-05	-0.035966	0.101	0.127	0.375624	NS
Zfp809	1.59139e-05	-0.0422152	0.11	0.141	0.379053	NS
Uba2	1.5931e-05	0.0129686	0.31	0.33	0.37946	NS
Gm44861	1.59814e-05	-0.0441786	0.118	0.153	0.38066	NS
Ncf1	1.60861e-05	-0.100074	0.816	0.858	0.383155	NS
Trrap	1.6113e-05	-0.0658891	0.228	0.269	0.383796	NS
Chuk	1.61216e-05	-0.0731593	0.235	0.283	0.384001	NS
Ccdc115	1.61522e-05	0.0268762	0.305	0.318	0.384729	NS
Exoc1	1.61613e-05	-0.0567987	0.16	0.198	0.384945	NS
Gsk3b	1.61981e-05	0.0321417	0.648	0.674	0.385823	NS
Tgfbr1	1.62872e-05	-0.048869	0.99	0.99	0.387945	NS
Tasl	1.6357e-05	-0.0263144	0.206	0.232	0.389607	NS
Sh3gl1	1.63949e-05	0.033139	0.381	0.396	0.390509	NS
Kbtbd2	1.63961e-05	-0.0158981	0.325	0.361	0.390538	NS
Fbxo22	1.63965e-05	0.00014832	0.213	0.235	0.390548	NS
Nudt3	1.64139e-05	0.00597215	0.26	0.281	0.390963	NS
Atxn2	1.64772e-05	-0.0425295	0.295	0.337	0.392471	NS
Agpat3	1.64827e-05	-0.0413764	0.377	0.425	0.3926	NS
Trir	1.65346e-05	0.0419871	0.488	0.503	0.393838	NS
Sh2d3c	1.65394e-05	0.0182965	0.104	0.11	0.393953	NS
Tulp4	1.65715e-05	-0.0447227	0.381	0.426	0.394717	NS
Elmod2	1.65812e-05	-0.0675202	0.216	0.259	0.394948	NS
Ndufs6	1.66104e-05	0.0285496	0.355	0.368	0.395642	NS
Ehbp1l1	1.66272e-05	-0.0242895	0.169	0.197	0.396042	NS
Rhobtb1	1.68661e-05	-0.0201913	0.28	0.312	0.401733	NS
Nap1l4	1.69057e-05	-0.0114874	0.361	0.393	0.402677	NS
Mthfs	1.70548e-05	-0.0203389	0.225	0.256	0.406229	NS
Wasf2	1.70717e-05	0.0581035	0.92	0.928	0.406632	NS
Sting1	1.71643e-05	0.0746602	0.799	0.814	0.408837	NS
Sar1b	1.72691e-05	-0.00987382	0.517	0.559	0.411332	NS
Gngt2	1.72732e-05	0.0264615	0.713	0.741	0.41143	NS
Trpm4	1.73019e-05	0.0286316	0.121	0.123	0.412115	NS
Trappc8	1.73137e-05	-0.0412809	0.234	0.27	0.412396	NS
Smarcad1	1.73218e-05	0.00659971	0.333	0.358	0.412588	NS
Tmem259	1.73669e-05	0.0388242	0.176	0.176	0.413662	NS
Polr2c	1.74012e-05	0.0345505	0.318	0.324	0.414479	NS
Nectin4	1.74517e-05	-0.0599018	0.15	0.189	0.415681	NS
Cops5	1.75928e-05	0.0705445	0.384	0.377	0.419042	NS
Phactr4	1.76581e-05	0.0636041	0.215	0.211	0.420598	NS
Copg2	1.7678e-05	-0.00493587	0.147	0.169	0.421072	NS
Sdhd	1.76994e-05	-0.0136472	0.218	0.243	0.421582	NS
Rpl30	1.79052e-05	0.0734669	0.983	0.983	0.426483	NS
1810030O07Rik	1.79308e-05	-0.0393216	0.224	0.263	0.427094	NS
Eif4a3	1.79486e-05	0.0355533	0.432	0.44	0.427518	NS
Pla2g15	1.79904e-05	0.026252	0.631	0.654	0.428514	NS
Cd27	1.80174e-05	0.00124929	0.097	0.112	0.429156	NS
Ndufa9	1.81428e-05	0.0942184	0.409	0.39	0.432143	NS
Sqstm1	1.81756e-05	-0.0411824	0.407	0.452	0.432925	NS
Phf14	1.82443e-05	-0.00970798	0.639	0.685	0.434562	NS
Nrbf2	1.83111e-05	0.016314	0.17	0.178	0.436153	NS
Icmt	1.83225e-05	-0.0362918	0.064	0.087	0.436424	NS
Gramd1a	1.83525e-05	0.00947197	0.224	0.242	0.437139	NS
Man2b2	1.84531e-05	-0.0151926	0.218	0.244	0.439534	NS
Psmb3	1.85205e-05	0.0656273	0.591	0.59	0.441139	NS
Psmd10	1.85389e-05	-0.00724184	0.185	0.208	0.441579	NS
Aspscr1	1.85593e-05	0.0226889	0.13	0.134	0.442063	NS
R3hdm2	1.86259e-05	-0.0564404	0.413	0.464	0.44365	NS
Snrpa1	1.86314e-05	-0.0232221	0.204	0.234	0.443782	NS
Tfe3	1.86635e-05	-0.00384812	0.507	0.541	0.444546	NS
Supt16	1.86715e-05	-0.0376312	0.323	0.366	0.444737	NS
Sumo3	1.86981e-05	-0.00619476	0.301	0.33	0.445369	NS
Crkl	1.87681e-05	0.026473	0.211	0.222	0.447037	NS
Rps9	1.87824e-05	0.0637462	0.999	0.999	0.447378	NS
Spag9	1.88294e-05	-0.029986	0.616	0.659	0.448499	NS
Cep290	1.88383e-05	-0.0513692	0.077	0.105	0.44871	NS
Atxn7l3	1.88612e-05	-0.0277736	0.139	0.17	0.449255	NS
Mlycd	1.89189e-05	-0.00390302	0.132	0.148	0.45063	NS
Rft1	1.89311e-05	-0.00145225	0.108	0.123	0.450921	NS
Ltbr	1.8946e-05	0.0242572	0.138	0.144	0.451275	NS
Nr2c2	1.9004e-05	-0.0252915	0.256	0.293	0.452656	NS
Rps19	1.90632e-05	0.053376	0.909	0.918	0.454066	NS
Vps18	1.91455e-05	-0.00358386	0.167	0.19	0.456026	NS
Sft2d3	1.9161e-05	0.0408789	0.115	0.112	0.456396	NS
Rpl18a	1.92359e-05	0.0384349	0.995	0.995	0.458179	NS
Vwa8	1.92366e-05	-0.0196032	0.053	0.067	0.458196	NS
Dnajc14	1.93075e-05	-0.0263506	0.162	0.194	0.459886	NS
Tcp11l2	1.93299e-05	0.00784008	0.131	0.143	0.460419	NS
Susd6	1.94326e-05	0.0184134	0.448	0.472	0.462866	NS
Nr2c1	1.94488e-05	-0.0236807	0.084	0.106	0.463251	NS
Rnf7	1.95015e-05	0.0079522	0.603	0.634	0.464507	NS
Ap4m1	1.95209e-05	-0.0444215	0.126	0.159	0.464969	NS
Vps33b	1.9534e-05	-0.042713	0.052	0.077	0.46528	NS
Ap1b1	1.95488e-05	0.0149309	0.226	0.239	0.465634	NS
Fis1	1.96863e-05	0.0214401	0.521	0.538	0.468907	NS
Rpl14	1.97303e-05	0.0606498	0.927	0.933	0.469955	NS
Dgcr6	1.98895e-05	-0.00224157	0.093	0.106	0.473747	NS
Psmc3	1.99533e-05	0.0706916	0.576	0.583	0.475268	NS
Il6st	1.99569e-05	-0.10385	0.629	0.698	0.475354	NS
Tlk2	1.99881e-05	-0.058376	0.177	0.215	0.476097	NS
Keap1	2.01672e-05	0.0133069	0.236	0.253	0.480364	NS
Tomm22	2.02001e-05	0.0705853	0.507	0.512	0.481147	NS
Ccs	2.03253e-05	0.0252508	0.188	0.193	0.484127	NS
Commd1	2.03712e-05	0.0421286	0.224	0.224	0.485221	NS
Pilra	2.05358e-05	0.0615899	0.172	0.16	0.489143	NS
Hexb	2.05528e-05	0.048862	1	1	0.489546	NS
Dusp6	2.06122e-05	0.00856479	0.64	0.673	0.490962	NS
Pik3ca	2.06532e-05	-0.036163	0.262	0.297	0.491939	NS
Phf5a	2.06915e-05	0.0117999	0.284	0.302	0.492852	NS
Gm46430	2.07511e-05	-0.0489449	0.076	0.103	0.494271	NS
Tmem230	2.07593e-05	-0.031869	0.325	0.364	0.494465	NS
Ube2g2	2.08005e-05	-0.0483472	0.131	0.167	0.495448	NS
Manea	2.08261e-05	-0.0426606	0.19	0.225	0.496057	NS
Pank3	2.08308e-05	-0.0416419	0.252	0.291	0.496169	NS
Morf4l1	2.08356e-05	0.0496419	0.895	0.91	0.496284	NS
Rxylt1	2.08872e-05	0.059206	0.271	0.267	0.497513	NS
Atrx	2.09308e-05	-0.0283623	0.585	0.627	0.49855	NS
Lztr1	2.09648e-05	-0.0415308	0.085	0.112	0.499361	NS
Hnrnpul2	2.1053e-05	-0.0576933	0.29	0.335	0.501461	NS
Ubtf	2.10788e-05	-0.0361815	0.349	0.394	0.502076	NS
Riok3	2.10863e-05	-0.0293711	0.378	0.422	0.502256	NS
Ubac2	2.11588e-05	-0.0126569	0.232	0.256	0.503983	NS
Arfgef1	2.11747e-05	-0.0486572	0.324	0.37	0.50436	NS
Snrnp27	2.11909e-05	0.101033	0.404	0.38	0.504746	NS
Ccnd3	2.12081e-05	-0.114725	0.248	0.311	0.505157	NS
Ddx50	2.1396e-05	-0.0455236	0.472	0.523	0.509632	NS
Baz1b	2.14047e-05	-0.0261893	0.341	0.382	0.50984	NS
P2rx7	2.14596e-05	-0.026262	0.418	0.456	0.511147	NS
Gm48442	2.1541e-05	0.0390223	0.073	0.067	0.513085	NS
Camkk2	2.15411e-05	-0.0526061	0.268	0.307	0.513088	NS
Zfp974	2.1567e-05	-0.0244959	0.097	0.12	0.513703	NS
Smarcal1	2.17331e-05	-0.0434253	0.081	0.107	0.517661	NS
Ylpm1	2.17334e-05	-0.0365414	0.207	0.244	0.517669	NS
Prpf8	2.18595e-05	0.0170799	0.334	0.355	0.520671	NS
Zkscan1	2.18843e-05	-0.0168203	0.185	0.209	0.521262	NS
Mob4	2.1891e-05	0.00903247	0.377	0.401	0.521421	NS
Slc39a9	2.20583e-05	-0.0348473	0.137	0.167	0.525406	NS
Gm10790	2.21187e-05	-0.0339079	0.427	0.474	0.526845	NS
Rpf1	2.21291e-05	0.0238532	0.207	0.219	0.527093	NS
Minpp1	2.21583e-05	-0.0312536	0.219	0.252	0.527788	NS
Efcab14	2.21901e-05	0.00126227	0.391	0.419	0.528546	NS
Katnal1	2.22156e-05	-0.00175261	0.052	0.062	0.529153	NS
Sp3	2.22697e-05	-0.0223494	0.413	0.452	0.530442	NS
Irf1	2.23063e-05	-0.0136403	0.221	0.249	0.531313	NS
Myo1f	2.24271e-05	0.0141799	0.398	0.419	0.534191	NS
Cd37	2.24529e-05	0.0736754	0.919	0.919	0.534806	NS
Emg1	2.24814e-05	0.0366466	0.413	0.422	0.535483	NS
Sfswap	2.26574e-05	-0.0279082	0.227	0.258	0.539676	NS
Cyp20a1	2.2689e-05	-0.0349211	0.178	0.21	0.540428	NS
Sav1	2.29483e-05	-0.021629	0.157	0.184	0.546604	NS
Lrp10	2.29915e-05	0.0259178	0.357	0.372	0.547636	NS
Larp4b	2.30977e-05	-0.0109036	0.412	0.449	0.550165	NS
Purb	2.31408e-05	-0.0681516	0.638	0.685	0.55119	NS
Arf6	2.32091e-05	0.0560796	0.279	0.276	0.552818	NS
Tmem245	2.32527e-05	-0.0219366	0.325	0.363	0.553857	NS
Trp53i11	2.32563e-05	0.017329	0.095	0.101	0.553942	NS
Gm45546	2.32746e-05	0.103902	0.172	0.146	0.554377	NS
Wbp11	2.33617e-05	-0.0176788	0.398	0.44	0.556453	NS
Ipo13	2.34748e-05	0.00170547	0.074	0.083	0.559147	NS
Sh3pxd2a	2.34914e-05	-0.0203595	0.163	0.191	0.559542	NS
Wiz	2.35055e-05	-0.022841	0.11	0.133	0.559877	NS
Ilk	2.36004e-05	0.069879	0.313	0.301	0.562137	NS
Sh3bp1	2.38062e-05	0.0326965	0.289	0.298	0.567039	NS
Mib1	2.38355e-05	-0.0500327	0.244	0.285	0.567738	NS
Supt6	2.3867e-05	-0.0650772	0.218	0.263	0.568489	NS
Tmem42	2.38793e-05	0.0536076	0.12	0.111	0.568781	NS
Stat3	2.39161e-05	-0.0226728	0.365	0.402	0.569658	NS
Bcap29	2.39326e-05	-0.00792603	0.385	0.423	0.57005	NS
Eif4g1	2.39427e-05	-0.0534704	0.455	0.506	0.570291	NS
Pop5	2.40059e-05	0.0289007	0.168	0.17	0.571798	NS
Atp6v0d1	2.40265e-05	0.0563958	0.339	0.335	0.572288	NS
Ormdl3	2.41883e-05	-0.00463144	0.168	0.191	0.576142	NS
Smarcd1	2.43445e-05	-0.00718475	0.249	0.275	0.579862	NS
St6galnac4	2.4499e-05	-0.028964	0.451	0.49	0.583541	NS
Hcfc1	2.45006e-05	-0.0325706	0.283	0.321	0.583579	NS
Zfp771	2.45501e-05	0.0501948	0.14	0.131	0.58476	NS
Rae1	2.46591e-05	-0.000496849	0.224	0.245	0.587355	NS
Tex2	2.4675e-05	-0.0360716	0.034	0.053	0.587733	NS
Scoc	2.48487e-05	-0.0787527	0.953	0.972	0.59187	NS
Mrpl42	2.49124e-05	0.0272912	0.339	0.357	0.593389	NS
Mbtps1	2.50512e-05	-0.0151369	0.207	0.233	0.596695	NS
Ptpre	2.5097e-05	0.109815	0.734	0.715	0.597784	NS
Runx1	2.51573e-05	0.105431	0.711	0.707	0.599222	NS
Atp2a2	2.51927e-05	-0.0615599	0.476	0.525	0.600064	NS
Agpat5	2.52063e-05	-0.050907	0.207	0.248	0.600389	NS
Ndufa7	2.5217e-05	0.0688045	0.584	0.589	0.600643	NS
Vps33a	2.52928e-05	0.00891142	0.129	0.14	0.602449	NS
Golim4	2.53914e-05	-0.0342629	0.166	0.197	0.604799	NS
Rrp8	2.54184e-05	-0.0337739	0.125	0.153	0.60544	NS
Pggt1b	2.54391e-05	-0.0346717	0.284	0.32	0.605935	NS
3110056K07Rik	2.54984e-05	0.0250175	0.159	0.166	0.607347	NS
Nsf	2.55528e-05	-0.0141464	0.192	0.216	0.608643	NS
Slc35b1	2.55658e-05	0.0206608	0.268	0.281	0.608952	NS
Sertad2	2.57314e-05	0.0484249	0.252	0.255	0.612895	NS
Dse	2.57695e-05	0.0355837	0.116	0.116	0.613804	NS
Zfp511	2.58216e-05	0.0355346	0.116	0.115	0.615046	NS
Ube2m	2.58646e-05	0.0517933	0.372	0.376	0.616068	NS
Aqr	2.58674e-05	-0.0774765	0.249	0.288	0.616135	NS
Mrpl14	2.58844e-05	0.0248641	0.259	0.271	0.616541	NS
Ctdspl2	2.59239e-05	-0.0215713	0.31	0.348	0.617481	NS
Fbxw8	2.59724e-05	-0.00633766	0.059	0.071	0.618637	NS
Stat2	2.6082e-05	-0.0716747	0.099	0.136	0.621246	NS
Tsg101	2.62379e-05	0.0173141	0.378	0.403	0.624961	NS
Mtch1	2.62819e-05	0.0369194	0.489	0.502	0.626008	NS
Dnttip1	2.6405e-05	-0.0218289	0.145	0.17	0.62894	NS
Pigh	2.65442e-05	-0.0472993	0.117	0.149	0.632256	NS
Fam3c	2.65655e-05	0.000552414	0.376	0.406	0.632763	NS
Mrpl36	2.66769e-05	0.0407775	0.271	0.273	0.635417	NS
Stk10	2.66873e-05	-0.0209651	0.366	0.403	0.635665	NS
2210408I21Rik	2.67419e-05	-0.0416039	0.052	0.075	0.636966	NS
Nenf	2.68556e-05	0.030898	0.365	0.382	0.639674	NS
Pdik1l	2.68816e-05	-0.0241959	0.166	0.196	0.640293	NS
Gm17066	2.70462e-05	-0.0211484	0.057	0.075	0.644213	NS
Zfp710	2.70758e-05	0.0174439	0.536	0.564	0.644919	NS
Becn1	2.71132e-05	0.00372426	0.2	0.22	0.64581	NS
Stard3nl	2.71269e-05	0.0328673	0.461	0.479	0.646135	NS
Rufy2	2.7172e-05	-0.0408044	0.091	0.117	0.64721	NS
Lsm14a	2.71995e-05	0.00854003	0.295	0.318	0.647864	NS
Ap2a1	2.74189e-05	0.00420772	0.15	0.167	0.65309	NS
Tet2	2.74778e-05	-0.0666323	0.357	0.409	0.654493	NS
Trim30b	2.75368e-05	-0.0838186	0.045	0.079	0.655899	NS
Isca2	2.75602e-05	0.00746522	0.216	0.234	0.656457	NS
Gm10033	2.75636e-05	-0.0597808	0.225	0.267	0.656536	NS
Zfp326	2.76596e-05	-0.0273438	0.342	0.382	0.658824	NS
Tspyl1	2.76768e-05	0.0334594	0.245	0.253	0.659233	NS
Nudt16l1	2.77171e-05	0.0140894	0.266	0.285	0.660193	NS
Prkab1	2.77261e-05	0.0335634	0.242	0.248	0.660408	NS
Ccdc107	2.77331e-05	0.0126349	0.296	0.316	0.660575	NS
Golga1	2.78348e-05	-0.00390435	0.159	0.179	0.662997	NS
Tnrc6a	2.78575e-05	0.027602	0.42	0.435	0.663538	NS
Cbfb	2.80587e-05	0.00648287	0.213	0.229	0.668331	NS
B3gat3	2.81003e-05	0.0335286	0.175	0.177	0.66932	NS
Fmo5	2.8137e-05	-0.0103621	0.119	0.137	0.670195	NS
Slc25a45	2.81958e-05	-0.0159611	0.256	0.285	0.671595	NS
Tma7	2.8244e-05	0.0778183	0.553	0.543	0.672743	NS
Ppdpf	2.83149e-05	0.0355766	0.207	0.21	0.674432	NS
Cstf1	2.84529e-05	-0.00469112	0.089	0.103	0.677719	NS
Ccdc93	2.86207e-05	-0.0586186	0.363	0.406	0.681716	NS
Afg3l2	2.86401e-05	-0.00806109	0.166	0.186	0.682179	NS
Cxcl16	2.87317e-05	-0.0332612	0.305	0.347	0.684359	NS
Uqcc3	2.87991e-05	0.0453202	0.31	0.316	0.685966	NS
Chn2	2.88203e-05	-0.0253411	0.347	0.383	0.686471	NS
Aggf1	2.88703e-05	-0.0408749	0.175	0.212	0.687663	NS
Trpv2	2.88823e-05	0.0287307	0.186	0.192	0.687949	NS
Aamdc	2.88854e-05	-0.0266514	0.126	0.153	0.688022	NS
Foxj2	2.89359e-05	-0.040627	0.271	0.304	0.689224	NS
Tor3a	2.89453e-05	0.00569919	0.264	0.287	0.689448	NS
Ash1l	2.90975e-05	0.00672619	0.623	0.649	0.693073	NS
Ppid	2.91532e-05	-0.0520774	0.377	0.423	0.694399	NS
Adgrg1	2.91989e-05	-0.0641955	0.746	0.796	0.695489	NS
Gtf3a	2.93065e-05	0.0162122	0.173	0.184	0.698052	NS
Prpf38b	2.9389e-05	-0.0488382	0.548	0.597	0.700016	NS
Smim10l1	2.94219e-05	0.00555907	0.327	0.352	0.700801	NS
Gpr146	2.94292e-05	0.00774358	0.333	0.353	0.700974	NS
Rpl24	2.94331e-05	0.0545151	0.611	0.625	0.701068	NS
Rc3h1	2.95724e-05	0.00334038	0.353	0.381	0.704385	NS
Kdm3a	2.96041e-05	-0.0335596	0.229	0.261	0.70514	NS
Capzb	2.96348e-05	0.0523724	0.832	0.847	0.705871	NS
Otub1	2.971e-05	0.0217207	0.261	0.275	0.707662	NS
Ranbp9	2.97161e-05	-0.04555	0.218	0.257	0.707807	NS
Prmt1	2.97567e-05	0.040149	0.304	0.306	0.708774	NS
Vps35l	2.97975e-05	-0.0435044	0.245	0.282	0.709747	NS
Msantd4	2.99026e-05	0.0118379	0.18	0.194	0.712251	NS
Rpl3	3.01087e-05	0.065185	0.962	0.97	0.717158	NS
Epn1	3.0114e-05	0.0417635	0.402	0.416	0.717286	NS
Xxylt1	3.01152e-05	-0.0426983	0.07	0.096	0.717314	NS
Vps72	3.01327e-05	0.0303717	0.207	0.211	0.717732	NS
Ddx6	3.01653e-05	0.0066897	0.742	0.778	0.718507	NS
Cbr3	3.01976e-05	0.0422268	0.119	0.114	0.719277	NS
Rnh1	3.02461e-05	0.0620693	0.435	0.431	0.720431	NS
Exosc10	3.04436e-05	-0.0568673	0.143	0.179	0.725135	NS
Rubcn	3.05243e-05	-0.0119416	0.097	0.115	0.727059	NS
Zfp950	3.0545e-05	-0.0664493	0.337	0.389	0.727552	NS
Naglu	3.05567e-05	0.0408302	0.361	0.373	0.727829	NS
Rabl6	3.06261e-05	-0.0773333	0.176	0.222	0.729483	NS
Hck	3.06574e-05	-0.00888479	0.579	0.617	0.730229	NS
Coq2	3.07594e-05	-0.010491	0.164	0.186	0.732658	NS
Galc	3.08812e-05	-0.0559599	0.185	0.223	0.735559	NS
Arhgef6	3.09412e-05	0.028894	0.416	0.435	0.736988	NS
Bmp2k	3.09895e-05	-0.0150773	0.889	0.917	0.73814	NS
Trpm2	3.10132e-05	-0.127489	0.21	0.276	0.738704	NS
Ndel1	3.1022e-05	-0.0386381	0.208	0.243	0.738912	NS
Psmb1	3.10846e-05	0.082642	0.612	0.604	0.740403	NS
Liph	3.11556e-05	0.0215277	0.263	0.278	0.742095	NS
Acp1	3.12195e-05	-0.00257259	0.261	0.285	0.743616	NS
Tmem241	3.12946e-05	-0.0138488	0.054	0.068	0.745406	NS
Pcmt1	3.13357e-05	0.00193933	0.444	0.47	0.746386	NS
Adck1	3.14802e-05	-0.0277563	0.093	0.116	0.749827	NS
Vrk2	3.14857e-05	0.0252396	0.353	0.369	0.749959	NS
Dhps	3.15848e-05	0.0331816	0.236	0.244	0.752317	NS
Arhgap27	3.16748e-05	-0.00759545	0.265	0.292	0.754463	NS
Nfix	3.16889e-05	-0.0274426	0.442	0.485	0.754797	NS
Gm37082	3.17485e-05	-0.0729372	0.224	0.268	0.756217	NS
Atp5j2	3.18413e-05	0.0678317	0.696	0.696	0.758428	NS
Rspry1	3.18573e-05	-0.0124302	0.269	0.299	0.758809	NS
Taf12	3.1967e-05	0.0142337	0.185	0.197	0.761423	NS
Cebpa	3.20573e-05	-0.0480279	0.626	0.672	0.763574	NS
Svbp	3.21985e-05	0.0483155	0.315	0.323	0.766936	NS
Cers2	3.23004e-05	0.0364232	0.403	0.416	0.769364	NS
9930111J21Rik1	3.23141e-05	-0.0486721	0.096	0.126	0.76969	NS
Mdh2	3.23899e-05	0.0616227	0.467	0.472	0.771496	NS
Agfg1	3.24055e-05	-0.0121176	0.252	0.279	0.771867	NS
Mrps33	3.2447e-05	0.0674503	0.423	0.417	0.772855	NS
Ipo8	3.24508e-05	-0.0470665	0.174	0.212	0.772945	NS
Ptafr	3.24828e-05	0.0644255	0.594	0.609	0.773708	NS
Cited2	3.25919e-05	0.0645526	0.281	0.285	0.776306	NS
Zfp398	3.27104e-05	-0.0124008	0.248	0.274	0.779128	NS
Glrx2	3.27176e-05	0.0266464	0.232	0.246	0.7793	NS
Srd5a3	3.28989e-05	0.030106	0.25	0.26	0.783618	NS
Hsbp1	3.29059e-05	0.0683854	0.628	0.629	0.783787	NS
Atp5g3	3.29216e-05	0.0697219	0.35	0.339	0.784159	NS
9130401M01Rik	3.3024e-05	0.012249	0.099	0.107	0.786598	NS
Irf5	3.30251e-05	0.0484426	0.542	0.553	0.786626	NS
Gls	3.32624e-05	-0.0265346	0.493	0.529	0.792277	NS
Gps2	3.33008e-05	0.0548685	0.369	0.372	0.793192	NS
Pgd	3.33128e-05	0.00558761	0.323	0.342	0.793478	NS
Stard8	3.33485e-05	0.031074	0.156	0.161	0.794329	NS
1700123O20Rik	3.33698e-05	0.0127014	0.224	0.24	0.794835	NS
Erlec1	3.37139e-05	-0.0720274	0.403	0.451	0.803032	NS
Trip11	3.37338e-05	-0.0277234	0.443	0.484	0.803505	NS
Nacc1	3.38502e-05	-0.0121802	0.074	0.089	0.806278	NS
Echs1	3.40332e-05	-0.0102137	0.359	0.389	0.810637	NS
Slc9a1	3.41799e-05	0.00719117	0.125	0.135	0.814131	NS
Golgb1	3.41945e-05	-0.0786829	0.241	0.287	0.814478	NS
Capns1	3.42388e-05	0.0498124	0.436	0.443	0.815534	NS
Trnau1ap	3.42782e-05	0.036922	0.155	0.154	0.816473	NS
Phrf1	3.43735e-05	-0.00210068	0.199	0.221	0.818742	NS
Dr1	3.44331e-05	-0.0185607	0.197	0.223	0.820161	NS
Tmcc1	3.44496e-05	-0.0185294	0.322	0.359	0.820555	NS
Tapbp	3.44572e-05	-0.0044231	0.557	0.591	0.820736	NS
Ankzf1	3.45213e-05	-0.0442357	0.089	0.116	0.822263	NS
mt-Nd6	3.45763e-05	-0.0166325	0.224	0.254	0.823573	NS
Ptbp2	3.4601e-05	-0.0319965	0.214	0.248	0.824162	NS
Srsf6	3.46887e-05	-0.00870396	0.521	0.557	0.826251	NS
Galnt11	3.47845e-05	0.0212386	0.378	0.402	0.828532	NS
Ppp4r3a	3.4791e-05	-0.0501951	0.384	0.434	0.828687	NS
Dynlt3	3.50206e-05	-0.0563331	0.238	0.283	0.834156	NS
Ttyh3	3.50953e-05	-0.0496268	0.294	0.339	0.835934	NS
Plpp1	3.51153e-05	0.0562345	0.26	0.25	0.836412	NS
Tcf4	3.51184e-05	0.00973821	0.831	0.862	0.836486	NS
Pcid2	3.51606e-05	-0.0169778	0.075	0.093	0.837489	NS
Sowahc	3.52556e-05	-0.0527617	0.533	0.575	0.839753	NS
Mtif2	3.52923e-05	0.0181391	0.141	0.152	0.840628	NS
Scamp1	3.54118e-05	-0.0392963	0.254	0.291	0.843473	NS
Sdccag8	3.55553e-05	-0.0375862	0.164	0.197	0.846892	NS
Naip6	3.56173e-05	-0.0446372	0.142	0.175	0.848369	NS
Hsd17b12	3.56977e-05	0.0240994	0.348	0.361	0.850283	NS
Dctpp1	3.58127e-05	0.035075	0.276	0.281	0.853023	NS
Cox17	3.58187e-05	0.0579491	0.313	0.309	0.853166	NS
Cmas	3.58667e-05	0.00566894	0.27	0.29	0.85431	NS
Rapgef1	3.60765e-05	0.0151207	0.202	0.215	0.859306	NS
Col27a1	3.60835e-05	0.00536692	0.558	0.587	0.859473	NS
Fbxo9	3.61198e-05	0.0345341	0.145	0.145	0.860336	NS
Osbp	3.6424e-05	-0.0290775	0.213	0.242	0.867583	NS
[truncated: 6,911 more rows]

## Sheet: microglia_APOE4vsAPOE3
gene	p_val	avg_log2FC	pct.1	pct.2	p_val_adj	diffexpressed
Rn18s-rs5	0	-0.526447	1	1	0	DOWN
Rps29	0	-0.60092	0.992	1	0	DOWN
mt-Rnr1	0	-1.18379	0.973	0.997	0	DOWN
mt-Rnr2	0	-0.720489	0.999	1	0	DOWN
Hexb	0	0.329409	1	1	4.85927e-306	UP
C1qc	1.76325e-290	0.304097	1	1	4.1999e-286	UP
C1qb	1.33928e-227	0.305433	1	1	3.19004e-223	UP
C1qa	1.45612e-196	0.253709	1	1	3.46834e-192	UP
Rps27	3.16706e-191	-0.510165	0.934	0.982	7.54363e-187	DOWN
mt-Nd2	5.27147e-173	-0.536724	0.9	0.965	1.25561e-168	DOWN
Gm42826	1.02847e-158	-0.528752	0.179	0.446	2.44971e-154	DOWN
B2m	3.0737e-149	-0.44297	0.981	0.997	7.32124e-145	DOWN
Cst3	5.43042e-147	0.270979	1	1	1.29347e-142	UP
Cd81	3.60494e-137	0.30493	1	0.999	8.5866e-133	UP
Ttr	1.83376e-132	0.475239	0.228	0.05	4.36783e-128	UP
Ifi27l2a	1.89416e-125	-0.90189	0.204	0.433	4.51171e-121	DOWN
Lars2	3.68442e-119	-0.432418	0.76	0.904	8.77592e-115	DOWN
Actb	7.90349e-116	0.216662	1	1	1.88253e-111	UP
mt-Nd4	1.18882e-105	-0.369847	0.978	0.991	2.83165e-101	DOWN
Cx3cr1	2.49325e-104	-0.251456	0.999	0.999	5.93868e-100	DOWN
mt-Nd3	5.07988e-100	-0.355433	0.119	0.304	1.20998e-95	DOWN
mt-Nd1	7.11949e-96	-0.365304	0.963	0.986	1.69579e-91	DOWN
H2-K1	2.95267e-92	-0.505093	0.875	0.937	7.03296e-88	DOWN
Tsix	8.37678e-90	-0.45861	0.184	0.346	1.99526e-85	DOWN
Gapdh	6.73708e-89	0.390538	0.957	0.939	1.6047e-84	UP
Sparc	3.9919e-88	0.242403	0.999	1	9.5083e-84	UP
Fcer1g	5.93285e-84	0.215396	0.999	1	1.41315e-79	UP
Tmem176b	1.00254e-83	0.477141	0.801	0.715	2.38795e-79	UP
Lgals3bp	1.57912e-82	-0.475707	0.405	0.606	3.76131e-78	DOWN
H2-Q7	5.15167e-80	-0.392808	0.073	0.213	1.22708e-75	DOWN
Ftl1	9.20726e-80	0.312909	0.997	0.996	2.19308e-75	UP
Serinc3	1.19724e-77	-0.228055	0.994	0.998	2.85171e-73	DOWN
Cyba	1.42672e-77	0.28098	0.994	0.994	3.3983e-73	UP
Pfn1	6.68367e-76	0.304514	0.965	0.955	1.59198e-71	UP
Ddx5	7.45694e-76	-0.256986	0.991	0.994	1.77617e-71	DOWN
Ppia	2.68317e-74	0.254094	0.995	0.995	6.39104e-70	UP
Oaz1	9.67182e-74	0.285936	0.938	0.934	2.30373e-69	UP
Maf	1.04037e-73	-0.333158	0.941	0.976	2.47805e-69	DOWN
Ly86	7.90621e-72	0.271645	0.994	0.995	1.88318e-67	UP
mt-Atp8	4.34722e-71	-0.31563	0.162	0.327	1.03547e-66	DOWN
P2ry13	6.57991e-71	-0.324372	0.868	0.946	1.56727e-66	DOWN
Gpx1	7.73245e-70	0.376033	0.701	0.633	1.84179e-65	UP
Rps28	3.49376e-69	-0.330885	0.795	0.908	8.32178e-65	DOWN
Hk2	4.90744e-68	-0.334387	0.837	0.926	1.1689e-63	DOWN
Selenop	8.61031e-68	0.278777	0.989	0.99	2.05089e-63	UP
Slfn2	5.59648e-67	-0.450467	0.237	0.413	1.33303e-62	DOWN
Siglech	4.90535e-65	-0.25666	0.976	0.993	1.16841e-60	DOWN
Rhoa	4.28018e-64	0.26619	0.935	0.925	1.0195e-59	UP
Ckb	1.2676e-63	0.295737	0.932	0.92	3.01931e-59	UP
mt-Cytb	4.05132e-63	-0.258244	0.992	0.997	9.64985e-59	DOWN
Vdac2	4.84984e-62	0.262698	0.835	0.828	1.15518e-57	UP
Abca1	6.28494e-62	-0.323101	0.824	0.916	1.49701e-57	DOWN
Arpc2	3.53016e-60	0.259201	0.944	0.945	8.40848e-56	UP
Epb41l2	3.76556e-60	-0.274453	0.956	0.983	8.96919e-56	DOWN
Hpgd	1.50978e-59	0.321441	0.914	0.892	3.59614e-55	UP
Tpt1	2.39048e-59	-0.215067	0.999	1	5.69388e-55	DOWN
Rpl37a	6.00364e-57	-0.241771	0.991	0.996	1.43001e-52	DOWN
H2-D1	1.84797e-56	-0.376019	0.853	0.926	4.40167e-52	DOWN
Rps4x	3.75956e-56	0.248235	0.994	0.992	8.95489e-52	UP
Rhog	3.02979e-55	0.266868	0.641	0.598	7.21666e-51	UP
Rpl39	6.28191e-55	-0.259535	0.971	0.991	1.49629e-50	DOWN
Ctss	1.00867e-54	0.165884	1	1	2.40254e-50	NS
Pdia3	1.02133e-54	0.251187	0.98	0.981	2.4327e-50	UP
Cfl1	2.27934e-54	0.226478	0.924	0.94	5.42915e-50	UP
Cd14	1.15815e-53	0.317139	0.792	0.747	2.75861e-49	UP
Serpine2	2.01459e-53	0.279896	0.946	0.941	4.79856e-49	UP
Gnb2	2.79463e-53	0.24895	0.857	0.848	6.65654e-49	UP
Stat1	4.00823e-53	-0.308895	0.155	0.294	9.54721e-49	DOWN
Ddost	5.51027e-53	0.266099	0.703	0.669	1.31249e-48	UP
Actg1	7.25895e-53	0.296952	0.924	0.905	1.72901e-48	UP
Ubb	7.92416e-53	0.255252	0.877	0.869	1.88746e-48	UP
Frmd4b	7.93451e-53	-0.280369	0.691	0.827	1.88992e-48	DOWN
7SK.158	1.62913e-52	-0.291625	0.235	0.39	3.88043e-48	DOWN
Marcks	2.24132e-52	-0.164207	0.999	1	5.3386e-48	NS
Syngr2	3.55688e-52	0.254707	0.697	0.671	8.47212e-48	UP
Tuba1a	8.08422e-51	0.306637	0.506	0.457	1.92558e-46	UP
Lst1	1.61564e-50	-0.344992	0.594	0.738	3.8483e-46	DOWN
Ly6a	1.67177e-50	-0.349326	0.071	0.174	3.982e-46	DOWN
Ywhah	2.07109e-50	0.253076	0.981	0.976	4.93314e-46	UP
Gm32849	1.41999e-49	-0.230575	0.159	0.289	3.38229e-45	DOWN
Nfkbia	2.90665e-49	0.363131	0.684	0.608	6.92334e-45	UP
Ctsa	4.49012e-49	0.255144	0.945	0.941	1.0695e-44	UP
Rpl29	1.89219e-48	0.237916	0.936	0.931	4.50701e-44	UP
Hnrnpa0	2.55451e-48	0.24038	0.686	0.652	6.08458e-44	UP
mt-Nd6	3.23155e-48	-0.222472	0.133	0.254	7.69723e-44	DOWN
Ccl6	3.74892e-48	0.409057	0.549	0.472	8.92954e-44	UP
Ppib	5.71313e-48	0.239898	0.908	0.898	1.36081e-43	UP
Arl6ip1	9.15453e-47	0.226312	0.967	0.967	2.18052e-42	UP
Rps2	1.12147e-46	0.236332	0.976	0.972	2.67123e-42	UP
Sdc3	1.18046e-46	-0.244382	0.138	0.259	2.81175e-42	DOWN
Cope	2.30022e-46	0.181818	0.485	0.48	5.47891e-42	NS
Psmb2	4.10878e-46	0.191087	0.572	0.559	9.78671e-42	NS
Tmem37	4.75615e-46	0.240693	0.549	0.517	1.13287e-41	UP
Ifi30	5.29096e-46	0.252228	0.727	0.727	1.26025e-41	UP
Tyrobp	6.009e-46	0.19221	1	1	1.43128e-41	NS
Trmt112	6.62949e-46	0.228142	0.636	0.614	1.57908e-41	UP
Rplp1	6.82439e-46	-0.193343	0.999	1	1.6255e-41	NS
Spi1	1.53618e-45	0.22	0.913	0.921	3.65904e-41	UP
Sh3bgrl3	1.64644e-45	0.211703	0.889	0.897	3.92165e-41	UP
Ifngr2	1.81907e-45	0.232339	0.758	0.744	4.33285e-41	UP
Pdgfb	3.57616e-45	-0.310389	0.525	0.675	8.51806e-41	DOWN
Tmem176a	5.81437e-45	0.344768	0.614	0.538	1.38492e-40	UP
Mertk	1.43667e-44	-0.237662	0.847	0.928	3.42202e-40	DOWN
Rpsa	1.47314e-44	0.257039	0.908	0.899	3.50886e-40	UP
Psenen	3.39942e-44	0.228971	0.732	0.707	8.09708e-40	UP
Gm4951	3.65442e-44	-0.289246	0.069	0.165	8.70446e-40	DOWN
Glul	4.06398e-44	0.271414	0.948	0.941	9.68e-40	UP
Edem2	4.57535e-44	0.208635	0.646	0.64	1.0898e-39	UP
Dusp7	6.60437e-44	-0.247533	0.374	0.525	1.57309e-39	DOWN
Arhgdib	8.58187e-44	0.218819	0.83	0.831	2.04412e-39	UP
Vps28	1.1255e-43	0.221197	0.547	0.518	2.68082e-39	UP
Eif3f	1.16844e-43	0.229453	0.698	0.679	2.78311e-39	UP
Cd68	2.25251e-43	0.257907	0.959	0.958	5.36526e-39	UP
H2-DMb1	4.7474e-43	0.194528	0.575	0.569	1.13078e-38	NS
Gm14303	2.38877e-42	-0.178043	0.154	0.264	5.68982e-38	NS
Nudcd3	3.89152e-42	-0.156648	0.361	0.493	9.2692e-38	NS
Ifit3	6.76284e-42	-0.191023	0.055	0.138	1.61084e-37	NS
Pmp22	8.11048e-42	0.264079	0.842	0.824	1.93184e-37	UP
Psmb3	1.10063e-41	0.212759	0.617	0.59	2.6216e-37	UP
Dip2b	1.55869e-41	-0.251148	0.663	0.792	3.71265e-37	DOWN
Spcs1	1.81629e-41	0.227423	0.614	0.579	4.32621e-37	UP
H2-DMa	2.1317e-41	0.264249	0.696	0.655	5.07751e-37	UP
Atp6v0a1	2.35675e-41	-0.2012	0.361	0.501	5.61355e-37	DOWN
Lamp1	2.47343e-41	0.195612	0.994	0.996	5.89147e-37	NS
Rpl38	5.1831e-41	-0.258957	0.757	0.86	1.23456e-36	DOWN
H2-Q6	5.42816e-41	-0.187584	0.04	0.115	1.29293e-36	NS
Gm15655	6.58945e-41	-0.162725	0.038	0.113	1.56954e-36	NS
Tsc22d3	1.02076e-40	0.316302	0.426	0.354	2.43134e-36	UP
Syngr1	1.17566e-40	0.244294	0.88	0.873	2.80031e-36	UP
Slco2b1	1.36715e-40	-0.247902	0.794	0.88	3.25641e-36	DOWN
Rac2	1.86648e-40	0.177619	0.472	0.458	4.44576e-36	NS
Clic1	4.99338e-40	0.211939	0.944	0.948	1.18937e-35	UP
Ifi204	6.28432e-40	-0.250001	0.073	0.165	1.49686e-35	DOWN
Atp5d	6.96982e-40	0.193093	0.613	0.602	1.66014e-35	NS
Tra2a	1.08238e-39	-0.221086	0.634	0.766	2.57813e-35	DOWN
Xist	1.33731e-39	-0.254716	0.713	0.696	3.18533e-35	DOWN
Rplp0	1.47421e-39	0.2232	0.921	0.924	3.51141e-35	UP
Tecr	2.2153e-39	0.181793	0.618	0.607	5.27663e-35	NS
Vapa	2.25763e-39	0.217947	0.848	0.836	5.37744e-35	UP
Ndufb8	2.58785e-39	0.212004	0.552	0.514	6.164e-35	UP
Rbm3	3.24065e-39	0.231537	0.535	0.487	7.71891e-35	UP
Inpp5d	3.64193e-39	-0.216724	0.891	0.946	8.67471e-35	DOWN
Ppp1r14b	5.33197e-39	0.220353	0.715	0.69	1.27002e-34	UP
Rtn4rl1	5.81833e-39	-0.180128	0.343	0.474	1.38587e-34	NS
Rtp4	6.13495e-39	-0.237702	0.096	0.194	1.46128e-34	DOWN
Rap1a	7.5372e-39	0.185834	0.77	0.777	1.79529e-34	NS
Capzb	9.00029e-39	0.204694	0.851	0.847	2.14378e-34	UP
Rps23	1.00804e-38	-0.212361	0.9	0.959	2.40105e-34	DOWN
Ucp2	1.0654e-38	0.2214	0.799	0.785	2.53768e-34	UP
C130089K02Rik	1.1217e-38	-0.256657	0.288	0.427	2.67178e-34	DOWN
Cd164	1.3424e-38	-0.237476	0.84	0.916	3.19746e-34	DOWN
Ccr5	1.45417e-38	-0.253979	0.795	0.889	3.46368e-34	DOWN
Tm2d2	1.58154e-38	0.190094	0.44	0.412	3.76707e-34	NS
Rpl19	1.92672e-38	0.214237	0.987	0.987	4.58926e-34	UP
Cnot3	2.01033e-38	-0.205543	0.304	0.436	4.78841e-34	DOWN
Rps18	2.09984e-38	-0.227111	0.921	0.965	5.0016e-34	DOWN
Rreb1	5.65539e-38	-0.204451	0.329	0.463	1.34706e-33	DOWN
Prdx1	5.75131e-38	0.202555	0.746	0.743	1.3699e-33	UP
Serf2	6.48871e-38	0.219182	0.755	0.738	1.54555e-33	UP
Glmp	6.5371e-38	0.171474	0.547	0.535	1.55707e-33	NS
Snx17	8.15278e-38	0.188559	0.638	0.627	1.94191e-33	NS
Numa1	8.68405e-38	-0.232672	0.46	0.602	2.06845e-33	DOWN
Itm2b	9.2683e-38	0.12333	1	1	2.20762e-33	NS
Tomm22	1.11951e-37	0.158323	0.519	0.512	2.66656e-33	NS
Phb2	1.53977e-37	0.166029	0.413	0.396	3.66759e-33	NS
Inka1	2.16407e-37	0.12117	0.417	0.43	5.15461e-33	NS
Cd37	2.54644e-37	0.218962	0.928	0.919	6.06537e-33	UP
Sfi1	2.62905e-37	-0.173688	0.122	0.218	6.26214e-33	NS
Dynll1	3.95185e-37	0.233538	0.695	0.67	9.41291e-33	UP
Eno1	4.0052e-37	0.207686	0.506	0.481	9.53999e-33	UP
Pisd	4.17015e-37	-0.188349	0.279	0.402	9.93289e-33	NS
Anxa3	5.71099e-37	0.200749	0.926	0.927	1.3603e-32	UP
Xaf1	5.76045e-37	-0.232624	0.133	0.24	1.37208e-32	DOWN
Il6st	9.584e-37	-0.242405	0.563	0.698	2.28281e-32	DOWN
Lyn	1.21946e-36	-0.192167	0.938	0.975	2.90464e-32	NS
Atox1	1.26818e-36	0.193404	0.752	0.753	3.02069e-32	NS
Psmb5	1.67957e-36	0.177406	0.446	0.422	4.00057e-32	NS
Pip4p1	1.79515e-36	0.225913	0.769	0.744	4.27587e-32	UP
Septin7	1.97435e-36	0.218153	0.699	0.69	4.7027e-32	UP
Sec11c	1.99156e-36	0.1981	0.819	0.814	4.74369e-32	NS
Atp5g1	2.11736e-36	0.160213	0.53	0.526	5.04335e-32	NS
Zmiz1	2.26581e-36	-0.221209	0.666	0.789	5.39693e-32	DOWN
Tbc1d5	2.38711e-36	-0.148047	0.377	0.499	5.68586e-32	NS
Ppp1ca	2.42243e-36	0.209852	0.691	0.669	5.76999e-32	UP
Bax	2.46221e-36	0.169765	0.474	0.459	5.86474e-32	NS
Slc25a3	2.98201e-36	0.210052	0.752	0.734	7.10285e-32	UP
Eif3k	3.21866e-36	0.12964	0.551	0.569	7.66652e-32	NS
Cd63	3.45914e-36	0.285293	0.874	0.87	8.23932e-32	UP
Zfhx3	3.49512e-36	-0.214572	0.94	0.971	8.32502e-32	DOWN
Gm38055	3.83615e-36	-0.156788	0.108	0.198	9.13732e-32	NS
Psmb4	4.20339e-36	0.162472	0.476	0.464	1.00121e-31	NS
Mdh2	6.02034e-36	0.17227	0.493	0.472	1.43398e-31	NS
Prdx2	6.14961e-36	0.11726	0.508	0.529	1.46478e-31	NS
Fchsd2	6.32948e-36	-0.255958	0.639	0.761	1.50762e-31	DOWN
Slc25a5	6.79421e-36	0.186026	0.771	0.774	1.61831e-31	NS
Rpl36	8.29418e-36	-0.214251	0.806	0.896	1.97559e-31	DOWN
Oasl2	8.74184e-36	-0.198714	0.035	0.101	2.08222e-31	NS
Ybx1	9.27066e-36	0.245696	0.846	0.822	2.20818e-31	UP
Ostc	1.06516e-35	0.157526	0.593	0.59	2.53711e-31	NS
Susd6	1.12049e-35	-0.143294	0.353	0.472	2.66889e-31	NS
Ergic3	1.43451e-35	0.169897	0.637	0.634	3.41687e-31	NS
Lamtor4	1.46153e-35	0.17968	0.737	0.736	3.48121e-31	NS
Rnf213	2.05326e-35	-0.222922	0.156	0.264	4.89067e-31	DOWN
Trim30a	2.30995e-35	-0.279398	0.423	0.56	5.50207e-31	DOWN
Ran	2.9441e-35	0.170922	0.582	0.572	7.01254e-31	NS
Yif1b	3.48037e-35	0.133376	0.405	0.403	8.2899e-31	NS
Ldhb	3.6378e-35	0.207023	0.922	0.922	8.66487e-31	UP
Fmnl3	3.67076e-35	-0.154258	0.418	0.543	8.74339e-31	NS
Edf1	3.91176e-35	0.1523	0.605	0.616	9.31741e-31	NS
Cox5b	4.34497e-35	0.14069	0.582	0.589	1.03493e-30	NS
Zfp710	4.35089e-35	-0.160896	0.436	0.564	1.03634e-30	NS
Nmt1	5.87323e-35	-0.186709	0.669	0.79	1.39895e-30	NS
Arpc5	6.99593e-35	0.160306	0.714	0.725	1.66636e-30	NS
Akr1a1	7.67037e-35	0.151783	0.664	0.678	1.82701e-30	NS
Lnpep	8.24104e-35	-0.173681	0.554	0.685	1.96293e-30	NS
Eef2k	9.69175e-35	-0.182143	0.418	0.547	2.30848e-30	NS
Gtf2i	1.02107e-34	-0.129747	0.338	0.449	2.43209e-30	NS
Bach1	1.12596e-34	-0.198532	0.491	0.626	2.68193e-30	NS
Ssr2	1.167e-34	0.174896	0.439	0.415	2.77968e-30	NS
Csnk2a1	1.30501e-34	-0.172032	0.398	0.525	3.10841e-30	NS
Man1c1	1.44864e-34	-0.145381	0.37	0.488	3.45051e-30	NS
Ndufb1	1.61794e-34	-0.228539	0.323	0.454	3.85377e-30	DOWN
Hexa	1.73725e-34	0.195145	0.979	0.981	4.13795e-30	NS
Fam91a1	1.98149e-34	-0.194051	0.532	0.665	4.71971e-30	NS
Sp100	1.99582e-34	-0.253531	0.152	0.259	4.75385e-30	DOWN
H4c4	2.08092e-34	-0.176175	0.419	0.549	4.95653e-30	NS
Tnfsf12	2.22117e-34	0.189778	0.286	0.247	5.2906e-30	NS
Trim5	2.42078e-34	-0.173963	0.115	0.208	5.76606e-30	NS
Ctsh	2.42795e-34	0.20572	0.976	0.975	5.78313e-30	UP
Frmd4a	3.60411e-34	-0.202824	0.879	0.938	8.58464e-30	DOWN
Klk8	3.70775e-34	0.218576	0.577	0.543	8.83149e-30	UP
Ifitm3	4.18723e-34	-0.402499	0.158	0.267	9.97356e-30	DOWN
Tgfa	4.55327e-34	-0.116802	0.252	0.352	1.08454e-29	NS
Csf1r	4.97473e-34	-0.12098	0.999	0.999	1.18493e-29	NS
Eif3i	5.98257e-34	0.150579	0.411	0.396	1.42499e-29	NS
Rpl18	6.16595e-34	0.20861	0.955	0.956	1.46867e-29	UP
Spg21	6.64864e-34	0.0745594	0.319	0.344	1.58364e-29	NS
Hmox2	6.94432e-34	0.171433	0.635	0.628	1.65407e-29	NS
0610040J01Rik	9.19383e-34	0.142701	0.444	0.442	2.18988e-29	NS
mt-Atp6	1.07851e-33	-0.133915	0.086	0.162	2.56891e-29	NS
Gfm2	1.14709e-33	-0.136002	0.178	0.273	2.73226e-29	NS
Ctc1	1.2396e-33	0.137296	0.499	0.508	2.95261e-29	NS
Trpc4ap	1.26065e-33	-0.120406	0.414	0.529	3.00274e-29	NS
Rps21	1.58161e-33	-0.17323	0.994	0.997	3.76723e-29	NS
H3f3b	1.79821e-33	0.204729	0.985	0.984	4.28316e-29	UP
Tram1	1.94252e-33	0.160566	0.745	0.76	4.62689e-29	NS
Stag2	2.03798e-33	-0.234927	0.534	0.665	4.85426e-29	DOWN
Atp6v0e	2.43284e-33	0.168011	0.787	0.791	5.79478e-29	NS
Pgls	2.56167e-33	0.139546	0.44	0.436	6.10164e-29	NS
Bub3	2.67795e-33	0.126501	0.478	0.485	6.3786e-29	NS
Fkbp15	3.18969e-33	-0.124591	0.363	0.472	7.59752e-29	NS
Ypel3	3.43049e-33	0.183891	0.755	0.754	8.17108e-29	NS
Akna	4.5802e-33	-0.134524	0.294	0.402	1.09096e-28	NS
Psmd8	4.86964e-33	0.139621	0.486	0.483	1.1599e-28	NS
Atxn10	5.14017e-33	0.184234	0.473	0.452	1.22434e-28	NS
Syk	6.09494e-33	-0.145655	0.349	0.464	1.45175e-28	NS
Ap2m1	7.18058e-33	0.14272	0.366	0.354	1.71034e-28	NS
Slfn8	8.39205e-33	-0.272417	0.261	0.384	1.9989e-28	DOWN
Dad1	8.46794e-33	0.186827	0.753	0.739	2.01698e-28	NS
Srsf5	8.80983e-33	-0.21017	0.711	0.819	2.09841e-28	DOWN
Mfsd14a	9.41722e-33	-0.0272204	0.266	0.328	2.24309e-28	NS
Psmb6	1.34263e-32	0.158488	0.591	0.583	3.19801e-28	NS
Eif5a	1.52907e-32	0.150337	0.509	0.503	3.64209e-28	NS
Tuba1b	2.22528e-32	0.148295	0.691	0.711	5.30039e-28	NS
Kdelr2	2.40067e-32	0.128803	0.404	0.405	5.71815e-28	NS
Hnrnph1	2.53485e-32	-0.183678	0.626	0.748	6.03776e-28	NS
Fto	2.587e-32	-0.0710355	0.159	0.227	6.16199e-28	NS
Rab5if	2.63065e-32	0.0461325	0.443	0.489	6.26595e-28	NS
Psmb1	2.85846e-32	0.192614	0.628	0.604	6.80857e-28	NS
Aprt	3.01525e-32	0.117059	0.271	0.269	7.18203e-28	NS
Ndufa8	3.82917e-32	0.11107	0.454	0.467	9.12069e-28	NS
Rasal3	4.06778e-32	-0.0565105	0.319	0.402	9.68905e-28	NS
Arl6ip5	4.0925e-32	0.140573	0.372	0.366	9.74792e-28	NS
Atp6ap1	4.23409e-32	0.175465	0.632	0.617	1.00852e-27	NS
Pik3ap1	4.33959e-32	-0.197836	0.367	0.493	1.03365e-27	NS
Sf3b3	4.47704e-32	0.0237668	0.328	0.379	1.06639e-27	NS
Fkbp5	4.6864e-32	0.275746	0.463	0.391	1.11625e-27	UP
Sdf4	4.92294e-32	0.120456	0.658	0.686	1.17259e-27	NS
Eif4a2	5.9089e-32	-0.20897	0.655	0.771	1.40744e-27	DOWN
Tmed3	5.962e-32	0.150239	0.621	0.624	1.42009e-27	NS
Ly6e	6.22586e-32	-0.207141	0.977	0.99	1.48294e-27	DOWN
Snx3	6.23579e-32	0.158585	0.506	0.493	1.4853e-27	NS
Myl12b	6.32043e-32	0.171846	0.618	0.606	1.50546e-27	NS
Mcrip1	6.69944e-32	0.12373	0.423	0.426	1.59574e-27	NS
Gusb	6.85302e-32	0.134913	0.631	0.651	1.63232e-27	NS
Vkorc1	6.8864e-32	0.159647	0.487	0.477	1.64027e-27	NS
Txnl1	6.99417e-32	0.0967911	0.5	0.525	1.66594e-27	NS
Tmem109	7.34568e-32	0.119914	0.306	0.303	1.74967e-27	NS
Hmbox1	7.59271e-32	-0.0993005	0.215	0.301	1.80851e-27	NS
Etnk1	7.72582e-32	-0.230939	0.486	0.616	1.84021e-27	DOWN
Tmem168	8.3088e-32	-0.0817354	0.287	0.375	1.97907e-27	NS
Snrpb	1.06743e-31	0.185466	0.655	0.636	2.54252e-27	NS
Tmem160	1.16364e-31	0.0678607	0.434	0.473	2.77167e-27	NS
Zfp691	1.19713e-31	-0.0684034	0.205	0.279	2.85145e-27	NS
Mgat4a	1.43317e-31	-0.182837	0.633	0.753	3.41366e-27	NS
Tmbim4	1.77089e-31	0.0931456	0.592	0.622	4.21808e-27	NS
Ppp6r3	1.78544e-31	-0.0940924	0.304	0.396	4.25274e-27	NS
Calu	1.8747e-31	-0.0910692	0.239	0.325	4.46535e-27	NS
Ywhaq	1.8897e-31	0.139813	0.425	0.422	4.50107e-27	NS
Limd2	1.90058e-31	0.147105	0.605	0.609	4.527e-27	NS
Ppp6r1	1.9149e-31	-0.0977286	0.243	0.33	4.5611e-27	NS
Rsu1	1.92586e-31	0.155814	0.505	0.501	4.58721e-27	NS
Brd9	2.07699e-31	-0.161455	0.322	0.438	4.94718e-27	NS
Tpst2	2.12583e-31	0.190715	0.708	0.696	5.06353e-27	NS
Sumo2	2.1302e-31	0.17705	0.717	0.707	5.07393e-27	NS
Lamtor2	2.44749e-31	0.139023	0.508	0.505	5.82968e-27	NS
Fis1	2.7152e-31	0.166591	0.552	0.538	6.46733e-27	NS
Pnp	2.86321e-31	0.200267	0.809	0.803	6.81987e-27	UP
Sult1a1	3.00693e-31	0.196851	0.331	0.298	7.16221e-27	NS
Alg5	3.2872e-31	0.110961	0.439	0.454	7.82977e-27	NS
Psmb10	3.55842e-31	0.133238	0.495	0.498	8.47579e-27	NS
Taf10	3.80055e-31	0.129733	0.408	0.404	9.05253e-27	NS
Rpl4	3.98911e-31	-0.175249	0.627	0.747	9.50165e-27	NS
Vav1	4.13672e-31	-0.0576601	0.423	0.515	9.85326e-27	NS
Arhgef1	4.20259e-31	-0.152595	0.471	0.592	1.00101e-26	NS
Mpc2	4.40426e-31	0.0333862	0.423	0.471	1.04905e-26	NS
Gm2a	4.55514e-31	0.153168	0.573	0.575	1.08499e-26	NS
Eef1a1	4.67637e-31	0.154694	1	1	1.11386e-26	NS
Luc7l	4.82306e-31	0.1272	0.307	0.309	1.1488e-26	NS
Sirt2	4.82983e-31	0.135261	0.442	0.442	1.15042e-26	NS
Ivns1abp	4.96548e-31	-0.185387	0.901	0.953	1.18273e-26	NS
Adcy7	5.62649e-31	-0.155188	0.249	0.354	1.34017e-26	NS
Ndufs7	5.93888e-31	0.15496	0.518	0.507	1.41458e-26	NS
Gm44861	6.29314e-31	-0.112042	0.084	0.153	1.49896e-26	NS
Tubb2a	6.5215e-31	0.184389	0.328	0.293	1.55336e-26	NS
Sdhb	8.2393e-31	0.145618	0.38	0.365	1.96252e-26	NS
Foxj2	8.31455e-31	-0.15035	0.205	0.304	1.98044e-26	NS
Itgb5	9.01408e-31	-0.159165	0.95	0.98	2.14706e-26	NS
Cnbp	9.15317e-31	0.15923	0.752	0.756	2.18019e-26	NS
Eif3h	9.92362e-31	0.161876	0.587	0.58	2.36371e-26	NS
Rhob	1.04806e-30	0.205801	0.977	0.978	2.49637e-26	UP
Prex1	1.04975e-30	-0.17673	0.55	0.673	2.50041e-26	NS
Cuta	1.06594e-30	0.171549	0.514	0.489	2.53897e-26	NS
Gm31243	1.13945e-30	-0.0944497	0.106	0.171	2.71405e-26	NS
Nckap1l	1.20205e-30	-0.215112	0.584	0.707	2.86316e-26	DOWN
Srgn	1.20352e-30	0.132406	0.681	0.702	2.86665e-26	NS
Pik3cd	1.2238e-30	-0.15211	0.292	0.401	2.91496e-26	NS
H1f2	1.25847e-30	-0.182076	0.199	0.304	2.99754e-26	NS
Sirpa	1.27591e-30	-0.158816	0.946	0.98	3.03908e-26	NS
Ebp	1.49188e-30	0.100333	0.394	0.404	3.55352e-26	NS
Fscn1	1.53233e-30	0.201689	0.797	0.793	3.64986e-26	UP
Lsm7	1.54114e-30	0.0990215	0.252	0.253	3.67084e-26	NS
Capns1	1.54851e-30	0.132801	0.445	0.443	3.6884e-26	NS
Gmfb	1.66792e-30	-0.0899165	0.241	0.327	3.97281e-26	NS
Tsg101	1.7246e-30	0.135269	0.404	0.403	4.10781e-26	NS
Clstn1	1.90542e-30	-0.136812	0.217	0.314	4.53853e-26	NS
Rnh1	1.92438e-30	0.12602	0.432	0.431	4.58367e-26	NS
Park7	2.00916e-30	0.149525	0.627	0.632	4.78561e-26	NS
Ddrgk1	2.02852e-30	0.135034	0.639	0.652	4.83173e-26	NS
Gm11478	2.30685e-30	-0.125532	0.17	0.255	5.4947e-26	NS
Rab1a	2.32556e-30	-0.0264579	0.417	0.493	5.53924e-26	NS
Card19	2.35377e-30	0.144623	0.345	0.328	5.60643e-26	NS
Dcun1d5	2.37531e-30	0.12136	0.436	0.442	5.65775e-26	NS
Prkcd	2.45694e-30	-0.17454	0.421	0.544	5.85219e-26	NS
Eif3m	2.76697e-30	0.0461599	0.372	0.413	6.59065e-26	NS
Lrpap1	2.90078e-30	0.0916553	0.567	0.603	6.90937e-26	NS
Irf5	3.11396e-30	0.148055	0.55	0.553	7.41715e-26	NS
Fth1	3.1962e-30	0.190898	0.999	1	7.61303e-26	NS
H2az2	3.23177e-30	0.0796629	0.284	0.302	7.69775e-26	NS
Rnaset2a	3.39355e-30	0.145869	0.614	0.615	8.0831e-26	NS
Slc50a1	3.39612e-30	0.134513	0.459	0.46	8.08922e-26	NS
Soga1	3.4995e-30	-0.130386	0.318	0.423	8.33545e-26	NS
Hpgds	3.5993e-30	-0.179748	0.936	0.972	8.57317e-26	NS
Kctd12	3.75801e-30	-0.18975	0.938	0.972	8.9512e-26	NS
Cox6b1	3.78543e-30	0.156917	0.749	0.756	9.0165e-26	NS
Jund	4.24899e-30	0.261289	0.747	0.73	1.01207e-25	UP
Mef2d	4.47169e-30	-0.130698	0.231	0.327	1.06511e-25	NS
Pdk1	4.96205e-30	-0.187282	0.335	0.454	1.18191e-25	NS
Tm2d3	4.9704e-30	0.0961835	0.469	0.485	1.1839e-25	NS
Bsg	5.57522e-30	0.177921	0.932	0.941	1.32796e-25	NS
Ubap2l	5.84305e-30	-0.130288	0.521	0.636	1.39175e-25	NS
Slc35b2	6.63753e-30	0.105663	0.391	0.4	1.58099e-25	NS
Gabarapl2	6.80727e-30	0.16206	0.582	0.571	1.62142e-25	NS
Acbd6	7.30754e-30	0.0442689	0.261	0.287	1.74058e-25	NS
Jpt1	7.32722e-30	0.15931	0.523	0.508	1.74527e-25	NS
Ndufa4	7.37159e-30	0.159646	0.781	0.786	1.75584e-25	NS
Csnk2b	7.88508e-30	0.112139	0.436	0.446	1.87815e-25	NS
Atp6v1f	8.33224e-30	0.129131	0.677	0.694	1.98466e-25	NS
Psma2	8.58544e-30	0.138641	0.62	0.626	2.04496e-25	NS
Mrps15	8.75815e-30	0.0777148	0.348	0.374	2.0861e-25	NS
Unc93b1	9.20959e-30	0.157157	0.996	0.997	2.19363e-25	NS
Atp6ap2	1.04724e-29	0.132416	0.754	0.772	2.49443e-25	NS
Psmd3	1.05342e-29	0.106725	0.263	0.257	2.50915e-25	NS
Abca9	1.05408e-29	-0.140544	0.839	0.92	2.51071e-25	NS
Glud1	1.17663e-29	0.138411	0.484	0.484	2.80263e-25	NS
Cuedc2	1.22783e-29	0.109057	0.43	0.435	2.92456e-25	NS
Hnrnpd	1.25806e-29	0.0830233	0.533	0.572	2.99657e-25	NS
Cox14	1.30909e-29	0.105477	0.385	0.391	3.11812e-25	NS
Tubb5	1.36184e-29	0.191483	0.746	0.742	3.24376e-25	NS
Tbc1d14	1.40126e-29	-0.145627	0.243	0.343	3.33766e-25	NS
Whrn	1.83809e-29	-0.120253	0.235	0.329	4.37815e-25	NS
Aup1	1.84226e-29	0.0703814	0.488	0.525	4.38808e-25	NS
Psma3	1.85512e-29	0.102182	0.621	0.65	4.41871e-25	NS
G6pc3	1.85519e-29	0.0853613	0.218	0.221	4.41889e-25	NS
Ap2a2	1.94938e-29	-0.123132	0.196	0.284	4.64322e-25	NS
Cd151	2.06217e-29	0.0958134	0.282	0.289	4.91188e-25	NS
Ift20	2.11458e-29	0.064625	0.353	0.389	5.03671e-25	NS
Myl12a	2.35046e-29	0.184061	0.507	0.477	5.59855e-25	NS
Tpd52l2	2.42873e-29	0.056281	0.319	0.347	5.78498e-25	NS
Taldo1	2.69244e-29	0.164271	0.741	0.735	6.41313e-25	NS
Timm13	2.93813e-29	0.110638	0.405	0.412	6.99833e-25	NS
Agps	3.20682e-29	-0.108056	0.317	0.415	7.63831e-25	NS
Lncpint	3.27642e-29	-0.112227	0.204	0.29	7.8041e-25	NS
Coa3	3.31495e-29	0.127919	0.438	0.437	7.89589e-25	NS
Hipk1	3.34623e-29	-0.107247	0.286	0.381	7.97038e-25	NS
Tmed10	3.35458e-29	0.16698	0.922	0.933	7.99028e-25	NS
Commd7	3.42453e-29	0.0451362	0.405	0.448	8.15688e-25	NS
Naxe	3.43361e-29	0.124172	0.368	0.363	8.17852e-25	NS
Rhobtb1	3.86927e-29	-0.109433	0.225	0.312	9.21622e-25	NS
Ndufs8	3.91174e-29	0.0512533	0.371	0.405	9.31738e-25	NS
Akr1b3	3.91264e-29	0.00887338	0.401	0.459	9.31953e-25	NS
Cdk19	4.02844e-29	-0.132213	0.226	0.321	9.59534e-25	NS
Ccnt2	4.51032e-29	-0.132519	0.467	0.58	1.07431e-24	NS
Sbds	4.74278e-29	0.0775022	0.431	0.463	1.12968e-24	NS
Zmat5	4.96055e-29	0.0483856	0.221	0.242	1.18155e-24	NS
Rin2	5.05077e-29	-0.140784	0.426	0.54	1.20304e-24	NS
Mat2b	5.35875e-29	0.0910249	0.478	0.507	1.2764e-24	NS
Tor2a	6.13572e-29	0.0643579	0.294	0.314	1.46147e-24	NS
Tmem9b	6.37741e-29	0.0875302	0.305	0.316	1.51903e-24	NS
Chic2	6.46877e-29	0.0963826	0.503	0.527	1.5408e-24	NS
Alox5ap	6.75955e-29	0.198749	0.859	0.853	1.61006e-24	NS
Usp18	6.87569e-29	-0.163598	0.043	0.105	1.63772e-24	NS
Lrp5	7.52521e-29	-0.100781	0.102	0.167	1.79243e-24	NS
Map1lc3b	7.60071e-29	0.0678189	0.568	0.614	1.81041e-24	NS
Glrx3	8.22288e-29	0.107057	0.321	0.322	1.95861e-24	NS
Lin7c	8.7433e-29	-0.0334583	0.229	0.288	2.08257e-24	NS
Ttyh3	9.13275e-29	-0.155469	0.238	0.339	2.17533e-24	NS
Pex2	9.39596e-29	0.0210267	0.345	0.392	2.23802e-24	NS
Znfx1	9.73624e-29	-0.185294	0.258	0.368	2.31908e-24	NS
Xrn1	9.77211e-29	-0.107425	0.384	0.487	2.32762e-24	NS
Tmbim6	1.00664e-28	0.169633	0.972	0.972	2.39772e-24	NS
Irf9	1.08851e-28	-0.168092	0.282	0.391	2.59273e-24	NS
Tap1	1.1146e-28	-0.159174	0.138	0.225	2.65486e-24	NS
Drap1	1.29668e-28	0.131032	0.505	0.505	3.08855e-24	NS
Irak2	1.34383e-28	-0.109821	0.291	0.386	3.20087e-24	NS
Cox5a	1.34936e-28	0.146196	0.544	0.539	3.21404e-24	NS
Srsf10	1.38552e-28	-0.0148032	0.479	0.555	3.30017e-24	NS
Rhot1	1.39704e-28	-0.107864	0.239	0.326	3.3276e-24	NS
Lpcat1	1.41349e-28	-0.0295489	0.318	0.387	3.3668e-24	NS
Yipf4	1.44556e-28	-0.0534014	0.425	0.508	3.44317e-24	NS
Ulk2	1.54093e-28	-0.165357	0.463	0.582	3.67033e-24	NS
Zeb2os	1.57355e-28	0.136153	0.44	0.441	3.74804e-24	NS
Scaf8	1.57441e-28	-0.0795618	0.248	0.327	3.75008e-24	NS
Parp14	1.64383e-28	-0.267002	0.328	0.447	3.91543e-24	DOWN
Prpf4b	1.71611e-28	-0.13151	0.54	0.654	4.0876e-24	NS
Dtx3l	1.73105e-28	-0.183836	0.236	0.343	4.12318e-24	NS
Psma6	1.79933e-28	0.0989809	0.463	0.48	4.28583e-24	NS
Hs6st1	1.82573e-28	-0.12792	0.319	0.42	4.3487e-24	NS
Psmd12	1.94337e-28	0.0876216	0.425	0.452	4.62892e-24	NS
Atp5k	1.94483e-28	-0.157816	0.271	0.376	4.63238e-24	NS
Nsmce3	2.01003e-28	0.0668684	0.343	0.366	4.78768e-24	NS
Prkcsh	2.1113e-28	-0.0228299	0.242	0.299	5.02892e-24	NS
Lrrk1	2.20882e-28	-0.111852	0.337	0.436	5.26118e-24	NS
Slamf9	2.27587e-28	0.233119	0.43	0.37	5.4209e-24	UP
Tspo	2.27722e-28	0.140963	0.413	0.413	5.42411e-24	NS
Ccdc88b	2.67473e-28	-0.105583	0.173	0.252	6.37094e-24	NS
Arid1a	2.87648e-28	-0.154548	0.624	0.738	6.85149e-24	NS
Sdf2	2.88127e-28	0.102398	0.398	0.406	6.86289e-24	NS
Dpy19l4	2.98444e-28	-0.168043	0.476	0.594	7.10863e-24	NS
Snhg12	3.03382e-28	-0.164969	0.255	0.359	7.22625e-24	NS
Tfe3	3.03566e-28	-0.15291	0.426	0.541	7.23064e-24	NS
Safb	3.20828e-28	-0.0518647	0.324	0.401	7.6418e-24	NS
Ndufc2	3.31495e-28	0.122297	0.731	0.75	7.89589e-24	NS
Tmem106b	3.47223e-28	-0.126137	0.354	0.459	8.2705e-24	NS
Ttc5	3.85432e-28	0.0754654	0.334	0.355	9.1806e-24	NS
Oser1	3.9442e-28	0.132764	0.265	0.246	9.39469e-24	NS
Reep5	4.1363e-28	0.152002	0.748	0.753	9.85226e-24	NS
Brd1	4.5769e-28	0.0554628	0.595	0.644	1.09017e-23	NS
Trim34a	4.66745e-28	-0.150791	0.134	0.219	1.11174e-23	NS
Cox6a1	4.71655e-28	0.150182	0.442	0.428	1.12344e-23	NS
Lgals8	4.73598e-28	-0.127287	0.319	0.421	1.12806e-23	NS
Ctsf	5.22269e-28	0.153952	0.699	0.7	1.24399e-23	NS
Btf3	5.26178e-28	0.16208	0.879	0.879	1.2533e-23	NS
Sar1b	5.43451e-28	0.0676628	0.523	0.559	1.29445e-23	NS
Taf15	5.53442e-28	-0.0939929	0.45	0.55	1.31824e-23	NS
Pdlim4	5.57628e-28	0.167717	0.378	0.351	1.32821e-23	NS
Coro1a	5.7578e-28	0.200368	0.878	0.858	1.37145e-23	UP
Dusp6	5.89881e-28	-0.0712321	0.573	0.673	1.40504e-23	NS
Eif1	6.05952e-28	0.182456	0.977	0.978	1.44332e-23	NS
Lgmn	6.68533e-28	0.12239	1	1	1.59238e-23	NS
9530068E07Rik	7.33859e-28	-0.0018368	0.385	0.444	1.74798e-23	NS
Xpot	7.74198e-28	-0.101328	0.17	0.247	1.84406e-23	NS
Pdcl3	7.83202e-28	0.101653	0.32	0.322	1.86551e-23	NS
Atp5b	7.83548e-28	0.122507	0.675	0.69	1.86633e-23	NS
Ppp1cc	7.84554e-28	0.103988	0.354	0.355	1.86873e-23	NS
Nenf	7.97065e-28	0.11586	0.375	0.382	1.89853e-23	NS
Zfp740	7.98133e-28	-0.133955	0.293	0.394	1.90107e-23	NS
Gatm	8.23346e-28	0.200291	0.557	0.538	1.96113e-23	UP
Ptges3	8.77889e-28	0.151431	0.628	0.632	2.09104e-23	NS
Pacsin2	8.78869e-28	-0.0344823	0.438	0.518	2.09338e-23	NS
Yipf1	9.13144e-28	0.0596803	0.311	0.331	2.17502e-23	NS
Ube2h	9.22825e-28	0.0947954	0.423	0.441	2.19808e-23	NS
Bcap31	9.71422e-28	0.161053	0.735	0.733	2.31383e-23	NS
Pycr2	9.80443e-28	0.095456	0.281	0.283	2.33532e-23	NS
Rnf7	9.88821e-28	0.117834	0.62	0.634	2.35527e-23	NS
Gm10790	1.00849e-27	-0.101014	0.375	0.474	2.40212e-23	NS
Ms4a6d	1.01021e-27	0.0748354	0.48	0.515	2.40622e-23	NS
Grina	1.05133e-27	0.109012	0.5	0.515	2.50417e-23	NS
Nfu1	1.1203e-27	0.0553977	0.335	0.364	2.66844e-23	NS
Rtcb	1.12445e-27	0.0880998	0.355	0.368	2.67833e-23	NS
Kdelr1	1.18615e-27	0.131692	0.533	0.532	2.82529e-23	NS
Arpc3	1.19969e-27	0.1584	0.839	0.844	2.85755e-23	NS
Itm2c	1.22297e-27	0.159215	0.879	0.891	2.91299e-23	NS
Rps19	1.23879e-27	-0.200648	0.853	0.918	2.95067e-23	DOWN
Cgrrf1	1.25163e-27	0.0280186	0.235	0.268	2.98126e-23	NS
Npm1	1.26481e-27	0.187605	0.785	0.788	3.01266e-23	NS
Plod1	1.28618e-27	-0.0827731	0.451	0.549	3.06354e-23	NS
Rps6	1.30218e-27	-0.143241	0.414	0.525	3.10166e-23	NS
Upf1	1.34745e-27	-0.0894676	0.172	0.245	3.20949e-23	NS
Eif4ebp1	1.3541e-27	0.150088	0.218	0.186	3.22534e-23	NS
Pdcd10	1.39547e-27	0.125593	0.546	0.555	3.32388e-23	NS
Gadd45gip1	1.43495e-27	0.120075	0.325	0.318	3.4179e-23	NS
Cwf19l2	1.47882e-27	-0.125842	0.347	0.447	3.5224e-23	NS
Dhrs7	1.5253e-27	0.0502806	0.433	0.478	3.63312e-23	NS
Dock4	1.59524e-27	-0.167352	0.804	0.889	3.7997e-23	NS
Cyb5a	1.84157e-27	0.115332	0.6	0.615	4.38643e-23	NS
Mbd3	1.87624e-27	0.0870939	0.353	0.363	4.46902e-23	NS
Dyrk2	1.87743e-27	-0.104276	0.286	0.377	4.47186e-23	NS
Actl6a	1.93779e-27	0.0212167	0.276	0.317	4.61563e-23	NS
Odf2	2.01541e-27	-0.102512	0.152	0.225	4.80051e-23	NS
Dhrs7b	2.0357e-27	0.000633198	0.258	0.303	4.84883e-23	NS
Rpl5	2.03678e-27	-0.186825	0.845	0.913	4.85141e-23	NS
Ndufs3	2.45544e-27	0.131366	0.304	0.29	5.84862e-23	NS
Ptprj	2.49085e-27	-0.123437	0.494	0.603	5.93297e-23	NS
Ddit4	2.69576e-27	0.248062	0.257	0.195	6.42104e-23	UP
Pkig	2.89601e-27	0.0257251	0.553	0.616	6.89801e-23	NS
Yme1l1	2.99724e-27	-0.099915	0.397	0.496	7.13911e-23	NS
Lman2	3.05165e-27	-0.069419	0.392	0.477	7.26872e-23	NS
AI413582	3.23338e-27	0.121459	0.31	0.302	7.70158e-23	NS
Senp2	3.43071e-27	-0.142906	0.496	0.609	8.1716e-23	NS
Sel1l	3.54284e-27	-0.0985746	0.372	0.469	8.43869e-23	NS
Slc36a1	3.97935e-27	-0.155138	0.298	0.402	9.47842e-23	NS
Plekhf2	4.13081e-27	0.0297366	0.394	0.442	9.83919e-23	NS
Hltf	4.15898e-27	-0.142258	0.436	0.546	9.90627e-23	NS
Qk	4.16162e-27	-0.152103	0.987	0.992	9.91257e-23	NS
Tex261	4.26866e-27	0.106193	0.543	0.564	1.01675e-22	NS
Nme1	4.37904e-27	0.121223	0.318	0.31	1.04304e-22	NS
Grk2	4.50194e-27	-0.150032	0.394	0.504	1.07232e-22	NS
Dop1b	4.61207e-27	-0.144166	0.248	0.346	1.09855e-22	NS
Nek6	4.8412e-27	-0.107964	0.28	0.372	1.15313e-22	NS
Uqcrc2	5.26556e-27	0.101045	0.457	0.468	1.2542e-22	NS
Ptov1	5.32054e-27	0.110582	0.274	0.268	1.2673e-22	NS
Poldip3	5.50674e-27	-0.0508693	0.277	0.348	1.31165e-22	NS
Cacybp	5.56492e-27	0.146236	0.441	0.435	1.32551e-22	NS
Swi5	5.71524e-27	0.106989	0.52	0.528	1.36131e-22	NS
Ppt2	5.7251e-27	0.0999151	0.263	0.258	1.36366e-22	NS
Timm17b	5.79535e-27	0.0650739	0.235	0.249	1.3804e-22	NS
Myo18a	5.94168e-27	-0.09518	0.141	0.211	1.41525e-22	NS
Dtx4	6.02751e-27	-0.128979	0.341	0.443	1.43569e-22	NS
Fbrs	6.50882e-27	-0.0707636	0.156	0.219	1.55034e-22	NS
Itgav	7.44242e-27	-0.0991476	0.455	0.556	1.77271e-22	NS
Isyna1	7.64377e-27	0.112448	0.202	0.191	1.82067e-22	NS
Pdcd4	7.75293e-27	-0.133003	0.336	0.438	1.84667e-22	NS
Fus	8.11572e-27	-0.198057	0.801	0.878	1.93308e-22	NS
Ndufa9	8.53353e-27	0.129607	0.403	0.39	2.0326e-22	NS
Cct7	8.67554e-27	0.110843	0.489	0.497	2.06643e-22	NS
Cd9	9.06857e-27	0.205625	0.997	0.995	2.16004e-22	UP
Nrros	9.15657e-27	-0.0940545	0.319	0.409	2.181e-22	NS
Fbxw4	9.16384e-27	0.0425497	0.311	0.345	2.18273e-22	NS
C1qbp	9.33377e-27	0.159537	0.434	0.41	2.22321e-22	NS
Tk2	9.54459e-27	-0.128446	0.176	0.259	2.27343e-22	NS
Sh3gl1	9.66407e-27	-0.0293255	0.33	0.396	2.30188e-22	NS
Slc25a45	1.00463e-26	-0.041207	0.226	0.285	2.39292e-22	NS
Myh9	1.05227e-26	-0.174513	0.517	0.634	2.50641e-22	NS
Dnaja1	1.10568e-26	0.177697	0.684	0.678	2.63362e-22	NS
Pik3cg	1.11028e-26	-0.136425	0.462	0.573	2.64458e-22	NS
Rpl15	1.11085e-26	0.140326	0.581	0.581	2.64594e-22	NS
Sdf2l1	1.12221e-26	0.16412	0.607	0.611	2.673e-22	NS
Ranbp2	1.12479e-26	-0.0813906	0.349	0.438	2.67914e-22	NS
Trpm2	1.12575e-26	-0.140793	0.187	0.276	2.68142e-22	NS
Cryl1	1.15065e-26	0.11733	0.393	0.392	2.74073e-22	NS
Tspan7	1.16369e-26	0.0906419	0.382	0.401	2.77179e-22	NS
Pgrmc1	1.20296e-26	-0.0480498	0.255	0.322	2.86534e-22	NS
Herpud1	1.21114e-26	0.0989015	0.657	0.697	2.88481e-22	NS
Arpc1b	1.21923e-26	0.154938	0.816	0.826	2.90408e-22	NS
Hypk	1.24488e-26	0.0576193	0.305	0.329	2.96519e-22	NS
Tcf25	1.25982e-26	0.00891257	0.544	0.613	3.00076e-22	NS
Dennd1c	1.26662e-26	-0.0503367	0.332	0.405	3.01697e-22	NS
Fkbp4	1.27463e-26	0.0603601	0.362	0.389	3.03604e-22	NS
Slc7a8	1.32403e-26	-0.0808051	0.643	0.74	3.15372e-22	NS
Abl1	1.35819e-26	-0.135032	0.356	0.46	3.23507e-22	NS
Hps4	1.36253e-26	-0.078889	0.493	0.589	3.24541e-22	NS
Rpl23a	1.37963e-26	-0.143677	0.752	0.847	3.28613e-22	NS
Rspry1	1.38307e-26	-0.0192955	0.243	0.299	3.29433e-22	NS
Mrpl43	1.42468e-26	0.0506263	0.441	0.48	3.39345e-22	NS
Tbcb	1.51396e-26	0.0982556	0.421	0.431	3.60611e-22	NS
Kidins220	1.56281e-26	-0.138193	0.226	0.32	3.72245e-22	NS
Strn3	1.5817e-26	-0.0272519	0.384	0.458	3.76746e-22	NS
Pold4	1.6177e-26	0.0759991	0.535	0.57	3.8532e-22	NS
Thap3	1.62813e-26	-0.0105416	0.281	0.334	3.87804e-22	NS
Hagh	1.64213e-26	0.0699035	0.178	0.182	3.91138e-22	NS
Mrps12	1.6498e-26	0.0713686	0.212	0.219	3.92965e-22	NS
Maf1	1.67405e-26	0.0926312	0.335	0.341	3.98743e-22	NS
Sec11a	1.74118e-26	0.11384	0.55	0.558	4.14731e-22	NS
Slc44a2	1.75808e-26	-0.0722029	0.265	0.342	4.18758e-22	NS
Pgam1	1.76289e-26	0.130856	0.519	0.527	4.19902e-22	NS
Tspan4	1.76779e-26	0.118581	0.45	0.455	4.21071e-22	NS
Trappc10	1.76823e-26	-0.0103376	0.398	0.461	4.21176e-22	NS
Tmem208	1.83916e-26	0.124242	0.422	0.413	4.38069e-22	NS
Pbx2	1.84121e-26	-0.0651956	0.207	0.273	4.38559e-22	NS
Nsfl1c	1.85087e-26	0.0823917	0.324	0.334	4.40858e-22	NS
Arl4c	1.87112e-26	-0.20874	0.706	0.805	4.45681e-22	DOWN
Rpl8	1.94291e-26	0.190854	0.967	0.962	4.62782e-22	NS
Acaa1a	1.95271e-26	0.0282589	0.279	0.311	4.65116e-22	NS
Ap3d1	2.03156e-26	-0.110715	0.221	0.306	4.83897e-22	NS
Orc4	2.07997e-26	-0.0511457	0.251	0.317	4.95427e-22	NS
Fkbp1a	2.14932e-26	0.122127	0.406	0.401	5.11948e-22	NS
Hyi	2.16101e-26	0.050346	0.265	0.288	5.1473e-22	NS
Rnf103	2.17192e-26	-0.0646359	0.204	0.271	5.17331e-22	NS
U2af2	2.2173e-26	-0.0554448	0.347	0.425	5.28138e-22	NS
Trim41	2.26017e-26	-0.0799044	0.123	0.184	5.3835e-22	NS
Tnfaip8l2	2.29354e-26	0.149664	0.804	0.816	5.46298e-22	NS
Rnf187	2.32043e-26	0.143677	0.367	0.35	5.52703e-22	NS
Esd	2.33184e-26	0.136193	0.382	0.367	5.5542e-22	NS
Jagn1	2.3604e-26	0.0312407	0.247	0.275	5.62223e-22	NS
Psmc2	2.37053e-26	0.0593534	0.433	0.467	5.64636e-22	NS
Zmynd8	2.45616e-26	-0.180776	0.391	0.505	5.85033e-22	NS
H2-M3	2.67546e-26	-0.177812	0.363	0.476	6.37269e-22	NS
Tox4	2.83462e-26	0.0827294	0.47	0.495	6.75178e-22	NS
4931406C07Rik	2.89551e-26	-0.0937761	0.3	0.388	6.89682e-22	NS
Ap2a1	2.90075e-26	-0.0313817	0.125	0.167	6.9093e-22	NS
Mdm4	2.96506e-26	-0.146346	0.429	0.54	7.06247e-22	NS
Rraga	3.00766e-26	0.050014	0.253	0.276	7.16395e-22	NS
Tmem14c	3.1307e-26	0.124316	0.622	0.632	7.45701e-22	NS
Nuak1	3.15997e-26	-0.147494	0.346	0.452	7.52673e-22	NS
Ncoa2	3.2351e-26	-0.127055	0.183	0.267	7.7057e-22	NS
Lamtor3	3.29023e-26	-0.0124311	0.326	0.383	7.83701e-22	NS
Ormdl2	3.31009e-26	0.0889016	0.352	0.364	7.88431e-22	NS
Gmpr	3.31337e-26	0.121882	0.292	0.282	7.89212e-22	NS
Mfng	3.37175e-26	0.033854	0.339	0.377	8.03117e-22	NS
Tmod3	3.39618e-26	0.0473562	0.45	0.491	8.08936e-22	NS
Arhgap45	3.40326e-26	-0.0741835	0.65	0.747	8.10623e-22	NS
Adgre1	3.40339e-26	-0.15238	0.661	0.767	8.10654e-22	NS
Ap2s1	3.43801e-26	0.0663582	0.313	0.333	8.189e-22	NS
Ptafr	3.46402e-26	-0.128734	0.5	0.609	8.25094e-22	NS
Nek7	3.53902e-26	-0.0764369	0.519	0.616	8.4296e-22	NS
Pnpla7	3.68603e-26	-0.131176	0.32	0.42	8.77976e-22	NS
Ndfip2	3.71838e-26	0.0435814	0.548	0.596	8.85682e-22	NS
Ahsa1	3.8782e-26	0.0776897	0.389	0.406	9.23749e-22	NS
Wipf1	4.11988e-26	-0.163551	0.386	0.498	9.81313e-22	NS
Tug1	4.12165e-26	0.00616575	0.366	0.424	9.81735e-22	NS
Mtch2	4.13217e-26	0.00112855	0.319	0.371	9.8424e-22	NS
Degs1	4.1503e-26	0.0461913	0.283	0.308	9.8856e-22	NS
Slc12a6	4.15571e-26	-0.0980035	0.397	0.493	9.89848e-22	NS
Cbl	4.23686e-26	-0.16775	0.632	0.742	1.00918e-21	NS
Arsk	4.37316e-26	-0.12182	0.25	0.34	1.04164e-21	NS
Itpkb	4.46122e-26	-0.14741	0.208	0.301	1.06262e-21	NS
Tnrc6b	4.47109e-26	-0.171369	0.569	0.682	1.06497e-21	NS
Alg11	4.54046e-26	-0.0292305	0.136	0.181	1.08149e-21	NS
Camk1	4.75275e-26	0.152011	0.872	0.879	1.13206e-21	NS
Gm10033	4.88072e-26	-0.0284228	0.213	0.267	1.16254e-21	NS
Pon2	4.99544e-26	0.103894	0.567	0.589	1.18986e-21	NS
Eif4a1	5.07635e-26	0.1678	0.813	0.819	1.20914e-21	NS
Zfp518a	5.24048e-26	-0.123653	0.211	0.296	1.24823e-21	NS
Hsd17b12	5.2541e-26	0.0882186	0.345	0.361	1.25147e-21	NS
Rps9	5.34798e-26	0.144706	0.999	0.999	1.27384e-21	NS
Nisch	5.53418e-26	-0.119145	0.487	0.593	1.31819e-21	NS
Mysm1	5.55402e-26	-0.145978	0.326	0.429	1.32291e-21	NS
Calr	5.58825e-26	-0.184576	0.894	0.941	1.33107e-21	NS
Prpsap2	5.63736e-26	-0.0761554	0.345	0.429	1.34276e-21	NS
Mtch1	5.71273e-26	0.0896849	0.482	0.502	1.36071e-21	NS
Fnip1	5.74268e-26	-0.167428	0.387	0.498	1.36785e-21	NS
Atp6v0c	5.84481e-26	0.195928	0.953	0.96	1.39218e-21	NS
Rnf220	6.09249e-26	-0.0339554	0.167	0.216	1.45117e-21	NS
Supt4a	6.11295e-26	0.0886585	0.513	0.535	1.45604e-21	NS
Nip7	6.1455e-26	0.0763338	0.233	0.237	1.4638e-21	NS
Norad	6.32413e-26	-0.102266	0.271	0.358	1.50635e-21	NS
Iscu	6.49077e-26	0.160099	0.643	0.634	1.54604e-21	NS
Lrp10	6.71928e-26	-0.0323582	0.307	0.372	1.60047e-21	NS
Cd33	6.72002e-26	-0.178656	0.846	0.911	1.60064e-21	NS
Ube2m	6.72533e-26	0.116379	0.38	0.376	1.60191e-21	NS
Mtarc2	6.74742e-26	0.0764793	0.588	0.621	1.60717e-21	NS
Fau	6.78181e-26	0.140484	0.999	1	1.61536e-21	NS
Gpx4	6.88513e-26	0.15875	0.368	0.34	1.63997e-21	NS
Eci2	7.28534e-26	0.0554884	0.217	0.236	1.73529e-21	NS
Rgs10	7.33919e-26	0.140349	0.998	0.999	1.74812e-21	NS
Hspa9	7.34088e-26	-0.0344585	0.251	0.313	1.74853e-21	NS
Hcls1	7.40137e-26	0.00802864	0.516	0.579	1.76293e-21	NS
Emc7	7.43914e-26	0.0761212	0.627	0.664	1.77193e-21	NS
Gapvd1	7.47545e-26	-0.0549158	0.365	0.445	1.78058e-21	NS
Nop10	7.52156e-26	0.129172	0.382	0.373	1.79156e-21	NS
Rab11fip5	7.60701e-26	-0.102802	0.152	0.225	1.81191e-21	NS
Col27a1	7.70063e-26	-0.132528	0.477	0.587	1.83421e-21	NS
Phc3	7.72189e-26	-0.105605	0.36	0.454	1.83928e-21	NS
Rpl35	7.85363e-26	-0.201666	0.762	0.848	1.87066e-21	DOWN
Ino80e	7.88624e-26	0.0202857	0.257	0.292	1.87842e-21	NS
Cd300a	7.97666e-26	-0.0226415	0.625	0.707	1.89996e-21	NS
Mknk1	8.79598e-26	-0.0805686	0.297	0.378	2.09511e-21	NS
Utp3	8.80402e-26	0.110832	0.387	0.394	2.09703e-21	NS
Ptpn6	8.8121e-26	0.0550396	0.596	0.645	2.09895e-21	NS
Ccdc124	8.8182e-26	0.120518	0.245	0.231	2.10041e-21	NS
Cdc123	8.82889e-26	0.100441	0.255	0.251	2.10295e-21	NS
Vamp8	9.06253e-26	0.109904	0.75	0.775	2.1586e-21	NS
Mia2	9.08084e-26	-0.0556591	0.522	0.611	2.16297e-21	NS
Cct3	9.09108e-26	0.0118615	0.426	0.484	2.1654e-21	NS
Spcs2	9.55715e-26	0.159628	0.913	0.923	2.27642e-21	NS
Tmem223	9.9915e-26	0.130143	0.306	0.294	2.37988e-21	NS
Gpsm3	1.03343e-25	0.0718865	0.496	0.527	2.46153e-21	NS
Rab21	1.06801e-25	0.0242721	0.379	0.425	2.5439e-21	NS
Aph1a	1.08653e-25	0.0260358	0.291	0.327	2.588e-21	NS
Akap13	1.12383e-25	-0.187448	0.59	0.701	2.67685e-21	NS
Akirin1	1.14738e-25	-0.0114364	0.54	0.616	2.73294e-21	NS
Cd302	1.17336e-25	0.120819	0.524	0.531	2.79482e-21	NS
Rab6b	1.21068e-25	0.0819959	0.436	0.461	2.88373e-21	NS
Tmem50b	1.21829e-25	0.0529807	0.312	0.34	2.90184e-21	NS
Trim44	1.22801e-25	-0.0225954	0.262	0.321	2.925e-21	NS
Pdzd8	1.2443e-25	-0.104464	0.315	0.407	2.9638e-21	NS
Sod2	1.30332e-25	0.0711315	0.265	0.275	3.10437e-21	NS
Slc37a2	1.31073e-25	-0.108215	0.268	0.355	3.12204e-21	NS
Map1lc3a	1.33341e-25	0.166706	0.415	0.386	3.17604e-21	NS
Cybc1	1.3357e-25	0.0142816	0.363	0.411	3.1815e-21	NS
Tle5	1.35199e-25	0.125398	0.416	0.415	3.2203e-21	NS
Pcf11	1.38607e-25	-0.071507	0.263	0.34	3.30149e-21	NS
Adrm1	1.3958e-25	0.153935	0.252	0.214	3.32466e-21	NS
Uqcc3	1.42279e-25	0.0531509	0.296	0.316	3.38894e-21	NS
Rexo2	1.44895e-25	0.0747558	0.363	0.387	3.45126e-21	NS
Cnnm3	1.46213e-25	-0.100437	0.146	0.217	3.48265e-21	NS
Trappc3	1.50351e-25	0.0752018	0.327	0.34	3.58121e-21	NS
Lamtor5	1.5756e-25	0.0315699	0.35	0.388	3.75293e-21	NS
Map3k3	1.57635e-25	-0.0905469	0.163	0.233	3.75471e-21	NS
Abcc5	1.57785e-25	-0.0992398	0.401	0.498	3.75827e-21	NS
Thrap3	1.59123e-25	-0.0750858	0.429	0.518	3.79014e-21	NS
Ap2b1	1.63098e-25	-0.115628	0.327	0.422	3.88484e-21	NS
Marchf7	1.68042e-25	-0.13678	0.367	0.471	4.0026e-21	NS
Tmem50a	1.68251e-25	0.15056	0.889	0.899	4.00758e-21	NS
Sec22b	1.69455e-25	-0.0510321	0.217	0.278	4.03625e-21	NS
Abi3	1.72058e-25	0.124889	0.823	0.851	4.09824e-21	NS
Pcmt1	1.78119e-25	0.0740556	0.445	0.47	4.24261e-21	NS
Ndufv2	1.80393e-25	0.0970076	0.352	0.359	4.29679e-21	NS
Crk	1.82198e-25	-0.0855765	0.328	0.416	4.33977e-21	NS
Mrps7	1.87445e-25	0.0763618	0.223	0.226	4.46475e-21	NS
Polr2e	1.91543e-25	0.109508	0.488	0.495	4.56236e-21	NS
Atp9b	1.95473e-25	-0.0467517	0.21	0.271	4.65597e-21	NS
Erbin	1.97971e-25	-0.112432	0.395	0.494	4.71547e-21	NS
Elk3	1.99796e-25	-0.0714321	0.367	0.453	4.75894e-21	NS
Comtd1	2.07756e-25	0.131468	0.369	0.359	4.94854e-21	NS
Api5	2.07905e-25	-0.0984564	0.278	0.361	4.95209e-21	NS
Tomm20	2.10172e-25	0.0144108	0.574	0.633	5.00609e-21	NS
Sec14l1	2.10781e-25	-0.0802215	0.493	0.587	5.0206e-21	NS
Ranbp10	2.11308e-25	0.0112912	0.228	0.266	5.03313e-21	NS
Ppp3ca	2.16978e-25	-0.167894	0.658	0.764	5.16819e-21	NS
Emc1	2.1854e-25	-0.069724	0.141	0.2	5.2054e-21	NS
Leng8	2.33648e-25	-0.0912776	0.26	0.341	5.56525e-21	NS
Alyref	2.34791e-25	0.0528443	0.206	0.22	5.59249e-21	NS
Psmc5	2.38124e-25	0.0509649	0.377	0.406	5.67188e-21	NS
Atad1	2.42564e-25	-0.117405	0.259	0.347	5.77764e-21	NS
Srm	2.4931e-25	0.130603	0.25	0.228	5.93833e-21	NS
Cep68	2.52431e-25	-0.152576	0.276	0.375	6.01266e-21	NS
Zmym2	2.53784e-25	-0.0558427	0.25	0.318	6.04487e-21	NS
Blvrb	2.68349e-25	0.0994452	0.33	0.335	6.39182e-21	NS
Ostf1	2.79409e-25	0.137362	0.724	0.736	6.65525e-21	NS
Zbtb4	2.79471e-25	-0.137398	0.228	0.319	6.65672e-21	NS
Ctbp2	2.89369e-25	-0.0501533	0.211	0.271	6.89248e-21	NS
Aurkaip1	2.9544e-25	0.0927018	0.293	0.295	7.03708e-21	NS
Ubxn1	3.0067e-25	0.133329	0.46	0.457	7.16165e-21	NS
Etv6	3.04247e-25	-0.0751921	0.259	0.336	7.24686e-21	NS
Mdh1	3.07888e-25	0.136791	0.493	0.482	7.33358e-21	NS
Clk1	3.17831e-25	-0.19048	0.699	0.796	7.57042e-21	NS
Erlin1	3.22122e-25	-0.038477	0.133	0.179	7.67262e-21	NS
Naa12	3.25481e-25	0.0412633	0.372	0.408	7.75263e-21	NS
Rtraf	3.2941e-25	0.148003	0.576	0.563	7.84622e-21	NS
Uqcrfs1	3.36917e-25	0.126362	0.326	0.312	8.02502e-21	NS
H13	3.38495e-25	0.118541	0.375	0.371	8.06262e-21	NS
Clk4	3.40213e-25	-0.0546034	0.339	0.415	8.10353e-21	NS
Snx1	3.46345e-25	0.0158096	0.206	0.237	8.24959e-21	NS
Lrrc25	3.49553e-25	0.0292646	0.275	0.313	8.326e-21	NS
H2az1	3.50997e-25	0.198911	0.822	0.809	8.3604e-21	NS
Arpc5l	3.58807e-25	0.119877	0.46	0.462	8.54642e-21	NS
Ndufs6	3.64431e-25	-0.0385262	0.303	0.368	8.68038e-21	NS
Atp6v0a2	3.73493e-25	-0.113645	0.44	0.542	8.89624e-21	NS
Rpl6	3.74503e-25	0.161938	0.966	0.97	8.9203e-21	NS
Cdc37	3.74719e-25	0.0636743	0.495	0.53	8.92544e-21	NS
Gsdmd	3.7506e-25	0.0241735	0.308	0.348	8.93355e-21	NS
Tmsb4x	3.77059e-25	-0.0986932	1	1	8.98116e-21	NS
Stat6	3.86653e-25	-0.0936257	0.268	0.351	9.2097e-21	NS
Sowahc	3.89204e-25	-0.179513	0.46	0.575	9.27046e-21	NS
Fam174a	4.04524e-25	0.104521	0.402	0.408	9.63536e-21	NS
Mfsd4a	4.45138e-25	-0.0904106	0.044	0.093	1.06028e-20	NS
H2aw	4.50406e-25	-0.134309	0.229	0.319	1.07282e-20	NS
Ppard	4.56691e-25	-0.070353	0.174	0.239	1.08779e-20	NS
Plcg2	4.83927e-25	-0.0617686	0.34	0.419	1.15267e-20	NS
Pogz	4.8484e-25	-0.111357	0.142	0.216	1.15484e-20	NS
Plpp1	4.8667e-25	0.130302	0.271	0.25	1.1592e-20	NS
Myl6	4.96439e-25	0.142168	0.781	0.792	1.18247e-20	NS
Use1	4.99088e-25	-0.0946095	0.262	0.344	1.18878e-20	NS
Gm42944	5.0241e-25	-0.0913419	0.014	0.053	1.19669e-20	NS
Ube2q1	5.04345e-25	0.0477975	0.413	0.449	1.2013e-20	NS
Eloa	5.1457e-25	0.0142895	0.387	0.442	1.22565e-20	NS
Nono	5.24591e-25	-0.0740407	0.428	0.516	1.24952e-20	NS
Adprh	5.30413e-25	0.0182349	0.482	0.537	1.26339e-20	NS
Extl3	5.46028e-25	-0.0817838	0.252	0.328	1.30058e-20	NS
Slc11a1	5.54562e-25	-0.013786	0.287	0.343	1.32091e-20	NS
Galnt1	5.56178e-25	-0.0500778	0.512	0.598	1.32476e-20	NS
Leprot	5.56455e-25	0.12556	0.594	0.605	1.32542e-20	NS
Bank1	5.6247e-25	-0.125321	0.288	0.381	1.33975e-20	NS
Pcbp1	5.79909e-25	0.15302	0.79	0.791	1.38128e-20	NS
Arap1	5.81233e-25	-0.0810295	0.152	0.216	1.38444e-20	NS
Sqor	6.0638e-25	0.143693	0.352	0.331	1.44434e-20	NS
Ndufv3	6.41176e-25	0.116035	0.415	0.414	1.52722e-20	NS
Tmem131l	6.52501e-25	-0.0108414	0.263	0.313	1.55419e-20	NS
Fam102b	6.60598e-25	-0.161634	0.692	0.794	1.57348e-20	NS
Il17ra	6.7074e-25	-0.164283	0.282	0.383	1.59764e-20	NS
Cmtm6	6.73044e-25	-0.172253	0.835	0.902	1.60312e-20	NS
Cir1	6.80304e-25	-0.0887639	0.137	0.202	1.62042e-20	NS
Zcchc9	7.15749e-25	-0.0745074	0.204	0.272	1.70484e-20	NS
Mon2	7.21956e-25	-0.0970309	0.367	0.458	1.71963e-20	NS
Ttc1	7.38195e-25	0.0407376	0.252	0.282	1.75831e-20	NS
Psme2	7.49438e-25	0.144994	0.519	0.507	1.78509e-20	NS
Mpeg1	7.50734e-25	-0.166873	0.942	0.973	1.78817e-20	NS
Pttg1ip	7.54626e-25	-0.0132911	0.392	0.457	1.79744e-20	NS
Ext2	7.65523e-25	-0.0610846	0.222	0.288	1.8234e-20	NS
Otub1	7.75234e-25	0.0903302	0.273	0.275	1.84653e-20	NS
9930111J21Rik2	7.79461e-25	-0.119927	0.543	0.649	1.8566e-20	NS
Capn3	8.028e-25	-0.0249338	0.351	0.416	1.91219e-20	NS
Tmed2	8.09771e-25	0.109489	0.684	0.701	1.92879e-20	NS
Stub1	8.18534e-25	0.0978923	0.303	0.304	1.94967e-20	NS
Atp5md	8.19802e-25	-0.106149	0.312	0.402	1.95269e-20	NS
Tm9sf2	8.7102e-25	-0.144188	0.659	0.763	2.07468e-20	NS
Btg1	8.89511e-25	-0.218841	0.816	0.884	2.11873e-20	DOWN
Smim19	9.03957e-25	0.0844964	0.294	0.304	2.15313e-20	NS
Uqcrq	9.6009e-25	0.080728	0.514	0.539	2.28684e-20	NS
Khdrbs1	9.68773e-25	-0.0102829	0.501	0.574	2.30752e-20	NS
Arpp19	1.00651e-24	0.0458316	0.555	0.6	2.3974e-20	NS
Itch	1.01968e-24	-0.149131	0.555	0.665	2.42879e-20	NS
Tspan13	1.03678e-24	0.135029	0.6	0.603	2.46952e-20	NS
Tmem33	1.05163e-24	0.0144618	0.522	0.581	2.50487e-20	NS
Psmc4	1.06445e-24	0.0236696	0.332	0.371	2.5354e-20	NS
Rnf115	1.0673e-24	0.115263	0.293	0.283	2.5422e-20	NS
Fbxl20	1.11762e-24	-0.0880919	0.213	0.286	2.66207e-20	NS
Snhg8	1.12566e-24	-0.103969	0.285	0.372	2.6812e-20	NS
Sumo1	1.14757e-24	0.0134901	0.381	0.429	2.7334e-20	NS
Pnrc1	1.15176e-24	0.153511	0.77	0.779	2.74337e-20	NS
Gng5	1.15917e-24	0.152119	0.853	0.858	2.76103e-20	NS
Rcor1	1.19944e-24	-0.0179615	0.251	0.303	2.85694e-20	NS
Washc4	1.29029e-24	-0.151338	0.523	0.633	3.07333e-20	NS
Galnt11	1.326e-24	-0.0396694	0.333	0.402	3.15839e-20	NS
Med12l	1.3893e-24	-0.0912424	0.189	0.262	3.30916e-20	NS
Smndc1	1.41843e-24	0.11332	0.399	0.403	3.37856e-20	NS
Prmt1	1.42609e-24	0.099929	0.309	0.306	3.39681e-20	NS
Plcl2	1.43683e-24	-0.125212	0.47	0.575	3.42239e-20	NS
Plp1	1.44823e-24	-0.129612	0.034	0.086	3.44954e-20	NS
Cebpb	1.46823e-24	0.125608	0.619	0.632	3.49719e-20	NS
Pnn	1.47429e-24	0.101824	0.57	0.598	3.51162e-20	NS
Prcp	1.51667e-24	-0.0074154	0.494	0.562	3.61254e-20	NS
Arf5	1.52477e-24	0.0500274	0.509	0.549	3.63184e-20	NS
Slc25a4	1.59957e-24	0.0982448	0.555	0.583	3.81001e-20	NS
Gm26724	1.65378e-24	-0.104078	0.141	0.211	3.93914e-20	NS
Kif21b	1.66392e-24	-0.123318	0.266	0.359	3.96328e-20	NS
Med28	1.66743e-24	0.120747	0.367	0.359	3.97166e-20	NS
Tnip2	1.70574e-24	-0.0339988	0.1	0.141	4.06291e-20	NS
Dnajb6	1.75525e-24	-0.0455171	0.62	0.704	4.18083e-20	NS
Polr1h	1.75654e-24	0.0230828	0.288	0.324	4.1839e-20	NS
Traf3ip3	1.84935e-24	0.0225491	0.335	0.38	4.40497e-20	NS
Ssr4	1.89295e-24	0.170368	0.899	0.891	4.50883e-20	NS
Setd5	1.91229e-24	-0.0991311	0.441	0.537	4.55489e-20	NS
Mrpl42	1.95847e-24	0.0276535	0.32	0.357	4.66489e-20	NS
Surf4	1.97602e-24	-0.0650639	0.405	0.487	4.70669e-20	NS
Tef	1.97734e-24	-0.0606796	0.171	0.232	4.70984e-20	NS
Cmas	2.02032e-24	0.0759358	0.273	0.29	4.81219e-20	NS
Thap11	2.035e-24	0.0996431	0.232	0.222	4.84716e-20	NS
Slc7a7	2.06201e-24	0.0631834	0.39	0.415	4.91149e-20	NS
Papss1	2.10555e-24	0.0895564	0.494	0.518	5.01521e-20	NS
Ctdnep1	2.10837e-24	0.0557841	0.237	0.251	5.02193e-20	NS
U2af1	2.14861e-24	0.123649	0.388	0.375	5.11778e-20	NS
Raly	2.14946e-24	0.0156991	0.345	0.389	5.11979e-20	NS
Rtf2	2.17794e-24	0.096159	0.443	0.456	5.18763e-20	NS
Sdhd	2.21199e-24	-0.0157725	0.201	0.243	5.26873e-20	NS
Tlr4	2.22074e-24	-0.079843	0.245	0.319	5.28957e-20	NS
Usp9x	2.31267e-24	-0.125205	0.344	0.441	5.50854e-20	NS
Ctdspl2	2.31593e-24	-0.0447687	0.281	0.348	5.51631e-20	NS
Wnk1	2.36417e-24	-0.185137	0.776	0.858	5.63121e-20	NS
Snf8	2.43437e-24	0.0243373	0.286	0.32	5.79843e-20	NS
Timm23	2.44123e-24	0.0584918	0.321	0.343	5.81477e-20	NS
Trpm7	2.44723e-24	-0.0189564	0.311	0.371	5.82905e-20	NS
Ppil2	2.45631e-24	0.0164514	0.269	0.307	5.85067e-20	NS
Phf20l1	2.45903e-24	-0.0862109	0.432	0.524	5.85717e-20	NS
Ggh	2.47596e-24	0.118224	0.414	0.415	5.89748e-20	NS
Ddx39b	2.48811e-24	0.102662	0.591	0.611	5.92643e-20	NS
Polr2c	2.55135e-24	0.0570457	0.308	0.324	6.07705e-20	NS
Rbm6	2.61241e-24	-0.0681255	0.326	0.404	6.22251e-20	NS
Arhgap27	2.64261e-24	-0.0938141	0.216	0.292	6.29442e-20	NS
4833420G17Rik	2.64666e-24	0.0102632	0.429	0.484	6.30408e-20	NS
Slc15a3	2.70281e-24	-0.143549	0.321	0.421	6.43781e-20	NS
Ddx58	2.73186e-24	-0.114291	0.163	0.239	6.50701e-20	NS
Mras	2.77348e-24	0.175503	0.264	0.222	6.60616e-20	NS
Cdca4	2.82894e-24	0.00110485	0.139	0.171	6.73825e-20	NS
Kbtbd2	2.83052e-24	-0.00850942	0.309	0.361	6.74201e-20	NS
Tspan31	2.8771e-24	0.0812197	0.468	0.489	6.85296e-20	NS
Nudt9	2.9049e-24	0.0356492	0.213	0.237	6.91917e-20	NS
Gm38042	2.96729e-24	-0.120959	0.314	0.407	7.06778e-20	NS
Rrp1	3.01931e-24	0.0868602	0.424	0.44	7.1917e-20	NS
Rassf2	3.06112e-24	-0.0643596	0.479	0.567	7.29129e-20	NS
Sdha	3.14762e-24	-0.0554084	0.365	0.44	7.4973e-20	NS
Ptpa	3.15121e-24	-0.0836038	0.179	0.247	7.50587e-20	NS
Lpcat2	3.20323e-24	0.14993	0.995	0.996	7.62978e-20	NS
Dmtf1	3.22913e-24	-0.0400364	0.349	0.419	7.69146e-20	NS
Cdk2ap2	3.34838e-24	0.115331	0.464	0.463	7.9755e-20	NS
Pon3	3.35093e-24	0.138615	0.464	0.453	7.98157e-20	NS
Gabarap	3.38998e-24	0.158469	0.907	0.909	8.0746e-20	NS
Dnase2a	3.42941e-24	0.0314085	0.421	0.468	8.1685e-20	NS
Ankfy1	3.43465e-24	-0.134248	0.285	0.378	8.18099e-20	NS
Eif3g	3.43485e-24	-0.0625887	0.287	0.359	8.18147e-20	NS
Gm49839	3.44405e-24	0.240694	0.296	0.231	8.20339e-20	UP
Dnaja2	3.49267e-24	0.072946	0.445	0.47	8.31919e-20	NS
Parvg	3.50211e-24	-0.039389	0.305	0.373	8.34168e-20	NS
Uqcc2	3.51053e-24	0.0602794	0.318	0.338	8.36173e-20	NS
Washc3	3.54277e-24	0.0171413	0.173	0.201	8.43852e-20	NS
Gpbp1l1	3.57565e-24	-0.0714256	0.361	0.443	8.51685e-20	NS
Atp5h	3.6032e-24	0.12625	0.703	0.714	8.58245e-20	NS
Snrk	3.68746e-24	-0.147129	0.239	0.332	8.78317e-20	NS
Larp1	3.72498e-24	-0.081484	0.31	0.391	8.87254e-20	NS
Tor1aip2	3.76695e-24	-0.0882838	0.223	0.297	8.97251e-20	NS
Ndufs5	3.77108e-24	0.00443533	0.273	0.314	8.98235e-20	NS
Smim14	3.82527e-24	0.061483	0.429	0.459	9.1114e-20	NS
Slc46a3	3.86605e-24	-0.0408222	0.209	0.265	9.20856e-20	NS
Arhgef2	3.98418e-24	-0.0749213	0.344	0.427	9.48992e-20	NS
Vps37b	4.00423e-24	-0.0308828	0.242	0.296	9.53768e-20	NS
Paip1	4.07434e-24	0.0256221	0.298	0.333	9.70466e-20	NS
Tnfrsf1b	4.15924e-24	-0.0811386	0.363	0.447	9.90688e-20	NS
Ythdf3	4.16767e-24	-0.133949	0.346	0.444	9.92697e-20	NS
Nrm	4.1748e-24	0.150759	0.232	0.2	9.94396e-20	NS
Nf1	4.22405e-24	-0.137311	0.307	0.405	1.00613e-19	NS
Mrps18c	4.34377e-24	0.027962	0.27	0.301	1.03464e-19	NS
Rad21	4.43497e-24	-0.0828758	0.3	0.381	1.05637e-19	NS
Lsm6	4.45282e-24	0.102956	0.432	0.441	1.06062e-19	NS
Puf60	4.58387e-24	0.116362	0.381	0.377	1.09183e-19	NS
Tmem11	4.58829e-24	0.0690741	0.234	0.239	1.09289e-19	NS
Nckap5l	4.65702e-24	-0.0860095	0.123	0.185	1.10926e-19	NS
Ndufab1	4.72016e-24	0.070674	0.394	0.413	1.1243e-19	NS
Mrpl11	4.74788e-24	0.0323808	0.232	0.258	1.1309e-19	NS
Ly96	4.79278e-24	-0.0210358	0.305	0.369	1.14159e-19	NS
Psme1	4.986e-24	0.0455778	0.714	0.768	1.18762e-19	NS
Mrps34	4.99187e-24	0.0423098	0.245	0.265	1.18901e-19	NS
Eif4h	5.0463e-24	-0.0746027	0.44	0.528	1.20198e-19	NS
Hadhb	5.14272e-24	0.0919332	0.35	0.355	1.22494e-19	NS
Elob	5.34096e-24	0.148849	0.69	0.692	1.27216e-19	NS
Dpm3	5.36208e-24	0.0272666	0.478	0.527	1.27719e-19	NS
Cldnd1	5.45022e-24	0.0729048	0.503	0.532	1.29819e-19	NS
Ebpl	5.46338e-24	0.0644189	0.246	0.26	1.30132e-19	NS
Hmgcl	5.56638e-24	0.0892172	0.258	0.257	1.32586e-19	NS
Ikbkb	5.65077e-24	-0.062812	0.359	0.44	1.34596e-19	NS
Rnps1	5.83072e-24	0.0184909	0.335	0.378	1.38882e-19	NS
Taok2	5.83182e-24	-0.102063	0.235	0.315	1.38908e-19	NS
Galnt2	5.84507e-24	-0.0837181	0.179	0.248	1.39224e-19	NS
Ndufb11	5.86422e-24	0.0956887	0.459	0.472	1.3968e-19	NS
Mrpl14	5.89126e-24	0.0130944	0.236	0.271	1.40324e-19	NS
Fuca1	6.01766e-24	0.110127	0.605	0.624	1.43335e-19	NS
Tcirg1	6.06346e-24	0.021395	0.377	0.423	1.44426e-19	NS
Rps25	6.07125e-24	-0.158744	0.854	0.919	1.44611e-19	NS
Psmd13	6.11586e-24	0.0566537	0.263	0.278	1.45674e-19	NS
Dusp11	6.13508e-24	0.00367945	0.538	0.604	1.46131e-19	NS
Ptk2b	6.18946e-24	-0.0476631	0.261	0.324	1.47427e-19	NS
Adap2os	6.2274e-24	-0.109344	0.579	0.681	1.48331e-19	NS
Ralb	6.25694e-24	0.0114829	0.506	0.566	1.49034e-19	NS
Mfsd10	6.35999e-24	0.110945	0.243	0.231	1.51489e-19	NS
Psmb7	6.55114e-24	0.0533596	0.265	0.284	1.56042e-19	NS
Emc3	6.70738e-24	0.142991	0.62	0.617	1.59763e-19	NS
Pnrc2	6.72069e-24	0.0204294	0.298	0.338	1.6008e-19	NS
M6pr	6.81202e-24	0.0154647	0.606	0.668	1.62255e-19	NS
Otud5	6.93748e-24	-0.0386697	0.18	0.232	1.65244e-19	NS
Trip12	6.93768e-24	-0.0985249	0.375	0.466	1.65249e-19	NS
Tfpi	7.07615e-24	-0.0843556	0.178	0.246	1.68547e-19	NS
Ppp3r1	7.12591e-24	-0.0486948	0.273	0.338	1.69732e-19	NS
Gm46411	7.16443e-24	-0.108792	0.04	0.093	1.7065e-19	NS
Pank3	7.29e-24	-0.0977416	0.214	0.291	1.73641e-19	NS
Mlf2	7.33374e-24	0.101523	0.332	0.33	1.74682e-19	NS
Prdx5	7.68628e-24	0.142513	0.692	0.691	1.83079e-19	NS
Il10ra	7.91203e-24	-0.134482	0.573	0.678	1.88457e-19	NS
Dhx30	7.9245e-24	-0.00493774	0.227	0.271	1.88754e-19	NS
Sod1	8.07723e-24	-0.0494499	0.18	0.239	1.92391e-19	NS
Dgkd	8.11197e-24	-0.113683	0.352	0.447	1.93219e-19	NS
Aagab	8.396e-24	-0.0864758	0.202	0.274	1.99984e-19	NS
Camk2d	8.43789e-24	-0.184626	0.526	0.638	2.00982e-19	NS
Fibp	8.53147e-24	0.0814352	0.291	0.298	2.03211e-19	NS
Litaf	8.58034e-24	0.0751753	0.303	0.316	2.04375e-19	NS
Wtap	8.60105e-24	0.00596539	0.339	0.389	2.04868e-19	NS
Rab8b	8.73456e-24	-0.133779	0.526	0.632	2.08048e-19	NS
Zfp703	8.87867e-24	-0.0838963	0.259	0.337	2.11481e-19	NS
Srsf9	9.06525e-24	0.131855	0.771	0.782	2.15925e-19	NS
Aamp	9.30595e-24	0.0660195	0.465	0.492	2.21658e-19	NS
Arl10	9.41064e-24	0.0460553	0.259	0.281	2.24152e-19	NS
Eif3l	9.48329e-24	0.0425355	0.283	0.308	2.25883e-19	NS
Mthfs	9.62875e-24	-0.0191103	0.208	0.256	2.29347e-19	NS
Pa2g4	9.74015e-24	0.141375	0.33	0.315	2.32001e-19	NS
Wbp11	9.91826e-24	-0.0491259	0.364	0.44	2.36243e-19	NS
Pign	9.96081e-24	-0.0611335	0.163	0.223	2.37256e-19	NS
Rc3h2	9.97449e-24	-0.081405	0.294	0.373	2.37582e-19	NS
Snrpa	1.00693e-23	0.1308	0.322	0.305	2.39841e-19	NS
Tbc1d9b	1.03099e-23	-0.0862727	0.158	0.224	2.45572e-19	NS
Mrpl17	1.0384e-23	0.0882486	0.312	0.317	2.47336e-19	NS
Idh2	1.05238e-23	0.118229	0.458	0.461	2.50667e-19	NS
Stau1	1.05656e-23	-0.0377435	0.308	0.374	2.51661e-19	NS
Sin3b	1.07043e-23	0.108605	0.398	0.398	2.54966e-19	NS
Ttc7	1.07933e-23	0.020038	0.327	0.368	2.57085e-19	NS
Hras	1.09592e-23	0.008628	0.199	0.234	2.61036e-19	NS
Gm15503	1.13641e-23	-0.143149	0.37	0.472	2.70681e-19	NS
2210016F16Rik	1.15072e-23	0.0667929	0.268	0.282	2.7409e-19	NS
Herc1	1.15662e-23	-0.0735971	0.348	0.431	2.75496e-19	NS
Cd82	1.15841e-23	0.0417769	0.272	0.299	2.75922e-19	NS
Amfr	1.18605e-23	-0.0863863	0.318	0.401	2.82506e-19	NS
Dcun1d1	1.19921e-23	-0.0671265	0.198	0.26	2.85639e-19	NS
Psma5	1.21309e-23	0.102451	0.336	0.331	2.88945e-19	NS
Pcmtd2	1.22867e-23	-0.0283931	0.325	0.389	2.92656e-19	NS
Synj1	1.24643e-23	-0.13371	0.259	0.351	2.96887e-19	NS
Med29	1.26836e-23	0.0474365	0.194	0.209	3.0211e-19	NS
Yes1	1.29154e-23	-0.0698084	0.217	0.285	3.07633e-19	NS
Myo1f	1.32896e-23	-0.104554	0.331	0.419	3.16546e-19	NS
Ndufa2	1.34066e-23	0.0165249	0.573	0.633	3.19332e-19	NS
Gpi1	1.35989e-23	0.112009	0.407	0.408	3.23912e-19	NS
Sipa1	1.36534e-23	-0.0896396	0.588	0.685	3.2521e-19	NS
Uqcrb	1.38054e-23	0.0675151	0.484	0.508	3.2883e-19	NS
Stard3nl	1.39196e-23	0.0935677	0.464	0.479	3.3155e-19	NS
Irgm2	1.39402e-23	-0.0866063	0.163	0.229	3.32041e-19	NS
1700123O20Rik	1.41975e-23	0.0730772	0.236	0.24	3.3817e-19	NS
Khnyn	1.43225e-23	-0.0730818	0.131	0.189	3.41149e-19	NS
Lrrc8d	1.43856e-23	-0.0573832	0.211	0.273	3.42651e-19	NS
Stag1	1.44522e-23	-0.139158	0.454	0.559	3.44237e-19	NS
Rsbn1l	1.45105e-23	-0.112075	0.411	0.51	3.45625e-19	NS
Ccz1	1.473e-23	-0.0282593	0.334	0.398	3.50853e-19	NS
Ate1	1.47569e-23	-0.00633678	0.322	0.375	3.51494e-19	NS
Prpf18	1.47911e-23	-0.0907544	0.173	0.242	3.52309e-19	NS
Ubald2	1.57611e-23	0.0575572	0.274	0.29	3.75414e-19	NS
Cdc37l1	1.66363e-23	-0.0388512	0.326	0.395	3.96259e-19	NS
Ypel5	1.74277e-23	0.0180941	0.296	0.333	4.15111e-19	NS
Rps3a1	1.74999e-23	0.147094	0.989	0.994	4.1683e-19	NS
Prelid1	1.76103e-23	0.126608	0.333	0.317	4.19461e-19	NS
Wasf2	1.76942e-23	0.155714	0.928	0.928	4.21458e-19	NS
Echs1	1.78871e-23	0.0533534	0.362	0.389	4.26054e-19	NS
Mybbp1a	1.80534e-23	-0.0381016	0.231	0.289	4.30014e-19	NS
Gtf2b	1.82731e-23	0.0911955	0.287	0.292	4.35248e-19	NS
Osgep	1.95043e-23	0.0772533	0.383	0.399	4.64572e-19	NS
Epc1	2.00825e-23	0.0101194	0.312	0.357	4.78344e-19	NS
Ppp4c	2.00892e-23	0.0163799	0.336	0.379	4.78505e-19	NS
Emc10	2.01118e-23	0.0527729	0.355	0.379	4.79044e-19	NS
Bad	2.02144e-23	0.107714	0.194	0.18	4.81486e-19	NS
Atl3	2.02279e-23	-0.11167	0.223	0.304	4.81808e-19	NS
Scp2	2.04431e-23	0.0263053	0.394	0.435	4.86935e-19	NS
Siah1a	2.04571e-23	0.0542358	0.267	0.288	4.87267e-19	NS
Nlrp3	2.11072e-23	0.0198128	0.214	0.249	5.02752e-19	NS
Rheb	2.11117e-23	0.0857962	0.46	0.474	5.0286e-19	NS
Trir	2.12181e-23	-0.0245145	0.435	0.503	5.05394e-19	NS
Lactb	2.17707e-23	0.0370161	0.361	0.401	5.18557e-19	NS
Eif4e2	2.17928e-23	0.0385085	0.433	0.477	5.19083e-19	NS
Plekhm3	2.18454e-23	-0.0919531	0.203	0.276	5.20336e-19	NS
Mdm2	2.20648e-23	-0.108011	0.204	0.283	5.25561e-19	NS
Dapp1	2.21486e-23	-0.0776514	0.615	0.709	5.27558e-19	NS
Rgl1	2.22576e-23	-0.10913	0.238	0.318	5.30154e-19	NS
Cerk	2.24308e-23	-0.107957	0.483	0.581	5.3428e-19	NS
Mgat1	2.28885e-23	-0.0603631	0.402	0.482	5.45182e-19	NS
Rassf5	2.33976e-23	0.0136726	0.35	0.397	5.57307e-19	NS
Abcd3	2.37426e-23	-0.100793	0.213	0.292	5.65525e-19	NS
Tsc22d2	2.40102e-23	-0.049819	0.326	0.397	5.719e-19	NS
Usp15	2.46259e-23	-0.00822165	0.359	0.419	5.86565e-19	NS
Adh5	2.47194e-23	0.102783	0.37	0.37	5.88792e-19	NS
Prpsap1	2.48738e-23	0.0538859	0.239	0.253	5.92468e-19	NS
Macf1	2.59756e-23	-0.183421	0.889	0.935	6.18712e-19	NS
Cdk8	2.60347e-23	0.00894992	0.218	0.252	6.20122e-19	NS
Usf1	2.64401e-23	0.0471166	0.321	0.348	6.29777e-19	NS
Laptm4a	2.64753e-23	0.151838	0.926	0.93	6.30616e-19	NS
Tnrc18	2.66098e-23	-0.14044	0.268	0.361	6.33819e-19	NS
Rpp25l	2.6827e-23	0.0650217	0.238	0.245	6.38991e-19	NS
Copb2	2.7204e-23	-0.0540774	0.33	0.402	6.47972e-19	NS
Mrps18a	2.78296e-23	0.0639181	0.246	0.257	6.62873e-19	NS
Rnf111	2.79707e-23	0.0369891	0.504	0.548	6.66235e-19	NS
Ifi209	2.99753e-23	-0.161198	0.066	0.129	7.13981e-19	NS
Cebpd	3.11285e-23	0.128747	0.518	0.531	7.41449e-19	NS
8030442B05Rik	3.13255e-23	-0.0745335	0.07	0.119	7.46142e-19	NS
Lrpprc	3.26266e-23	-0.0832554	0.199	0.268	7.77133e-19	NS
Sgk3	3.31789e-23	-0.0290528	0.364	0.43	7.90287e-19	NS
Ddx23	3.46588e-23	0.0407758	0.258	0.283	8.25538e-19	NS
Rad23b	3.47472e-23	0.0592861	0.325	0.349	8.27644e-19	NS
U2surp	3.50464e-23	-0.0385285	0.478	0.557	8.34771e-19	NS
Ndufs2	3.55815e-23	0.0668481	0.365	0.384	8.47515e-19	NS
Smo	3.58499e-23	-0.0281363	0.237	0.29	8.53908e-19	NS
Fam172a	3.58802e-23	-0.0252709	0.306	0.365	8.54632e-19	NS
Nlk	3.6275e-23	-0.0848017	0.16	0.226	8.64035e-19	NS
Slc35a5	3.67195e-23	-0.0104932	0.272	0.324	8.74622e-19	NS
Gm10076	3.70703e-23	0.124491	0.136	0.102	8.82978e-19	NS
Nucb1	3.75145e-23	-0.0349629	0.483	0.558	8.93558e-19	NS
Vrk2	3.77843e-23	-0.027524	0.307	0.369	8.99985e-19	NS
Erap1	3.87753e-23	-0.10482	0.236	0.317	9.2359e-19	NS
Khsrp	3.90387e-23	-0.0927999	0.153	0.22	9.29862e-19	NS
Orai3	3.94659e-23	0.0685317	0.296	0.309	9.40038e-19	NS
Irf1	4.04586e-23	-0.0286858	0.197	0.249	9.63683e-19	NS
Naip2	4.1362e-23	-0.0891859	0.229	0.305	9.85202e-19	NS
Cyp4f13	4.14107e-23	0.0514093	0.21	0.226	9.86362e-19	NS
Slc12a9	4.14688e-23	-0.0722107	0.364	0.445	9.87745e-19	NS
Rragc	4.19462e-23	-0.0204487	0.301	0.357	9.99115e-19	NS
Gpr107	4.22015e-23	-0.0452637	0.281	0.346	1.0052e-18	NS
Psmc6	4.27635e-23	0.0191284	0.435	0.484	1.01858e-18	NS
Exoc6b	4.34938e-23	-0.0540247	0.201	0.26	1.03598e-18	NS
Supt20	4.35387e-23	0.00657565	0.478	0.537	1.03705e-18	NS
Trim12c	4.39759e-23	-0.134481	0.17	0.251	1.04746e-18	NS
Usp8	4.42273e-23	-0.121176	0.557	0.658	1.05345e-18	NS
Pebp1	4.43156e-23	0.0401447	0.547	0.593	1.05555e-18	NS
Trim12a	4.45718e-23	-0.159231	0.379	0.484	1.06166e-18	NS
Copb1	4.50742e-23	-0.0773494	0.496	0.588	1.07362e-18	NS
Fez2	4.52617e-23	-0.0564574	0.538	0.625	1.07809e-18	NS
Zfp652	4.56581e-23	-0.133768	0.618	0.721	1.08753e-18	NS
1110038F14Rik	4.67337e-23	-0.0340952	0.24	0.297	1.11315e-18	NS
Prpf19	4.8602e-23	0.0611476	0.258	0.269	1.15765e-18	NS
Sall1	4.86029e-23	-0.179314	0.793	0.87	1.15767e-18	NS
Lhfpl2	4.8957e-23	-0.109656	0.508	0.607	1.16611e-18	NS
Vmp1	4.97932e-23	0.0202572	0.348	0.388	1.18603e-18	NS
Gcnt1	4.98797e-23	-0.0990746	0.561	0.657	1.18808e-18	NS
Napa	5.02765e-23	0.0876806	0.293	0.296	1.19754e-18	NS
Scfd1	5.16744e-23	-0.0597796	0.296	0.368	1.23083e-18	NS
Plekhj1	5.25989e-23	0.0875633	0.331	0.336	1.25285e-18	NS
Xiap	5.40269e-23	-0.103743	0.539	0.636	1.28687e-18	NS
Dbnl	5.47039e-23	0.00800164	0.372	0.423	1.30299e-18	NS
Tcp1	5.5184e-23	0.0691776	0.341	0.36	1.31443e-18	NS
Emc6	5.54716e-23	0.0722271	0.345	0.356	1.32128e-18	NS
Man1a	5.62799e-23	-0.145595	0.567	0.672	1.34053e-18	NS
Mbtps1	5.65184e-23	-0.10649	0.161	0.233	1.34621e-18	NS
Nadk	5.67304e-23	-0.0763453	0.192	0.257	1.35126e-18	NS
Polr1f	5.79735e-23	0.022866	0.311	0.352	1.38087e-18	NS
Capza1	5.81244e-23	0.0797852	0.317	0.326	1.38447e-18	NS
Cmtm3	5.83503e-23	0.101929	0.377	0.379	1.38985e-18	NS
Zfp445	5.86001e-23	-0.125658	0.318	0.412	1.3958e-18	NS
Tomm5	5.88874e-23	0.0975957	0.29	0.285	1.40264e-18	NS
Ociad1	6.34674e-23	0.138344	0.629	0.627	1.51173e-18	NS
Ube2n	6.39701e-23	0.10251	0.476	0.481	1.5237e-18	NS
Mrpl20	6.41567e-23	0.085805	0.391	0.398	1.52815e-18	NS
Scd2	6.64025e-23	-0.0909279	0.244	0.322	1.58164e-18	NS
Pfdn2	6.76498e-23	0.0943842	0.39	0.393	1.61135e-18	NS
Ech1	6.85076e-23	0.110187	0.382	0.379	1.63178e-18	NS
Uggt1	6.93642e-23	-0.0675535	0.233	0.3	1.65219e-18	NS
Ppp2ca	7.01936e-23	0.109162	0.61	0.624	1.67194e-18	NS
Nrbf2	7.09975e-23	0.0617034	0.172	0.178	1.69109e-18	NS
Gm37474	7.13409e-23	-0.0869508	0.218	0.292	1.69927e-18	NS
Nr2c2	7.18181e-23	-0.103394	0.215	0.293	1.71064e-18	NS
Hcfc1r1	7.35266e-23	0.0945915	0.347	0.348	1.75133e-18	NS
Zfp639	7.55186e-23	0.0173294	0.213	0.246	1.79878e-18	NS
Sec61b	7.73786e-23	0.120101	0.653	0.662	1.84308e-18	NS
Rptor	7.87776e-23	-0.0886011	0.369	0.455	1.8764e-18	NS
Samhd1	7.89629e-23	-0.0979065	0.325	0.413	1.88082e-18	NS
Aqr	8.21707e-23	-0.157369	0.2	0.288	1.95722e-18	NS
Atp6v0b	8.27934e-23	0.138139	0.987	0.992	1.97206e-18	NS
Rsrc1	8.28778e-23	-0.128936	0.321	0.415	1.97407e-18	NS
4933406I18Rik	8.45943e-23	-0.0506569	0.082	0.124	2.01495e-18	NS
Gmip	8.71844e-23	-0.075595	0.415	0.5	2.07664e-18	NS
Mfsd14b	8.787e-23	-0.0519231	0.206	0.264	2.09298e-18	NS
Mrpl34	8.87899e-23	0.0857558	0.326	0.328	2.11489e-18	NS
Snn	9.05426e-23	-0.0914209	0.265	0.342	2.15663e-18	NS
Vegfb	9.25698e-23	0.152431	0.383	0.362	2.20492e-18	NS
Nsmce4a	9.35702e-23	0.0836639	0.351	0.357	2.22875e-18	NS
Eif4a3	9.47975e-23	0.0750646	0.421	0.44	2.25798e-18	NS
Dnajc14	9.49245e-23	-0.0724193	0.137	0.194	2.26101e-18	NS
Stat3	9.83623e-23	-0.096122	0.318	0.402	2.34289e-18	NS
Sptssa	9.93721e-23	0.120506	0.533	0.534	2.36694e-18	NS
Garnl3	1.0278e-22	-0.0189714	0.285	0.336	2.44812e-18	NS
Celf1	1.03171e-22	-0.127109	0.522	0.624	2.45744e-18	NS
Jun	1.03929e-22	0.251077	0.655	0.657	2.47549e-18	UP
Pigx	1.04951e-22	0.111128	0.33	0.321	2.49982e-18	NS
Ntpcr	1.0911e-22	0.101759	0.658	0.682	2.5989e-18	NS
Tspan3	1.0961e-22	0.015361	0.49	0.542	2.61081e-18	NS
Mapk14	1.12602e-22	-0.0540569	0.335	0.406	2.68207e-18	NS
Ubash3b	1.13085e-22	-0.101078	0.475	0.572	2.69357e-18	NS
Arhgap4	1.13989e-22	-0.0648616	0.25	0.318	2.71511e-18	NS
Naglu	1.15004e-22	0.0433242	0.341	0.373	2.73928e-18	NS
Ppm1h	1.16934e-22	-0.0560837	0.292	0.359	2.78526e-18	NS
2010315B03Rik	1.17221e-22	-0.0965451	0.121	0.185	2.79209e-18	NS
Ndufa12	1.18006e-22	-0.000811347	0.266	0.311	2.81079e-18	NS
Sirt7	1.21361e-22	0.0469993	0.373	0.403	2.8907e-18	NS
Pex13	1.22273e-22	0.0223675	0.206	0.234	2.91242e-18	NS
Cct6a	1.24086e-22	0.0134825	0.539	0.601	2.95561e-18	NS
Gps1	1.25806e-22	0.04877	0.229	0.244	2.99657e-18	NS
Ninj1	1.27097e-22	0.123012	0.395	0.391	3.02733e-18	NS
Mocs2	1.30926e-22	0.110205	0.244	0.237	3.11852e-18	NS
Fmnl1	1.31853e-22	-0.0771417	0.341	0.421	3.1406e-18	NS
Mbd6	1.32564e-22	-0.0535429	0.157	0.211	3.15755e-18	NS
Crtc3	1.33294e-22	-0.0508371	0.182	0.237	3.17493e-18	NS
2410004B18Rik	1.36717e-22	0.0657904	0.198	0.203	3.25646e-18	NS
Cnot1	1.41901e-22	-0.0702936	0.3	0.375	3.37994e-18	NS
D8Ertd738e	1.42008e-22	0.0538264	0.529	0.567	3.3825e-18	NS
Dbi	1.47527e-22	0.072755	0.416	0.437	3.51394e-18	NS
Eps15	1.53111e-22	-0.0982219	0.231	0.308	3.64696e-18	NS
Ap1b1	1.53522e-22	-0.0798753	0.174	0.239	3.65675e-18	NS
Smu1	1.58417e-22	0.0895284	0.302	0.305	3.77334e-18	NS
Crnkl1	1.58796e-22	-0.0717871	0.194	0.261	3.78236e-18	NS
Gna15	1.63154e-22	-0.134418	0.659	0.758	3.88617e-18	NS
Cnpy3	1.66959e-22	-0.0151996	0.409	0.471	3.97679e-18	NS
Apc	1.6887e-22	-0.107482	0.384	0.476	4.02232e-18	NS
Rbm28	1.73372e-22	-0.108114	0.328	0.417	4.12956e-18	NS
Dennd10	1.74173e-22	0.0545543	0.331	0.361	4.14862e-18	NS
Pcca	1.76353e-22	-0.0498262	0.119	0.166	4.20055e-18	NS
Samsn1	1.79383e-22	-0.1461	0.658	0.758	4.27272e-18	NS
BC031181	1.81806e-22	0.0894215	0.451	0.46	4.33044e-18	NS
Zkscan8	1.83224e-22	-0.0877473	0.101	0.16	4.3642e-18	NS
Ankrd10	1.8403e-22	0.0880293	0.344	0.352	4.38341e-18	NS
Tpd52	1.85116e-22	0.0750033	0.491	0.519	4.40927e-18	NS
Dpp8	1.87766e-22	-0.0652287	0.394	0.475	4.4724e-18	NS
Lap3	1.93206e-22	0.0056	0.558	0.62	4.60196e-18	NS
Ank2	1.95582e-22	-0.102473	0.343	0.43	4.65856e-18	NS
Plxnb2	1.95739e-22	-0.127881	0.582	0.684	4.6623e-18	NS
Sema4d	2.0049e-22	-0.0736257	0.538	0.627	4.77546e-18	NS
H1f4	2.01198e-22	-0.0852641	0.357	0.447	4.79234e-18	NS
Ndufb10	2.01607e-22	0.107946	0.5	0.504	4.80208e-18	NS
Chmp2b	2.04758e-22	0.0485836	0.272	0.296	4.87713e-18	NS
Chuk	2.04864e-22	-0.0549009	0.221	0.283	4.87965e-18	NS
Cycs	2.05413e-22	0.075599	0.332	0.344	4.89274e-18	NS
Clpx	2.05421e-22	0.015031	0.21	0.243	4.89293e-18	NS
Ticam2	2.06888e-22	-0.0531457	0.15	0.201	4.92785e-18	NS
Rars	2.0881e-22	-0.0146364	0.212	0.259	4.97366e-18	NS
Arf4	2.13736e-22	0.0649469	0.641	0.68	5.09097e-18	NS
Exoc1	2.20774e-22	-0.0709351	0.14	0.198	5.25861e-18	NS
Supt16	2.21109e-22	-0.0349795	0.302	0.366	5.26659e-18	NS
Anks3	2.21727e-22	0.00512076	0.102	0.125	5.28132e-18	NS
Cic	2.23498e-22	-0.0762503	0.212	0.28	5.32349e-18	NS
Naa38	2.24074e-22	0.0952846	0.321	0.32	5.33723e-18	NS
Ctbp1	2.25232e-22	0.0093263	0.219	0.253	5.3648e-18	NS
Tcn2	2.28658e-22	0.119538	0.717	0.729	5.4464e-18	NS
Trappc14	2.32079e-22	0.000797171	0.384	0.435	5.5279e-18	NS
R3hdm4	2.32441e-22	0.0566335	0.258	0.273	5.5365e-18	NS
Tnpo1	2.33896e-22	-0.157003	0.366	0.469	5.57116e-18	NS
Mvb12a	2.3431e-22	0.0380875	0.178	0.194	5.58103e-18	NS
Rrbp1	2.35429e-22	-0.136557	0.988	0.993	5.60768e-18	NS
Casp3	2.39536e-22	0.0629073	0.263	0.281	5.70552e-18	NS
Bmpr2	2.42415e-22	-0.12809	0.494	0.595	5.77408e-18	NS
Vgll4	2.43992e-22	-0.0497508	0.555	0.637	5.81165e-18	NS
Yif1a	2.45461e-22	-0.018341	0.244	0.29	5.84665e-18	NS
Tns3	2.45683e-22	-0.128637	0.313	0.407	5.85192e-18	NS
Arpc4	2.46607e-22	0.105297	0.736	0.759	5.87392e-18	NS
Chd7	2.5044e-22	-0.0972387	0.411	0.502	5.96523e-18	NS
Nr1d2	2.54518e-22	-0.0872103	0.127	0.188	6.06236e-18	NS
Pnkd	2.54929e-22	0.0588008	0.279	0.295	6.07216e-18	NS
Prpf6	2.58327e-22	-0.116365	0.189	0.266	6.1531e-18	NS
Ptbp1	2.59181e-22	-0.0188136	0.256	0.306	6.17343e-18	NS
Rogdi	2.64196e-22	0.0848241	0.344	0.352	6.29288e-18	NS
Adar	2.65352e-22	-0.111721	0.104	0.168	6.32043e-18	NS
Rps15	2.65923e-22	-0.152974	0.94	0.971	6.33402e-18	NS
Psma1	2.70234e-22	0.088937	0.489	0.503	6.4367e-18	NS
Tmem222	2.70472e-22	0.0815334	0.198	0.194	6.44238e-18	NS
Snrpe	2.7356e-22	0.0790481	0.481	0.5	6.51593e-18	NS
Etv5	2.78772e-22	-0.106898	0.21	0.288	6.64006e-18	NS
Snx13	2.80483e-22	-0.119118	0.287	0.375	6.68082e-18	NS
Zranb2	2.81016e-22	-0.00917448	0.503	0.573	6.69352e-18	NS
Ivd	2.82344e-22	-0.030222	0.089	0.123	6.72515e-18	NS
Ncln	2.84835e-22	-0.0395873	0.143	0.188	6.78448e-18	NS
Mrpl12	2.86657e-22	0.113217	0.291	0.277	6.82789e-18	NS
Pik3r5	2.92024e-22	-0.0535861	0.152	0.203	6.95571e-18	NS
Gps2	3.00353e-22	0.0350472	0.337	0.372	7.1541e-18	NS
Mien1	3.00922e-22	0.0532553	0.234	0.248	7.16765e-18	NS
Pitpna	3.01059e-22	0.128952	0.561	0.556	7.17092e-18	NS
Lyl1	3.1436e-22	0.0162357	0.436	0.487	7.48775e-18	NS
Ginm1	3.20612e-22	0.115826	0.241	0.225	7.63666e-18	NS
Pld3	3.28518e-22	0.129118	0.436	0.432	7.82497e-18	NS
Gtpbp2	3.36097e-22	-0.0495288	0.39	0.463	8.0055e-18	NS
Gsap	3.40265e-22	-0.12342	0.216	0.299	8.10477e-18	NS
Psma7	3.41609e-22	0.158987	0.678	0.669	8.13679e-18	NS
Rbm8a	3.44567e-22	-0.0357804	0.418	0.485	8.20723e-18	NS
Rgs19	3.44673e-22	0.107179	0.364	0.363	8.20976e-18	NS
Trp53	3.45063e-22	0.104168	0.483	0.492	8.21905e-18	NS
Wasl	3.46727e-22	-0.0231669	0.231	0.281	8.2587e-18	NS
B4galt4	3.48675e-22	-0.0268459	0.298	0.355	8.30508e-18	NS
BC005624	3.50311e-22	0.05565	0.36	0.386	8.34406e-18	NS
Snta1	3.52886e-22	0.0547424	0.357	0.382	8.4054e-18	NS
Commd4	3.58916e-22	0.0779435	0.272	0.276	8.54902e-18	NS
Pmm2	3.64046e-22	-0.0548793	0.179	0.234	8.6712e-18	NS
Vdac3	3.74733e-22	0.0690907	0.451	0.474	8.92577e-18	NS
Pdcd6	3.77624e-22	-0.0326227	0.269	0.324	8.99462e-18	NS
Tnks	3.81232e-22	-0.0549945	0.216	0.276	9.08056e-18	NS
Cacul1	3.86311e-22	-0.00134126	0.148	0.179	9.20153e-18	NS
Taf1d	3.86759e-22	-0.0706255	0.423	0.505	9.21221e-18	NS
Mfap1b	3.91512e-22	-0.0524601	0.104	0.149	9.32542e-18	NS
Oga	3.92872e-22	-0.079909	0.263	0.337	9.35782e-18	NS
Cct4	4.00614e-22	0.0689166	0.524	0.553	9.54222e-18	NS
Casc3	4.03622e-22	-0.0863063	0.25	0.323	9.61387e-18	NS
Mpc1	4.03829e-22	0.126626	0.751	0.766	9.6188e-18	NS
Tgfbr2	4.05694e-22	-0.120304	0.777	0.861	9.66324e-18	NS
Rubcnl	4.09377e-22	-0.0934654	0.16	0.226	9.75094e-18	NS
Ebf3	4.14783e-22	-0.13355	0.15	0.225	9.87971e-18	NS
Cdk12	4.16536e-22	-0.0101894	0.475	0.538	9.92147e-18	NS
Ccdc59	4.30002e-22	-0.00236638	0.358	0.412	1.02422e-17	NS
Zkscan3	4.31664e-22	-0.0893295	0.456	0.547	1.02818e-17	NS
Raf1	4.33592e-22	-0.0612455	0.224	0.288	1.03277e-17	NS
Tmem179b	4.36232e-22	0.0774878	0.385	0.402	1.03906e-17	NS
Rbm15	4.36566e-22	-0.0352385	0.209	0.26	1.03986e-17	NS
Dag1	4.43079e-22	-0.10352	0.164	0.234	1.05537e-17	NS
Cdk11b	4.47777e-22	0.00151793	0.338	0.391	1.06656e-17	NS
Gcn1	4.54749e-22	-0.0722173	0.326	0.402	1.08317e-17	NS
Plekho1	4.56655e-22	0.133765	0.839	0.854	1.08771e-17	NS
Emg1	4.71536e-22	0.0796465	0.413	0.422	1.12315e-17	NS
Fem1c	4.7765e-22	-0.0704028	0.201	0.266	1.13772e-17	NS
Nfam1	4.79679e-22	-0.0693209	0.468	0.554	1.14255e-17	NS
Tnfaip8	4.84746e-22	0.0869518	0.555	0.586	1.15462e-17	NS
Ciao2b	4.9709e-22	0.0862984	0.377	0.386	1.18402e-17	NS
Pikfyve	4.97146e-22	-0.0464198	0.2	0.256	1.18415e-17	NS
Kmt2c	4.99058e-22	-0.155672	0.445	0.549	1.18871e-17	NS
Mzt2	5.00269e-22	0.0667675	0.322	0.338	1.19159e-17	NS
Arl8a	5.01434e-22	0.0739848	0.389	0.407	1.19436e-17	NS
Srd5a3	5.13394e-22	0.0200313	0.231	0.26	1.22285e-17	NS
Parp9	5.14567e-22	-0.114979	0.225	0.305	1.22565e-17	NS
Slc12a2	5.17125e-22	-0.189717	0.505	0.612	1.23174e-17	NS
Sp1	5.18591e-22	-0.0534891	0.24	0.304	1.23523e-17	NS
Tcf7l2	5.20322e-22	-0.0914608	0.414	0.504	1.23935e-17	NS
Cstf2t	5.21845e-22	-0.0515905	0.124	0.171	1.24298e-17	NS
Commd3	5.2306e-22	0.0927621	0.43	0.435	1.24588e-17	NS
Mrpl18	5.23954e-22	0.0850686	0.305	0.311	1.24801e-17	NS
Prr14l	5.27247e-22	-0.0344832	0.182	0.231	1.25585e-17	NS
Tnrc6a	5.33735e-22	-0.110992	0.345	0.435	1.2713e-17	NS
Rnase4	5.43819e-22	0.158114	0.936	0.941	1.29532e-17	NS
Tfam	5.51191e-22	-0.0504239	0.165	0.219	1.31288e-17	NS
Hsd17b11	5.52868e-22	-0.0269392	0.491	0.563	1.31688e-17	NS
Cmtm8	5.6377e-22	0.121867	0.245	0.229	1.34284e-17	NS
Leprotl1	5.63883e-22	0.0885036	0.49	0.503	1.34311e-17	NS
Trappc6b	5.84753e-22	0.0419117	0.363	0.392	1.39282e-17	NS
Cox4i1	5.85015e-22	0.116386	0.855	0.878	1.39345e-17	NS
Cops6	5.89249e-22	0.0747358	0.309	0.321	1.40353e-17	NS
Rab39	5.89677e-22	-0.0167815	0.274	0.323	1.40455e-17	NS
Map2k2	5.93871e-22	0.0438859	0.411	0.445	1.41454e-17	NS
Rpl7l1	6.08285e-22	0.0587448	0.43	0.458	1.44887e-17	NS
Tbc1d16	6.11556e-22	-0.0327459	0.253	0.31	1.45667e-17	NS
Dnajb12	6.12458e-22	0.0540701	0.229	0.244	1.45881e-17	NS
Calhm2	6.20248e-22	0.140739	0.337	0.313	1.47737e-17	NS
Cln3	6.20403e-22	0.0198653	0.296	0.332	1.47774e-17	NS
Irf3	6.21213e-22	-0.00731082	0.194	0.232	1.47967e-17	NS
Herc4	6.22926e-22	-0.0655257	0.249	0.316	1.48375e-17	NS
Arap3	6.29093e-22	0.000962047	0.312	0.36	1.49844e-17	NS
Clasp2	6.33386e-22	-0.11145	0.502	0.6	1.50866e-17	NS
Top3b	6.35176e-22	-0.0347733	0.192	0.243	1.51293e-17	NS
Mrps18b	6.37545e-22	0.0669099	0.182	0.184	1.51857e-17	NS
Mapk3	6.40862e-22	0.049236	0.404	0.432	1.52647e-17	NS
Slc25a11	6.45654e-22	0.0403628	0.439	0.476	1.53788e-17	NS
Spata13	6.5668e-22	-0.179773	0.457	0.565	1.56415e-17	NS
Atmin	6.63145e-22	0.00699685	0.215	0.25	1.57955e-17	NS
Snrpa1	6.63983e-22	-0.0152733	0.192	0.234	1.58154e-17	NS
Immt	6.68834e-22	0.0642426	0.462	0.494	1.5931e-17	NS
Abca3	6.69853e-22	-0.0734361	0.117	0.172	1.59552e-17	NS
Hnrnpm	6.77469e-22	-0.112844	0.529	0.626	1.61366e-17	NS
Osbpl9	6.78198e-22	-0.0645257	0.317	0.389	1.6154e-17	NS
Ccdc85b	6.78805e-22	0.03286	0.16	0.177	1.61685e-17	NS
Marchf1	6.92907e-22	0.118916	0.786	0.808	1.65043e-17	NS
Ccnd3	7.09973e-22	-0.0646806	0.245	0.311	1.69108e-17	NS
Tap2	7.13942e-22	-0.0234102	0.33	0.388	1.70054e-17	NS
2310011J03Rik	7.1987e-22	0.0382811	0.21	0.226	1.71466e-17	NS
Hnrnpul1	7.19942e-22	-0.11151	0.556	0.654	1.71483e-17	NS
Map4	7.20146e-22	-0.0731368	0.353	0.432	1.71532e-17	NS
Hprt	7.31056e-22	0.0987371	0.473	0.481	1.7413e-17	NS
Appl2	7.36479e-22	-0.0798276	0.198	0.265	1.75422e-17	NS
Sri	7.40277e-22	0.0631082	0.388	0.409	1.76326e-17	NS
Srsf1	7.56296e-22	-0.0503704	0.265	0.328	1.80142e-17	NS
Mapkap1	7.58065e-22	0.0693763	0.291	0.306	1.80563e-17	NS
Mir99ahg	7.63589e-22	-0.104405	0.632	0.728	1.81879e-17	NS
Tubgcp5	7.67642e-22	-0.130033	0.489	0.59	1.82845e-17	NS
Tmx2	7.71847e-22	-0.0105913	0.208	0.25	1.83846e-17	NS
Lasp1	7.78435e-22	-0.1014	0.286	0.367	1.85416e-17	NS
Ccng2	7.81143e-22	-0.0350644	0.378	0.446	1.8606e-17	NS
Kat7	7.88716e-22	-0.0809553	0.172	0.235	1.87864e-17	NS
Snx18	7.94119e-22	-0.074901	0.739	0.823	1.89151e-17	NS
Sypl	7.95371e-22	0.0558484	0.526	0.562	1.89449e-17	NS
Neu1	7.95407e-22	-0.00198103	0.231	0.268	1.89458e-17	NS
Cxcl16	7.97998e-22	0.00775881	0.298	0.347	1.90075e-17	NS
Tmem234	8.07464e-22	0.0847585	0.632	0.665	1.9233e-17	NS
Lmf1	8.20116e-22	0.0578146	0.175	0.182	1.95343e-17	NS
Tle3	8.31644e-22	-0.0776479	0.239	0.311	1.98089e-17	NS
Eif2s1	8.3184e-22	0.0544035	0.343	0.366	1.98136e-17	NS
Mkln1	8.32382e-22	-0.134493	0.566	0.668	1.98265e-17	NS
Smim7	8.3244e-22	0.0563304	0.258	0.278	1.98279e-17	NS
Pecr	8.33018e-22	0.0491627	0.197	0.209	1.98417e-17	NS
Zdhhc9	8.38098e-22	-0.0493951	0.145	0.195	1.99627e-17	NS
Ndufa13	8.52143e-22	0.0962172	0.648	0.67	2.02972e-17	NS
Ttc8	8.60147e-22	-0.0611488	0.068	0.11	2.04878e-17	NS
Rps19bp1	8.66716e-22	0.0544175	0.227	0.244	2.06443e-17	NS
Ldha	8.81459e-22	0.13131	0.464	0.461	2.09955e-17	NS
Plscr3	8.96143e-22	0.0433026	0.189	0.204	2.13452e-17	NS
Zfp326	8.96588e-22	0.00209508	0.333	0.382	2.13558e-17	NS
Txndc12	9.0508e-22	0.102975	0.313	0.306	2.15581e-17	NS
Btk	9.12954e-22	-0.000130703	0.477	0.535	2.17456e-17	NS
Rbm33	9.24905e-22	-0.0779057	0.271	0.345	2.20303e-17	NS
Dhx15	9.32716e-22	-0.0505087	0.333	0.4	2.22164e-17	NS
Tmem184b	9.44031e-22	-0.0209802	0.143	0.181	2.24859e-17	NS
Zfp36l2	9.44953e-22	-0.15234	0.896	0.944	2.25078e-17	NS
Dctn3	9.52937e-22	0.0678082	0.348	0.362	2.2698e-17	NS
Pwwp2a	9.58857e-22	-0.0281198	0.609	0.685	2.2839e-17	NS
Scamp3	9.60219e-22	0.0989705	0.336	0.332	2.28715e-17	NS
Cwc15	9.6735e-22	-0.00898313	0.44	0.499	2.30413e-17	NS
Epb41l3	9.89356e-22	-0.0914196	0.153	0.218	2.35655e-17	NS
Mecp2	9.90422e-22	-0.0761428	0.275	0.348	2.35909e-17	NS
Rab8a	9.93081e-22	0.0829339	0.308	0.317	2.36542e-17	NS
Ccnl2	9.93817e-22	0.0432958	0.385	0.419	2.36717e-17	NS
Sqstm1	9.95377e-22	0.075448	0.433	0.452	2.37089e-17	NS
Rae1	9.95905e-22	0.0484399	0.231	0.245	2.37215e-17	NS
Trappc4	9.97136e-22	0.087382	0.405	0.418	2.37508e-17	NS
Gatad2a	1.01563e-21	-0.0836911	0.269	0.345	2.41913e-17	NS
Tkt	1.01913e-21	0.0665113	0.389	0.41	2.42746e-17	NS
Ak2	1.03127e-21	0.0540619	0.366	0.389	2.45639e-17	NS
Hint1	1.0336e-21	0.100915	0.624	0.641	2.46193e-17	NS
Sf3b6	1.03985e-21	0.0715137	0.456	0.472	2.47682e-17	NS
Zyx	1.04022e-21	-0.0174841	0.174	0.215	2.47771e-17	NS
Atg5	1.04236e-21	0.0934018	0.424	0.438	2.48279e-17	NS
Sumo3	1.05625e-21	0.0224287	0.294	0.33	2.51587e-17	NS
Gm43221	1.05739e-21	-0.127221	0.052	0.108	2.51861e-17	NS
Phf12	1.06637e-21	-0.0318032	0.214	0.265	2.53999e-17	NS
Map1s	1.07292e-21	0.000671657	0.213	0.249	2.55559e-17	NS
Jam2	1.10992e-21	0.0724317	0.393	0.412	2.64371e-17	NS
Arhgdia	1.12185e-21	0.115953	0.688	0.7	2.67213e-17	NS
Usp12	1.13479e-21	0.0288423	0.373	0.412	2.70296e-17	NS
Eloc	1.14064e-21	0.0818891	0.483	0.503	2.71689e-17	NS
Macroh2a1	1.16778e-21	0.0482521	0.606	0.654	2.78155e-17	NS
Ppp1r2	1.17225e-21	0.0831016	0.379	0.391	2.79219e-17	NS
Ppid	1.1936e-21	0.0507421	0.395	0.423	2.84303e-17	NS
Actr3	1.20792e-21	0.0873464	0.689	0.721	2.87715e-17	NS
Rilpl1	1.21228e-21	0.0650167	0.386	0.408	2.88752e-17	NS
Hck	1.21978e-21	-0.0601106	0.533	0.617	2.90539e-17	NS
Sun2	1.22441e-21	-0.083801	0.275	0.351	2.91641e-17	NS
Twf2	1.22452e-21	0.0908846	0.628	0.65	2.91669e-17	NS
Fcf1	1.22936e-21	0.0652298	0.249	0.257	2.92822e-17	NS
Rlim	1.25016e-21	-0.100785	0.316	0.401	2.97776e-17	NS
Fkbp8	1.25176e-21	0.0753616	0.374	0.385	2.98157e-17	NS
Pcnx3	1.25987e-21	-0.0645502	0.169	0.227	3.00089e-17	NS
Gtf2a2	1.27143e-21	0.00350974	0.307	0.35	3.02841e-17	NS
Eif3b	1.28817e-21	-0.0343783	0.2	0.248	3.0683e-17	NS
Gm44860	1.29131e-21	-0.167823	0.408	0.51	3.07577e-17	NS
Lcp2	1.29575e-21	-0.0564332	0.514	0.598	3.08634e-17	NS
Gm44667	1.30016e-21	-0.112607	0.425	0.52	3.09685e-17	NS
Cdipt	1.31942e-21	-0.0654748	0.228	0.291	3.14273e-17	NS
Pnisr	1.3437e-21	-0.132012	0.723	0.814	3.20055e-17	NS
P4ha1	1.35796e-21	-0.149201	0.849	0.913	3.23453e-17	NS
C1d	1.36979e-21	0.0737989	0.326	0.34	3.26271e-17	NS
Dicer1	1.37338e-21	-0.0914731	0.242	0.317	3.27124e-17	NS
Il10rb	1.39809e-21	-0.00711074	0.627	0.697	3.33011e-17	NS
Vps39	1.40441e-21	-0.0696097	0.127	0.181	3.34517e-17	NS
Mast3	1.40552e-21	-0.0822953	0.229	0.298	3.34782e-17	NS
H2bc4	1.40769e-21	-0.0510603	0.313	0.382	3.35297e-17	NS
Polr1d	1.44668e-21	0.113277	0.547	0.548	3.44585e-17	NS
Hfe	1.45517e-21	0.0666344	0.448	0.472	3.46608e-17	NS
Cnih4	1.46101e-21	0.0819902	0.512	0.531	3.47998e-17	NS
Imp4	1.49326e-21	0.0330188	0.277	0.304	3.5568e-17	NS
Ube2g1	1.49459e-21	0.022977	0.251	0.28	3.55997e-17	NS
Gtf3c2	1.49789e-21	-0.0486307	0.147	0.195	3.56783e-17	NS
Ndufa11	1.5048e-21	0.113375	0.392	0.385	3.58429e-17	NS
Ptbp2	1.51814e-21	-0.0842963	0.182	0.248	3.61605e-17	NS
Rps26	1.52308e-21	0.15782	0.958	0.961	3.62782e-17	NS
Tmem131	1.53549e-21	-0.06095	0.312	0.383	3.65738e-17	NS
Tspyl1	1.54057e-21	-0.0106067	0.212	0.253	3.66949e-17	NS
Slc38a1	1.60613e-21	-0.0706175	0.348	0.427	3.82564e-17	NS
Ranbp9	1.62586e-21	-0.0811388	0.191	0.257	3.87264e-17	NS
Nhlrc3	1.62625e-21	-0.00160294	0.305	0.353	3.87357e-17	NS
Map3k2	1.63183e-21	-0.0871563	0.402	0.488	3.88686e-17	NS
Stard3	1.65819e-21	0.00618629	0.322	0.368	3.94964e-17	NS
Vps26a	1.72273e-21	-0.0303966	0.312	0.37	4.10338e-17	NS
Gna13	1.724e-21	-0.101537	0.473	0.568	4.10639e-17	NS
Nfat5	1.73312e-21	-0.0629236	0.429	0.511	4.12813e-17	NS
Zfp513	1.74626e-21	-0.0374153	0.122	0.163	4.15941e-17	NS
Npepps	1.76213e-21	-0.0359193	0.262	0.32	4.19721e-17	NS
Vamp4	1.76483e-21	0.0454461	0.315	0.34	4.20365e-17	NS
Hnrnpc	1.76858e-21	-0.123084	0.488	0.587	4.21257e-17	NS
Nars	1.78475e-21	-0.117207	0.725	0.814	4.25109e-17	NS
Ppp1r15b	1.79537e-21	-0.0678651	0.236	0.301	4.27638e-17	NS
Rpp14	1.80663e-21	-0.0129397	0.118	0.151	4.3032e-17	NS
Nfe2l1	1.80881e-21	-0.0676986	0.265	0.333	4.30839e-17	NS
Ndufa10	1.85407e-21	0.0577653	0.368	0.391	4.4162e-17	NS
Fam32a	1.8961e-21	0.032269	0.332	0.364	4.51631e-17	NS
Cdc26	1.90916e-21	0.0352781	0.315	0.343	4.54742e-17	NS
AI837181	1.93784e-21	0.0425048	0.231	0.247	4.61574e-17	NS
Gas5	1.98201e-21	-0.0949535	0.629	0.719	4.72095e-17	NS
Ppfia4	1.98828e-21	0.0150734	0.535	0.592	4.73587e-17	NS
Ap1g1	1.9887e-21	-0.0946352	0.297	0.376	4.73689e-17	NS
Lrp1	2.01057e-21	-0.142392	0.733	0.821	4.78897e-17	NS
Smpdl3a	2.06159e-21	0.0952907	0.167	0.163	4.91051e-17	NS
Pdcd7	2.1045e-21	0.0424456	0.218	0.239	5.0127e-17	NS
Prrc2a	2.11508e-21	-0.0885487	0.285	0.362	5.03792e-17	NS
Denr	2.1191e-21	-0.0083019	0.374	0.432	5.04748e-17	NS
1700017B05Rik	2.12365e-21	-0.140319	0.606	0.706	5.05832e-17	NS
Glyr1	2.14382e-21	-0.0569455	0.332	0.403	5.10636e-17	NS
Atp13a3	2.1485e-21	-0.088258	0.346	0.429	5.11752e-17	NS
Rab5a	2.22804e-21	-0.0217285	0.455	0.519	5.30698e-17	NS
Nudt16l1	2.26308e-21	-0.0298736	0.234	0.285	5.39044e-17	NS
Bag1	2.27079e-21	0.080929	0.43	0.452	5.40879e-17	NS
Ago1	2.283e-21	-0.0974884	0.3	0.383	5.43787e-17	NS
Ube2b	2.31394e-21	0.0278542	0.552	0.604	5.51158e-17	NS
Cox17	2.33089e-21	-0.092761	0.235	0.309	5.55195e-17	NS
Supt6	2.33514e-21	-0.0328527	0.211	0.263	5.56207e-17	NS
Hmg20b	2.33743e-21	0.0519387	0.333	0.359	5.56753e-17	NS
Cpeb4	2.4072e-21	-0.0655313	0.254	0.322	5.73371e-17	NS
Ddx50	2.43943e-21	-0.0209886	0.458	0.523	5.81047e-17	NS
Nectin4	2.46083e-21	-0.0809701	0.131	0.189	5.86145e-17	NS
Dennd6a	2.46522e-21	-0.0986487	0.305	0.388	5.87191e-17	NS
Fuca2	2.47013e-21	0.00162263	0.36	0.41	5.8836e-17	NS
Ldlrad4	2.48614e-21	-0.0847892	0.311	0.389	5.92174e-17	NS
Ubn2	2.50258e-21	-0.0887594	0.47	0.561	5.96089e-17	NS
Polr2a	2.505e-21	-0.126263	0.28	0.368	5.96666e-17	NS
Rpl13a	2.52271e-21	-0.0845936	0.384	0.469	6.00884e-17	NS
Ikzf1	2.57761e-21	-0.140047	0.754	0.839	6.13961e-17	NS
Ndufb9	2.58966e-21	0.0889391	0.589	0.609	6.16832e-17	NS
Snx14	2.59848e-21	-0.00652065	0.219	0.261	6.18933e-17	NS
Retreg2	2.60808e-21	0.00186764	0.202	0.235	6.21219e-17	NS
Numb	2.61398e-21	-0.114747	0.644	0.74	6.22624e-17	NS
Tnfrsf1a	2.62322e-21	0.0978756	0.491	0.498	6.24825e-17	NS
Tapbp	2.62785e-21	-0.037778	0.517	0.591	6.25928e-17	NS
Selenof	2.65524e-21	0.132222	0.805	0.809	6.32452e-17	NS
Dnajb9	2.68163e-21	-0.0837789	0.409	0.493	6.38737e-17	NS
Wdr81	2.69938e-21	-0.0629496	0.155	0.21	6.42965e-17	NS
Grb2	2.72605e-21	0.0794473	0.736	0.77	6.49317e-17	NS
Ndufb6	2.75878e-21	0.0990476	0.238	0.23	6.57113e-17	NS
Avl9	2.76421e-21	-0.0350339	0.301	0.361	6.58408e-17	NS
Map3k4	2.77796e-21	-0.106418	0.217	0.294	6.61682e-17	NS
Zfp106	2.78759e-21	0.00420503	0.282	0.326	6.63977e-17	NS
Nt5dc1	2.82524e-21	-0.0159061	0.111	0.143	6.72944e-17	NS
Sdhaf4	2.84331e-21	0.0430547	0.217	0.235	6.77247e-17	NS
Mrpl44	2.85667e-21	0.0712532	0.173	0.169	6.80429e-17	NS
Anapc16	2.85946e-21	0.0674436	0.324	0.341	6.81095e-17	NS
Fam13b	2.9512e-21	-0.0548114	0.245	0.308	7.02947e-17	NS
Atp2a2	2.98526e-21	-0.0744648	0.44	0.525	7.1106e-17	NS
Stard8	3.01774e-21	-0.073909	0.109	0.161	7.18796e-17	NS
Mlec	3.05424e-21	-0.0189097	0.67	0.743	7.27488e-17	NS
Rmnd5b	3.07939e-21	0.0444945	0.108	0.112	7.33481e-17	NS
Lrrfip2	3.08933e-21	0.0268458	0.206	0.232	7.35846e-17	NS
Wdr83os	3.08956e-21	0.103778	0.459	0.465	7.35902e-17	NS
Rsl1d1	3.11862e-21	0.0698831	0.448	0.471	7.42825e-17	NS
Atp5c1	3.14147e-21	0.129513	0.628	0.621	7.48266e-17	NS
Dnajc7	3.14632e-21	-0.00578608	0.64	0.708	7.49421e-17	NS
Dpysl2	3.16084e-21	-0.0723337	0.543	0.631	7.5288e-17	NS
Uba52	3.1887e-21	0.0394379	0.221	0.239	7.59515e-17	NS
Accs	3.20507e-21	-0.0345399	0.234	0.288	7.63416e-17	NS
Prkag1	3.27768e-21	0.0220346	0.17	0.192	7.8071e-17	NS
Trmt13	3.28354e-21	-0.00410623	0.233	0.275	7.82107e-17	NS
Rer1	3.28771e-21	0.0803942	0.574	0.598	7.831e-17	NS
Rnf145	3.36938e-21	-0.0717655	0.191	0.253	8.02552e-17	NS
Atp13a2	3.4051e-21	-0.115699	0.252	0.335	8.11061e-17	NS
Ogt	3.42994e-21	-0.0777556	0.561	0.65	8.16978e-17	NS
Wdr1	3.45393e-21	0.0303554	0.405	0.442	8.22693e-17	NS
Klf7	3.47774e-21	-0.127146	0.31	0.401	8.28363e-17	NS
Khk	3.4944e-21	0.00138241	0.321	0.368	8.32332e-17	NS
Il16	3.49853e-21	-0.0827731	0.419	0.504	8.33316e-17	NS
Idua	3.51184e-21	-0.110376	0.118	0.184	8.36485e-17	NS
Serp1	3.56613e-21	0.0178879	0.433	0.481	8.49418e-17	NS
Hmg20a	3.58938e-21	-0.0730136	0.235	0.304	8.54955e-17	NS
Zeb2	3.68947e-21	-0.185704	0.907	0.946	8.78795e-17	NS
Klf13	3.69324e-21	0.137953	0.403	0.391	8.79694e-17	NS
Atg14	3.69436e-21	-0.0860274	0.229	0.301	8.7996e-17	NS
Minpp1	3.74342e-21	-0.0361965	0.204	0.252	8.91646e-17	NS
Ppp4r3a	3.8002e-21	-0.0950578	0.35	0.434	9.05169e-17	NS
Dido1	3.8151e-21	-0.0862624	0.309	0.389	9.08719e-17	NS
Lemd2	3.86599e-21	-0.0551584	0.19	0.245	9.2084e-17	NS
Sars	3.88333e-21	-0.0492586	0.327	0.395	9.2497e-17	NS
Dr1	3.88892e-21	-0.000280393	0.188	0.223	9.26301e-17	NS
Ppp1r11	3.90593e-21	0.0967927	0.462	0.471	9.30354e-17	NS
Caml	3.91248e-21	0.011702	0.261	0.297	9.31913e-17	NS
Appbp2	3.92778e-21	-0.0410732	0.279	0.34	9.35559e-17	NS
Knop1	3.96014e-21	0.011069	0.411	0.463	9.43265e-17	NS
Eif2a	3.9607e-21	-0.0496505	0.235	0.293	9.43399e-17	NS
Lamtor1	3.96805e-21	0.095013	0.648	0.669	9.45149e-17	NS
Hnrnpu	3.99391e-21	-0.053701	0.754	0.833	9.5131e-17	NS
Slc35c2	4.00278e-21	0.0358783	0.307	0.335	9.53423e-17	NS
Sh3glb1	4.09691e-21	0.141446	0.949	0.958	9.75842e-17	NS
Gnaq	4.1408e-21	-0.0295952	0.446	0.516	9.86298e-17	NS
Slc43a2	4.14489e-21	-0.0711148	0.263	0.332	9.87271e-17	NS
Ramp1	4.2171e-21	0.182099	0.22	0.171	1.00447e-16	NS
Gnas	4.30489e-21	0.180439	0.854	0.846	1.02538e-16	NS
Lats1	4.35313e-21	-0.0853668	0.184	0.25	1.03687e-16	NS
Zfp646	4.38711e-21	-0.0185334	0.252	0.302	1.04496e-16	NS
Actr10	4.38919e-21	0.0678105	0.354	0.366	1.04546e-16	NS
Kansl1	4.39022e-21	-0.0793516	0.435	0.517	1.04571e-16	NS
Ppp1r12a	4.40024e-21	-0.0995692	0.456	0.547	1.04809e-16	NS
Cbfb	4.54413e-21	-0.0265531	0.184	0.229	1.08237e-16	NS
Acp2	4.55e-21	-0.0879985	0.597	0.688	1.08377e-16	NS
Sort1	4.55103e-21	-0.0905449	0.414	0.501	1.08401e-16	NS
Rab5c	4.56844e-21	0.0043475	0.49	0.546	1.08816e-16	NS
Mknk2	4.62796e-21	-0.0325385	0.138	0.179	1.10233e-16	NS
Rpl12	4.69507e-21	-0.14725	0.963	0.987	1.11832e-16	NS
Fam3c	4.70605e-21	0.0602432	0.381	0.406	1.12093e-16	NS
Polr2h	4.7261e-21	0.0401051	0.164	0.177	1.12571e-16	NS
Nit1	4.74074e-21	-0.0207036	0.272	0.324	1.1292e-16	NS
Nudcd2	4.79641e-21	0.0440322	0.167	0.182	1.14246e-16	NS
Cdk2ap1	4.98496e-21	0.0506839	0.345	0.369	1.18737e-16	NS
Set	5.05397e-21	0.0863824	0.662	0.696	1.20381e-16	NS
Gtf3a	5.06025e-21	0.0123119	0.158	0.184	1.2053e-16	NS
Plxna4	5.09731e-21	-0.123081	0.274	0.36	1.21413e-16	NS
Il13ra1	5.09742e-21	-0.0625288	0.371	0.448	1.21415e-16	NS
Os9	5.09982e-21	0.101194	0.677	0.695	1.21473e-16	NS
Cds1	5.1512e-21	-0.0822167	0.226	0.295	1.22696e-16	NS
Fam168a	5.16414e-21	-0.128984	0.296	0.386	1.23005e-16	NS
Fam3a	5.16826e-21	0.0892144	0.282	0.282	1.23103e-16	NS
Mdc1	5.18489e-21	-0.0583476	0.097	0.143	1.23499e-16	NS
N4bp2l1	5.23101e-21	0.00135752	0.298	0.341	1.24598e-16	NS
Arpc1a	5.3017e-21	0.0813896	0.357	0.362	1.26281e-16	NS
Eef1g	5.33292e-21	-0.0452209	0.432	0.505	1.27025e-16	NS
Trem2	5.5076e-21	0.12899	1	1	1.31186e-16	NS
Rere	5.51489e-21	-0.10829	0.406	0.496	1.31359e-16	NS
Mrps17	5.65174e-21	0.0868666	0.345	0.349	1.34619e-16	NS
Timm17a	5.66747e-21	0.0660861	0.223	0.229	1.34993e-16	NS
Sppl3	5.7766e-21	-0.0093873	0.304	0.352	1.37593e-16	NS
Tab2	6.04817e-21	-0.120437	0.555	0.652	1.44061e-16	NS
Brox	6.1125e-21	-0.0598135	0.249	0.315	1.45594e-16	NS
Idh3g	6.19123e-21	0.0627769	0.423	0.447	1.47469e-16	NS
Wdfy2	6.34659e-21	-0.104415	0.259	0.338	1.51169e-16	NS
Abcd1	6.38221e-21	-0.0411455	0.15	0.197	1.52018e-16	NS
Dhps	6.39065e-21	0.00887323	0.211	0.244	1.52219e-16	NS
Mapk1	6.43262e-21	-0.0275666	0.296	0.354	1.53219e-16	NS
Mef2c	6.45063e-21	-0.133839	0.987	0.994	1.53648e-16	NS
Zscan26	6.49838e-21	-0.0682133	0.334	0.407	1.54785e-16	NS
Bmyc	6.58886e-21	0.132219	0.659	0.656	1.5694e-16	NS
Baz1b	6.63821e-21	-0.0645225	0.31	0.382	1.58115e-16	NS
Manbal	6.66691e-21	0.0376206	0.205	0.223	1.58799e-16	NS
Ddx46	6.67949e-21	9.64182e-05	0.26	0.303	1.59099e-16	NS
Tln2	6.70061e-21	-0.11895	0.225	0.306	1.59602e-16	NS
Fbl	6.71013e-21	0.0788603	0.348	0.358	1.59829e-16	NS
Ltbr	6.74368e-21	0.0423332	0.137	0.144	1.60628e-16	NS
Cd86	6.75831e-21	-0.0326901	0.709	0.785	1.60976e-16	NS
Arrb1	6.81017e-21	-0.0905127	0.141	0.202	1.62211e-16	NS
Arid1b	6.87121e-21	-0.109739	0.147	0.216	1.63665e-16	NS
Plek	6.97235e-21	-0.158308	0.801	0.876	1.66074e-16	NS
Man2b2	6.98455e-21	-0.03058	0.197	0.244	1.66365e-16	NS
Abhd17c	6.99917e-21	0.00954022	0.306	0.346	1.66713e-16	NS
Cdk9	7.04602e-21	0.0678628	0.405	0.419	1.67829e-16	NS
Ttc4	7.0683e-21	-0.0405408	0.184	0.233	1.6836e-16	NS
Rmnd5a	7.16267e-21	-0.0302512	0.18	0.226	1.70608e-16	NS
Fnbp1	7.19954e-21	-0.128686	0.403	0.5	1.71486e-16	NS
Soat1	7.29897e-21	-0.0613438	0.435	0.512	1.73854e-16	NS
Hnrnpa1	7.35884e-21	-0.0664102	0.318	0.39	1.7528e-16	NS
Ddb1	7.35889e-21	-0.0206834	0.214	0.258	1.75281e-16	NS
Ganab	7.46671e-21	-0.0674772	0.22	0.282	1.77849e-16	NS
Mrpl46	7.46884e-21	0.0069492	0.136	0.161	1.779e-16	NS
2510039O18Rik	7.57627e-21	-0.0145659	0.256	0.302	1.80459e-16	NS
Rbm26	7.57832e-21	0.040005	0.562	0.608	1.80508e-16	NS
Rb1	7.60551e-21	-0.054416	0.303	0.371	1.81156e-16	NS
Dnajc30	7.70474e-21	0.0638976	0.203	0.207	1.83519e-16	NS
Tspan14	7.70661e-21	-0.0139299	0.477	0.539	1.83564e-16	NS
Ddx42	7.73977e-21	-0.00940405	0.33	0.381	1.84354e-16	NS
Timm10b	7.92552e-21	0.0464979	0.428	0.462	1.88778e-16	NS
Ppp1r10	7.95339e-21	0.0672721	0.538	0.58	1.89442e-16	NS
Uqcrc1	7.97033e-21	0.0520935	0.334	0.356	1.89845e-16	NS
Pak1ip1	7.97888e-21	0.00814931	0.301	0.345	1.90049e-16	NS
Ifi27	8.02429e-21	-0.107428	0.509	0.604	1.91131e-16	NS
Uba5	8.05933e-21	-0.030581	0.213	0.263	1.91965e-16	NS
Htt	8.14287e-21	-0.0523301	0.181	0.237	1.93955e-16	NS
Rab11fip2	8.27538e-21	-0.0612884	0.248	0.312	1.97111e-16	NS
Gon4l	8.30725e-21	-0.0142971	0.211	0.252	1.9787e-16	NS
Nfkbib	8.34988e-21	0.0928478	0.176	0.163	1.98886e-16	NS
Zcchc7	8.39205e-21	-0.0803966	0.602	0.692	1.9989e-16	NS
Stx6	8.54981e-21	-0.0628635	0.168	0.225	2.03648e-16	NS
Cd2ap	8.57893e-21	-0.123005	0.734	0.821	2.04341e-16	NS
Rbm7	8.60893e-21	0.0304336	0.374	0.406	2.05056e-16	NS
Traf5	8.65965e-21	0.00683508	0.193	0.227	2.06264e-16	NS
Ccs	8.90513e-21	0.0389752	0.179	0.193	2.12111e-16	NS
Iftap	8.93138e-21	-0.0170103	0.121	0.152	2.12737e-16	NS
Tm2d1	8.98346e-21	-0.0289284	0.291	0.348	2.13977e-16	NS
Sys1	8.9909e-21	0.0619411	0.378	0.4	2.14154e-16	NS
Trim30d	9.09033e-21	-0.133518	0.291	0.38	2.16523e-16	NS
Rnf139	9.18817e-21	-0.0744689	0.19	0.253	2.18853e-16	NS
Taok1	9.22033e-21	-0.0645057	0.489	0.573	2.19619e-16	NS
Gnai2	9.23726e-21	0.137902	0.979	0.983	2.20022e-16	NS
Tbc1d22a	9.32984e-21	-0.0626164	0.149	0.204	2.22228e-16	NS
Brd2	9.44229e-21	-0.0929391	0.45	0.541	2.24906e-16	NS
Nfatc2	9.46357e-21	-0.105644	0.15	0.219	2.25413e-16	NS
Exoc4	9.49169e-21	-0.0572821	0.229	0.29	2.26083e-16	NS
Syap1	9.53866e-21	-0.0528851	0.185	0.24	2.27201e-16	NS
Zfyve27	9.57922e-21	-0.0723084	0.085	0.133	2.28168e-16	NS
Sf3b5	9.69222e-21	0.0799804	0.386	0.396	2.30859e-16	NS
Srpr	9.77878e-21	0.0764208	0.529	0.548	2.32921e-16	NS
Ccdc107	9.84229e-21	0.0502543	0.296	0.316	2.34433e-16	NS
Mtss1	9.86156e-21	-0.0857428	0.295	0.371	2.34893e-16	NS
Mrpl28	9.86779e-21	0.0954488	0.191	0.176	2.35041e-16	NS
Cox7a2	9.88599e-21	0.0559448	0.593	0.626	2.35474e-16	NS
Dram2	9.99225e-21	0.0342571	0.424	0.464	2.38005e-16	NS
Hnrnpul2	1.00437e-20	-0.0190704	0.28	0.335	2.39231e-16	NS
Ddx18	1.02971e-20	-0.0591043	0.387	0.463	2.45266e-16	NS
Cers2	1.02994e-20	0.0637093	0.395	0.416	2.45322e-16	NS
Cln8	1.03123e-20	0.009959	0.289	0.333	2.45628e-16	NS
G3bp1	1.03256e-20	0.0145906	0.452	0.501	2.45945e-16	NS
Eif4e	1.05142e-20	0.0448925	0.333	0.357	2.50437e-16	NS
Rrp7a	1.05734e-20	0.0566434	0.163	0.167	2.51847e-16	NS
Rnf4	1.06808e-20	-0.0194412	0.204	0.248	2.54406e-16	NS
Marchf5	1.07489e-20	0.0276719	0.327	0.361	2.56027e-16	NS
Nelfb	1.07504e-20	-0.0594808	0.125	0.175	2.56065e-16	NS
Idnk	1.07612e-20	0.0222039	0.27	0.3	2.5632e-16	NS
Clcc1	1.07683e-20	-0.0950031	0.248	0.322	2.56489e-16	NS
Slc23a2	1.08243e-20	-0.0725352	0.213	0.279	2.57824e-16	NS
Ppp2r5c	1.09309e-20	-0.087445	0.362	0.445	2.60363e-16	NS
Mbnl2	1.11869e-20	-0.11521	0.525	0.621	2.66461e-16	NS
Cd79b	1.14255e-20	0.0602826	0.175	0.181	2.72144e-16	NS
Trappc8	1.14567e-20	-0.0678101	0.208	0.27	2.72888e-16	NS
Hint2	1.14635e-20	0.0433915	0.253	0.273	2.73048e-16	NS
Pde3b	1.1552e-20	-0.149771	0.738	0.823	2.75157e-16	NS
Kpnb1	1.15542e-20	-0.108445	0.349	0.437	2.75209e-16	NS
Cables1	1.15547e-20	-0.0666092	0.232	0.297	2.75221e-16	NS
Ccnt1	1.16093e-20	-0.0332541	0.298	0.356	2.76522e-16	NS
Bmf	1.16345e-20	-0.0790293	0.157	0.218	2.77122e-16	NS
Ing1	1.17399e-20	0.0789737	0.284	0.294	2.79633e-16	NS
Ncor2	1.18288e-20	-0.0496323	0.199	0.255	2.81749e-16	NS
Paics	1.20095e-20	0.0867972	0.299	0.3	2.86053e-16	NS
Evl	1.21038e-20	-0.0676463	0.488	0.57	2.883e-16	NS
Stk24	1.22084e-20	-0.0377416	0.31	0.37	2.90792e-16	NS
Plod3	1.2235e-20	-0.0688992	0.442	0.523	2.91427e-16	NS
Ski	1.22605e-20	-0.137487	0.681	0.775	2.92032e-16	NS
Got1	1.22969e-20	0.0304608	0.177	0.196	2.92899e-16	NS
Dleu2	1.24764e-20	-0.146036	0.783	0.861	2.97176e-16	NS
Stoml2	1.27934e-20	0.022004	0.217	0.243	3.04726e-16	NS
Trip4	1.305e-20	-0.0502874	0.104	0.148	3.10839e-16	NS
Rbm5	1.32438e-20	-0.0755335	0.64	0.728	3.15454e-16	NS
Tax1bp3	1.3402e-20	0.0919603	0.255	0.251	3.19222e-16	NS
Aldoa	1.34284e-20	0.159794	0.707	0.701	3.19851e-16	NS
Tex264	1.34896e-20	0.0557264	0.26	0.274	3.21308e-16	NS
Samd9l	1.37319e-20	-0.136423	0.023	0.064	3.27081e-16	NS
A430005L14Rik	1.37587e-20	0.0651633	0.194	0.198	3.27719e-16	NS
Tut7	1.3771e-20	-0.118652	0.485	0.581	3.28013e-16	NS
Med13	1.39297e-20	-0.0362526	0.337	0.4	3.31792e-16	NS
Ankhd1	1.39798e-20	-0.0093839	0.228	0.272	3.32985e-16	NS
Mepce	1.41456e-20	-0.0596147	0.177	0.233	3.36934e-16	NS
Llph	1.43641e-20	-0.0246393	0.23	0.278	3.42139e-16	NS
Gigyf1	1.44038e-20	-0.0706353	0.181	0.242	3.43083e-16	NS
Tent5c	1.4624e-20	0.0289527	0.46	0.504	3.4833e-16	NS
Mgat2	1.46583e-20	0.0771765	0.509	0.532	3.49145e-16	NS
Tmpo	1.46724e-20	-0.0439197	0.259	0.32	3.49481e-16	NS
Ythdf2	1.47246e-20	0.0269869	0.422	0.465	3.50725e-16	NS
Zbed6	1.48436e-20	-0.0368034	0.351	0.414	3.5356e-16	NS
Mydgf	1.48777e-20	0.0844377	0.517	0.534	3.54373e-16	NS
Bicd2	1.49035e-20	-0.113339	0.27	0.351	3.54985e-16	NS
Smarcad1	1.50169e-20	0.0177055	0.319	0.358	3.57688e-16	NS
Ngly1	1.50721e-20	-0.0336852	0.165	0.209	3.59003e-16	NS
Elavl1	1.5218e-20	0.069603	0.456	0.477	3.62478e-16	NS
Wdr45b	1.52743e-20	-0.0687001	0.37	0.449	3.6382e-16	NS
Dok1	1.53402e-20	0.0527533	0.312	0.33	3.65388e-16	NS
Acox3	1.54885e-20	-0.101843	0.332	0.417	3.6892e-16	NS
Sec63	1.54986e-20	-0.0459181	0.301	0.365	3.6916e-16	NS
Derl2	1.55769e-20	0.0568777	0.454	0.479	3.71026e-16	NS
Adgrg1	1.56034e-20	-0.108933	0.706	0.796	3.71658e-16	NS
Gm37465	1.56118e-20	-0.107771	0.126	0.193	3.71858e-16	NS
Spire1	1.56642e-20	0.0232936	0.437	0.484	3.73106e-16	NS
Hcfc1	1.57342e-20	-0.0365932	0.265	0.321	3.74773e-16	NS
Chchd1	1.57536e-20	0.0754255	0.297	0.306	3.75236e-16	NS
Abcc3	1.61399e-20	-0.0548317	0.37	0.442	3.84436e-16	NS
Cul3	1.61947e-20	-0.0203405	0.369	0.429	3.85741e-16	NS
Actr1a	1.66383e-20	0.0131804	0.213	0.242	3.96307e-16	NS
Pald1	1.68117e-20	-0.0569951	0.283	0.348	4.00437e-16	NS
Psmb9	1.71891e-20	-0.0382393	0.38	0.446	4.09428e-16	NS
Xrn2	1.72396e-20	0.0208057	0.504	0.558	4.1063e-16	NS
Hif1a	1.72716e-20	-0.0269248	0.526	0.602	4.11391e-16	NS
Nhp2	1.73899e-20	0.045126	0.182	0.194	4.14211e-16	NS
Nr1h2	1.74501e-20	0.0419211	0.185	0.198	4.15643e-16	NS
Taok3	1.76811e-20	-0.0710499	0.279	0.35	4.21146e-16	NS
Exosc8	1.80862e-20	0.0897861	0.293	0.293	4.30794e-16	NS
Usf2	1.81679e-20	-0.0298505	0.506	0.575	4.32741e-16	NS
Polr2m	1.82513e-20	-0.0537442	0.183	0.236	4.34728e-16	NS
Smox	1.82752e-20	0.0707421	0.286	0.294	4.35297e-16	NS
Hps3	1.84071e-20	-0.0760054	0.526	0.613	4.3844e-16	NS
Tardbp	1.84792e-20	-0.100711	0.363	0.452	4.40156e-16	NS
Tmem230	1.86608e-20	0.00324849	0.321	0.364	4.44482e-16	NS
Ndufa7	1.90146e-20	0.109127	0.581	0.589	4.52909e-16	NS
Uchl3	1.90403e-20	0.061631	0.255	0.268	4.5352e-16	NS
Ccdc97	1.9224e-20	-0.0654396	0.113	0.162	4.57896e-16	NS
Reps1	1.93002e-20	-0.0769478	0.097	0.149	4.59712e-16	NS
Dlst	1.98064e-20	-0.0414753	0.274	0.335	4.71767e-16	NS
Cyth4	1.98116e-20	-0.127824	0.938	0.971	4.71894e-16	NS
Mier1	1.98338e-20	0.0161957	0.535	0.59	4.7242e-16	NS
Msrb2	1.99289e-20	0.102965	0.348	0.342	4.74686e-16	NS
Tpcn1	2.05945e-20	-0.08911	0.237	0.308	4.90541e-16	NS
Svbp	2.07855e-20	0.0505845	0.3	0.323	4.95089e-16	NS
Zfp706	2.09437e-20	0.117638	0.729	0.74	4.98858e-16	NS
Zfp950	2.14088e-20	-0.0896857	0.31	0.389	5.09936e-16	NS
Dctn2	2.14098e-20	0.00708246	0.447	0.498	5.09961e-16	NS
Ranbp1	2.14541e-20	0.141074	0.475	0.458	5.11015e-16	NS
Pex14	2.16756e-20	-0.0143451	0.116	0.146	5.1629e-16	NS
Ankra2	2.17007e-20	-0.0273148	0.212	0.261	5.16888e-16	NS
Itpr2	2.18514e-20	-0.14258	0.579	0.678	5.20479e-16	NS
Fbxl5	2.23278e-20	0.0522722	0.317	0.336	5.31825e-16	NS
Pkm	2.24902e-20	0.112529	0.53	0.534	5.35694e-16	NS
Tmem147	2.25792e-20	0.00832147	0.337	0.378	5.37814e-16	NS
Oxr1	2.28721e-20	-0.0843245	0.259	0.332	5.44791e-16	NS
Ifnar1	2.35188e-20	-0.00775256	0.313	0.362	5.60194e-16	NS
Txnl4a	2.35249e-20	0.0833786	0.194	0.189	5.60339e-16	NS
Ap4m1	2.36e-20	-0.0655828	0.109	0.159	5.62129e-16	NS
Syf2	2.39157e-20	0.0349182	0.473	0.512	5.69647e-16	NS
Tlk1	2.3989e-20	-0.0476657	0.25	0.31	5.71394e-16	NS
Il18	2.41004e-20	-0.0238208	0.242	0.291	5.74048e-16	NS
Sh3pxd2a	2.41026e-20	-0.114323	0.124	0.191	5.74101e-16	NS
Acat1	2.45103e-20	0.0707563	0.264	0.275	5.8381e-16	NS
Arfgap2	2.46511e-20	-0.0133249	0.225	0.267	5.87165e-16	NS
Tanc2	2.47201e-20	-0.136524	0.868	0.927	5.88807e-16	NS
Usp19	2.52681e-20	-0.121532	0.183	0.258	6.01861e-16	NS
Emc4	2.53194e-20	0.0651283	0.251	0.258	6.03083e-16	NS
Sh2b3	2.53757e-20	-0.114251	0.275	0.358	6.04423e-16	NS
Fkbp7	2.58547e-20	0.0547697	0.199	0.214	6.15834e-16	NS
Inpp4b	2.62605e-20	-0.0634754	0.46	0.54	6.25499e-16	NS
Ndufs4	2.67428e-20	-0.0187287	0.269	0.316	6.36986e-16	NS
Tiprl	2.75969e-20	0.0503294	0.366	0.394	6.57331e-16	NS
Zfp592	2.76844e-20	-0.0502021	0.16	0.209	6.59416e-16	NS
Sesn1	2.76941e-20	0.0061785	0.314	0.354	6.59645e-16	NS
Ptp4a3	2.77118e-20	0.030555	0.373	0.41	6.60067e-16	NS
Prpf40a	2.78257e-20	0.0163463	0.479	0.533	6.62781e-16	NS
Creg1	2.78597e-20	0.144944	0.953	0.96	6.6359e-16	NS
Pxn	2.80627e-20	-0.0731142	0.189	0.25	6.68425e-16	NS
Smad3	2.81597e-20	-0.0881489	0.158	0.222	6.70737e-16	NS
Emc8	2.82158e-20	0.0405262	0.203	0.218	6.72072e-16	NS
Mrpl4	2.82775e-20	0.0576221	0.207	0.214	6.73541e-16	NS
Cct2	2.85957e-20	0.0292625	0.511	0.553	6.81121e-16	NS
Abce1	2.87847e-20	-0.0509205	0.277	0.34	6.85623e-16	NS
Dclre1c	2.94502e-20	-0.0141131	0.164	0.203	7.01475e-16	NS
Zfp658	2.94723e-20	-0.100642	0.182	0.251	7.02e-16	NS
Slc25a37	2.98462e-20	-0.118758	0.451	0.546	7.10906e-16	NS
Sumf2	3.02857e-20	0.0452666	0.142	0.15	7.21375e-16	NS
Atp11b	3.04066e-20	-0.0228171	0.213	0.261	7.24256e-16	NS
Sec62	3.05302e-20	-0.11211	0.721	0.808	7.27199e-16	NS
Sec13	3.06164e-20	0.0799275	0.411	0.421	7.29252e-16	NS
Lsm14a	3.06992e-20	0.0414349	0.293	0.318	7.31225e-16	NS
Ppp4r2	3.08336e-20	-0.0625078	0.232	0.295	7.34426e-16	NS
Orai2	3.1166e-20	-0.0231153	0.189	0.231	7.42342e-16	NS
Ralgps2	3.16913e-20	-0.0101091	0.327	0.38	7.54855e-16	NS
Tmem115	3.17082e-20	-0.00454931	0.192	0.225	7.55258e-16	NS
Atp5e	3.19486e-20	-0.0178186	0.678	0.748	7.60984e-16	NS
Nagpa	3.22903e-20	0.0258192	0.36	0.395	7.69123e-16	NS
Trim8	3.30403e-20	0.0410157	0.341	0.37	7.86987e-16	NS
Smad4	3.32805e-20	-0.00379763	0.364	0.415	7.92709e-16	NS
Ncbp3	3.34096e-20	-0.0251615	0.318	0.376	7.95783e-16	NS
Anapc5	3.37039e-20	-0.0205747	0.264	0.313	8.02794e-16	NS
Prkab1	3.408e-20	-0.0112235	0.209	0.248	8.11752e-16	NS
Efcab14	3.41852e-20	-0.0533604	0.349	0.419	8.14257e-16	NS
Magoh	3.43486e-20	0.00174961	0.25	0.285	8.18148e-16	NS
Mplkip	3.54037e-20	0.0193772	0.279	0.315	8.43282e-16	NS
Mettl7a1	3.54865e-20	-0.0108615	0.279	0.323	8.45253e-16	NS
Arhgap5	3.59938e-20	-0.145388	0.965	0.982	8.57337e-16	NS
Lzic	3.60279e-20	-0.0232577	0.152	0.193	8.58149e-16	NS
Diablo	3.617e-20	-0.00171079	0.241	0.277	8.61532e-16	NS
AU040320	3.69845e-20	-0.0756903	0.129	0.185	8.80933e-16	NS
Prkca	3.7273e-20	-0.0958134	0.238	0.312	8.87805e-16	NS
Hmgn2	3.80052e-20	0.0143909	0.268	0.311	9.05245e-16	NS
Maea	3.83945e-20	0.0314376	0.226	0.248	9.14518e-16	NS
Jkamp	3.84968e-20	0.0716855	0.321	0.329	9.16955e-16	NS
Ube2w	3.86708e-20	0.0482893	0.272	0.291	9.211e-16	NS
Txn2	3.87133e-20	0.0960375	0.276	0.271	9.22113e-16	NS
Fam210a	3.87705e-20	-0.0283086	0.13	0.17	9.23475e-16	NS
Sec16a	3.92617e-20	-0.0858001	0.176	0.239	9.35174e-16	NS
Oxa1l	3.93781e-20	0.0122977	0.263	0.295	9.37947e-16	NS
Naga	3.94045e-20	0.0667748	0.319	0.332	9.38577e-16	NS
Pde6d	3.95596e-20	0.0132659	0.123	0.144	9.42269e-16	NS
Ldah	3.99129e-20	-0.00468202	0.242	0.282	9.50684e-16	NS
Vcpip1	4.00188e-20	-0.0610985	0.3	0.368	9.53208e-16	NS
Blvra	4.00466e-20	0.0301375	0.23	0.258	9.5387e-16	NS
Zfp869	4.04327e-20	-0.119798	0.274	0.357	9.63066e-16	NS
Galnt4	4.08182e-20	-0.0623889	0.142	0.194	9.72249e-16	NS
Psmc1	4.08392e-20	0.0248445	0.259	0.291	9.72748e-16	NS
Psmd4	4.08918e-20	0.086457	0.549	0.571	9.74002e-16	NS
Snap23	4.15093e-20	0.038193	0.289	0.315	9.8871e-16	NS
Brd7	4.18019e-20	-0.0805597	0.338	0.418	9.95681e-16	NS
Liph	4.18145e-20	-0.0495834	0.221	0.278	9.9598e-16	NS
Tsnax	4.18155e-20	-0.0392515	0.166	0.212	9.96004e-16	NS
Tmem134	4.18556e-20	0.0614603	0.298	0.313	9.96959e-16	NS
Vps50	4.20072e-20	-0.103214	0.148	0.215	1.00057e-15	NS
Ormdl3	4.25964e-20	0.0057047	0.164	0.191	1.0146e-15	NS
Matk	4.27394e-20	0.011041	0.199	0.228	1.01801e-15	NS
Rala	4.29857e-20	0.0585802	0.461	0.49	1.02388e-15	NS
Prr13	4.31471e-20	0.103762	0.496	0.507	1.02772e-15	NS
Notch1	4.32162e-20	-0.0594004	0.174	0.23	1.02937e-15	NS
Dennd5a	4.35437e-20	-0.0826694	0.251	0.322	1.03717e-15	NS
Rab1b	4.3613e-20	0.0219239	0.203	0.228	1.03882e-15	NS
Krtcap2	4.37432e-20	0.100108	0.68	0.694	1.04192e-15	NS
Kpna4	4.40528e-20	-0.0263765	0.399	0.46	1.04929e-15	NS
Was	4.42647e-20	-0.00523036	0.463	0.521	1.05434e-15	NS
Hspa14	4.45337e-20	0.0396783	0.214	0.23	1.06075e-15	NS
Smim20	4.48628e-20	0.0341154	0.189	0.204	1.06859e-15	NS
Txndc15	4.49287e-20	0.0270751	0.482	0.523	1.07016e-15	NS
Actn4	4.52199e-20	-0.103345	0.16	0.227	1.07709e-15	NS
Atp5a1	4.5539e-20	0.0313981	0.608	0.656	1.08469e-15	NS
Slc9a1	4.58138e-20	-0.0390429	0.097	0.135	1.09124e-15	NS
Erlin2	4.62364e-20	-0.0686535	0.213	0.276	1.1013e-15	NS
Sik2	4.65188e-20	-0.047561	0.223	0.278	1.10803e-15	NS
Lfng	4.65583e-20	-0.0586409	0.164	0.218	1.10897e-15	NS
Uqcr10	4.67602e-20	0.0379441	0.474	0.51	1.11378e-15	NS
Rp9	4.78248e-20	0.0824453	0.403	0.416	1.13914e-15	NS
Rpl9	4.91041e-20	0.145174	0.98	0.984	1.16961e-15	NS
Rab7	4.99566e-20	0.00953736	0.545	0.601	1.18992e-15	NS
Calcrl	5.01624e-20	-0.0835913	0.126	0.182	1.19482e-15	NS
Pkn2	5.0403e-20	0.0198051	0.461	0.509	1.20055e-15	NS
Smad2	5.08708e-20	-0.0431006	0.284	0.342	1.21169e-15	NS
Hacd3	5.18956e-20	0.0312239	0.256	0.281	1.2361e-15	NS
Clptm1l	5.19653e-20	-0.0677321	0.384	0.46	1.23776e-15	NS
Rfx5	5.21145e-20	-0.0205483	0.073	0.102	1.24132e-15	NS
Morf4l2	5.24217e-20	0.0161054	0.352	0.392	1.24863e-15	NS
Icosl	5.24824e-20	-0.0463844	0.162	0.211	1.25008e-15	NS
Riok3	5.30699e-20	0.0317741	0.387	0.422	1.26407e-15	NS
Rab6a	5.39269e-20	0.0322892	0.318	0.35	1.28448e-15	NS
Supt5	5.39707e-20	-0.0512777	0.213	0.27	1.28553e-15	NS
Nipsnap3b	5.40605e-20	0.0560883	0.188	0.195	1.28767e-15	NS
Cnot2	5.51055e-20	-0.0165588	0.377	0.435	1.31256e-15	NS
Asxl2	5.60133e-20	-0.0703997	0.387	0.466	1.33418e-15	NS
Nup54	5.63805e-20	0.00853538	0.147	0.173	1.34293e-15	NS
Scamp1	5.75321e-20	-0.0500224	0.231	0.291	1.37036e-15	NS
Etf1	5.77878e-20	-0.0210171	0.255	0.303	1.37645e-15	NS
Clint1	5.79138e-20	-0.0371489	0.552	0.625	1.37945e-15	NS
Psen1	5.8091e-20	-0.00544832	0.277	0.318	1.38367e-15	NS
Tmem140	5.86799e-20	-0.0504317	0.197	0.251	1.3977e-15	NS
Cebpg	5.88559e-20	0.0542086	0.64	0.68	1.40189e-15	NS
1810058I24Rik	5.90726e-20	0.0504103	0.235	0.249	1.40705e-15	NS
Eif3e	5.93995e-20	0.00650789	0.435	0.484	1.41484e-15	NS
Nfe2l2	5.96168e-20	0.151211	0.817	0.817	1.42001e-15	NS
Tmem175	6.04346e-20	-0.0293001	0.122	0.16	1.43949e-15	NS
Fam167b	6.06091e-20	-0.00797011	0.284	0.332	1.44365e-15	NS
Zbtb37	6.09478e-20	-0.143474	0.214	0.296	1.45172e-15	NS
Kxd1	6.23439e-20	0.0497967	0.284	0.301	1.48497e-15	NS
Ykt6	6.27668e-20	-0.0669645	0.29	0.359	1.49504e-15	NS
Ggnbp2	6.29267e-20	0.0423886	0.357	0.389	1.49885e-15	NS
Ankrd11	6.38103e-20	-0.123161	0.601	0.696	1.5199e-15	NS
Map2k1	6.41142e-20	-0.0196934	0.243	0.286	1.52714e-15	NS
Sf3a2	6.43177e-20	0.0477116	0.102	0.104	1.53198e-15	NS
Nxt1	6.4514e-20	0.0446439	0.147	0.154	1.53666e-15	NS
Saysd1	6.48342e-20	0.0519946	0.294	0.31	1.54429e-15	NS
Tyk2	6.49545e-20	-0.0661742	0.11	0.16	1.54715e-15	NS
Uimc1	6.50018e-20	-0.062618	0.222	0.285	1.54828e-15	NS
Ppp2r1a	6.60121e-20	0.0462831	0.267	0.284	1.57234e-15	NS
Tasl	6.60553e-20	0.00916213	0.202	0.232	1.57337e-15	NS
Arl1	6.648e-20	0.0232813	0.521	0.567	1.58349e-15	NS
Pdia6	6.66233e-20	0.0957767	0.873	0.904	1.5869e-15	NS
Tmem170b	6.69076e-20	-0.0537434	0.324	0.391	1.59367e-15	NS
Tmem159	6.72103e-20	0.0419105	0.185	0.198	1.60088e-15	NS
Ubr4	6.79694e-20	-0.0771061	0.174	0.234	1.61896e-15	NS
Dctpp1	6.80426e-20	0.0604464	0.27	0.281	1.62071e-15	NS
Rnaset2b	6.80827e-20	0.0342815	0.592	0.637	1.62166e-15	NS
Pdxdc1	6.83739e-20	-0.0843571	0.162	0.223	1.6286e-15	NS
Romo1	6.86283e-20	0.00265771	0.391	0.441	1.63466e-15	NS
Casp8	6.91505e-20	-0.104543	0.486	0.578	1.64709e-15	NS
Trim28	6.99279e-20	-0.0664112	0.205	0.265	1.66561e-15	NS
P2ry10b	6.9935e-20	-0.0231971	0.15	0.191	1.66578e-15	NS
Uba2	7.07876e-20	0.00724548	0.293	0.33	1.68609e-15	NS
Sin3a	7.12037e-20	-0.050448	0.149	0.2	1.696e-15	NS
Atp6v1c1	7.13787e-20	0.0149506	0.502	0.554	1.70017e-15	NS
Ndufaf4	7.16809e-20	0.0550764	0.272	0.291	1.70737e-15	NS
Erh	7.16983e-20	0.104291	0.234	0.219	1.70778e-15	NS
Emd	7.21389e-20	0.0995638	0.305	0.299	1.71828e-15	NS
Lmbrd1	7.27339e-20	-0.0239334	0.364	0.423	1.73245e-15	NS
Sco2	7.29621e-20	0.0861649	0.173	0.162	1.73788e-15	NS
Sft2d2	7.35342e-20	-0.119251	0.415	0.508	1.75151e-15	NS
Brd8	7.38165e-20	-0.109876	0.321	0.405	1.75823e-15	NS
Anapc11	7.46942e-20	0.0637717	0.415	0.435	1.77914e-15	NS
Ezh1	7.53698e-20	-0.0210933	0.245	0.293	1.79523e-15	NS
Tmem214	7.55594e-20	-0.0239675	0.139	0.177	1.79975e-15	NS
Ilkap	7.56809e-20	-0.0133656	0.199	0.238	1.80264e-15	NS
Lpin2	7.58064e-20	-0.0343075	0.514	0.586	1.80563e-15	NS
Spint1	7.58253e-20	0.0319967	0.345	0.38	1.80608e-15	NS
Mapk8ip3	7.58569e-20	-0.0635252	0.182	0.239	1.80684e-15	NS
Med7	7.60023e-20	0.0625718	0.316	0.328	1.8103e-15	NS
Itfg1	7.60263e-20	-0.0394488	0.267	0.324	1.81087e-15	NS
Slc35a3	7.66638e-20	-0.0795461	0.158	0.217	1.82606e-15	NS
Ube2e3	7.67036e-20	0.0693732	0.398	0.419	1.827e-15	NS
Cklf	7.68068e-20	0.0373879	0.465	0.506	1.82946e-15	NS
Tubgcp2	7.68672e-20	-0.039068	0.117	0.159	1.8309e-15	NS
Fundc1	7.72599e-20	-0.00338736	0.229	0.269	1.84025e-15	NS
Abhd6	7.85653e-20	0.0619193	0.5	0.532	1.87135e-15	NS
Son	8.10734e-20	-0.127199	0.968	0.984	1.93109e-15	NS
Atf4	8.18362e-20	-0.0744146	0.301	0.374	1.94926e-15	NS
Cyb561a3	8.21328e-20	-0.0153502	0.318	0.37	1.95632e-15	NS
Apex1	8.24734e-20	0.108225	0.291	0.286	1.96443e-15	NS
Spcs3	8.30015e-20	-0.0546969	0.349	0.418	1.97701e-15	NS
Mettl23	8.33146e-20	0.10562	0.299	0.285	1.98447e-15	NS
Aars	8.34327e-20	0.0106535	0.316	0.357	1.98728e-15	NS
Gm46430	8.36082e-20	-0.0640788	0.062	0.103	1.99146e-15	NS
Cab39	8.453e-20	-0.0452674	0.374	0.441	2.01342e-15	NS
Wiz	8.48657e-20	-0.0481246	0.092	0.133	2.02142e-15	NS
Ilvbl	8.58069e-20	0.0063685	0.243	0.276	2.04384e-15	NS
Bcl9l	8.69286e-20	-0.0856972	0.202	0.267	2.07055e-15	NS
Ehbp1l1	8.69819e-20	-0.049322	0.147	0.197	2.07182e-15	NS
B3galt5	8.71234e-20	-0.0284406	0.13	0.168	2.07519e-15	NS
E2f4	8.73399e-20	0.0587674	0.155	0.159	2.08035e-15	NS
Smarca5	8.88803e-20	0.00469807	0.444	0.503	2.11704e-15	NS
Uhrf1bp1	8.95941e-20	-0.0677565	0.111	0.161	2.13404e-15	NS
Faim	9.00934e-20	0.0100993	0.2	0.232	2.14593e-15	NS
Prkcb	9.10618e-20	-0.119631	0.26	0.341	2.169e-15	NS
Eif2ak2	9.21264e-20	-0.145798	0.223	0.306	2.19436e-15	NS
Setdb1	9.25166e-20	-0.0135725	0.245	0.288	2.20365e-15	NS
I830077J02Rik	9.37961e-20	-0.0318127	0.301	0.358	2.23413e-15	NS
Pgrmc2	9.3883e-20	0.0109276	0.285	0.324	2.2362e-15	NS
Sp3	9.45552e-20	-0.0305698	0.389	0.452	2.25221e-15	NS
Cmklr1	9.49705e-20	-0.0256903	0.33	0.387	2.2621e-15	NS
Lmbrd2	9.55458e-20	-0.104713	0.162	0.231	2.27581e-15	NS
Igsf8	9.58928e-20	0.0478091	0.259	0.278	2.28407e-15	NS
Zfp638	9.60459e-20	-0.0678716	0.6	0.684	2.28772e-15	NS
Kmt5b	9.64297e-20	-0.0705197	0.372	0.449	2.29686e-15	NS
Arhgef12	9.71251e-20	-0.0860579	0.213	0.281	2.31342e-15	NS
Klhl7	9.80886e-20	-0.0495648	0.284	0.346	2.33637e-15	NS
Rbbp7	9.8408e-20	0.104928	0.311	0.308	2.34398e-15	NS
Gmpr2	9.8678e-20	0.0861684	0.35	0.355	2.35041e-15	NS
Slf2	9.91774e-20	-0.0552387	0.35	0.422	2.36231e-15	NS
Atp1a1	1.00079e-19	-0.0765179	0.378	0.457	2.38378e-15	NS
Tmcc1	1.01824e-19	0.059435	0.334	0.359	2.42535e-15	NS
Calm1	1.01922e-19	0.144981	0.854	0.864	2.42767e-15	NS
Snrnp40	1.02188e-19	0.0839	0.214	0.207	2.43401e-15	NS
Atg101	1.02492e-19	0.0701131	0.251	0.252	2.44127e-15	NS
Tmem70	1.03736e-19	0.0551671	0.217	0.227	2.47089e-15	NS
Elf1	1.047e-19	-0.0358655	0.533	0.606	2.49386e-15	NS
Renbp	1.05192e-19	0.0751875	0.301	0.308	2.50557e-15	NS
Cyb561d2	1.06025e-19	0.035711	0.182	0.197	2.5254e-15	NS
Acads	1.06345e-19	0.0119467	0.274	0.308	2.53302e-15	NS
Sec24b	1.06899e-19	-0.0631784	0.156	0.21	2.54623e-15	NS
0610030E20Rik	1.07064e-19	-0.0035758	0.284	0.328	2.55016e-15	NS
Eif2ak1	1.08574e-19	0.000386566	0.2	0.234	2.58612e-15	NS
Gm53055	1.0953e-19	-0.0914876	0.052	0.099	2.6089e-15	NS
Hsd17b10	1.13596e-19	0.0927553	0.201	0.188	2.70574e-15	NS
Dpp3	1.13876e-19	-0.0433503	0.122	0.164	2.71242e-15	NS
Rpl26	1.14534e-19	-0.160474	0.802	0.874	2.72808e-15	NS
Sbno2	1.15786e-19	-0.0959726	0.196	0.265	2.7579e-15	NS
Ints6l	1.16089e-19	-0.127733	0.501	0.598	2.76512e-15	NS
Exosc7	1.16274e-19	-0.00358551	0.162	0.193	2.76953e-15	NS
Ddx54	1.17215e-19	-0.034158	0.174	0.219	2.79194e-15	NS
Slc3a2	1.1827e-19	0.143327	0.757	0.753	2.81706e-15	NS
Fgl2	1.18451e-19	-0.135573	0.055	0.109	2.82138e-15	NS
Rabgap1	1.18633e-19	-2.12903e-06	0.257	0.298	2.82573e-15	NS
Cmpk1	1.18923e-19	0.0171027	0.339	0.376	2.83263e-15	NS
Atp6v1g1	1.19265e-19	0.0916616	0.822	0.847	2.84077e-15	NS
[truncated: 6,883 more rows]

## Sheet: microglia_DEG_SuperExactTest
Intersections	Degree	Observed.Overlap	Expected.Overlap	FE	P.value	Elements
APOEKO_UP	1	218				0610010K14Rik, Acer3, Actb, Actg1, Agmo, Alox5ap, Ang, Anxa3, Arf4, Arhgap17, Arpc2, Arpc3, Arsb, Atp5g1, Atp6v0c, Atp6v0e, Atpif1, Atraid, Bcl2a1a, Bcl2a1b, Bhlhe41, Btf3, C1qb, C1qc, Cadm1, Camk2n1, Ccl12, Ccl3, Ccl4, Ccl6, Ccl9, Cd14, Cd180, Cd300c2, Cd302, Cd34, Cd37, Cd48, Cd53, Cd63, Cd68, Cd74, Cd81, Cd9, Cfl1, Cirbp, Cited2, Ckb, Clic1, Cnbp, Cops4, Cox4i1, Cox8a, Crlf2, Cst3, Ctsl, Dad1,…
APOEKO_DOWN	1	191				7SK.158, Abca1, Abca9, Acap2, Adap2os, Aftph, Akap13, Akap9, Ankrd11, Apc, Arhgap12, Arhgap31, Arid4a, Bin1, Bod1l, Brd9, Cacybp, Canx, Caprin1, Ccdc50, Cebpa, Cerk, Chd1, Chordc1, Clk1, Cnot3, Crebrf, Crybg3, Csnk2a1, Dapp1, Ddit4, Ddx3y, Dip2b, Dleu2, Dnaja1, Dnajb1, Dop1b, Dynll1, Eif4g2, Eloa, Entpd1, Erbin, Fchsd2, Filip1l, Fkbp4, Fkbp5, Frmd4a, Fxr1, Fyb, Gcc2, Glul, Gm14303, Gm22146, Gm428…
APOE4_UP	1	109				Actb, Actg1, Anxa3, Arhgdib, Arl6ip1, Arpc2, C1qa, C1qb, C1qc, Capzb, Ccl6, Cd14, Cd37, Cd63, Cd68, Cd74, Cd81, Cd9, Cfl1, Ckb, Clic1, Coro1a, Cst3, Cst7, Ctsa, Ctsh, Cyba, Ddit4, Ddost, Dynll1, Edem2, Eif3f, Eno1, Fcer1g, Fkbp5, Fscn1, Ftl1, Gapdh, Gatm, Glul, Gm49839, Gnb2, Gpx1, H2-DMa, H3f3b, Hexb, Hnrnpa0, Hpgd, Hspa1b, Ifi30, Ifngr2, Jun, Jund, Klf2, Klk8, Ldhb, Ly86, Ndufb8, Nfkbia, Oaz1, …
APOE4_DOWN	1	89				7SK.158, Abca1, Arl4c, Atp6v0a1, B2m, Btg1, C130089K02Rik, Ccr5, Cd164, Cnot3, Cx3cr1, Ddx5, Dip2b, Dusp7, Eif4a2, Epb41l2, Etnk1, Fchsd2, Frmd4a, Frmd4b, Gm32849, Gm42826, Gm4951, H2-D1, H2-K1, H2-Q7, Hbb-bs, Hk2, Ifi204, Ifi27l2a, Ifitm3, Il6st, Inpp5d, Lars2, Lgals3bp, Lst1, Ly6a, Ly6e, Maf, Mertk, mt-Atp8, mt-Cytb, mt-Nd1, mt-Nd2, mt-Nd3, mt-Nd4, mt-Nd6, mt-Rnr1, mt-Rnr2, Nckap1l, Ndufb1, Num…
APOEKO_UP & APOE4_UP	2	52	0.997607	52.1247	4.17115e-78	Actb, Actg1, Anxa3, Arpc2, C1qb, C1qc, Ccl6, Cd14, Cd37, Cd63, Cd68, Cd74, Cd81, Cd9, Cfl1, Ckb, Clic1, Cst3, Eno1, Fcer1g, Gpx1, H2-DMa, H3f3b, Hexb, Hnrnpa0, Hpgd, Jun, Jund, Klk8, Ly86, Pfn1, Pmp22, Pnp, Ppia, Prdx1, Psenen, Rbm3, Rpl19, Rplp0, Rps4x, Rpsa, Sh3bgrl3, Slamf9, Slc25a3, Spcs1, Syngr1, Tmem176a, Tmem176b, Trmt112, Ubb, Vdac2, Vps28
APOEKO_DOWN & APOE4_DOWN	2	37	0.713674	51.8444	7.45208e-55	7SK.158, Abca1, Cnot3, Dip2b, Fchsd2, Frmd4a, Gm42826, Gm4951, H2-D1, H2-K1, H2-Q7, Hbb-bs, Hk2, Ifi204, Ifi27l2a, Ifitm3, Inpp5d, Lars2, Lgals3bp, Ly6a, mt-Atp8, mt-Rnr1, mt-Rnr2, Numa1, Parp14, Rn18s-rs5, Rnf213, Rps29, Rtp4, Sdc3, Slfn2, Slfn8, Sp100, Stag2, Stat1, Trim30a, Xaf1
APOE2_DOWN	1	34				B2m, Bst2, Gm42826, Gm4951, H2-D1, H2-K1, H2-M3, H2-Q6, H2-Q7, Hba-a1, Hba-a2, Hbb-bs, Hspa1a, Ifi204, Ifi27, Ifi27l2a, Ifit3, Ifitm3, Lgals3bp, Lst1, Ly6a, Ly6e, Mir6236, P4ha1, Parp14, Rn18s-rs5, Rtp4, Sdc3, Slc1a3, Slfn2, Sp100, Stat1, Trim30a, Xist
APOEKO_DOWN & APOE2_DOWN	2	26	0.272639	95.364	9.42472e-49	Gm42826, Gm4951, H2-D1, H2-K1, H2-Q7, Hba-a1, Hba-a2, Hbb-bs, Hspa1a, Ifi204, Ifi27l2a, Ifit3, Ifitm3, Lgals3bp, Ly6a, Mir6236, P4ha1, Parp14, Rn18s-rs5, Rtp4, Sdc3, Slc1a3, Slfn2, Sp100, Stat1, Trim30a
APOE2_DOWN & APOE4_DOWN	2	23	0.127041	181.043	1.82385e-49	B2m, Gm42826, Gm4951, H2-D1, H2-K1, H2-Q7, Hbb-bs, Ifi204, Ifi27l2a, Ifitm3, Lgals3bp, Lst1, Ly6a, Ly6e, Parp14, Rn18s-rs5, Rtp4, Sdc3, Slfn2, Sp100, Stat1, Trim30a, Xist
APOEKO_DOWN & APOE2_DOWN & APOE4_DOWN	3	19	0.00101872	18650.8	1.06779e-78	Gm42826, Gm4951, H2-D1, H2-K1, H2-Q7, Hbb-bs, Ifi204, Ifi27l2a, Ifitm3, Lgals3bp, Ly6a, Parp14, Rn18s-rs5, Rtp4, Sdc3, Slfn2, Sp100, Stat1, Trim30a
APOE2_UP	1	16				Bcl2a1b, Gpr183, Hpgd, mt-Nd3, Rbm3, Rpl35, Rpl38, Rplp0, Rps27, Rps28, Rps29, Slamf9, Tmem176a, Tmem176b, Ttr, Ubb
APOEKO_UP & APOE2_UP	2	13	0.146438	88.7749	1.20401e-24	Bcl2a1b, Gpr183, Hpgd, mt-Nd3, Rbm3, Rpl35, Rpl38, Rplp0, Rps28, Slamf9, Tmem176a, Tmem176b, Ubb
APOE4_UP & APOEKO_DOWN	2	8	0.87405	9.15279	2.80963e-06	Ddit4, Dynll1, Fkbp5, Glul, Gm49839, Hspa1b, Tsc22d3, Ywhah
APOE2_UP & APOE4_UP	2	8	0.0732189	109.261	1.8483e-15	Hpgd, Rbm3, Rplp0, Slamf9, Tmem176a, Tmem176b, Ttr, Ubb
APOEKO_UP & APOE4_DOWN	2	8	0.81456	9.82126	1.61867e-06	mt-Cytb, mt-Nd1, mt-Nd3, Rpl35, Rpl38, Rps23, Rps28, Srsf5
APOEKO_UP & APOE2_UP & APOE4_UP	3	7	0.000670125	10445.8	1.9305e-27	Hpgd, Rbm3, Rplp0, Slamf9, Tmem176a, Tmem176b, Ubb
APOE2_UP & APOE4_DOWN	2	6	0.0597842	100.361	1.78174e-11	mt-Nd3, Rpl35, Rpl38, Rps27, Rps28, Rps29
APOEKO_UP & APOE2_UP & APOE4_DOWN	3	4	0.000547166	7310.39	2.26187e-15	mt-Nd3, Rpl35, Rpl38, Rps28
APOE2_UP & APOEKO_DOWN	2	1	0.128301	7.79418	0.120902	Rps29
APOE2_UP & APOEKO_DOWN & APOE4_DOWN	3	1	0.000479398	2085.95	0.000479292	Rps29

## Sheet: microglia_DEG_PIG overlap
Intersections	Degree	Observed.Overlap	Elements	PIG_overlap_numberofgenes	PIG_overlap_pval	PIG_overlap_pvaladj
APOEKO_UP	1	218	0610010K14Rik, Acer3, Actb, Actg1, Agmo, Alox5ap, Ang, Anxa3, Arf4, Arhgap17, Arpc2, Arpc3, Arsb, Atp5g1, Atp6v0c, Atp6v0e, Atpif1, Atraid, Bcl2a1a, Bcl2a1b, Bhlhe41, Btf3, C1qb, C1qc, Cadm1, Camk2n1, Ccl12, Ccl3, Ccl4, Ccl6, Ccl9, Cd14, Cd180, Cd300c2, Cd302, Cd34, Cd37, Cd48, Cd53, Cd63, Cd68, Cd74, Cd81, Cd9, Cfl1, Cirbp, Cited2, Ckb, Clic1, Cnbp, Cops4, Cox4i1, Cox8a, Crlf2, Cst3, Ctsl, Dad1,…	11	3.73869e-12	2.35537e-10
APOEKO_DOWN	1	191	7SK.158, Abca1, Abca9, Acap2, Adap2os, Aftph, Akap13, Akap9, Ankrd11, Apc, Arhgap12, Arhgap31, Arid4a, Bin1, Bod1l, Brd9, Cacybp, Canx, Caprin1, Ccdc50, Cebpa, Cerk, Chd1, Chordc1, Clk1, Cnot3, Crebrf, Crybg3, Csnk2a1, Dapp1, Ddit4, Ddx3y, Dip2b, Dleu2, Dnaja1, Dnajb1, Dop1b, Dynll1, Eif4g2, Eloa, Entpd1, Erbin, Fchsd2, Filip1l, Fkbp4, Fkbp5, Frmd4a, Fxr1, Fyb, Gcc2, Glul, Gm14303, Gm22146, Gm428…	4	0.00113573	0.0715507
APOE4_UP	1	109	Actb, Actg1, Anxa3, Arhgdib, Arl6ip1, Arpc2, C1qa, C1qb, C1qc, Capzb, Ccl6, Cd14, Cd37, Cd63, Cd68, Cd74, Cd81, Cd9, Cfl1, Ckb, Clic1, Coro1a, Cst3, Cst7, Ctsa, Ctsh, Cyba, Ddit4, Ddost, Dynll1, Edem2, Eif3f, Eno1, Fcer1g, Fkbp5, Fscn1, Ftl1, Gapdh, Gatm, Glul, Gm49839, Gnb2, Gpx1, H2-DMa, H3f3b, Hexb, Hnrnpa0, Hpgd, Hspa1b, Ifi30, Ifngr2, Jun, Jund, Klf2, Klk8, Ldhb, Ly86, Ndufb8, Nfkbia, Oaz1, …	12	2.69421e-17	1.69735e-15
APOE4_DOWN	1	89	7SK.158, Abca1, Arl4c, Atp6v0a1, B2m, Btg1, C130089K02Rik, Ccr5, Cd164, Cnot3, Cx3cr1, Ddx5, Dip2b, Dusp7, Eif4a2, Epb41l2, Etnk1, Fchsd2, Frmd4a, Frmd4b, Gm32849, Gm42826, Gm4951, H2-D1, H2-K1, H2-Q7, Hbb-bs, Hk2, Ifi204, Ifi27l2a, Ifitm3, Il6st, Inpp5d, Lars2, Lgals3bp, Lst1, Ly6a, Ly6e, Maf, Mertk, mt-Atp8, mt-Cytb, mt-Nd1, mt-Nd2, mt-Nd3, mt-Nd4, mt-Nd6, mt-Rnr1, mt-Rnr2, Nckap1l, Ndufb1, Num…	5	2.33556e-06	0.00014714
APOEKO_UP & APOE4_UP	2	52	Actb, Actg1, Anxa3, Arpc2, C1qb, C1qc, Ccl6, Cd14, Cd37, Cd63, Cd68, Cd74, Cd81, Cd9, Cfl1, Ckb, Clic1, Cst3, Eno1, Fcer1g, Gpx1, H2-DMa, H3f3b, Hexb, Hnrnpa0, Hpgd, Jun, Jund, Klk8, Ly86, Pfn1, Pmp22, Pnp, Ppia, Prdx1, Psenen, Rbm3, Rpl19, Rplp0, Rps4x, Rpsa, Sh3bgrl3, Slamf9, Slc25a3, Spcs1, Syngr1, Tmem176a, Tmem176b, Trmt112, Ubb, Vdac2, Vps28	8	4.46984e-13	2.816e-11
APOEKO_DOWN & APOE4_DOWN	2	37	7SK.158, Abca1, Cnot3, Dip2b, Fchsd2, Frmd4a, Gm42826, Gm4951, H2-D1, H2-K1, H2-Q7, Hbb-bs, Hk2, Ifi204, Ifi27l2a, Ifitm3, Inpp5d, Lars2, Lgals3bp, Ly6a, mt-Atp8, mt-Rnr1, mt-Rnr2, Numa1, Parp14, Rn18s-rs5, Rnf213, Rps29, Rtp4, Sdc3, Slfn2, Slfn8, Sp100, Stag2, Stat1, Trim30a, Xaf1	3	9.52868e-05	0.00600307
APOE2_DOWN	1	34	B2m, Bst2, Gm42826, Gm4951, H2-D1, H2-K1, H2-M3, H2-Q6, H2-Q7, Hba-a1, Hba-a2, Hbb-bs, Hspa1a, Ifi204, Ifi27, Ifi27l2a, Ifit3, Ifitm3, Lgals3bp, Lst1, Ly6a, Ly6e, Mir6236, P4ha1, Parp14, Rn18s-rs5, Rtp4, Sdc3, Slc1a3, Slfn2, Sp100, Stat1, Trim30a, Xist	4	1.29516e-06	8.15952e-05
APOEKO_DOWN & APOE2_DOWN	2	26	Gm42826, Gm4951, H2-D1, H2-K1, H2-Q7, Hba-a1, Hba-a2, Hbb-bs, Hspa1a, Ifi204, Ifi27l2a, Ifit3, Ifitm3, Lgals3bp, Ly6a, Mir6236, P4ha1, Parp14, Rn18s-rs5, Rtp4, Sdc3, Slc1a3, Slfn2, Sp100, Stat1, Trim30a	3	3.24861e-05	0.00204662
APOE2_DOWN & APOE4_DOWN	2	23	B2m, Gm42826, Gm4951, H2-D1, H2-K1, H2-Q7, Hbb-bs, Ifi204, Ifi27l2a, Ifitm3, Lgals3bp, Lst1, Ly6a, Ly6e, Parp14, Rn18s-rs5, Rtp4, Sdc3, Slfn2, Sp100, Stat1, Trim30a, Xist	4	2.52188e-07	1.58878e-05
APOEKO_DOWN & APOE2_DOWN & APOE4_DOWN	3	19	Gm42826, Gm4951, H2-D1, H2-K1, H2-Q7, Hbb-bs, Ifi204, Ifi27l2a, Ifitm3, Lgals3bp, Ly6a, Parp14, Rn18s-rs5, Rtp4, Sdc3, Slfn2, Sp100, Stat1, Trim30a	3	1.22522e-05	0.000771888
APOE2_UP	1	16	Bcl2a1b, Gpr183, Hpgd, mt-Nd3, Rbm3, Rpl35, Rpl38, Rplp0, Rps27, Rps28, Rps29, Slamf9, Tmem176a, Tmem176b, Ttr, Ubb	0	1	1
APOEKO_UP & APOE2_UP	2	13	Bcl2a1b, Gpr183, Hpgd, mt-Nd3, Rbm3, Rpl35, Rpl38, Rplp0, Rps28, Slamf9, Tmem176a, Tmem176b, Ubb	0	1	1
APOE4_UP & APOEKO_DOWN	2	8	Ddit4, Dynll1, Fkbp5, Glul, Gm49839, Hspa1b, Tsc22d3, Ywhah	0	1	1
APOE2_UP & APOE4_UP	2	8	Hpgd, Rbm3, Rplp0, Slamf9, Tmem176a, Tmem176b, Ttr, Ubb	0	1	1
APOEKO_UP & APOE4_DOWN	2	8	mt-Cytb, mt-Nd1, mt-Nd3, Rpl35, Rpl38, Rps23, Rps28, Srsf5	0	1	1
APOEKO_UP & APOE2_UP & APOE4_UP	3	7	Hpgd, Rbm3, Rplp0, Slamf9, Tmem176a, Tmem176b, Ubb	0	1	1
APOE2_UP & APOE4_DOWN	2	6	mt-Nd3, Rpl35, Rpl38, Rps27, Rps28, Rps29	0	1	1
APOEKO_UP & APOE2_UP & APOE4_DOWN	3	4	mt-Nd3, Rpl35, Rpl38, Rps28	0	1	1
APOE2_UP & APOEKO_DOWN	2	1	Rps29	0	1	1
APOE2_UP & APOEKO_DOWN & APOE4_DOWN	3	1	Rps29	0	1	1
