# Supplementary material for: APOE from astrocytes restores Alzheimer’s Aβ-pathology and DAM-like responses in APOE deficient microglia
Source: EMBO Mol Med. 2024 Nov 11;16(12):3113–41. doi: 10.1038/s44321-024-00162-7 (PMC11628604; doi:10.1038/s44321-024-00162-7)
Supplement: Supplementary file 9 — Source data Fig. 1 [file 44321_2024_162_MOESM9_ESM.zip]

Archive with 22 entries (16 files):
- Figure 1/1B/
- Figure 1/1B/1B.APOE2_mcherry.tif
- Figure 1/1B/1b.APOE2_x-34.tif
- Figure 1/1B/1B.APOE3_ mcherry.tif
- Figure 1/1B/1B.APOE3_x-34.tif
- Figure 1/1B/1B.APOE4_mcherry.tif
- Figure 1/1B/1B.APOE4_x-34.tif
- Figure 1/1B/1B.APOEKO_mcherry.tif
- Figure 1/1B/1B.APOEKO_x-34.tif
- Figure 1/1C/
- Figure 1/1C/X-34 plaques_quantification.xlsx
- Figure 1/1D/
- Figure 1/1D/APOE_MSD-Elisa quantification.xlsx
- Figure 1/1E/
- Figure 1/1E/APOE_Abeta42_MSD-Elisa quantification.xlsx
- Figure 1/1F/
- Figure 1/1F/1f.APOE2.tif
- Figure 1/1F/1f.APOE3.tif
- Figure 1/1F/1f.APOE4.tif
- Figure 1/1F/1f.APOEKO.tif
- Figure 1/1G/
- Figure 1/1G/Simpull_quantification.xlsx
