# Supplementary material for: APOE from astrocytes restores Alzheimer’s Aβ-pathology and DAM-like responses in APOE deficient microglia
Source: EMBO Mol Med. 2024 Nov 11;16(12):3113–41. doi: 10.1038/s44321-024-00162-7 (PMC11628604; doi:10.1038/s44321-024-00162-7)
Supplement: Supplementary file 9 — Source data Fig. 1 [file 44321_2024_162_MOESM9_ESM.zip › Figure 1/1C/X-34 plaques_quantification.xlsx]

## Sheet: Description
Column name	Description
sample ID	ID indicating each mouse sample
geno	Experimental group of each mouse sample
total_area	Average total area for a field of view
plaque_area	Average total area of all plaques in a field of view
fraction_plaque_area	Average fraction of all plaques in a field of view
nplaques	Average number of plaques in a field of view

## Sheet: Data
sample ID	geno	total_area	plaque_area	fraction_plaque_area	nplaques
1	APOEKO	4194304	316.667	7.54992e-05	6.66667
2	APOEKO	4194304	1566	0.000373363	17
3	APOEKO	4194304	4625	0.00110269	32.6667
4	APOEKO	4194304	1528.67	0.000364463	39
5	APOEKO	4194304	5103.67	0.00121681	37.6667
6	APOEKO	4194304	4714.33	0.00112398	40.6667
7	APOEKO	4194304	1621.67	0.000386635	23.3333
8	APOEKO	4194304	5858.67	0.00139681	66
9	APOEKO	4194304	3416.33	0.000814517	41.3333
10	APOEKO	4194304	7226	0.00172281	41.3333
11	APOE2	4194304	69566	0.0165858	140.667
12	APOE2	4194304	75211.3	0.0179318	351
13	APOE2	4194304	128615	0.0306641	318.667
14	APOE2	4194304	155187	0.0369994	449.667
15	APOE2	4194304	186682	0.0445084	371.333
16	APOE2	4194304	147063	0.0350626	299.333
17	APOE3	4194304	88997.3	0.0212186	369.667
18	APOE3	4194304	66986	0.0159707	425
19	APOE3	4194304	46671.3	0.0111273	283.333
20	APOE3	4194304	58152	0.0138645	299
21	APOE3	4194304	46917	0.0111859	177
22	APOE3	4194304	24186	0.00576639	115
23	APOE3	4194304	13981	0.00333333	64
24	APOE3	4194304	9487	0.00226188	84
25	APOE4	4194304	302967	0.0722329	625
26	APOE4	4194304	239945	0.0572073	643.667
27	APOE4	4194304	279276	0.0665847	645.667
28	APOE4	4194304	275258	0.0656266	636.333
29	APOE4	4194304	237364	0.0565919	544
30	APOE4	4194304	180710	0.0430847	498
31	APOE4	4194304	132307	0.0315444	313.333
32	APOE4	4194304	119403	0.028468	277.333
33	APOE4	4194304	157359	0.0375174	531.333
34	APOE4	4194304	143705	0.0342619	489
