# Supplementary material for: APOE from astrocytes restores Alzheimer’s Aβ-pathology and DAM-like responses in APOE deficient microglia
Source: EMBO Mol Med. 2024 Nov 11;16(12):3113–41. doi: 10.1038/s44321-024-00162-7 (PMC11628604; doi:10.1038/s44321-024-00162-7)
Supplement: Supplementary file 9 — Source data Fig. 1 [file 44321_2024_162_MOESM9_ESM.zip › Figure 1/1D/APOE_MSD-Elisa quantification.xlsx]

## Sheet: Description
Column name	Description
Sample ID	ID indicating each mouse sample
Genotype	Experimental group of each mouse sample
Total-Apoe	Total APOE level (pg/mg of tissue) calculated as sum of APOE levels in guanidine-soluble and PBS-soluble fractions of brain tissue homogenate

## Sheet: Data
Sample ID	Genotype	Total-Apoe
1	APOEKO	96.0355
2	APOEKO	80.7473
3	APOEKO	144.054
4	APOEKO	99.1339
5	APOEKO	49.9694
6	APOEKO	101.502
7	APOEKO	55.5592
8	APOEKO	122.978
9	APOE2	1453.07
10	APOE2	1887.25
11	APOE2	1642.27
12	APOE2	1940.33
13	APOE2	1126.13
14	APOE2	1721.34
15	APOE2	1191.08
16	APOE2	1025.15
17	APOE3	2186.44
18	APOE3	1878.72
19	APOE3	1103.51
20	APOE3	1191.89
21	APOE3	1030.88
22	APOE3	2556.82
23	APOE3	2231.1
24	APOE3	1018.96
25	APOE3	1097.97
26	APOE4	1374.56
27	APOE4	1556.74
28	APOE4	1443.4
29	APOE4	1941.35
30	APOE4	2207.04
31	APOE4	2708.05
32	APOE4	1398.26
33	APOE4	1937.71
34	APOE4	1627.88
35	APOE4	1251.78
