# Supplementary material for: APOE from astrocytes restores Alzheimer’s Aβ-pathology and DAM-like responses in APOE deficient microglia
Source: EMBO Mol Med. 2024 Nov 11;16(12):3113–41. doi: 10.1038/s44321-024-00162-7 (PMC11628604; doi:10.1038/s44321-024-00162-7)
Supplement: Supplementary file 9 — Source data Fig. 1 [file 44321_2024_162_MOESM9_ESM.zip › Figure 1/1E/APOE_Abeta42_MSD-Elisa quantification.xlsx]

## Sheet: Description
Column name	Description
Sample ID	ID indicating each mouse sample
Genotype	Experimental group of each mouse sample
Total-Apoe	Total APOE level (pg/mg of tissue) calculated as sum of APOE levels in guanidine-soluble and PBS-soluble fractions of brain tissue homogenate
Gu-soluble Aβ42	Aβ42 level (pg/mg tissue) calculated in guanidine-soluble fraction of brain tissue homegenate

## Sheet: Data
Sample ID	Genotype	Total-Apoe	Gu-soluble Aβ42
1	APOEKO	96.0355	38.2517
2	APOEKO	80.7473	63.6617
3	APOEKO	144.054	116.014
4	APOEKO	99.1339	152.947
5	APOEKO	49.9694	245.004
6	APOEKO	101.502	247.877
7	APOEKO	55.5592	195.473
8	APOEKO	122.978	247.192
9	APOE2	1453.07	426.984
10	APOE2	1887.25	395.928
11	APOE2	1642.27	375.33
12	APOE2	1940.33	418.806
13	APOE2	1126.13	297.044
14	APOE2	1721.34	490.978
15	APOE2	1191.08	398.9
16	APOE2	1025.15	316.261
17	APOE3	2186.44	170.429
18	APOE3	1878.72	143.245
19	APOE3	1103.51	181.673
20	APOE3	1191.89	274.053
21	APOE3	1030.88	223.921
22	APOE3	2556.82	246.548
23	APOE3	2231.1	226.553
24	APOE3	1018.96	184.647
25	APOE3	1097.97	172.947
26	APOE4	1374.56	351.052
27	APOE4	1556.74	402.454
28	APOE4	1443.4	523.178
29	APOE4	1941.35	654.891
30	APOE4	2207.04	735.086
31	APOE4	2708.05	740.492
32	APOE4	1398.26	499.323
33	APOE4	1937.71	682.974
34	APOE4	1627.88	639.689
35	APOE4	1251.78	549.035
