# Supplementary material for: APOE from astrocytes restores Alzheimer’s Aβ-pathology and DAM-like responses in APOE deficient microglia
Source: EMBO Mol Med. 2024 Nov 11;16(12):3113–41. doi: 10.1038/s44321-024-00162-7 (PMC11628604; doi:10.1038/s44321-024-00162-7)
Supplement: Supplementary file 9 — Source data Fig. 1 [file 44321_2024_162_MOESM9_ESM.zip › Figure 1/1G/Simpull_quantification.xlsx]

## Sheet: Description
Column name	Description
Sample ID	ID indicating each mouse sample
Genotype	Experimental group of each mouse sample
No. of aggregates	Total number of Aβ aggregates in soaked brain samples calculated as average of 3 independent experimental runs for each mouse sample

## Sheet: Data
Sample ID	Genotype	No. of aggregates
1	APOEKO	40.5534
2	APOEKO	25.4868
3	APOEKO	36.8736
4	APOEKO	36.5635
9	APOE2	26.6475
10	APOE2	12.9962
11	APOE2	14.5771
12	APOE2	20.6758
17	APOE3	7.70816
18	APOE3	7.58442
19	APOE3	8.08374
20	APOE3	6.94761
26	APOE4	6.56477
27	APOE4	10.5046
28	APOE4	7.83446
29	APOE4	7.50471
