# Supplementary material for: APOE from astrocytes restores Alzheimer’s Aβ-pathology and DAM-like responses in APOE deficient microglia
Source: EMBO Mol Med. 2024 Nov 11;16(12):3113–41. doi: 10.1038/s44321-024-00162-7 (PMC11628604; doi:10.1038/s44321-024-00162-7)
Supplement: Supplementary file 10 — Source data Fig. 3 [file 44321_2024_162_MOESM10_ESM.zip]

Archive with 2 entries (1 files):
- Figure 3/3C/
- Figure 3/3C/Expression level_Pde10a.xlsx
