# Supplementary material for: APOE from astrocytes restores Alzheimer’s Aβ-pathology and DAM-like responses in APOE deficient microglia
Source: EMBO Mol Med. 2024 Nov 11;16(12):3113–41. doi: 10.1038/s44321-024-00162-7 (PMC11628604; doi:10.1038/s44321-024-00162-7)
Supplement: Supplementary file 10 — Source data Fig. 3 [file 44321_2024_162_MOESM10_ESM.zip › Figure 3/3C/Expression level_Pde10a.xlsx]

## Sheet: Description
Column name	Description
Genotype	Experimental group of each mouse sample
Average Expression Level	Average expression (log-normalized) of Pde10a from seurat object for telencephalon astrocytes

## Sheet: Data
Genotype	Average Expression level
APOEKO	0.142998
APOE2	1.58291
APOE3	1.3357
APOE4	1.70308
