# Supplementary material for: APOE from astrocytes restores Alzheimer’s Aβ-pathology and DAM-like responses in APOE deficient microglia
Source: EMBO Mol Med. 2024 Nov 11;16(12):3113–41. doi: 10.1038/s44321-024-00162-7 (PMC11628604; doi:10.1038/s44321-024-00162-7)
Supplement: Supplementary file 11 — Source data Fig. 4 [file 44321_2024_162_MOESM11_ESM.zip]

Archive with 25 entries (21 files):
- Figure 4/4A/
- Figure 4/4A/4A.APOE2_iba1.tif
- Figure 4/4A/4A.APOE2_mcherry.tif
- Figure 4/4A/4A.APOE2_x-34.tif
- Figure 4/4A/4A.APOE3_iba1.tif
- Figure 4/4A/4A.APOE3_mcherry.tif
- Figure 4/4A/4A.APOE3_x-34.tif
- Figure 4/4A/4A.APOE4_iba1.tif
- Figure 4/4A/4A.APOE4_mcherry.tif
- Figure 4/4A/4A.APOE4_x-34.tif
- Figure 4/4A/4A.APOEKO_iba1.tif
- Figure 4/4A/4A.APOEKO_mcherry.tif
- Figure 4/4A/4A.APOEKO_x-34.tif
- Figure 4/4B/
- Figure 4/4B/4B.APOE4_cd68.tif
- Figure 4/4B/4B.APOE4_iba1.tif
- Figure 4/4B/4B.APOE4_merge.tif
- Figure 4/4B/4B.APOE4_X34.tif
- Figure 4/4C/
- Figure 4/4C/4C.APOE4_ctsd.tif
- Figure 4/4C/4C.APOE4_iba1.tif
- Figure 4/4C/4C.APOE4_merge.tif
- Figure 4/4C/4C.APOE4_X34.tif
- Figure 4/4D/
- Figure 4/4D/Microglia_quantifications.xlsx
