# Supplementary material for: APOE from astrocytes restores Alzheimer’s Aβ-pathology and DAM-like responses in APOE deficient microglia
Source: EMBO Mol Med. 2024 Nov 11;16(12):3113–41. doi: 10.1038/s44321-024-00162-7 (PMC11628604; doi:10.1038/s44321-024-00162-7)
Supplement: Supplementary file 11 — Source data Fig. 4 [file 44321_2024_162_MOESM11_ESM.zip › Figure 4/4D/Microglia_quantifications.xlsx]

## Sheet: Description
Column name	Description
sample ID	ID indicating each mouse sample
geno	Experimental group of each mouse sample
total_area	Average total area for a field of view
plaque_area	Average total area of all plaques in a field of view
fraction_plaque_area	Average fraction of all plaques in a field of view
plaque_associated	Average number of plaque-associated microglia per field of view
non_plaque_associated	Average number of non-plaque-associated microglia per field of view
total_micro	Average number of microglia per field of view

## Sheet: Data
sample ID	geno	total_area	plaque_area	fraction_plaque_area	plaque_associated	non_plaque_associated	total_micro
1	APOEKO	4194304	780	0.000185966	0	67.6667	67.6667
2	APOEKO	4194304	1417.67	0.000337998	0.666667	74.3333	75
3	APOEKO	4194304	3990.67	0.000951449	1	70.6667	71.6667
4	APOEKO	4194304	2262	0.000539303	0	71	71
5	APOEKO	4194304	1951.67	0.000465314	0.666667	65.6667	66.3333
6	APOEKO	4194304	2357	0.000561953	0.333333	60	60.3333
7	APOEKO	4194304	4078.67	0.00097243	1	72.6667	73.6667
8	APOE2	4194304	118456	0.0282421	23.3333	63.6667	87
9	APOE2	4194304	65518	0.0156207	13	68.3333	81.3333
10	APOE2	4194304	118644	0.0282869	25.3333	57.3333	82.6667
11	APOE2	4194304	167462	0.0399261	35	56	91
12	APOE2	4194304	163233	0.0389179	29	61.3333	90.3333
13	APOE2	4194304	115555	0.0275505	26.3333	52.3333	78.6667
14	APOE3	4194304	26518.3	0.00632246	5	69.3333	74.3333
15	APOE3	4194304	30049	0.00716424	9	77.3333	86.3333
16	APOE3	4194304	19119.3	0.0045584	5.66667	56	61.6667
17	APOE3	4194304	23346.7	0.00556628	5.66667	62.3333	68
18	APOE3	4194304	80099.7	0.0190972	22.6667	69	91.6667
19	APOE3	4194304	40594	0.00967836	8	64.3333	72.3333
20	APOE3	4194304	20801.7	0.0049595	6	71	77
21	APOE4	4194304	243510	0.0580572	61	57	118
22	APOE4	4194304	152940	0.0364637	42	61	103
23	APOE4	4194304	226387	0.0539749	55	63	118
24	APOE4	4194304	257643	0.061427	66	55.3333	121.333
25	APOE4	4194304	277877	0.0662511	67	44	111
26	APOE4	4194304	230768	0.0550195	47.3333	51.6667	99
27	APOE4	4194304	233940	0.0557756	48.3333	61.6667	110
