# Supplementary material for: APOE from astrocytes restores Alzheimer’s Aβ-pathology and DAM-like responses in APOE deficient microglia
Source: EMBO Mol Med. 2024 Nov 11;16(12):3113–41. doi: 10.1038/s44321-024-00162-7 (PMC11628604; doi:10.1038/s44321-024-00162-7)
Supplement: Supplementary file 12 — Source data Fig. 5 [file 44321_2024_162_MOESM12_ESM.zip]

Archive with 23 entries (20 files):
- Figure 5/5B/
- Figure 5/5B/5B.APOE2_iba1.tif
- Figure 5/5B/5B.APOE2_mcherry.tif
- Figure 5/5B/5B.APOE2_x-34.tif
- Figure 5/5B/5B.APOE2plx_iba1.tif
- Figure 5/5B/5B.APOE2plx_mcherry.tif
- Figure 5/5B/5B.APOE2plx_x-34.tif
- Figure 5/5B/5B.APOE3_iba1.tif
- Figure 5/5B/5B.APOE3_mcherry.tif
- Figure 5/5B/5B.APOE3_x-34.tif
- Figure 5/5B/5B.APOE3plx_iba1.tif
- Figure 5/5B/5B.APOE3plx_mcherry.tif
- Figure 5/5B/5B.APOE3plx_x-34.tif
- Figure 5/5B/5B.APOE4_iba1.tif
- Figure 5/5B/5B.APOE4_mcherry.tif
- Figure 5/5B/5B.APOE4_x-34.tif
- Figure 5/5B/5B.APOE4plx_iba1.tif
- Figure 5/5B/5B.APOE4plx_mcherry.tif
- Figure 5/5B/5B.APOE4plx_x-34.tif
- Figure 5/5C/
- Figure 5/5C/X-34 plaques_quantification_with plx.xlsx
- Figure 5/5D/
- Figure 5/5D/APOE_Abeta42_MSD-Elisa quantification_with plx.xlsx
