# Supplementary material for: APOE from astrocytes restores Alzheimer’s Aβ-pathology and DAM-like responses in APOE deficient microglia
Source: EMBO Mol Med. 2024 Nov 11;16(12):3113–41. doi: 10.1038/s44321-024-00162-7 (PMC11628604; doi:10.1038/s44321-024-00162-7)
Supplement: Supplementary file 12 — Source data Fig. 5 [file 44321_2024_162_MOESM12_ESM.zip › Figure 5/5C/X-34 plaques_quantification_with plx.xlsx]

## Sheet: Description
Column name	Description
sample ID	ID indicating each mouse sample
geno	Experimental group of each mouse sample
total_area	Average total area for a field of view
plaque_area	Average total area of all plaques in a field of view
fraction_plaque_area	Average fraction of all plaques in a field of view
nplaques	Average number of plaques in a field of view

## Sheet: Data
sample ID	geno	total_area	plaque_area	fraction_plaque_area	nplaques
1	APOE2	4194304	69566	0.0165858	140.667
2	APOE2	4194304	75211.3	0.0179318	351
3	APOE2	4194304	128615	0.0306641	318.667
4	APOE2	4194304	155187	0.0369994	449.667
5	APOE2	4194304	186682	0.0445084	371.333
6	APOE2	4194304	147063	0.0350626	299.333
7	APOE2plx	4194304	72892.7	0.017379	115.667
8	APOE2plx	4194304	111988	0.0266999	262
9	APOE2plx	4194304	144581	0.0344708	376
10	APOE2plx	4194304	66352	0.0158195	98.6667
11	APOE3	4194304	88997.3	0.0212186	369.667
12	APOE3	4194304	66986	0.0159707	425
13	APOE3	4194304	46671.3	0.0111273	283.333
14	APOE3	4194304	58152	0.0138645	299
15	APOE3	4194304	46917	0.0111859	177
16	APOE3	4194304	24186	0.00576639	115
17	APOE3	4194304	13981	0.00333333	64
18	APOE3	4194304	9487	0.00226188	84
19	APOE3plx	4194304	16317.7	0.00389043	100.667
20	APOE3plx	4194304	31444	0.00749683	250.333
21	APOE3plx	4194304	29418.7	0.00701396	132.667
22	APOE3plx	4194304	34827	0.0083034	135
23	APOE3plx	4194304	27921	0.00665689	137.667
24	APOE3plx	4194304	14559	0.00347114	71.3333
25	APOE4	4194304	302967	0.0722329	625
26	APOE4	4194304	239945	0.0572073	643.667
27	APOE4	4194304	279276	0.0665847	645.667
28	APOE4	4194304	275258	0.0656266	636.333
29	APOE4	4194304	237364	0.0565919	544
30	APOE4	4194304	180710	0.0430847	498
31	APOE4	4194304	132307	0.0315444	313.333
32	APOE4	4194304	119403	0.028468	277.333
33	APOE4	4194304	157359	0.0375174	531.333
34	APOE4	4194304	143705	0.0342619	489
35	APOE4plx	4194304	72540.7	0.017295	141.333
36	APOE4plx	4194304	81434.7	0.0194155	260
37	APOE4plx	4194304	61275.3	0.0146092	114.667
38	APOE4plx	4194304	69088.3	0.0164719	155
39	APOE4plx	4194304	103540	0.0246858	302
40	APOE4plx	4194304	125554	0.0299344	239.333
41	APOE4plx	4194304	152239	0.0362966	394
