# Supplementary material for: APOE from astrocytes restores Alzheimer’s Aβ-pathology and DAM-like responses in APOE deficient microglia
Source: EMBO Mol Med. 2024 Nov 11;16(12):3113–41. doi: 10.1038/s44321-024-00162-7 (PMC11628604; doi:10.1038/s44321-024-00162-7)
Supplement: Supplementary file 12 — Source data Fig. 5 [file 44321_2024_162_MOESM12_ESM.zip › Figure 5/5D/APOE_Abeta42_MSD-Elisa quantification_with plx.xlsx]

## Sheet: Description
Column name	Description
Sample ID	ID indicating each mouse sample
Genotype	Experimental group of each mouse sample
Total-Apoe	Total APOE level (pg/mg of tissue) calculated as sum of APOE levels in guanidine-soluble and PBS-soluble fractions of brain tissue homogenate
Gu-soluble Aβ42	Aβ42 level (pg/mg tissue) calculated in guanidine-soluble fraction of brain tissue homegenate

## Sheet: Data
Sample ID	Genotype	Total-Apoe	Gu-soluble Aβ42
1	APOE2	1453.07	426.984
2	APOE2	1887.25	395.928
3	APOE2	1642.27	375.33
4	APOE2	1940.33	418.806
5	APOE2	1126.13	297.044
6	APOE2	1721.34	490.978
7	APOE2	1191.08	398.9
8	APOE2	1025.15	316.261
9	APOE2plx	1060.7	211.102
10	APOE2plx	5903.86	462.873
11	APOE2plx	1845.01	284.012
12	APOE2plx	2215.77	278.256
13	APOE3	2186.44	170.429
14	APOE3	1878.72	143.245
15	APOE3	1103.51	181.673
16	APOE3	1191.89	274.053
17	APOE3	1030.88	223.921
18	APOE3	2556.82	246.548
19	APOE3	2231.1	226.553
20	APOE3	1018.96	184.647
21	APOE3	1097.97	172.947
22	APOE3plx	3992.29	191.903
23	APOE3plx	5938.02	279.524
24	APOE3plx	5567.04	275.745
25	APOE3plx	6148.69	202.84
26	APOE3plx	10882.7	277.958
27	APOE3plx	3417.29	157.394
28	APOE4	1374.56	351.052
29	APOE4	1556.74	402.454
30	APOE4	1443.4	523.178
31	APOE4	1941.35	654.891
32	APOE4	2207.04	735.086
33	APOE4	2708.05	740.492
34	APOE4	1398.26	499.323
35	APOE4	1937.71	682.974
36	APOE4	1627.88	639.689
37	APOE4	1251.78	549.035
38	APOE4plx	1526.61	229.249
39	APOE4plx	3576.01	340.729
40	APOE4plx	1339.88	259.175
41	APOE4plx	1462.15	277.674
42	APOE4plx	2663.7	444.564
43	APOE4plx	5987.98	887.765
